# Supplementary material for: SOX2-driven enhancer landscape defines the transcriptional architecture of retinogenesis
Source: Development. 2025 Nov 26;152(23):dev204986. doi: 10.1242/dev.204986 (PMC12687333; doi:10.1242/dev.204986)
Supplement: Table S1. Differentially accessible regions in Sox2 cKO retina at E14.5 [file develop-152-204986-TableS1.xlsx]

## Sheet: All
peak_id	Gene_Symbol	Average_Expression	Log2_Fold_Change	P_Value	Adj_P_Value	Average_ZscoreLog2CPM_Experimental	Average_ZscoreLog2CPM_Control	Median_ZscoreLog2CPM_Experimental	Median_ZscoreLog2CPM_Control
Gm46023_chr7_145010584_145011422	Gm46023	436.306	-1.6587	1.18E-16	5.11E-12	-0.863079	0.863079	-0.863079	0.863079
Insc_chr7_114736139_114736846	Insc	80.7235	-3.8461	6.35E-17	5.11E-12	-0.85035	0.85035	-0.85035	0.85035
Gldc_chr19_30153658_30154371	Gldc	279.651	-1.88133	6.64E-16	1.92E-11	-0.858574	0.858574	-0.858574	0.858574
Atxn2_chr5_121757798_121758452	Atxn2	193.983	-2.11321	4.62E-15	1.00E-10	-0.843605	0.843605	-0.843605	0.843605
Mir204_chr19_22823467_22824165	Mir204	205.461	-1.91135	4.51E-14	7.81E-10	-0.855886	0.855886	-0.855886	0.855886
Gm52707_chr4_127227180_127227984	Gm52707	193.207	-1.90424	3.41E-13	4.92E-09	-0.851012	0.851012	-0.851012	0.851012
Gm10636_chr3_146379842_146380422	Gm10636	296.751	-1.54989	1.50E-12	1.85E-08	-0.864553	0.864553	-0.864553	0.864553
LOC115488957_chr18_54719090_54720585	LOC115488957	501.538	-1.44555	2.52E-12	2.42E-08	-0.853278	0.853278	-0.853278	0.853278
Fat4_chr3_38842971_38843428	Fat4	158.524	-1.95656	2.52E-12	2.42E-08	-0.860169	0.860169	-0.860169	0.860169
4930555F03Rik_chr8_49254274_49255002	4930555F03Rik	191.173	-1.73499	3.02E-12	2.46E-08	-0.860854	0.860854	-0.860854	0.860854
Gm33240_chr13_57603125_57603712	Gm33240	83.0606	-2.54979	3.13E-12	2.46E-08	-0.861279	0.861279	-0.861279	0.861279
Gapdh_chr6_125156801_125157940	Gapdh	313.53	-1.46554	3.59E-12	2.59E-08	-0.865415	0.865415	-0.865415	0.865415
Gm40080_chr3_84937067_84938403	Gm40080	385.906	-1.43957	3.91E-12	2.60E-08	-0.86273	0.86273	-0.86273	0.86273
Gm36485_chr9_113411519_113412354	Gm36485	386.595	-1.36726	6.12E-12	3.78E-08	-0.865102	0.865102	-0.865102	0.865102
Lrrtm1_chr6_77188473_77189211	Lrrtm1	108.076	-2.24733	2.41E-11	1.30E-07	-0.834742	0.834742	-0.834742	0.834742
Gm36048_chr12_79609217_79609834	Gm36048	230.163	-1.6675	2.35E-11	1.30E-07	-0.854641	0.854641	-0.854641	0.854641
Col5a1_chr2_27931859_27932613	Col5a1	70.9514	2.47171	2.99E-11	1.52E-07	0.856026	-0.856026	0.856026	-0.856026
Kdr_chr5_75952030_75953003	Kdr	288.566	-1.49035	4.68E-11	2.25E-07	-0.858557	0.858557	-0.858557	0.858557
Fam120aos_chr13_49043992_49044653	Fam120aos	298.329	-1.47626	7.75E-11	3.30E-07	-0.85085	0.85085	-0.85085	0.85085
Gm29864_chr12_17625895_17626550	Gm29864	424.408	-1.46203	8.00E-11	3.30E-07	-0.836369	0.836369	-0.836369	0.836369
Gm24578_chr14_12337769_12338559	Gm24578	184.03	-1.67002	7.52E-11	3.30E-07	-0.86127	0.86127	-0.86127	0.86127
Gm39101_chr7_132416603_132417462	Gm39101	69.7935	2.43579	8.86E-11	3.33E-07	0.856331	-0.856331	0.856331	-0.856331
Gm39751_chr2_4529167_4529940	Gm39751	443.593	-1.37425	8.49E-11	3.33E-07	-0.846172	0.846172	-0.846172	0.846172
Gm38759_chr11_89145324_89145925	Gm38759	76.031	2.34073	1.15E-10	4.15E-07	0.850878	-0.850878	0.850878	-0.850878
Gm33732_chr18_54828063_54829376	Gm33732	564.884	-1.29577	1.53E-10	5.28E-07	-0.854766	0.854766	-0.854766	0.854766
Gm36634_chr12_55505417_55506107	Gm36634	127.052	-1.99848	1.65E-10	5.37E-07	-0.854282	0.854282	-0.854282	0.854282
Med16_chr10_79900864_79901691	Med16	351.923	-1.30847	1.68E-10	5.37E-07	-0.864116	0.864116	-0.864116	0.864116
Gm33476_chr5_24280318_24280948	Gm33476	344.663	-1.49522	1.75E-10	5.40E-07	-0.831991	0.831991	-0.831991	0.831991
Gm39769_chr2_24502998_24503603	Gm39769	144.805	-1.9642	1.99E-10	5.56E-07	-0.821803	0.821803	-0.821803	0.821803
Gm815_chr19_26930299_26930940	Gm815	193.566	-1.58152	1.97E-10	5.56E-07	-0.864765	0.864765	-0.864765	0.864765
Gm31159_chr1_132945788_132946411	Gm31159	56.1496	2.56037	1.86E-10	5.56E-07	0.864811	-0.864811	0.864811	-0.864811
Gm23972_chr13_39877438_39878187	Gm23972	181.148	-1.66897	2.17E-10	5.70E-07	-0.856948	0.856948	-0.856948	0.856948
Cxcr4_chr1_128685261_128685994	Cxcr4	209.845	-1.51075	2.15E-10	5.70E-07	-0.862652	0.862652	-0.862652	0.862652
Gm11655_chr11_108162116_108162663	Gm11655	135.192	-1.81162	2.26E-10	5.74E-07	-0.863085	0.863085	-0.863085	0.863085
Gm32320_chr12_30777340_30777921	Gm32320	38.4717	3.33212	2.62E-10	6.48E-07	0.855516	-0.855516	0.855516	-0.855516
S100a7a_chr3_90648393_90649056	S100a7a	48.0896	3.00227	2.73E-10	6.56E-07	0.847475	-0.847475	0.847475	-0.847475
Gm52336_chr18_67973146_67973782	Gm52336	41.976	3.23576	2.91E-10	6.80E-07	0.851272	-0.851272	0.851272	-0.851272
Gm40016_chr11_63455104_63455586	Gm40016	168.344	-1.75163	3.10E-10	7.07E-07	-0.846968	0.846968	-0.846968	0.846968
Stx8_chr11_68029926_68030357	Stx8	125.365	-1.91137	3.20E-10	7.09E-07	-0.845337	0.845337	-0.845337	0.845337
Abca5_chr11_110322045_110322805	Abca5	355.66	-1.30181	3.57E-10	7.73E-07	-0.862922	0.862922	-0.862922	0.862922
Immp2l_chr12_40836771_40837435	Immp2l	370.786	-1.3751	3.79E-10	8.00E-07	-0.84176	0.84176	-0.84176	0.84176
Dpm2_chr2_32559484_32560184	Dpm2	259.177	-1.41401	3.99E-10	8.23E-07	-0.861141	0.861141	-0.861141	0.861141
Irx6_chr8_92723841_92724324	Irx6	124.436	-1.80604	4.51E-10	9.07E-07	-0.859633	0.859633	-0.859633	0.859633
Gm32682_chr9_103628898_103629695	Gm32682	316.11	-1.34862	5.02E-10	9.75E-07	-0.853011	0.853011	-0.853011	0.853011
4930583I09Rik_chr17_64802373_64802954	4930583I09Rik	52.8469	2.75267	5.07E-10	9.75E-07	0.850557	-0.850557	0.850557	-0.850557
Gm30895_chr5_119055354_119055858	Gm30895	141.151	-1.78124	5.19E-10	9.77E-07	-0.857415	0.857415	-0.857415	0.857415
LOC102631979_chr11_11940909_11941594	LOC102631979	186.64	-1.53339	5.90E-10	1.09E-06	-0.865448	0.865448	-0.865448	0.865448
Rad54l_chr4_116111175_116112283	Rad54l	103.478	-1.96637	7.10E-10	1.28E-06	-0.853571	0.853571	-0.853571	0.853571
Vwc2_chr11_11088065_11088804	Vwc2	163.099	-1.68486	8.06E-10	1.39E-06	-0.855623	0.855623	-0.855623	0.855623
Gm19835_chr11_53493173_53493941	Gm19835	176.367	-1.69232	8.02E-10	1.39E-06	-0.851971	0.851971	-0.851971	0.851971
Gm20149_chr10_21082204_21083090	Gm20149	456.148	-1.28657	8.41E-10	1.43E-06	-0.854111	0.854111	-0.854111	0.854111
Frat2_chr19_41850631_41851315	Frat2	209.09	-1.45673	9.47E-10	1.57E-06	-0.861793	0.861793	-0.861793	0.861793
Gm33154_chr3_29039842_29040524	Gm33154	162.892	-1.65601	9.61E-10	1.57E-06	-0.860132	0.860132	-0.860132	0.860132
St8sia2_chr7_74091405_74092202	St8sia2	217.472	-1.44313	1.01E-09	1.62E-06	-0.865516	0.865516	-0.865516	0.865516
Abcd4_chr12_84617113_84618013	Abcd4	601.175	1.25746	1.13E-09	1.77E-06	0.844602	-0.844602	0.844602	-0.844602
Col23a1_chr11_51316055_51316702	Col23a1	207.528	-1.48285	1.19E-09	1.85E-06	-0.854722	0.854722	-0.854722	0.854722
Dtx4_chr19_12493611_12494332	Dtx4	202.729	-1.74249	1.23E-09	1.86E-06	-0.819119	0.819119	-0.819119	0.819119
Vwa8_chr14_78759380_78759988	Vwa8	152.264	-1.66797	1.26E-09	1.89E-06	-0.860902	0.860902	-0.860902	0.860902
Gm50596_chr2_166650389_166650985	Gm50596	283.52	-1.48142	1.37E-09	2.00E-06	-0.817319	0.817319	-0.817319	0.817319
Gm4710_chr17_75808648_75809485	Gm4710	221.232	-1.45674	1.75E-09	2.52E-06	-0.860628	0.860628	-0.860628	0.860628
Gm23191_chr10_87384527_87385399	Gm23191	583.979	-1.17721	1.87E-09	2.66E-06	-0.853338	0.853338	-0.853338	0.853338
LOC115489710_chr3_149295225_149296323	LOC115489710	307.851	-1.26445	1.99E-09	2.77E-06	-0.864659	0.864659	-0.864659	0.864659
Lonrf2_chr1_38842855_38843612	Lonrf2	127.143	-1.84288	2.05E-09	2.81E-06	-0.852301	0.852301	-0.852301	0.852301
Toe1_chr4_116782156_116782722	Toe1	137.189	-1.65466	2.11E-09	2.86E-06	-0.864745	0.864745	-0.864745	0.864745
Bcat1_chr6_145023663_145024523	Bcat1	228.024	-1.44691	2.30E-09	3.06E-06	-0.848999	0.848999	-0.848999	0.848999
Slit2_chr5_47711389_47711895	Slit2	63.9641	2.24446	2.40E-09	3.14E-06	0.862597	-0.862597	0.862597	-0.862597
Fgfbp3_chr19_36910567_36911013	Fgfbp3	120.139	-1.84437	2.46E-09	3.18E-06	-0.85176	0.85176	-0.85176	0.85176
Gm31202_chr10_37364221_37365286	Gm31202	428.864	-1.325	2.55E-09	3.25E-06	-0.819546	0.819546	-0.819546	0.819546
Gm40574_chr12_110045976_110047184	Gm40574	407.832	-1.2248	2.61E-09	3.27E-06	-0.846984	0.846984	-0.846984	0.846984
Gm35510_chr4_119071302_119072373	Gm35510	316.118	-1.27253	2.89E-09	3.57E-06	-0.860195	0.860195	-0.860195	0.860195
Kiz_chr2_146920291_146920982	Kiz	185.92	-1.57461	3.22E-09	3.92E-06	-0.8366	0.8366	-0.8366	0.8366
Gm35628_chr5_111220316_111221294	Gm35628	539.404	-1.20275	3.40E-09	3.98E-06	-0.827322	0.827322	-0.827322	0.827322
Gm22942_chr3_108433412_108434170	Gm22942	303.691	-1.31688	3.45E-09	3.98E-06	-0.859113	0.859113	-0.859113	0.859113
Bcl7a_chr5_123301938_123302727	Bcl7a	223.876	-1.49529	3.42E-09	3.98E-06	-0.827124	0.827124	-0.827124	0.827124
Magef1_chr16_21339344_21340596	Magef1	430.918	-1.17974	3.42E-09	3.98E-06	-0.86276	0.86276	-0.86276	0.86276
Hymai_chr10_13118532_13119297	Hymai	186.648	-1.66944	3.50E-09	3.99E-06	-0.815715	0.815715	-0.815715	0.815715
Gm32401_chr13_41482355_41483170	Gm32401	301.564	-1.33954	3.67E-09	4.13E-06	-0.855757	0.855757	-0.855757	0.855757
LOC115485643_chr8_45557679_45558348	LOC115485643	569.328	-1.12162	3.92E-09	4.35E-06	-0.862273	0.862273	-0.862273	0.862273
Cdca7l_chr12_117806005_117806926	Cdca7l	293.031	-1.40804	4.00E-09	4.38E-06	-0.840423	0.840423	-0.840423	0.840423
Phlpp1_chr1_106199662_106200090	Phlpp1	131.713	-1.69743	4.48E-09	4.84E-06	-0.850906	0.850906	-0.850906	0.850906
Gm52039_chr13_47273340_47274413	Gm52039	614.318	-1.21719	4.75E-09	5.07E-06	-0.83321	0.83321	-0.83321	0.83321
Vwa8_chr14_78770235_78770856	Vwa8	103.588	-1.86933	5.00E-09	5.28E-06	-0.843926	0.843926	-0.843926	0.843926
Gm20149_chr10_21101726_21102557	Gm20149	307.333	-1.22897	5.29E-09	5.51E-06	-0.866007	0.866007	-0.866007	0.866007
Fzd9_chr5_135253561_135254376	Fzd9	310.987	-1.30571	5.60E-09	5.77E-06	-0.849587	0.849587	-0.849587	0.849587
Gm22053_chr14_10423483_10423864	Gm22053	180.865	-1.66644	5.84E-09	5.94E-06	-0.809743	0.809743	-0.809743	0.809743
1110002E22Rik_chr3_138033752_138034501	1110002E22Rik	259.99	-1.33343	5.99E-09	6.03E-06	-0.858563	0.858563	-0.858563	0.858563
Mab21l3_chr3_101878049_101878814	Mab21l3	174.687	-1.45642	6.24E-09	6.20E-06	-0.862773	0.862773	-0.862773	0.862773
Gm26629_chr19_50642063_50642565	Gm26629	212.78	-1.35086	7.25E-09	7.13E-06	-0.864714	0.864714	-0.864714	0.864714
Gm45181_chr7_145176741_145177356	Gm45181	203.446	-1.4208	7.37E-09	7.16E-06	-0.853515	0.853515	-0.853515	0.853515
Gm23151_chr5_126334988_126336077	Gm23151	321.376	-1.24764	7.89E-09	7.47E-06	-0.855353	0.855353	-0.855353	0.855353
Gm25614_chr14_58637333_58638450	Gm25614	427.882	-1.15218	8.03E-09	7.47E-06	-0.855014	0.855014	-0.855014	0.855014
Psat1_chr19_15836312_15837399	Psat1	246.222	-1.3197	8.02E-09	7.47E-06	-0.856427	0.856427	-0.856427	0.856427
Gm52894_chr6_17806399_17807201	Gm52894	352.215	-1.28469	7.91E-09	7.47E-06	-0.835452	0.835452	-0.835452	0.835452
Ccl21b_chr4_42182281_42182636	Ccl21b	85.4606	-1.95326	8.28E-09	7.62E-06	-0.865277	0.865277	-0.865277	0.865277
Rtca_chr3_116479942_116480893	Rtca	250.304	-1.28979	8.59E-09	7.82E-06	-0.863544	0.863544	-0.863544	0.863544
Gm39419_chr11_105523715_105524768	Gm39419	231.661	-1.31387	9.51E-09	8.49E-06	-0.863431	0.863431	-0.863431	0.863431
Gm36690_chr2_165136097_165136433	Gm36690	128.982	-1.67025	9.51E-09	8.49E-06	-0.856507	0.856507	-0.856507	0.856507
LOC115488222_chr13_5728690_5729606	LOC115488222	210.971	-1.4494	1.05E-08	9.24E-06	-0.84425	0.84425	-0.84425	0.84425
Gm51985_chr12_79910905_79911784	Gm51985	379.038	-1.26694	1.07E-08	9.31E-06	-0.840992	0.840992	-0.840992	0.840992
Gm31374_chr9_46421720_46422392	Gm31374	63.5734	2.18362	1.10E-08	9.54E-06	0.856665	-0.856665	0.856665	-0.856665
Ndrg1_chr15_66951682_66952184	Ndrg1	179.548	-1.42122	1.15E-08	9.87E-06	-0.86595	0.86595	-0.86595	0.86595
Mylk_chr16_34772560_34773130	Mylk	142.781	-1.57255	1.20E-08	1.02E-05	-0.862698	0.862698	-0.862698	0.862698
Sh3rf3_chr10_58885354_58885934	Sh3rf3	192.913	-1.49914	1.29E-08	1.09E-05	-0.831712	0.831712	-0.831712	0.831712
Gm39257_chr8_114898942_114899704	Gm39257	333.393	-1.26839	1.32E-08	1.09E-05	-0.848395	0.848395	-0.848395	0.848395
Fignl2_chr15_101059550_101060390	Fignl2	218.982	-1.5039	1.34E-08	1.11E-05	-0.804442	0.804442	-0.804442	0.804442
Ahr_chr12_35542376_35543142	Ahr	56.2114	2.36532	1.38E-08	1.13E-05	0.848749	-0.848749	0.848749	-0.848749
Gm39751_chr2_4543195_4543751	Gm39751	148.43	-1.56475	1.41E-08	1.14E-05	-0.859678	0.859678	-0.859678	0.859678
Nr2e3_chr9_60076483_60076925	Nr2e3	87.5167	-2.10891	1.68E-08	1.35E-05	-0.832198	0.832198	-0.832198	0.832198
Gm46414_chr13_51228920_51229859	Gm46414	298.537	-1.19512	1.98E-08	1.57E-05	-0.853805	0.853805	-0.853805	0.853805
Kcnj3_chr2_55182181_55182825	Kcnj3	113.763	-1.66724	2.02E-08	1.59E-05	-0.865813	0.865813	-0.865813	0.865813
Gm22944_chr3_4593819_4594416	Gm22944	184.711	-1.43675	2.12E-08	1.65E-05	-0.853807	0.853807	-0.853807	0.853807
Gm31156_chr4_123543787_123544110	Gm31156	60.8752	-2.29924	2.15E-08	1.66E-05	-0.858891	0.858891	-0.858891	0.858891
Gm48952_chr15_76076983_76077277	Gm48952	47.4437	-2.83133	2.32E-08	1.78E-05	-0.825739	0.825739	-0.825739	0.825739
Sox8_chr17_25561452_25562147	Sox8	253.324	-1.38422	2.36E-08	1.79E-05	-0.825167	0.825167	-0.825167	0.825167
Gm22805_chr9_46645504_46645883	Gm22805	182.964	-1.53014	2.42E-08	1.82E-05	-0.844368	0.844368	-0.844368	0.844368
Abca13_chr11_9220497_9220921	Abca13	144.575	-1.62509	2.46E-08	1.84E-05	-0.849506	0.849506	-0.849506	0.849506
Gm24236_chr8_63262643_63263274	Gm24236	71.8176	2.11114	2.51E-08	1.86E-05	0.832761	-0.832761	0.832761	-0.832761
Gm3728_chr19_20009661_20010661	Gm3728	462.8	-1.22979	2.62E-08	1.92E-05	-0.83101	0.83101	-0.83101	0.83101
1110028F18Rik_chr8_106568847_106569458	1110028F18Rik	283.651	-1.28055	2.66E-08	1.93E-05	-0.841479	0.841479	-0.841479	0.841479
Tspan15_chr10_62216551_62217635	Tspan15	755.27	-1.14353	2.71E-08	1.94E-05	-0.813819	0.813819	-0.813819	0.813819
Nudt4_chr10_95595770_95596550	Nudt4	334.345	-1.20406	2.72E-08	1.94E-05	-0.835625	0.835625	-0.835625	0.835625
1810046K07Rik_chr9_51363973_51364432	1810046K07Rik	72.1702	-2.18948	2.80E-08	1.99E-05	-0.830383	0.830383	-0.830383	0.830383
Gm44781_chr7_109114963_109115986	Gm44781	187.223	-1.35797	2.87E-08	2.02E-05	-0.856619	0.856619	-0.856619	0.856619
Gm34762_chr7_117686274_117686938	Gm34762	116.525	-1.64923	3.18E-08	2.22E-05	-0.846337	0.846337	-0.846337	0.846337
Gm22516_chr2_31214311_31214723	Gm22516	64.6373	2.17746	3.25E-08	2.23E-05	0.839963	-0.839963	0.839963	-0.839963
Gm17778_chr14_61237189_61237579	Gm17778	86.2557	-1.8468	3.26E-08	2.23E-05	-0.865812	0.865812	-0.865812	0.865812
Aldoart2_chr12_55537705_55538367	Aldoart2	119.198	-1.67337	3.27E-08	2.23E-05	-0.844269	0.844269	-0.844269	0.844269
Rax_chr18_65941224_65941765	Rax	114.873	-1.66707	3.31E-08	2.24E-05	-0.861557	0.861557	-0.861557	0.861557
Gm38516_chr15_56865012_56865748	Gm38516	213.361	-1.39184	3.49E-08	2.32E-05	-0.83599	0.83599	-0.83599	0.83599
Gm34468_chr5_129489748_129490296	Gm34468	92.8521	1.69647	3.49E-08	2.32E-05	0.865045	-0.865045	0.865045	-0.865045
Gm33031_chr7_139528515_139529331	Gm33031	445.445	-1.19379	3.59E-08	2.37E-05	-0.818923	0.818923	-0.818923	0.818923
Gm23570_chr5_20068418_20069324	Gm23570	173.621	-1.56186	3.78E-08	2.46E-05	-0.805894	0.805894	-0.805894	0.805894
Gm6360_chr8_78129041_78129791	Gm6360	209.732	-1.34639	3.78E-08	2.46E-05	-0.860066	0.860066	-0.860066	0.860066
Gm36328_chr6_134760902_134761444	Gm36328	162.777	-1.47542	3.82E-08	2.46E-05	-0.841114	0.841114	-0.841114	0.841114
Gm12002_chr11_12257316_12258026	Gm12002	336.719	-1.2609	3.91E-08	2.50E-05	-0.830008	0.830008	-0.830008	0.830008
Lrrc49_chr9_60648733_60649914	Lrrc49	293.167	-1.22137	3.93E-08	2.50E-05	-0.850907	0.850907	-0.850907	0.850907
Cyp46a1_chr12_108320339_108321195	Cyp46a1	607.222	-1.22159	4.04E-08	2.55E-05	-0.806121	0.806121	-0.806121	0.806121
Gm26684_chr15_54935410_54936149	Gm26684	245.063	-1.2493	4.35E-08	2.73E-05	-0.858781	0.858781	-0.858781	0.858781
4930578G10Rik_chr4_42679297_42679795	4930578G10Rik	95.7987	-1.76337	4.51E-08	2.81E-05	-0.859707	0.859707	-0.859707	0.859707
Epb41l4b_chr4_57091307_57091792	Epb41l4b	185.045	-1.42963	4.62E-08	2.86E-05	-0.853739	0.853739	-0.853739	0.853739
Gm40042_chr3_49893897_49894256	Gm40042	75.7242	-1.94974	4.74E-08	2.91E-05	-0.862451	0.862451	-0.862451	0.862451
Gm23993_chr5_8223908_8224941	Gm23993	242.759	-1.22023	4.90E-08	2.99E-05	-0.861481	0.861481	-0.861481	0.861481
Gm34246_chr13_84636658_84637210	Gm34246	67.7964	-2.08646	4.97E-08	3.01E-05	-0.858037	0.858037	-0.858037	0.858037
Gm30744_chr1_132322394_132323274	Gm30744	712.781	-1.09965	5.02E-08	3.02E-05	-0.824209	0.824209	-0.824209	0.824209
Gm51627_chr1_64975287_64976159	Gm51627	249.804	-1.28182	5.25E-08	3.13E-05	-0.855273	0.855273	-0.855273	0.855273
Prox1os_chr1_190148371_190149184	Prox1os	124.644	-1.55339	5.42E-08	3.21E-05	-0.856569	0.856569	-0.856569	0.856569
Gm40338_chr5_131211473_131212081	Gm40338	77.9185	-2.02384	5.45E-08	3.21E-05	-0.823375	0.823375	-0.823375	0.823375
Tox2_chr2_163195565_163196403	Tox2	241.136	-1.31817	5.89E-08	3.43E-05	-0.832117	0.832117	-0.832117	0.832117
Gm35657_chr9_41152973_41153522	Gm35657	131.424	1.60071	5.90E-08	3.43E-05	0.843673	-0.843673	0.843673	-0.843673
Zdhhc14_chr17_5660307_5660912	Zdhhc14	239.609	-1.22462	5.96E-08	3.44E-05	-0.861787	0.861787	-0.861787	0.861787
6330415B21Rik_chr6_77413364_77413964	6330415B21Rik	186.193	-1.33001	6.03E-08	3.46E-05	-0.863934	0.863934	-0.863934	0.863934
Gm46527_chr15_84417789_84418409	Gm46527	121.191	-1.55356	6.29E-08	3.56E-05	-0.857972	0.857972	-0.857972	0.857972
Fbxl22_chr9_66505712_66506552	Fbxl22	225.809	-1.24652	6.29E-08	3.56E-05	-0.860505	0.860505	-0.860505	0.860505
Gm33982_chr10_119123509_119123881	Gm33982	95.4456	-1.72642	6.45E-08	3.63E-05	-0.864097	0.864097	-0.864097	0.864097
Sox13_chr1_133492155_133493766	Sox13	610.323	-1.07882	7.00E-08	3.91E-05	-0.826336	0.826336	-0.826336	0.826336
Gm32353_chr7_91810760_91811262	Gm32353	143.713	-1.49326	7.34E-08	4.07E-05	-0.853937	0.853937	-0.853937	0.853937
Zbtb38_chr9_96684539_96685171	Zbtb38	168.887	-1.36005	7.56E-08	4.16E-05	-0.861753	0.861753	-0.861753	0.861753
Gm52045_chr13_83872586_83873544	Gm52045	476.84	-1.04645	7.62E-08	4.17E-05	-0.859474	0.859474	-0.859474	0.859474
7530416G11Rik_chr15_85497718_85498459	7530416G11Rik	263.139	-1.42777	7.73E-08	4.21E-05	-0.795797	0.795797	-0.795797	0.795797
Pcbp4_chr9_106456749_106457341	Pcbp4	190.963	-1.31688	8.19E-08	4.43E-05	-0.854449	0.854449	-0.854449	0.854449
Gm30706_chr12_81828337_81828750	Gm30706	113.392	-1.71803	8.59E-08	4.55E-05	-0.812917	0.812917	-0.812917	0.812917
Gm6647_chr5_13529177_13529663	Gm6647	314.242	-1.13228	8.62E-08	4.55E-05	-0.864595	0.864595	-0.864595	0.864595
E130101E03Rik_chr9_24974041_24974956	E130101E03Rik	136.31	1.44528	8.63E-08	4.55E-05	0.862182	-0.862182	0.862182	-0.862182
Kif16b_chr2_142303161_142304006	Kif16b	143.9	-1.47698	8.53E-08	4.55E-05	-0.83825	0.83825	-0.83825	0.83825
Gm36851_chr5_101124915_101125638	Gm36851	245.215	-1.37089	8.80E-08	4.56E-05	-0.808128	0.808128	-0.808128	0.808128
Gm43868_chr6_113027202_113027990	Gm43868	219.863	-1.28119	8.74E-08	4.56E-05	-0.839135	0.839135	-0.839135	0.839135
Btd_chr14_31669473_31670071	Btd	108.351	-1.61819	8.75E-08	4.56E-05	-0.865556	0.865556	-0.865556	0.865556
Hs3st4_chr7_123932348_123932862	Hs3st4	94.0302	-1.74101	9.17E-08	4.67E-05	-0.863145	0.863145	-0.863145	0.863145
Pik3c2b_chr1_133079509_133080810	Pik3c2b	262.291	-1.16759	9.16E-08	4.67E-05	-0.864031	0.864031	-0.864031	0.864031
Acpp_chr9_104337382_104338084	Acpp	81.2268	1.79665	9.14E-08	4.67E-05	0.855559	-0.855559	0.855559	-0.855559
Gm815_chr19_26977626_26978851	Gm815	284.628	-1.13368	9.53E-08	4.82E-05	-0.862306	0.862306	-0.862306	0.862306
Pip5k1bos_chr19_24351499_24352691	Pip5k1bos	124.608	1.53083	9.71E-08	4.88E-05	0.855363	-0.855363	0.855363	-0.855363
Efcc1_chr6_87737852_87738665	Efcc1	279.995	-1.22557	1.01E-07	5.03E-05	-0.842637	0.842637	-0.842637	0.842637
1700054K19Rik_chr6_111622277_111623136	1700054K19Rik	230.078	-1.23125	1.01E-07	5.03E-05	-0.855609	0.855609	-0.855609	0.855609
1700016J18Rik_chr10_41991276_41992052	1700016J18Rik	249.679	-1.22113	1.03E-07	5.06E-05	-0.839104	0.839104	-0.839104	0.839104
Carnmt1_chr19_18669542_18669898	Carnmt1	113.4	-1.56081	1.03E-07	5.06E-05	-0.863241	0.863241	-0.863241	0.863241
Gm32622_chr1_75905771_75906560	Gm32622	128.823	-1.50318	1.05E-07	5.11E-05	-0.853009	0.853009	-0.853009	0.853009
Gm35314_chr5_99391392_99391928	Gm35314	145.15	-1.45172	1.05E-07	5.11E-05	-0.85363	0.85363	-0.85363	0.85363
Gm23794_chrX_162266664_162267419	Gm23794	203.337	-1.29301	1.13E-07	5.45E-05	-0.845979	0.845979	-0.845979	0.845979
Gm26559_chr13_99579719_99580793	Gm26559	129.941	-1.4888	1.17E-07	5.62E-05	-0.850284	0.850284	-0.850284	0.850284
Gm52065_chr13_48161250_48161660	Gm52065	76.9735	-1.98441	1.20E-07	5.66E-05	-0.839072	0.839072	-0.839072	0.839072
Gm7056_chr5_89592226_89592983	Gm7056	138.344	-1.44067	1.19E-07	5.66E-05	-0.8581	0.8581	-0.8581	0.8581
Gm23151_chr5_126250384_126250836	Gm23151	89.5679	-1.78947	1.19E-07	5.66E-05	-0.839247	0.839247	-0.839247	0.839247
LOC108169181_chr6_112809568_112810503	LOC108169181	616.199	-0.968644	1.25E-07	5.87E-05	-0.846811	0.846811	-0.846811	0.846811
Phf12_chr11_77964838_77965905	Phf12	304.66	-1.15401	1.27E-07	5.92E-05	-0.856486	0.856486	-0.856486	0.856486
Gm39220_chr8_90555526_90556122	Gm39220	54.3555	2.10611	1.28E-07	5.93E-05	0.85883	-0.85883	0.85883	-0.85883
D3Ertd751e_chr3_42514859_42515849	D3Ertd751e	284.76	-1.17528	1.34E-07	6.18E-05	-0.857677	0.857677	-0.857677	0.857677
Bcl2l13_chr6_120858047_120858780	Bcl2l13	623.665	-1.00382	1.35E-07	6.21E-05	-0.853359	0.853359	-0.853359	0.853359
Phb_chr11_95633426_95633988	Phb	200.268	-1.41498	1.36E-07	6.22E-05	-0.833653	0.833653	-0.833653	0.833653
Oxa1l_chr14_54332244_54332984	Oxa1l	65.8951	-2.07389	1.38E-07	6.27E-05	-0.851551	0.851551	-0.851551	0.851551
Gm6288_chr6_147388738_147389239	Gm6288	40.0663	2.42756	1.39E-07	6.28E-05	0.86552	-0.86552	0.86552	-0.86552
A430090L17Rik_chr13_113975596_113976207	A430090L17Rik	188.253	-1.36057	1.42E-07	6.42E-05	-0.853205	0.853205	-0.853205	0.853205
Gm10007_chr19_58335383_58335896	Gm10007	130.724	-1.49598	1.44E-07	6.45E-05	-0.854298	0.854298	-0.854298	0.854298
Foxp1_chr6_99035803_99036486	Foxp1	147.284	-1.41013	1.45E-07	6.47E-05	-0.863251	0.863251	-0.863251	0.863251
C230014O12Rik_chr2_34239386_34239773	C230014O12Rik	70.1122	-1.94547	1.48E-07	6.57E-05	-0.863387	0.863387	-0.863387	0.863387
Slc10a6_chr5_103545274_103545895	Slc10a6	89.7688	1.7097	1.49E-07	6.58E-05	0.854633	-0.854633	0.854633	-0.854633
Plekhm3_chr1_64916568_64917485	Plekhm3	303.771	-1.13775	1.52E-07	6.68E-05	-0.861973	0.861973	-0.861973	0.861973
Gm14642_chr2_173426010_173426952	Gm14642	586.911	-1.15316	1.58E-07	6.89E-05	-0.804647	0.804647	-0.804647	0.804647
Col9a1_chr1_24211597_24212355	Col9a1	185.38	-1.37381	1.59E-07	6.91E-05	-0.850353	0.850353	-0.850353	0.850353
4831440D22Rik_chr8_91514832_91515369	4831440D22Rik	110.793	-1.5867	1.61E-07	6.95E-05	-0.854656	0.854656	-0.854656	0.854656
Gm52631_chr3_127293691_127294811	Gm52631	553.955	-1.15229	1.63E-07	7.03E-05	-0.806303	0.806303	-0.806303	0.806303
Gm33646_chr4_7247221_7248193	Gm33646	267.528	-1.19513	1.71E-07	7.34E-05	-0.852628	0.852628	-0.852628	0.852628
Disp3_chr4_148321420_148322792	Disp3	701.134	-0.991745	1.74E-07	7.42E-05	-0.828284	0.828284	-0.828284	0.828284
Gm38961_chr11_96899316_96900033	Gm38961	144.633	-1.50353	1.75E-07	7.43E-05	-0.843548	0.843548	-0.843548	0.843548
Met_chr6_17451134_17451681	Met	142.061	-1.39691	1.79E-07	7.57E-05	-0.864612	0.864612	-0.864612	0.864612
Gm26962_chr9_115224762_115225273	Gm26962	64.04	-1.99628	1.92E-07	8.05E-05	-0.863844	0.863844	-0.863844	0.863844
Foxn4_chr5_114299206_114299851	Foxn4	285.826	-1.1326	1.93E-07	8.06E-05	-0.86153	0.86153	-0.86153	0.86153
Gm41330_chr15_58976314_58976984	Gm41330	305.191	-1.13473	1.96E-07	8.13E-05	-0.841288	0.841288	-0.841288	0.841288
Gm38620_chr14_18572969_18573819	Gm38620	312.716	-1.1857	1.96E-07	8.13E-05	-0.832486	0.832486	-0.832486	0.832486
Mir6406_chr11_68097547_68097854	Mir6406	34.0693	-3.01386	1.98E-07	8.15E-05	-0.864183	0.864183	-0.864183	0.864183
Dnajc5b_chr3_19526410_19526869	Dnajc5b	32.8665	2.68912	2.00E-07	8.19E-05	0.866001	-0.866001	0.866001	-0.866001
Gm39024_chr7_63956895_63957734	Gm39024	221.679	-1.27406	2.16E-07	8.83E-05	-0.852835	0.852835	-0.852835	0.852835
Gcnt4_chr13_96928428_96929130	Gcnt4	177.316	-1.37717	2.17E-07	8.83E-05	-0.834553	0.834553	-0.834553	0.834553
Vrk1_chr12_105973737_105974351	Vrk1	102.128	-1.70324	2.21E-07	8.88E-05	-0.816565	0.816565	-0.816565	0.816565
4931429P17Rik_chr13_48013241_48013740	4931429P17Rik	52.3385	-2.35235	2.20E-07	8.88E-05	-0.817375	0.817375	-0.817375	0.817375
Gm39806_chr2_44526197_44526859	Gm39806	183.003	-1.37793	2.22E-07	8.89E-05	-0.832271	0.832271	-0.832271	0.832271
Tex22_chr12_113051533_113052380	Tex22	50.3754	2.14582	2.49E-07	9.93E-05	0.858667	-0.858667	0.858667	-0.858667
Gm39084_chr7_123068834_123069642	Gm39084	274.204	-1.23405	2.54E-07	0.000100663	-0.834382	0.834382	-0.834382	0.834382
Gm46803_chr3_51788675_51789536	Gm46803	193.997	-1.31751	2.56E-07	0.000101213	-0.84991	0.84991	-0.84991	0.84991
Gm12678_chr4_44905404_44906302	Gm12678	380.587	-1.02963	2.62E-07	0.000103091	-0.863842	0.863842	-0.863842	0.863842
Mir6358_chr18_76167007_76167728	Mir6358	243.533	-1.14661	2.68E-07	0.000104758	-0.862825	0.862825	-0.862825	0.862825
Gm12992_chr4_131982847_131983787	Gm12992	170.316	-1.28841	2.70E-07	0.000104758	-0.862973	0.862973	-0.862973	0.862973
Gm46889_chr4_108362627_108363924	Gm46889	357.608	-1.06747	2.70E-07	0.000104758	-0.860628	0.860628	-0.860628	0.860628
A930019D19Rik_chr2_146324632_146325611	A930019D19Rik	283.293	-1.16931	2.73E-07	0.000105363	-0.839558	0.839558	-0.839558	0.839558
Zc3h12c_chr9_52146076_52146621	Zc3h12c	147.094	-1.44983	2.88E-07	0.000109434	-0.850404	0.850404	-0.850404	0.850404
Gm35682_chr15_57697719_57698383	Gm35682	410.584	-1.09479	2.86E-07	0.000109434	-0.834219	0.834219	-0.834219	0.834219
Phactr2_chr10_13415588_13416389	Phactr2	242.813	-1.20045	2.86E-07	0.000109434	-0.858284	0.858284	-0.858284	0.858284
Gm35201_chr1_186223345_186223962	Gm35201	264.714	-1.14505	2.88E-07	0.000109434	-0.861552	0.861552	-0.861552	0.861552
Mir496b_chr19_16353749_16354163	Mir496b	220.99	-1.32733	2.90E-07	0.000109528	-0.82508	0.82508	-0.82508	0.82508
Gm33266_chr3_155373566_155373981	Gm33266	47.7751	-2.39826	2.95E-07	0.000110957	-0.841814	0.841814	-0.841814	0.841814
5830403F22Rik_chr7_134132199_134132917	5830403F22Rik	208.365	-1.2244	3.05E-07	0.000113752	-0.85145	0.85145	-0.85145	0.85145
Gm52639_chr3_128369421_128370083	Gm52639	418.833	-1.01111	3.05E-07	0.000113752	-0.858217	0.858217	-0.858217	0.858217
Mir7029_chr5_115573063_115573609	Mir7029	63.1191	1.91439	3.18E-07	0.000118051	0.852133	-0.852133	0.852133	-0.852133
Bms1_chr6_118406155_118406812	Bms1	137.928	-1.4652	3.24E-07	0.000119434	-0.820797	0.820797	-0.820797	0.820797
Gm22942_chr3_108432603_108432983	Gm22942	168.164	-1.35077	3.24E-07	0.000119434	-0.850909	0.850909	-0.850909	0.850909
n-TEttc8_chr9_104406850_104407505	n-TEttc8	58.5514	-2.15696	3.37E-07	0.000123446	-0.818676	0.818676	-0.818676	0.818676
Tbc1d19_chr5_53848398_53848965	Tbc1d19	134.465	-1.41043	3.41E-07	0.000124547	-0.854391	0.854391	-0.854391	0.854391
Gm34611_chr12_38891359_38891859	Gm34611	43.3582	-2.47055	3.45E-07	0.0001255	-0.856189	0.856189	-0.856189	0.856189
Redrum_chr18_54454795_54455359	Redrum	150.214	-1.35774	3.47E-07	0.000125699	-0.862829	0.862829	-0.862829	0.862829
Gm46585_chr17_8641251_8642043	Gm46585	189.937	-1.23996	3.49E-07	0.000125699	-0.857242	0.857242	-0.857242	0.857242
Gm35201_chr1_186187201_186187951	Gm35201	318.205	-1.05092	3.54E-07	0.000126204	-0.863705	0.863705	-0.863705	0.863705
Gm41289_chr15_32568452_32569420	Gm41289	247.06	-1.26257	3.52E-07	0.000126204	-0.819678	0.819678	-0.819678	0.819678
Gm41814_chr19_18873743_18874531	Gm41814	245.946	-1.20526	3.54E-07	0.000126204	-0.85292	0.85292	-0.85292	0.85292
Gadd45g_chr13_51920437_51921269	Gadd45g	222.203	-1.33643	3.59E-07	0.000127317	-0.798311	0.798311	-0.798311	0.798311
Otoa_chr7_121171752_121172532	Otoa	268.312	-1.28184	3.64E-07	0.000128495	-0.799536	0.799536	-0.799536	0.799536
Gm35510_chr4_119073658_119074006	Gm35510	88.9265	-1.69647	3.68E-07	0.000129319	-0.861048	0.861048	-0.861048	0.861048
Agpat4_chr17_12076894_12077184	Agpat4	43.0501	-2.47375	3.69E-07	0.000129319	-0.862958	0.862958	-0.862958	0.862958
Gm36886_chr12_25453281_25453958	Gm36886	68.531	-1.87921	3.73E-07	0.000129972	-0.863097	0.863097	-0.863097	0.863097
Auts2_chr5_132429282_132429880	Auts2	228.69	-1.15689	3.76E-07	0.000130647	-0.863173	0.863173	-0.863173	0.863173
Gm24319_chr19_15784520_15785201	Gm24319	112.987	-1.49149	3.89E-07	0.00013459	-0.864309	0.864309	-0.864309	0.864309
Gm52718_chr4_48782586_48783181	Gm52718	200.343	-1.26162	4.00E-07	0.000137884	-0.84649	0.84649	-0.84649	0.84649
Gm29398_chr1_149533582_149534173	Gm29398	146.999	-1.43901	4.21E-07	0.000144559	-0.827532	0.827532	-0.827532	0.827532
Galnt18_chr7_111692719_111693355	Galnt18	140.131	-1.46639	4.30E-07	0.000147035	-0.811891	0.811891	-0.811891	0.811891
Gm31114_chr9_91046627_91047182	Gm31114	32.2069	2.80398	4.32E-07	0.000147035	0.837754	-0.837754	0.837754	-0.837754
Gm13375_chr2_21043932_21044535	Gm13375	235.884	-1.13519	4.37E-07	0.00014814	-0.865571	0.865571	-0.865571	0.865571
4930552P06Rik_chr4_107590857_107591413	4930552P06Rik	51.1601	2.05173	4.39E-07	0.000148339	0.862297	-0.862297	0.862297	-0.862297
Gm20759_chr11_86051410_86051930	Gm20759	152.106	-1.3113	4.46E-07	0.000150163	-0.862023	0.862023	-0.862023	0.862023
Six3_chr17_85486615_85487309	Six3	313.459	-1.1927	4.61E-07	0.000153499	-0.835037	0.835037	-0.835037	0.835037
Gm13853_chr6_33842727_33843604	Gm13853	108.83	-1.57512	4.63E-07	0.000153499	-0.854771	0.854771	-0.854771	0.854771
Gm30397_chr8_44568113_44568605	Gm30397	37.7338	2.38767	4.59E-07	0.000153499	0.863073	-0.863073	0.863073	-0.863073
Pde9a_chr17_31370947_31371302	Pde9a	55.9359	-2.10113	4.63E-07	0.000153499	-0.855384	0.855384	-0.855384	0.855384
Fadd_chr7_144627615_144629061	Fadd	390.155	-1.10366	4.85E-07	0.000159665	-0.816186	0.816186	-0.816186	0.816186
Unc13c_chr9_73774448_73775215	Unc13c	102.881	-1.56459	4.84E-07	0.000159665	-0.842862	0.842862	-0.842862	0.842862
Gm34032_chr16_31546901_31547502	Gm34032	149.651	-1.3315	4.88E-07	0.000159913	-0.865477	0.865477	-0.865477	0.865477
Gm42298_chr4_71485150_71485896	Gm42298	270.017	-1.10588	5.10E-07	0.000165888	-0.845604	0.845604	-0.845604	0.845604
Gm35082_chr7_100674881_100675390	Gm35082	19.2153	4.34788	5.09E-07	0.000165888	0.856331	-0.856331	0.856331	-0.856331
4930554G24Rik_chr11_14181937_14182772	4930554G24Rik	271.752	-1.23809	5.37E-07	0.000173033	-0.797474	0.797474	-0.797474	0.797474
Gm28643_chr2_45169181_45170040	Gm28643	322.214	-1.06008	5.39E-07	0.000173033	-0.861535	0.861535	-0.861535	0.861535
Gm36274_chr5_111538371_111539100	Gm36274	371.618	-1.19736	5.35E-07	0.000173033	-0.790083	0.790083	-0.790083	0.790083
Dock1_chr7_134751409_134752077	Dock1	60.2409	-1.99854	5.40E-07	0.000173033	-0.846642	0.846642	-0.846642	0.846642
Gm36365_chr9_64774202_64775219	Gm36365	289.758	-1.08107	5.47E-07	0.000174737	-0.862414	0.862414	-0.862414	0.862414
Gm34523_chr12_50430280_50430699	Gm34523	148.734	-1.33599	5.56E-07	0.000176855	-0.863725	0.863725	-0.863725	0.863725
Gm19782_chr15_70644435_70645097	Gm19782	209.376	-1.20032	5.66E-07	0.000178009	-0.85409	0.85409	-0.85409	0.85409
Chrnb4_chr9_55082974_55083714	Chrnb4	214.478	-1.22195	5.66E-07	0.000178009	-0.845245	0.845245	-0.845245	0.845245
Tbc1d22b_chr17_29572480_29572752	Tbc1d22b	33.4248	2.59727	5.63E-07	0.000178009	0.849182	-0.849182	0.849182	-0.849182
Btbd17_chr11_114795012_114796419	Btbd17	757.527	-0.882317	6.09E-07	0.00019018	-0.839467	0.839467	-0.839467	0.839467
Foxn4_chr5_114284626_114285610	Foxn4	365.827	-1.0387	6.07E-07	0.00019018	-0.859579	0.859579	-0.859579	0.859579
Ip6k2_chr9_108785481_108785767	Ip6k2	109.584	-1.50282	6.19E-07	0.000192537	-0.852847	0.852847	-0.852847	0.852847
Gm25143_chr10_103726548_103727035	Gm25143	256.607	-1.12906	6.31E-07	0.000195647	-0.86125	0.86125	-0.86125	0.86125
Kdr_chr5_75941857_75942332	Kdr	41.5825	-2.41904	6.65E-07	0.000205435	-0.861003	0.861003	-0.861003	0.861003
4933405O20Rik_chr7_50849990_50850877	4933405O20Rik	117.423	-1.44256	6.74E-07	0.000207412	-0.865148	0.865148	-0.865148	0.865148
Gm33585_chr11_36302806_36303482	Gm33585	203.38	-1.29976	6.79E-07	0.000208441	-0.817406	0.817406	-0.817406	0.817406
Hps1_chr19_42904002_42905039	Hps1	428.382	-1.02706	6.83E-07	0.000208874	-0.849725	0.849725	-0.849725	0.849725
Gm36794_chr5_112001627_112002597	Gm36794	426.394	-0.952549	6.89E-07	0.000209851	-0.860744	0.860744	-0.860744	0.860744
Myo3a_chr2_22293571_22294404	Myo3a	183.939	-1.22323	6.99E-07	0.000212155	-0.864466	0.864466	-0.864466	0.864466
Gm35882_chr16_90491775_90492325	Gm35882	53.4784	1.94848	7.10E-07	0.000213536	0.865084	-0.865084	0.865084	-0.865084
Gm25143_chr10_104032780_104033509	Gm25143	123.015	-1.40191	7.11E-07	0.000213536	-0.865989	0.865989	-0.865989	0.865989
Gm41239_chr14_105851128_105851965	Gm41239	182.734	-1.29535	7.08E-07	0.000213536	-0.826979	0.826979	-0.826979	0.826979
LOC115487465_chr10_83210971_83211587	LOC115487465	127.54	-1.42481	7.27E-07	0.000217452	-0.833394	0.833394	-0.833394	0.833394
Gm31233_chr9_102211282_102212291	Gm31233	334.041	-1.02245	7.29E-07	0.000217452	-0.85731	0.85731	-0.85731	0.85731
Ech1_chr7_28820073_28820887	Ech1	147.703	-1.40056	7.33E-07	0.000218014	-0.829463	0.829463	-0.829463	0.829463
4930463O16Rik_chr10_84477537_84478291	4930463O16Rik	197.511	-1.25657	7.39E-07	0.000218288	-0.833421	0.833421	-0.833421	0.833421
Gm30018_chr18_65530051_65531082	Gm30018	301.464	-1.07876	7.37E-07	0.000218288	-0.844286	0.844286	-0.844286	0.844286
Fmn1_chr2_113585731_113586379	Fmn1	142.407	-1.38024	7.52E-07	0.000221368	-0.848238	0.848238	-0.848238	0.848238
Bmp2_chr2_133525497_133526036	Bmp2	68.0733	1.7282	7.67E-07	0.000224241	0.864252	-0.864252	0.864252	-0.864252
Gm16160_chr3_102145622_102146296	Gm16160	94.1154	-1.62842	7.67E-07	0.000224241	-0.853895	0.853895	-0.853895	0.853895
Gm10421_chr12_117172662_117173571	Gm10421	541.372	-1.11252	7.71E-07	0.000224697	-0.784364	0.784364	-0.784364	0.784364
Map1b_chr13_99444142_99445223	Map1b	392.632	-1.00583	7.77E-07	0.000225465	-0.855193	0.855193	-0.855193	0.855193
Cdh22_chr2_165248844_165249665	Cdh22	225.954	-1.14191	7.84E-07	0.000226892	-0.864664	0.864664	-0.864664	0.864664
Rnf141_chr7_110821592_110822300	Rnf141	32.0861	2.54645	8.01E-07	0.000231019	0.862973	-0.862973	0.862973	-0.862973
Gm52239_chr16_89863200_89863741	Gm52239	184.61	-1.27735	8.06E-07	0.000231662	-0.832782	0.832782	-0.832782	0.832782
Gm40618_chr10_27005707_27006308	Gm40618	109.25	-1.55745	8.13E-07	0.000232849	-0.815412	0.815412	-0.815412	0.815412
Gm23639_chr18_33890573_33890823	Gm23639	107.706	-1.5051	8.29E-07	0.000236715	-0.857246	0.857246	-0.857246	0.857246
Gm39985_chr11_62129812_62130671	Gm39985	89.7575	-1.65828	8.41E-07	0.000237438	-0.828156	0.828156	-0.828156	0.828156
Gm34637_chr12_12610769_12611338	Gm34637	155.177	-1.32564	8.42E-07	0.000237438	-0.852325	0.852325	-0.852325	0.852325
Cavin2_chr1_51094642_51095206	Cavin2	41.3459	2.23208	8.42E-07	0.000237438	0.85896	-0.85896	0.85896	-0.85896
Gm34912_chr5_77986580_77987089	Gm34912	63.3553	-1.88625	8.37E-07	0.000237438	-0.864817	0.864817	-0.864817	0.864817
Gm34008_chr4_54170348_54170894	Gm34008	65.7247	1.75175	8.51E-07	0.00023822	0.860141	-0.860141	0.860141	-0.860141
Gm23057_chr9_72653037_72653629	Gm23057	66.2481	1.84388	8.50E-07	0.00023822	0.845192	-0.845192	0.845192	-0.845192
Tcf20_chr15_82911129_82912187	Tcf20	345.471	-1.11056	8.60E-07	0.000239944	-0.813232	0.813232	-0.813232	0.813232
Gm43868_chr6_113012361_113012991	Gm43868	325.292	-1.0659	8.65E-07	0.000240785	-0.838126	0.838126	-0.838126	0.838126
Tmem132d_chr5_128225018_128225363	Tmem132d	35.9297	-2.63811	8.76E-07	0.000243073	-0.860556	0.860556	-0.860556	0.860556
4930455D15Rik_chr18_32857061_32857645	4930455D15Rik	51.741	2.03592	8.92E-07	0.000246625	0.85057	-0.85057	0.85057	-0.85057
Gm31401_chr8_7876131_7876574	Gm31401	58.2732	-2.04233	9.10E-07	0.000250684	-0.824857	0.824857	-0.824857	0.824857
Epas1_chr17_86838978_86839903	Epas1	116.129	-1.43057	9.35E-07	0.000256837	-0.857497	0.857497	-0.857497	0.857497
Socs3_chr11_117975302_117976335	Socs3	177.31	-1.24679	9.45E-07	0.000258869	-0.850945	0.850945	-0.850945	0.850945
Gm46488_chr14_122836057_122836747	Gm46488	213.917	-1.16888	9.76E-07	0.000266338	-0.858633	0.858633	-0.858633	0.858633
Fzd5_chr1_64779310_64780391	Fzd5	366.978	-0.985009	9.85E-07	0.000268105	-0.865678	0.865678	-0.865678	0.865678
Irx5_chr8_92505404_92506113	Irx5	33.2077	2.57309	1.01E-06	0.000272155	0.839743	-0.839743	0.839743	-0.839743
Gpr37_chr6_25437797_25438540	Gpr37	199.194	-1.27598	1.01E-06	0.000272155	-0.84074	0.84074	-0.84074	0.84074
Ube2cbp_chr9_86266595_86267116	Ube2cbp	125.314	-1.39419	1.01E-06	0.000272199	-0.855361	0.855361	-0.855361	0.855361
Dock2_chr11_34738943_34739337	Dock2	80.3068	-1.68643	1.01E-06	0.000272199	-0.860239	0.860239	-0.860239	0.860239
Cdh20_chr1_104746704_104747692	Cdh20	315.634	-1.09646	1.02E-06	0.000272773	-0.806322	0.806322	-0.806322	0.806322
Notch1_chr2_26501664_26502500	Notch1	432.067	-0.975403	1.07E-06	0.00028567	-0.85194	0.85194	-0.85194	0.85194
Gm39713_chr1_180312771_180313440	Gm39713	227.777	-1.10737	1.08E-06	0.000285974	-0.856284	0.856284	-0.856284	0.856284
Gm16578_chr13_54212080_54212557	Gm16578	60.3316	1.80395	1.08E-06	0.000285974	0.861319	-0.861319	0.861319	-0.861319
Gm9866_chr12_27150862_27151743	Gm9866	231.948	-1.30101	1.10E-06	0.00029009	-0.797172	0.797172	-0.797172	0.797172
Cryzl2_chr1_157458783_157459344	Cryzl2	81.9426	-1.63872	1.12E-06	0.0002957	-0.860755	0.860755	-0.860755	0.860755
Gm42126_chr5_99852266_99852727	Gm42126	126.226	-1.41511	1.14E-06	0.000300539	-0.842985	0.842985	-0.842985	0.842985
Pou2f1_chr1_165966373_165967187	Pou2f1	249.132	-1.15812	1.17E-06	0.000305594	-0.826379	0.826379	-0.826379	0.826379
Gm36710_chr15_91077624_91078613	Gm36710	169.545	-1.23241	1.17E-06	0.000306143	-0.863821	0.863821	-0.863821	0.863821
1700006H20Rik_chr3_136986133_136986799	1700006H20Rik	291.733	-1.08344	1.19E-06	0.000310666	-0.831161	0.831161	-0.831161	0.831161
Gm24626_chr5_85785286_85785760	Gm24626	59.3279	1.85048	1.21E-06	0.000315359	0.857587	-0.857587	0.857587	-0.857587
Gm34173_chr11_40312599_40313292	Gm34173	90.896	-1.59861	1.23E-06	0.000319626	-0.859801	0.859801	-0.859801	0.859801
4930572G02Rik_chr14_48513055_48513662	4930572G02Rik	101.45	-1.51517	1.24E-06	0.000319626	-0.839561	0.839561	-0.839561	0.839561
Ppp1r26_chr2_28415231_28415973	Ppp1r26	300.639	-1.01421	1.26E-06	0.000324638	-0.861877	0.861877	-0.861877	0.861877
Gm40171_chr3_147240609_147241136	Gm40171	202.844	-1.25791	1.28E-06	0.000328987	-0.839879	0.839879	-0.839879	0.839879
Gm40537_chr12_89180934_89181801	Gm40537	325.357	-1.10622	1.29E-06	0.00033098	-0.822464	0.822464	-0.822464	0.822464
Gm39257_chr8_114865738_114866412	Gm39257	108.399	-1.46903	1.31E-06	0.000332217	-0.861006	0.861006	-0.861006	0.861006
Gm34881_chr1_62510509_62510937	Gm34881	77.5735	-1.6736	1.30E-06	0.000332217	-0.864041	0.864041	-0.864041	0.864041
Gm12128_chr11_38067675_38068013	Gm12128	60.3478	-1.89226	1.32E-06	0.00033508	-0.856965	0.856965	-0.856965	0.856965
Dis3l_chr9_64402161_64402485	Dis3l	26.0713	2.8502	1.33E-06	0.000335128	0.860034	-0.860034	0.860034	-0.860034
Gm32505_chr8_28699529_28700032	Gm32505	177.557	-1.22494	1.33E-06	0.000335128	-0.861006	0.861006	-0.861006	0.861006
D930030F02Rik_chr7_144762481_144763451	D930030F02Rik	283.858	-1.04412	1.34E-06	0.000336418	-0.854399	0.854399	-0.854399	0.854399
Gm36913_chr19_9940924_9941426	Gm36913	55.7642	-2.01041	1.37E-06	0.000342485	-0.835194	0.835194	-0.835194	0.835194
Gm42015_chr5_118891071_118891583	Gm42015	188.111	-1.16726	1.37E-06	0.000342485	-0.863617	0.863617	-0.863617	0.863617
Atoh7_chr10_63089208_63090865	Atoh7	374.916	-0.955358	1.38E-06	0.000344327	-0.865485	0.865485	-0.865485	0.865485
Ccn4_chr15_66914755_66915304	Ccn4	238.862	-1.11129	1.38E-06	0.000344327	-0.851353	0.851353	-0.851353	0.851353
Gm40329_chr5_126127347_126128110	Gm40329	112.224	-1.4737	1.39E-06	0.000345439	-0.831702	0.831702	-0.831702	0.831702
Gm41044_chr13_101895140_101895628	Gm41044	101.405	-1.47431	1.46E-06	0.000360836	-0.864229	0.864229	-0.864229	0.864229
Plk3_chr4_117131853_117132394	Plk3	275.041	-1.25714	1.49E-06	0.000367182	-0.76948	0.76948	-0.76948	0.76948
Usp44_chr10_93837724_93837981	Usp44	41.6826	-2.36831	1.50E-06	0.000368667	-0.836173	0.836173	-0.836173	0.836173
Uncx_chr5_139535376_139536788	Uncx	479.134	-0.972467	1.51E-06	0.000369025	-0.85126	0.85126	-0.85126	0.85126
Unc13d_chr11_116060816_116061095	Unc13d	40.0583	2.26254	1.51E-06	0.00036962	0.840284	-0.840284	0.840284	-0.840284
Dbx2_chr15_95702209_95702706	Dbx2	180.936	-1.19042	1.52E-06	0.000371059	-0.864774	0.864774	-0.864774	0.864774
Cdh20_chr1_104848091_104848869	Cdh20	124.975	-1.36037	1.59E-06	0.000387204	-0.845261	0.845261	-0.845261	0.845261
Gm34244_chr1_137453541_137454219	Gm34244	140.648	-1.29962	1.63E-06	0.000396114	-0.84664	0.84664	-0.84664	0.84664
Gm38737_chr5_143705917_143706909	Gm38737	82.0888	1.53913	1.65E-06	0.000398267	0.865076	-0.865076	0.865076	-0.865076
5330413P13Rik_chr2_131799393_131800639	5330413P13Rik	138.05	-1.29425	1.65E-06	0.000398267	-0.865423	0.865423	-0.865423	0.865423
Cyp2j13_chr4_96028286_96028933	Cyp2j13	328.964	-1.03442	1.66E-06	0.000399667	-0.818094	0.818094	-0.818094	0.818094
Gm23940_chr19_3528730_3528921	Gm23940	19.2398	3.72242	1.72E-06	0.000412302	0.84911	-0.84911	0.84911	-0.84911
Gdi2_chr13_3540253_3540565	Gdi2	150.037	-1.36724	1.76E-06	0.000419967	-0.838743	0.838743	-0.838743	0.838743
Sned1_chr1_93209988_93210622	Sned1	101.121	1.5227	1.77E-06	0.000422421	0.842006	-0.842006	0.842006	-0.842006
Fam189a2_chr19_24016748_24017461	Fam189a2	136.114	-1.33186	1.79E-06	0.000425536	-0.837331	0.837331	-0.837331	0.837331
Gm23733_chr3_120217627_120218300	Gm23733	307.584	-1.0434	1.88E-06	0.000445627	-0.856497	0.856497	-0.856497	0.856497
Gm46241_chr10_105484131_105484935	Gm46241	243.953	-1.06283	1.89E-06	0.000446415	-0.851156	0.851156	-0.851156	0.851156
Cntfr_chr4_41686048_41686499	Cntfr	108.775	-1.42745	1.90E-06	0.000447925	-0.863988	0.863988	-0.863988	0.863988
Gm51268_chr13_83739439_83740033	Gm51268	235.327	-1.23529	1.91E-06	0.000448699	-0.818535	0.818535	-0.818535	0.818535
H2ab1_chrX_117299663_117300275	H2ab1	76.9648	-1.73702	1.92E-06	0.000450088	-0.83542	0.83542	-0.83542	0.83542
Gm34353_chr1_137999291_137999862	Gm34353	107.095	-1.4354	1.92E-06	0.000450088	-0.860887	0.860887	-0.860887	0.860887
Tmem260_chr14_48332168_48332742	Tmem260	76.8534	1.58316	1.93E-06	0.000450262	0.855084	-0.855084	0.855084	-0.855084
Mir6237_chr9_9960754_9961274	Mir6237	124.929	-1.33867	1.95E-06	0.000454569	-0.854311	0.854311	-0.854311	0.854311
Plch1_chr3_63835690_63836540	Plch1	214.619	-1.14634	1.99E-06	0.000461527	-0.820959	0.820959	-0.820959	0.820959
Gm22684_chr19_20122483_20123178	Gm22684	336.309	-1.08916	2.00E-06	0.000461981	-0.820225	0.820225	-0.820225	0.820225
Gm35190_chr13_3782232_3782931	Gm35190	167.906	-1.29855	2.00E-06	0.000461981	-0.84181	0.84181	-0.84181	0.84181
Gm51961_chr12_111693385_111694550	Gm51961	738.724	-1.00295	2.03E-06	0.000466867	-0.799513	0.799513	-0.799513	0.799513
Gm32806_chr12_86786884_86787546	Gm32806	108.182	-1.41111	2.04E-06	0.000466867	-0.855197	0.855197	-0.855197	0.855197
LOC115490477_chr6_70996219_70996873	LOC115490477	341.183	-1.03122	2.04E-06	0.000466867	-0.849192	0.849192	-0.849192	0.849192
Gm23686_chr3_18205867_18206440	Gm23686	246.815	-1.10073	2.05E-06	0.000466908	-0.856308	0.856308	-0.856308	0.856308
Slc10a1_chr12_80998731_80999259	Slc10a1	101.856	-1.51419	2.07E-06	0.000470349	-0.841262	0.841262	-0.841262	0.841262
Nav3_chr10_109852489_109852739	Nav3	41.2411	2.12807	2.07E-06	0.000470349	0.857573	-0.857573	0.857573	-0.857573
Hes5_chr4_154952668_154953403	Hes5	361.237	-1.08922	2.09E-06	0.000474431	-0.822949	0.822949	-0.822949	0.822949
Macir_chr1_97540472_97541154	Macir	152.775	-1.28659	2.18E-06	0.000492915	-0.841313	0.841313	-0.841313	0.841313
Fzd3_chr14_65245326_65245764	Fzd3	65.2436	-1.82075	2.19E-06	0.000493701	-0.857004	0.857004	-0.857004	0.857004
Mycl_chr4_122998630_122999396	Mycl	343.075	-0.988299	2.21E-06	0.000496486	-0.860753	0.860753	-0.860753	0.860753
Me3_chr7_89766647_89767738	Me3	184.969	-1.20089	2.21E-06	0.000496486	-0.849218	0.849218	-0.849218	0.849218
Gas2l3_chr10_89434564_89435249	Gas2l3	163.663	-1.23954	2.23E-06	0.000499608	-0.855617	0.855617	-0.855617	0.855617
Gm51643_chr1_131107914_131108305	Gm51643	28.33	2.71256	2.27E-06	0.000505428	0.846704	-0.846704	0.846704	-0.846704
Ddx17_chr15_79533564_79533816	Ddx17	28.3171	2.66384	2.27E-06	0.000505688	0.853506	-0.853506	0.853506	-0.853506
Gm52038_chr13_46975017_46975723	Gm52038	90.3072	-1.57311	2.29E-06	0.000507417	-0.84707	0.84707	-0.84707	0.84707
Trabd2b_chr4_114386348_114386785	Trabd2b	41.9746	2.09651	2.31E-06	0.000509282	0.862696	-0.862696	0.862696	-0.862696
4930555F03Rik_chr8_49236063_49236926	4930555F03Rik	110.338	-1.3997	2.30E-06	0.000509282	-0.864967	0.864967	-0.864967	0.864967
Ccdc158_chr5_92698240_92699408	Ccdc158	345.758	-0.987672	2.33E-06	0.000509784	-0.846408	0.846408	-0.846408	0.846408
Gm32401_chr13_41476137_41476846	Gm32401	118.531	-1.43958	2.32E-06	0.000509784	-0.838913	0.838913	-0.838913	0.838913
Gm3227_chr18_25553398_25553980	Gm3227	128.002	-1.34297	2.32E-06	0.000509784	-0.857347	0.857347	-0.857347	0.857347
Pou6f2_chr13_18462225_18462644	Pou6f2	96.5709	-1.48635	2.36E-06	0.000516606	-0.84459	0.84459	-0.84459	0.84459
Ascl1_chr10_87447731_87448280	Ascl1	324.219	-1.16787	2.38E-06	0.000517071	-0.800416	0.800416	-0.800416	0.800416
Foxp4_chr17_47898097_47899319	Foxp4	310.931	-1.19249	2.37E-06	0.000517071	-0.777607	0.777607	-0.777607	0.777607
Tcf7l1_chr6_72673791_72674191	Tcf7l1	114.019	-1.36748	2.40E-06	0.000520712	-0.865134	0.865134	-0.865134	0.865134
4930505K13Rik_chr7_120157485_120158485	4930505K13Rik	146.101	-1.27574	2.45E-06	0.000530897	-0.859736	0.859736	-0.859736	0.859736
Zfp352_chr4_90094003_90094741	Zfp352	92.4733	-1.48946	2.49E-06	0.000538269	-0.860633	0.860633	-0.860633	0.860633
5730409K12Rik_chr19_7069724_7070857	5730409K12Rik	410.961	-0.959054	2.56E-06	0.000551077	-0.851259	0.851259	-0.851259	0.851259
Mir6343_chr1_76786772_76787403	Mir6343	132.173	-1.33165	2.60E-06	0.000557539	-0.858072	0.858072	-0.858072	0.858072
Gm24319_chr19_15726841_15727906	Gm24319	545.578	-0.963261	2.63E-06	0.000563018	-0.832715	0.832715	-0.832715	0.832715
4930578M01Rik_chr15_98987057_98987609	4930578M01Rik	231.626	-1.11287	2.70E-06	0.000577185	-0.852556	0.852556	-0.852556	0.852556
Pclaf_chr9_65833332_65833976	Pclaf	73.5905	-1.65813	2.71E-06	0.000577543	-0.856014	0.856014	-0.856014	0.856014
Gm26440_chr14_57716509_57717073	Gm26440	103.339	-1.46716	2.74E-06	0.000583503	-0.852595	0.852595	-0.852595	0.852595
Selenof_chr3_144643085_144643887	Selenof	335.92	-1.06879	2.78E-06	0.000589084	-0.807993	0.807993	-0.807993	0.807993
Gm13387_chr2_25125886_25127081	Gm13387	594.263	-0.89617	2.79E-06	0.000589677	-0.830596	0.830596	-0.830596	0.830596
Gm36023_chr6_114094226_114094756	Gm36023	200.963	-1.15844	2.80E-06	0.000591485	-0.826479	0.826479	-0.826479	0.826479
Gm51648_chr1_133195995_133196565	Gm51648	103.912	-1.42161	2.88E-06	0.000605453	-0.863344	0.863344	-0.863344	0.863344
Gm30271_chr8_79160270_79160733	Gm30271	34.9172	2.315	2.90E-06	0.000608294	0.847812	-0.847812	0.847812	-0.847812
Gm36601_chr10_108569390_108570200	Gm36601	129.443	-1.30922	2.92E-06	0.00061165	-0.845928	0.845928	-0.845928	0.845928
Gm30725_chr1_190452250_190453127	Gm30725	286.052	-1.04652	2.96E-06	0.000616041	-0.852233	0.852233	-0.852233	0.852233
Gm33515_chr7_66480310_66481001	Gm33515	59.4771	-1.82473	2.98E-06	0.000616041	-0.863415	0.863415	-0.863415	0.863415
Nps_chr7_135324951_135325454	Nps	99.3257	-1.44005	3.00E-06	0.000616041	-0.857866	0.857866	-0.857866	0.857866
Gm52906_chr6_72222061_72223040	Gm52906	452.318	-0.905012	2.98E-06	0.000616041	-0.864163	0.864163	-0.864163	0.864163
Peak1os_chr9_56302975_56303855	Peak1os	179.807	-1.16178	2.98E-06	0.000616041	-0.845065	0.845065	-0.845065	0.845065
Meltf_chr16_31826038_31826542	Meltf	149.605	-1.33648	3.00E-06	0.000616041	-0.819291	0.819291	-0.819291	0.819291
Gm24281_chrX_157446812_157447853	Gm24281	167.782	-1.17712	2.95E-06	0.000616041	-0.859482	0.859482	-0.859482	0.859482
Gm30138_chr2_41625448_41625926	Gm30138	107.018	-1.54071	2.98E-06	0.000616041	-0.822986	0.822986	-0.822986	0.822986
Gm34298_chr10_102831734_102832151	Gm34298	37.4708	2.42964	3.03E-06	0.000617751	0.826057	-0.826057	0.826057	-0.826057
Gm51268_chr13_83741789_83742037	Gm51268	88.3701	-1.5564	3.01E-06	0.000617751	-0.835561	0.835561	-0.835561	0.835561
B3galt1_chr2_68079439_68080343	B3galt1	136.228	-1.26236	3.03E-06	0.000617751	-0.864925	0.864925	-0.864925	0.864925
Gm33885_chr5_107466486_107467231	Gm33885	242.047	-1.0714	3.03E-06	0.000617751	-0.858412	0.858412	-0.858412	0.858412
Gm51666_chr9_13652171_13653234	Gm51666	243.758	-1.0585	3.10E-06	0.000629696	-0.838215	0.838215	-0.838215	0.838215
En2_chr5_28149347_28149915	En2	139.106	-1.2554	3.17E-06	0.000640128	-0.857192	0.857192	-0.857192	0.857192
Lman1_chr18_66015062_66015926	Lman1	261.074	-1.19807	3.17E-06	0.000640128	-0.803843	0.803843	-0.803843	0.803843
Rnd2_chr11_101479136_101479831	Rnd2	132.01	-1.29063	3.16E-06	0.000640128	-0.861844	0.861844	-0.861844	0.861844
Gm24863_chr13_79417677_79418221	Gm24863	100.542	-1.524	3.19E-06	0.000640538	-0.83696	0.83696	-0.83696	0.83696
Gm46361_chr12_79879071_79880195	Gm46361	726.372	-0.89871	3.18E-06	0.000640538	-0.841935	0.841935	-0.841935	0.841935
Gm7931_chr5_46830659_46831485	Gm7931	496.875	-0.942045	3.25E-06	0.000650912	-0.837266	0.837266	-0.837266	0.837266
Ncam1_chr9_49780810_49781735	Ncam1	130.678	-1.32146	3.31E-06	0.000660936	-0.830384	0.830384	-0.830384	0.830384
Gm46508_chr15_8632326_8632773	Gm46508	298.112	-1.1646	3.32E-06	0.000660943	-0.790203	0.790203	-0.790203	0.790203
Gm52777_chr5_74998931_74999492	Gm52777	92.4051	-1.54336	3.34E-06	0.000661387	-0.838883	0.838883	-0.838883	0.838883
Gm39296_chr9_17611091_17611619	Gm39296	91.1324	-1.48203	3.33E-06	0.000661387	-0.864207	0.864207	-0.864207	0.864207
Ube2ql1_chr13_69748317_69749344	Ube2ql1	189.636	-1.16858	3.34E-06	0.000661387	-0.819795	0.819795	-0.819795	0.819795
Car6_chr4_150216325_150217074	Car6	293.74	-1.07428	3.38E-06	0.000667392	-0.840486	0.840486	-0.840486	0.840486
Nkx1-1_chr5_33521894_33522705	Nkx1-1	110.282	-1.35944	3.39E-06	0.000668646	-0.863459	0.863459	-0.863459	0.863459
Cntn1_chr15_92099490_92100234	Cntn1	133.012	-1.31652	3.41E-06	0.000669531	-0.83532	0.83532	-0.83532	0.83532
Ralbp1_chr17_65848019_65848255	Ralbp1	17.8599	3.61443	3.42E-06	0.000669531	0.864739	-0.864739	0.864739	-0.864739
Gm24304_chr5_80402615_80403543	Gm24304	147.734	-1.32528	3.42E-06	0.000669531	-0.823892	0.823892	-0.823892	0.823892
Gm34881_chr1_62564024_62564944	Gm34881	168.526	-1.26824	3.43E-06	0.000670842	-0.813068	0.813068	-0.813068	0.813068
Kcnj3_chr2_55091426_55091880	Kcnj3	193.592	-1.16984	3.47E-06	0.000675654	-0.834822	0.834822	-0.834822	0.834822
Gm34482_chr4_55928990_55929659	Gm34482	46.942	1.9428	3.51E-06	0.00068176	0.854822	-0.854822	0.854822	-0.854822
Gm31136_chr1_26387930_26388791	Gm31136	57.2962	1.77628	3.52E-06	0.00068176	0.860275	-0.860275	0.860275	-0.860275
Stk10_chr11_32536955_32537328	Stk10	84.9863	-1.54381	3.52E-06	0.00068176	-0.859536	0.859536	-0.859536	0.859536
Gm33197_chr13_57189203_57189692	Gm33197	54.7996	-1.91372	3.58E-06	0.000691963	-0.852052	0.852052	-0.852052	0.852052
Crb1_chr1_139371376_139371733	Crb1	32.0157	-2.64124	3.62E-06	0.000697515	-0.857633	0.857633	-0.857633	0.857633
Gm41273_chr15_12708199_12708854	Gm41273	162.521	-1.26336	3.64E-06	0.00069908	-0.829037	0.829037	-0.829037	0.829037
Sntb1_chr15_55864375_55865053	Sntb1	254.407	-1.04284	3.68E-06	0.00070259	-0.839659	0.839659	-0.839659	0.839659
Gm40527_chr9_65178433_65179306	Gm40527	295.93	-1.00107	3.67E-06	0.00070259	-0.850121	0.850121	-0.850121	0.850121
8030431J09Rik_chr2_103625100_103626036	8030431J09Rik	436.534	-0.907144	3.69E-06	0.00070259	-0.863371	0.863371	-0.863371	0.863371
Fmr1os_chrX_68554064_68554449	Fmr1os	43.1603	-2.2075	3.68E-06	0.00070259	-0.831509	0.831509	-0.831509	0.831509
Mir7025_chr5_75346754_75347893	Mir7025	169.243	-1.18408	3.73E-06	0.000710135	-0.861482	0.861482	-0.861482	0.861482
Nlgn1_chr3_26146222_26146722	Nlgn1	276.669	-1.20622	3.77E-06	0.000714548	-0.797078	0.797078	-0.797078	0.797078
Gm19835_chr11_53491914_53492390	Gm19835	146.825	-1.32005	3.78E-06	0.000714756	-0.830692	0.830692	-0.830692	0.830692
Gm31109_chr11_80518342_80519104	Gm31109	271.685	-1.00448	3.80E-06	0.000717251	-0.853235	0.853235	-0.853235	0.853235
Pou5f2_chr13_77892621_77893163	Pou5f2	116.536	-1.40781	3.81E-06	0.000717883	-0.827677	0.827677	-0.827677	0.827677
Gm46567_chr16_29719683_29720662	Gm46567	242.957	-1.02384	3.85E-06	0.000724213	-0.858833	0.858833	-0.858833	0.858833
4930555F03Rik_chr8_49481529_49481856	4930555F03Rik	84.5595	-1.63182	3.87E-06	0.000725942	-0.828586	0.828586	-0.828586	0.828586
Ccdc85c_chr12_108255327_108255857	Ccdc85c	287.844	-1.05247	3.95E-06	0.000740631	-0.827712	0.827712	-0.827712	0.827712
Mir21b_chr3_29541464_29542014	Mir21b	160.61	-1.1937	3.98E-06	0.000744542	-0.854328	0.854328	-0.854328	0.854328
L3mbtl3_chr10_26327670_26328320	L3mbtl3	189.83	-1.26789	4.04E-06	0.000753046	-0.789001	0.789001	-0.789001	0.789001
Gm41435_chr16_25104522_25105106	Gm41435	125.958	-1.29653	4.07E-06	0.00075408	-0.859825	0.859825	-0.859825	0.859825
Otulinl_chr15_27808596_27808897	Otulinl	45.9394	1.95071	4.06E-06	0.00075408	0.857239	-0.857239	0.857239	-0.857239
A530001N23Rik_chr13_60497578_60498371	A530001N23Rik	282.566	-1.08596	4.06E-06	0.00075408	-0.837558	0.837558	-0.837558	0.837558
Gm41258_chr15_5811321_5811804	Gm41258	25.9436	2.81073	4.13E-06	0.000760824	0.841264	-0.841264	0.841264	-0.841264
Gm35155_chr12_12812646_12813452	Gm35155	297.55	-0.993465	4.13E-06	0.000760824	-0.861904	0.861904	-0.861904	0.861904
Gm25976_chr15_19783964_19784356	Gm25976	82.6736	-1.53691	4.12E-06	0.000760824	-0.861446	0.861446	-0.861446	0.861446
LOC115487659_chr1_38757817_38758313	LOC115487659	36.4393	2.37854	4.20E-06	0.000770017	0.820134	-0.820134	0.820134	-0.820134
Fndc7_chr3_108885926_108886574	Fndc7	96.3895	-1.43933	4.22E-06	0.000770017	-0.865026	0.865026	-0.865026	0.865026
2310008N11Rik_chr8_26867994_26868848	2310008N11Rik	68.7533	1.71972	4.22E-06	0.000770017	0.817087	-0.817087	0.817087	-0.817087
1700016K05Rik_chr17_66843565_66844017	1700016K05Rik	32.5981	2.41928	4.23E-06	0.000770017	0.837168	-0.837168	0.837168	-0.837168
Gm16193_chr8_41054552_41055244	Gm16193	211.949	-1.10668	4.20E-06	0.000770017	-0.857331	0.857331	-0.857331	0.857331
Gm51744_chr1_68401141_68401640	Gm51744	120.442	-1.36941	4.36E-06	0.000792102	-0.851607	0.851607	-0.851607	0.851607
Gm51285_chr7_79525680_79526629	Gm51285	192.747	-1.09278	4.47E-06	0.000811088	-0.864877	0.864877	-0.864877	0.864877
Gm35803_chr1_64380952_64381764	Gm35803	499.145	-0.915138	4.50E-06	0.000813857	-0.849239	0.849239	-0.849239	0.849239
Gm39099_chr7_131465058_131465556	Gm39099	46.2025	-2.13062	4.54E-06	0.000818856	-0.831436	0.831436	-0.831436	0.831436
Sorcs3_chr19_48180577_48180948	Sorcs3	20.0374	3.23329	4.53E-06	0.000818856	0.854502	-0.854502	0.854502	-0.854502
Gm36826_chr17_85341312_85341913	Gm36826	91.2198	-1.46255	4.65E-06	0.000834067	-0.859923	0.859923	-0.859923	0.859923
Gm36669_chr6_16727115_16727807	Gm36669	197.719	-1.12846	4.66E-06	0.000834067	-0.838459	0.838459	-0.838459	0.838459
Gm39232_chr8_100939493_100939958	Gm39232	172.307	-1.1742	4.65E-06	0.000834067	-0.84966	0.84966	-0.84966	0.84966
Gm39032_chr7_70870934_70871501	Gm39032	28.6764	2.51978	4.70E-06	0.000841131	0.855716	-0.855716	0.855716	-0.855716
Kcnd3os_chr3_105407965_105408642	Kcnd3os	328.798	-0.970635	4.72E-06	0.000841646	-0.857614	0.857614	-0.857614	0.857614
Chst9_chr18_15543972_15544733	Chst9	259.208	-1.01017	4.73E-06	0.000841646	-0.842107	0.842107	-0.842107	0.842107
Gm30142_chr18_38148862_38149083	Gm30142	54.7885	-1.99496	4.88E-06	0.000866658	-0.794552	0.794552	-0.794552	0.794552
Gm33610_chr1_167081857_167082306	Gm33610	129.199	-1.31363	4.90E-06	0.000868482	-0.823596	0.823596	-0.823596	0.823596
Lman1_chr18_66022424_66024050	Lman1	720.245	-0.921614	4.93E-06	0.000872076	-0.827596	0.827596	-0.827596	0.827596
Gm22911_chr10_38553436_38554326	Gm22911	497.811	-0.953878	4.94E-06	0.000872076	-0.830798	0.830798	-0.830798	0.830798
Nrcam_chr12_44337970_44338673	Nrcam	225.387	-1.11017	4.96E-06	0.00087352	-0.847841	0.847841	-0.847841	0.847841
Gm26176_chr7_73630786_73631192	Gm26176	184.045	-1.13878	5.01E-06	0.000881599	-0.858701	0.858701	-0.858701	0.858701
Smim38_chr7_145205890_145207066	Smim38	1023.43	-0.856548	5.06E-06	0.000882902	-0.82596	0.82596	-0.82596	0.82596
Gm40107_chr3_100759222_100759922	Gm40107	85.5806	-1.50322	5.06E-06	0.000882902	-0.859878	0.859878	-0.859878	0.859878
Gm4665_chr9_115120777_115121289	Gm4665	30.5644	2.53028	5.06E-06	0.000882902	0.840086	-0.840086	0.840086	-0.840086
Gm10636_chr3_146374864_146375700	Gm10636	195.32	-1.18702	5.04E-06	0.000882902	-0.834163	0.834163	-0.834163	0.834163
Cacna2d3_chr14_29599261_29600010	Cacna2d3	153.232	-1.19604	5.11E-06	0.000889915	-0.862925	0.862925	-0.862925	0.862925
Nlgn1_chr3_26228167_26228795	Nlgn1	75.8786	-1.58891	5.18E-06	0.000899989	-0.851416	0.851416	-0.851416	0.851416
Tox_chr4_6903298_6903987	Tox	228.649	-1.06229	5.23E-06	0.000906742	-0.849511	0.849511	-0.849511	0.849511
Pard3b_chr1_61685251_61686139	Pard3b	122.949	-1.33545	5.31E-06	0.000917307	-0.853272	0.853272	-0.853272	0.853272
Myo3a_chr2_22247614_22248107	Myo3a	197.794	-1.15857	5.31E-06	0.000917307	-0.831708	0.831708	-0.831708	0.831708
Ksr1_chr11_79095438_79096283	Ksr1	175.69	-1.17653	5.36E-06	0.000924716	-0.829268	0.829268	-0.829268	0.829268
Sox9_chr11_112762388_112762839	Sox9	29.7689	2.43938	5.47E-06	0.000940305	0.852128	-0.852128	0.852128	-0.852128
Ola1_chr2_73142846_73143206	Ola1	137.393	-1.31358	5.48E-06	0.000941489	-0.828178	0.828178	-0.828178	0.828178
Fam135b_chr15_71157790_71158369	Fam135b	30.2671	2.38572	5.65E-06	0.000968136	0.858412	-0.858412	0.858412	-0.858412
1700054O19Rik_chr14_25711135_25712067	1700054O19Rik	103.61	1.32735	5.68E-06	0.000970606	0.856826	-0.856826	0.856826	-0.856826
Gm41289_chr15_32597224_32597707	Gm41289	77.0124	-1.61611	5.69E-06	0.00097094	-0.840561	0.840561	-0.840561	0.840561
Sorcs1_chr19_49839116_49839756	Sorcs1	191.313	-1.13671	5.75E-06	0.000978878	-0.849429	0.849429	-0.849429	0.849429
Rnase11_chr14_51054375_51054951	Rnase11	61.7226	-1.72113	5.78E-06	0.000982518	-0.865086	0.865086	-0.865086	0.865086
Gm35087_chr15_76139978_76140353	Gm35087	49.5428	-2.04879	5.81E-06	0.000985468	-0.835545	0.835545	-0.835545	0.835545
Rab30_chr7_92776638_92777802	Rab30	87.9809	1.46182	5.84E-06	0.000986483	0.835216	-0.835216	0.835216	-0.835216
Gm40518_chr9_48140467_48141321	Gm40518	246.79	-1.03715	5.84E-06	0.000986483	-0.831262	0.831262	-0.831262	0.831262
Gm5103_chr3_51383239_51384039	Gm5103	215.439	-1.07013	5.85E-06	0.000987272	-0.852444	0.852444	-0.852444	0.852444
Gm51502_chr7_136083328_136084203	Gm51502	229.333	-1.04576	5.88E-06	0.000989103	-0.858362	0.858362	-0.858362	0.858362
Celf2_chr2_6903353_6903812	Celf2	83.073	-1.62169	5.91E-06	0.000992932	-0.811761	0.811761	-0.811761	0.811761
Ccdc85c_chr12_108265597_108266618	Ccdc85c	381.626	-0.992415	5.98E-06	0.00100286	-0.816496	0.816496	-0.816496	0.816496
Zc3h12c_chr9_52148371_52148709	Zc3h12c	85.6894	-1.48471	6.01E-06	0.00100517	-0.865378	0.865378	-0.865378	0.865378
Gm34978_chr2_146833994_146835159	Gm34978	282.974	-0.985416	6.04E-06	0.00100838	-0.853906	0.853906	-0.853906	0.853906
Gm39539_chrX_141265903_141266397	Gm39539	158.086	-1.26256	6.15E-06	0.00102607	-0.799646	0.799646	-0.799646	0.799646
9630028I04Rik_chr17_27242672_27243267	9630028I04Rik	86.9124	-1.46821	6.47E-06	0.00107615	-0.862364	0.862364	-0.862364	0.862364
Dennd1a_chr2_38111457_38112375	Dennd1a	195.653	-1.12365	6.50E-06	0.00107817	-0.840993	0.840993	-0.840993	0.840993
Gm10258_chr3_30153725_30154368	Gm10258	195.362	-1.1401	6.50E-06	0.00107817	-0.830897	0.830897	-0.830897	0.830897
Gria1_chr11_57145294_57146306	Gria1	175.174	1.11794	6.56E-06	0.00108578	0.837795	-0.837795	0.837795	-0.837795
Mff_chr1_82687843_82688355	Mff	60.609	-1.78632	6.63E-06	0.0010942	-0.838004	0.838004	-0.838004	0.838004
Depdc5_chr5_32940465_32941004	Depdc5	116.055	-1.33339	6.69E-06	0.00110237	-0.847582	0.847582	-0.847582	0.847582
Gm13375_chr2_21009897_21011179	Gm13375	299.15	-0.98919	6.72E-06	0.00110501	-0.834948	0.834948	-0.834948	0.834948
Cacna1d_chr14_30357145_30357744	Cacna1d	132.061	1.37058	6.76E-06	0.0011097	0.823188	-0.823188	0.823188	-0.823188
Lncenc1_chr13_97434988_97436312	Lncenc1	260.781	-1.00567	6.84E-06	0.00111953	-0.857065	0.857065	-0.857065	0.857065
Lzic_chr4_149496272_149497097	Lzic	106.56	-1.34473	6.84E-06	0.00111953	-0.849511	0.849511	-0.849511	0.849511
Gm40323_chr5_125349409_125349781	Gm40323	73.5868	-1.62986	6.87E-06	0.00112119	-0.852303	0.852303	-0.852303	0.852303
Gm31832_chr13_18218577_18219180	Gm31832	78.8606	1.49001	6.98E-06	0.00113796	0.851726	-0.851726	0.851726	-0.851726
Lfng_chr5_140611001_140612034	Lfng	414.668	-0.99052	7.02E-06	0.00114215	-0.794174	0.794174	-0.794174	0.794174
Six3_chr17_85458174_85458898	Six3	214.126	-1.08025	7.10E-06	0.00115294	-0.855357	0.855357	-0.855357	0.855357
Gm52741_chr4_62642985_62643878	Gm52741	269.313	-1.03346	7.12E-06	0.00115443	-0.813434	0.813434	-0.813434	0.813434
LOC115487465_chr10_83106006_83106803	LOC115487465	222.705	-1.09847	7.17E-06	0.00115898	-0.820715	0.820715	-0.820715	0.820715
Gm12916_chr4_124298549_124299272	Gm12916	160.756	-1.18293	7.20E-06	0.00116275	-0.856662	0.856662	-0.856662	0.856662
Cemip2_chr19_21789599_21790063	Cemip2	99.1284	-1.39845	7.24E-06	0.00116439	-0.841821	0.841821	-0.841821	0.841821
Gm32651_chr1_19927642_19928368	Gm32651	148.747	-1.21691	7.23E-06	0.00116439	-0.842287	0.842287	-0.842287	0.842287
Gm39867_chr2_79555168_79555779	Gm39867	76.5353	-1.57286	7.31E-06	0.00117286	-0.847362	0.847362	-0.847362	0.847362
Gm23015_chr5_57409890_57410642	Gm23015	64.572	1.67455	7.36E-06	0.00117913	0.845461	-0.845461	0.845461	-0.845461
A930005G22Rik_chr5_115397971_115398921	A930005G22Rik	390.605	-1.04299	7.42E-06	0.00118604	-0.811196	0.811196	-0.811196	0.811196
Gm52527_chr2_143806424_143807182	Gm52527	43.5611	2.0104	7.49E-06	0.00119535	0.830942	-0.830942	0.830942	-0.830942
Gm33890_chr17_60804734_60805426	Gm33890	62.071	-1.69663	7.50E-06	0.00119535	-0.861912	0.861912	-0.861912	0.861912
LOC115489590_chr2_158343449_158343993	LOC115489590	240.754	-1.07327	7.62E-06	0.00120917	-0.844635	0.844635	-0.844635	0.844635
Mrps33_chr6_39791737_39792276	Mrps33	191.511	-1.1003	7.63E-06	0.00120917	-0.858655	0.858655	-0.858655	0.858655
A930005H10Rik_chr3_115893231_115893845	A930005H10Rik	88.2428	-1.44005	7.63E-06	0.00120917	-0.865972	0.865972	-0.865972	0.865972
Gm33732_chr18_54741345_54742098	Gm33732	135.892	-1.23226	7.77E-06	0.00122979	-0.856436	0.856436	-0.856436	0.856436
Kcnk16_chr14_20225564_20226013	Kcnk16	76.5688	-1.70721	7.79E-06	0.00122987	-0.825079	0.825079	-0.825079	0.825079
Gm41239_chr14_105799242_105799795	Gm41239	110.98	-1.32078	7.89E-06	0.00124383	-0.861069	0.861069	-0.861069	0.861069
Mir6384_chrX_52348532_52349201	Mir6384	95.1647	-1.47225	8.00E-06	0.00125828	-0.845375	0.845375	-0.845375	0.845375
Podxl2_chr6_88866122_88866691	Podxl2	25.9948	2.6014	8.09E-06	0.00126888	0.848105	-0.848105	0.848105	-0.848105
Cpsf4l_chr11_113709857_113710861	Cpsf4l	175.61	-1.11293	8.09E-06	0.00126888	-0.839534	0.839534	-0.839534	0.839534
Epha3_chr16_64068961_64069726	Epha3	175.085	-1.12422	8.12E-06	0.00127008	-0.850959	0.850959	-0.850959	0.850959
Tmem132d_chr5_128290996_128291556	Tmem132d	57.2438	-1.75943	8.19E-06	0.00127954	-0.857314	0.857314	-0.857314	0.857314
Slc17a4_chr13_23892832_23893554	Slc17a4	155.842	-1.30782	8.28E-06	0.00129133	-0.797494	0.797494	-0.797494	0.797494
Mir6352_chr1_77456686_77457094	Mir6352	150.257	-1.16909	8.31E-06	0.00129365	-0.864402	0.864402	-0.864402	0.864402
Gm26317_chrX_162009658_162010432	Gm26317	150.575	-1.27354	8.35E-06	0.00129425	-0.797995	0.797995	-0.797995	0.797995
n-TDgtc2_chr2_114086978_114087663	n-TDgtc2	154.79	-1.19815	8.33E-06	0.00129425	-0.822397	0.822397	-0.822397	0.822397
Phactr3_chr2_178315934_178316267	Phactr3	23.7857	2.73003	8.39E-06	0.00129734	0.851437	-0.851437	0.851437	-0.851437
4930429F24Rik_chr9_79823469_79823972	4930429F24Rik	136.201	-1.21578	8.40E-06	0.00129734	-0.848887	0.848887	-0.848887	0.848887
Ccdc187_chr2_26298082_26299209	Ccdc187	534.995	-0.810839	8.50E-06	0.00131174	-0.857171	0.857171	-0.857171	0.857171
LOC115487525_chr10_11438248_11438870	LOC115487525	107.113	1.38824	8.56E-06	0.0013177	0.827623	-0.827623	0.827623	-0.827623
Fcgbp_chr7_28084110_28084515	Fcgbp	21.3821	2.96825	8.58E-06	0.0013177	0.854328	-0.854328	0.854328	-0.854328
Zfp608_chr18_55009939_55010517	Zfp608	161.668	-1.17736	8.59E-06	0.0013177	-0.832244	0.832244	-0.832244	0.832244
Large1_chr8_73885816_73886533	Large1	85.6565	-1.56649	8.65E-06	0.00132417	-0.817302	0.817302	-0.817302	0.817302
Cldn23_chr8_35820111_35820639	Cldn23	96.4745	-1.40378	8.66E-06	0.00132444	-0.853355	0.853355	-0.853355	0.853355
LOC115488027_chr12_71959279_71959936	LOC115488027	153.3	-1.35606	8.72E-06	0.00133037	-0.757527	0.757527	-0.757527	0.757527
Gm32383_chr15_31661670_31662254	Gm32383	163.408	-1.18181	9.03E-06	0.00137549	-0.834571	0.834571	-0.834571	0.834571
1700019J19Rik_chr9_13963102_13963810	1700019J19Rik	438.69	-0.908329	9.05E-06	0.00137654	-0.84978	0.84978	-0.84978	0.84978
Zbtb18_chr1_177375283_177375904	Zbtb18	97.8807	-1.43234	9.14E-06	0.00138489	-0.84842	0.84842	-0.84842	0.84842
Chga_chr12_102593855_102594392	Chga	42.4777	1.95352	9.13E-06	0.00138489	0.854345	-0.854345	0.854345	-0.854345
Gm19782_chr15_70624354_70624657	Gm19782	15.3138	4.33886	9.20E-06	0.00139182	0.837725	-0.837725	0.837725	-0.837725
Eif5a2_chr3_28761375_28761660	Eif5a2	45.4896	2.17681	9.26E-06	0.00139847	0.783271	-0.783271	0.783271	-0.783271
Mb21d2_chr16_28841175_28841690	Mb21d2	320.854	-0.986546	9.28E-06	0.00139847	-0.824363	0.824363	-0.824363	0.824363
Gm4371_chr15_96185318_96185848	Gm4371	62.1594	1.60383	9.64E-06	0.00145016	0.861266	-0.861266	0.861266	-0.861266
Vav3_chr3_109439987_109440611	Vav3	51.9967	1.74065	9.75E-06	0.00146315	0.859992	-0.859992	0.859992	-0.859992
Gm31636_chr1_51650299_51650940	Gm31636	210.126	-1.09693	9.76E-06	0.00146315	-0.837965	0.837965	-0.837965	0.837965
4933409F18Rik_chr12_26796287_26797038	4933409F18Rik	84.1296	-1.49933	9.89E-06	0.00148103	-0.834268	0.834268	-0.834268	0.834268
Gm9831_chr3_55367238_55367670	Gm9831	68.7096	-1.58579	9.95E-06	0.00148684	-0.864745	0.864745	-0.864745	0.864745
Amer2_chr14_60429419_60430093	Amer2	418.078	-0.882173	1.02E-05	0.00151471	-0.8451	0.8451	-0.8451	0.8451
Gm38576_chr18_84768618_84769192	Gm38576	385.191	-0.936594	1.02E-05	0.00151471	-0.835198	0.835198	-0.835198	0.835198
B230118I11Rik_chrX_42431940_42432596	B230118I11Rik	81.9484	-1.4902	1.02E-05	0.00151471	-0.857029	0.857029	-0.857029	0.857029
Amt_chr9_108296151_108297128	Amt	400.621	-0.933214	1.03E-05	0.00152202	-0.841988	0.841988	-0.841988	0.841988
1700019M22Rik_chr12_96114866_96115473	1700019M22Rik	66.9968	-1.63667	1.04E-05	0.00153747	-0.861147	0.861147	-0.861147	0.861147
Gm45999_chr7_115414911_115415774	Gm45999	249.6	-1.05802	1.04E-05	0.00153747	-0.834463	0.834463	-0.834463	0.834463
Fat3_chr9_16352515_16353689	Fat3	189.277	-1.06104	1.05E-05	0.00154463	-0.857095	0.857095	-0.857095	0.857095
Npas3_chr12_53492691_53493690	Npas3	145.631	-1.16821	1.06E-05	0.0015667	-0.86353	0.86353	-0.86353	0.86353
2900079G21Rik_chr9_112319905_112320564	2900079G21Rik	134.813	-1.21089	1.07E-05	0.00157501	-0.846321	0.846321	-0.846321	0.846321
Gm41389_chr15_95935228_95935404	Gm41389	21.5535	2.85824	1.11E-05	0.00163	0.852253	-0.852253	0.852253	-0.852253
Gm38900_chr6_127700960_127701626	Gm38900	203.107	-1.06715	1.11E-05	0.00163163	-0.826078	0.826078	-0.826078	0.826078
Ehmt1_chr2_24905336_24906016	Ehmt1	124.431	-1.23869	1.12E-05	0.00163672	-0.855566	0.855566	-0.855566	0.855566
Gm41246_chr14_117067996_117068771	Gm41246	273.933	-0.948294	1.12E-05	0.00164233	-0.860141	0.860141	-0.860141	0.860141
Gm41278_chr15_21798437_21799017	Gm41278	49.8827	-1.87054	1.15E-05	0.00167414	-0.857904	0.857904	-0.857904	0.857904
Gm23979_chr12_9657513_9658054	Gm23979	25.049	2.59175	1.17E-05	0.00170003	0.854145	-0.854145	0.854145	-0.854145
Gm40082_chr3_85727042_85727583	Gm40082	108.715	-1.29914	1.18E-05	0.00171981	-0.859921	0.859921	-0.859921	0.859921
Gm26354_chr3_22815840_22816193	Gm26354	56.3987	-1.79748	1.19E-05	0.00172679	-0.818979	0.818979	-0.818979	0.818979
Pea15a_chr1_172202213_172203764	Pea15a	581.109	-0.791689	1.19E-05	0.00172679	-0.857032	0.857032	-0.857032	0.857032
Gm31011_chr1_192440731_192441006	Gm31011	20.5097	2.92538	1.19E-05	0.00172679	0.855679	-0.855679	0.855679	-0.855679
Gm46301_chr11_112991758_112992476	Gm46301	223.92	-1.01262	1.20E-05	0.00172778	-0.863736	0.863736	-0.863736	0.863736
Gm30364_chr6_91092234_91092536	Gm30364	19.079	3.09839	1.20E-05	0.00173446	0.854013	-0.854013	0.854013	-0.854013
Gpx4_chr10_80048393_80048711	Gpx4	41.588	-2.06267	1.21E-05	0.00173658	-0.845234	0.845234	-0.845234	0.845234
Gm31239_chr4_153785408_153785917	Gm31239	44.8068	-2.00676	1.21E-05	0.00173869	-0.830092	0.830092	-0.830092	0.830092
Gm41876_chr19_58460527_58461108	Gm41876	152.635	-1.26088	1.22E-05	0.00174573	-0.789094	0.789094	-0.789094	0.789094
Gm30340_chr3_17785231_17787041	Gm30340	657.294	-0.885383	1.22E-05	0.00174692	-0.824167	0.824167	-0.824167	0.824167
AW549542_chr5_119559602_119560068	AW549542	123.284	-1.26163	1.22E-05	0.00174692	-0.856874	0.856874	-0.856874	0.856874
Gm31058_chr10_114240406_114241005	Gm31058	61.2523	-1.68755	1.22E-05	0.00174692	-0.850951	0.850951	-0.850951	0.850951
Gm19782_chr15_70717040_70717359	Gm19782	74.3173	-1.54191	1.23E-05	0.00174931	-0.854794	0.854794	-0.854794	0.854794
Gm46551_chr16_41707725_41708570	Gm46551	68.6823	-1.60219	1.26E-05	0.00179654	-0.839017	0.839017	-0.839017	0.839017
Metap1d_chr2_71466786_71467651	Metap1d	193.381	-1.12768	1.29E-05	0.00183782	-0.816625	0.816625	-0.816625	0.816625
Rpl17-ps10_chr7_72501057_72501543	Rpl17-ps10	75.5278	-1.5864	1.30E-05	0.00183808	-0.821795	0.821795	-0.821795	0.821795
Gm32680_chr7_139685459_139685756	Gm32680	87.1048	-1.41569	1.30E-05	0.00184033	-0.864279	0.864279	-0.864279	0.864279
Tnfrsf25_chr4_152130864_152132727	Tnfrsf25	475.258	-0.856059	1.33E-05	0.00187708	-0.857037	0.857037	-0.857037	0.857037
Gm30765_chr18_16293204_16294060	Gm30765	282.66	-1.1359	1.33E-05	0.00188429	-0.760094	0.760094	-0.760094	0.760094
Gm41287_chr15_31535917_31536583	Gm41287	290.81	-1.10663	1.35E-05	0.00189855	-0.783826	0.783826	-0.783826	0.783826
Gm25422_chr10_105199930_105200479	Gm25422	87.3077	-1.39881	1.36E-05	0.00191012	-0.859589	0.859589	-0.859589	0.859589
4932413F04Rik_chr9_103550677_103551422	4932413F04Rik	187.628	-1.10246	1.36E-05	0.00191012	-0.833965	0.833965	-0.833965	0.833965
Gm40841_chr13_28416089_28416792	Gm40841	648.105	-0.836105	1.37E-05	0.00192446	-0.839698	0.839698	-0.839698	0.839698
Pctp_chr11_89955692_89956141	Pctp	109.35	-1.29834	1.37E-05	0.00192446	-0.861753	0.861753	-0.861753	0.861753
4930412C18Rik_chr4_9763294_9763732	4930412C18Rik	48.0192	-1.88782	1.39E-05	0.00193863	-0.847504	0.847504	-0.847504	0.847504
Tmc6_chr11_117742222_117742555	Tmc6	17.9504	3.20933	1.42E-05	0.00197532	0.856074	-0.856074	0.856074	-0.856074
Psma1_chr7_114316292_114316773	Psma1	144.186	-1.18458	1.42E-05	0.00197867	-0.837039	0.837039	-0.837039	0.837039
Lypd6_chr2_50180525_50180762	Lypd6	27.1838	2.43744	1.45E-05	0.00200748	0.847279	-0.847279	0.847279	-0.847279
Gm12911_chr4_68585923_68586319	Gm12911	31.4113	2.22941	1.45E-05	0.00200748	0.858445	-0.858445	0.858445	-0.858445
Gm34233_chr18_55379525_55380278	Gm34233	539.889	-0.862233	1.45E-05	0.00200748	-0.844608	0.844608	-0.844608	0.844608
Abcd4_chr12_84605950_84606080	Abcd4	18.0932	3.18481	1.45E-05	0.00200748	0.859405	-0.859405	0.859405	-0.859405
Gm46755_chr2_106436072_106436532	Gm46755	83.0626	-1.49426	1.47E-05	0.0020279	-0.837506	0.837506	-0.837506	0.837506
Gm34637_chr12_12590870_12591352	Gm34637	100.299	-1.38558	1.47E-05	0.00203535	-0.842617	0.842617	-0.842617	0.842617
Gbe1_chr16_70315875_70316414	Gbe1	205.313	-1.04202	1.49E-05	0.00205155	-0.856367	0.856367	-0.856367	0.856367
Immp2l_chr12_40988329_40989155	Immp2l	101.672	-1.31235	1.51E-05	0.00207843	-0.861612	0.861612	-0.861612	0.861612
Six3_chr17_85393068_85394031	Six3	318.368	-0.913943	1.53E-05	0.002092	-0.846988	0.846988	-0.846988	0.846988
Cemip2_chr19_21784385_21784936	Cemip2	249.108	-0.990211	1.53E-05	0.002092	-0.831978	0.831978	-0.831978	0.831978
Gm9866_chr12_27139286_27140718	Gm9866	276.755	-0.927347	1.53E-05	0.002092	-0.860261	0.860261	-0.860261	0.860261
Gm42298_chr4_71432616_71433057	Gm42298	26.2455	2.53315	1.52E-05	0.002092	0.837559	-0.837559	0.837559	-0.837559
Gm24552_chr7_91214816_91215462	Gm24552	107.643	-1.30012	1.55E-05	0.00210537	-0.860466	0.860466	-0.860466	0.860466
Gm34581_chr12_50875825_50876182	Gm34581	69.985	-1.59847	1.54E-05	0.00210537	-0.84701	0.84701	-0.84701	0.84701
Tox3_chr8_90244625_90245318	Tox3	348.211	-0.914179	1.56E-05	0.00212058	-0.83254	0.83254	-0.83254	0.83254
Scrn1_chr6_54554346_54554848	Scrn1	337.727	-0.910769	1.56E-05	0.00212087	-0.857321	0.857321	-0.857321	0.857321
E130008D07Rik_chr17_43147795_43148494	E130008D07Rik	208.553	-1.02978	1.57E-05	0.0021236	-0.854353	0.854353	-0.854353	0.854353
Col4a2_chr8_11308563_11309084	Col4a2	74.8856	-1.58757	1.57E-05	0.00212615	-0.795975	0.795975	-0.795975	0.795975
Oxtr_chr6_112516355_112516943	Oxtr	311.085	-1.02159	1.60E-05	0.00216561	-0.769975	0.769975	-0.769975	0.769975
Gm30366_chr11_52561119_52561779	Gm30366	255.177	-0.963848	1.60E-05	0.00216561	-0.862139	0.862139	-0.862139	0.862139
Gm51817_chr10_122883771_122884728	Gm51817	452.602	-0.826692	1.62E-05	0.00218287	-0.85583	0.85583	-0.85583	0.85583
Gm22798_chr3_52718596_52718903	Gm22798	19.6069	2.99082	1.65E-05	0.00221632	0.85192	-0.85192	0.85192	-0.85192
Rngtt_chr4_33290165_33290354	Rngtt	22.6226	2.70796	1.66E-05	0.00222498	0.855187	-0.855187	0.855187	-0.855187
Gm10754_chr10_98041549_98042212	Gm10754	125.341	-1.34356	1.66E-05	0.00223323	-0.808841	0.808841	-0.808841	0.808841
Gm51549_chr8_108361295_108362317	Gm51549	138.182	-1.23549	1.67E-05	0.00223905	-0.836861	0.836861	-0.836861	0.836861
Gm4577_chr17_35703638_35705145	Gm4577	631.058	-0.801931	1.68E-05	0.00224639	-0.856837	0.856837	-0.856837	0.856837
Gm20548_chr5_101862222_101862825	Gm20548	40.5768	1.98369	1.69E-05	0.00226204	0.8451	-0.8451	0.8451	-0.8451
Gm25985_chr13_115687379_115687804	Gm25985	135.195	-1.15745	1.71E-05	0.00227325	-0.865004	0.865004	-0.865004	0.865004
Gm31331_chr19_14096222_14096745	Gm31331	107.382	-1.26565	1.71E-05	0.00228128	-0.865028	0.865028	-0.865028	0.865028
Gm46948_chr6_4455986_4456744	Gm46948	104.601	-1.36049	1.73E-05	0.00230028	-0.811792	0.811792	-0.811792	0.811792
Gm33687_chr8_86327793_86329058	Gm33687	227.299	-1.06672	1.73E-05	0.00230028	-0.813719	0.813719	-0.813719	0.813719
Gm51688_chr9_106126776_106127420	Gm51688	80.789	-1.46159	1.74E-05	0.00230713	-0.855191	0.855191	-0.855191	0.855191
Samd5_chr10_9545603_9546115	Samd5	84.2386	-1.40428	1.75E-05	0.00230922	-0.864683	0.864683	-0.864683	0.864683
Rassf10_chr7_112851162_112851826	Rassf10	158.375	-1.12074	1.75E-05	0.00230922	-0.855128	0.855128	-0.855128	0.855128
Gm19500_chr18_57386348_57386857	Gm19500	30.7061	2.25085	1.75E-05	0.00230922	0.848442	-0.848442	0.848442	-0.848442
Gm39461_chr11_112307327_112307866	Gm39461	82.4104	-1.43284	1.75E-05	0.00230922	-0.863564	0.863564	-0.863564	0.863564
Gm51628_chr1_64852306_64852662	Gm51628	147.446	-1.25563	1.76E-05	0.0023166	-0.822114	0.822114	-0.822114	0.822114
Gm31687_chr15_28654081_28654753	Gm31687	69.0305	1.5061	1.77E-05	0.00232076	0.858407	-0.858407	0.858407	-0.858407
Gm39638_chr1_47163832_47164362	Gm39638	184.587	-1.10549	1.78E-05	0.00232876	-0.837772	0.837772	-0.837772	0.837772
Gm25142_chr11_5255226_5256035	Gm25142	187.721	-1.07332	1.79E-05	0.00233061	-0.855429	0.855429	-0.855429	0.855429
Gm51649_chr1_154811080_154811505	Gm51649	31.9272	-2.34411	1.78E-05	0.00233061	-0.851006	0.851006	-0.851006	0.851006
Dusp14_chr11_84042928_84044087	Dusp14	248.595	-0.980179	1.78E-05	0.00233061	-0.842978	0.842978	-0.842978	0.842978
Aph1b_chr9_66770770_66770975	Aph1b	16.7209	3.31127	1.80E-05	0.00234298	0.858416	-0.858416	0.858416	-0.858416
LOC115489617_chr2_74415975_74416473	LOC115489617	67.4712	-1.58921	1.82E-05	0.00237289	-0.851772	0.851772	-0.851772	0.851772
Gm41952_chr1_130950277_130950760	Gm41952	18.9943	3.1031	1.84E-05	0.00238867	0.837392	-0.837392	0.837392	-0.837392
Gm31960_chr18_73319034_73319606	Gm31960	91.9572	-1.35253	1.85E-05	0.00239137	-0.862001	0.862001	-0.862001	0.862001
Dusp6_chr10_99265393_99265663	Dusp6	176.107	-1.13845	1.84E-05	0.00239137	-0.825175	0.825175	-0.825175	0.825175
Gm50410_chr18_41779614_41780146	Gm50410	104.576	-1.33786	1.85E-05	0.00239599	-0.845203	0.845203	-0.845203	0.845203
Gm32067_chr13_78642388_78643454	Gm32067	248.017	-0.959125	1.86E-05	0.00240659	-0.847821	0.847821	-0.847821	0.847821
1600029I14Rik_chr9_99477096_99478116	1600029I14Rik	39.7763	2.1295	1.88E-05	0.0024254	0.792198	-0.792198	0.792198	-0.792198
Fto_chr8_91365543_91366216	Fto	73.7589	-1.48933	1.89E-05	0.00242582	-0.853644	0.853644	-0.853644	0.853644
Gm41928_chr1_106428754_106429540	Gm41928	80.513	-1.4225	1.88E-05	0.00242582	-0.862124	0.862124	-0.862124	0.862124
Galnt18_chr7_111868187_111868686	Galnt18	37.0797	2.12834	1.90E-05	0.00243708	0.815406	-0.815406	0.815406	-0.815406
Ncam2_chr16_81380309_81380830	Ncam2	150.398	-1.13602	1.91E-05	0.00244837	-0.860292	0.860292	-0.860292	0.860292
Gm22936_chr2_162734199_162734654	Gm22936	14.2977	3.85677	1.92E-05	0.0024609	0.862902	-0.862902	0.862902	-0.862902
Gm32278_chr16_11983339_11984821	Gm32278	155.903	1.12357	1.93E-05	0.00246145	0.835509	-0.835509	0.835509	-0.835509
Gm12916_chr4_124305881_124306345	Gm12916	51.2533	-1.77104	1.95E-05	0.00247973	-0.859392	0.859392	-0.859392	0.859392
Gm33659_chr7_113156258_113157149	Gm33659	186.424	-1.10539	1.95E-05	0.00247973	-0.81703	0.81703	-0.81703	0.81703
Peg12_chr7_62445623_62446134	Peg12	51.9012	-1.75182	1.95E-05	0.00247973	-0.864514	0.864514	-0.864514	0.864514
4933432I09Rik_chr16_18213607_18214385	4933432I09Rik	307.394	-0.883008	1.94E-05	0.00247973	-0.86427	0.86427	-0.86427	0.86427
Lmx1a_chr1_168007368_168007863	Lmx1a	233.466	-0.99065	1.95E-05	0.00247973	-0.849202	0.849202	-0.849202	0.849202
Tead1_chr7_112788024_112788629	Tead1	62.4872	1.56274	1.96E-05	0.00248326	0.853229	-0.853229	0.853229	-0.853229
Dpysl4_chr7_139074874_139075929	Dpysl4	202.993	-1.00449	1.98E-05	0.00250336	-0.84237	0.84237	-0.84237	0.84237
Gm52821_chr5_112237192_112238158	Gm52821	539.385	-0.988467	2.00E-05	0.00251088	-0.75631	0.75631	-0.75631	0.75631
Gm4419_chr12_21472491_21472824	Gm4419	40.155	1.89335	1.99E-05	0.00251088	0.865251	-0.865251	0.865251	-0.865251
4932413F04Rik_chr9_103563873_103564498	4932413F04Rik	125.269	-1.17885	1.99E-05	0.00251088	-0.861684	0.861684	-0.861684	0.861684
Gm8075_chr12_73830163_73832267	Gm8075	777.69	-0.75039	1.99E-05	0.00251088	-0.840785	0.840785	-0.840785	0.840785
Gm52230_chr16_40371155_40371498	Gm52230	15.1648	4.19444	2.00E-05	0.00251234	0.787615	-0.787615	0.787615	-0.787615
Rorb_chr19_19104623_19105002	Rorb	42.6276	-1.94962	2.01E-05	0.00252184	-0.865836	0.865836	-0.865836	0.865836
Tead4_chr6_128265039_128265381	Tead4	31.203	2.18282	2.03E-05	0.00254327	0.851593	-0.851593	0.851593	-0.851593
Gm41969_chr1_151716034_151716660	Gm41969	81.8485	1.39186	2.04E-05	0.002545	0.857768	-0.857768	0.857768	-0.857768
Grik2_chr10_49256186_49256992	Grik2	204.774	-1.01821	2.04E-05	0.00255209	-0.856949	0.856949	-0.856949	0.856949
Gm34854_chr17_5293588_5294063	Gm34854	410.782	-0.858234	2.06E-05	0.00256558	-0.839857	0.839857	-0.839857	0.839857
Greb1l_chr18_10419320_10419655	Greb1l	45.498	-1.9469	2.06E-05	0.00256558	-0.847574	0.847574	-0.847574	0.847574
Gm39962_chr2_154420989_154421773	Gm39962	247.04	-0.958909	2.07E-05	0.00256558	-0.846078	0.846078	-0.846078	0.846078
Notch1_chr2_26500428_26501145	Notch1	685.554	-0.825549	2.07E-05	0.00256558	-0.824558	0.824558	-0.824558	0.824558
Xrcc2_chr5_25695734_25696163	Xrcc2	118.613	-1.21692	2.08E-05	0.00257625	-0.845274	0.845274	-0.845274	0.845274
4933402D24Rik_chr1_63819410_63820411	4933402D24Rik	220.148	-1.024	2.10E-05	0.00259797	-0.828157	0.828157	-0.828157	0.828157
Lgr4_chr2_109959678_109960556	Lgr4	97.3616	-1.30358	2.11E-05	0.00260316	-0.863542	0.863542	-0.863542	0.863542
Gm22805_chr9_46647350_46647847	Gm22805	111.499	-1.24207	2.12E-05	0.0026095	-0.864822	0.864822	-0.864822	0.864822
Gm32994_chr15_74673133_74673656	Gm32994	83.1153	1.37421	2.12E-05	0.0026095	0.842894	-0.842894	0.842894	-0.842894
Exosc9_chr3_36551339_36552003	Exosc9	123.174	-1.20736	2.12E-05	0.0026095	-0.86212	0.86212	-0.86212	0.86212
Phex_chrX_157374692_157375287	Phex	76.7702	-1.44502	2.16E-05	0.00265702	-0.865656	0.865656	-0.865656	0.865656
Gm40736_chr10_91575477_91575970	Gm40736	31.5268	2.14349	2.16E-05	0.00265702	0.859395	-0.859395	0.859395	-0.859395
Gm35939_chr16_90521713_90522302	Gm35939	121.811	-1.22763	2.19E-05	0.00268833	-0.820765	0.820765	-0.820765	0.820765
Mir204_chr19_22656515_22657641	Mir204	206.501	-1.03036	2.21E-05	0.0027042	-0.852339	0.852339	-0.852339	0.852339
Gm33934_chr6_101307983_101308642	Gm33934	336.382	-0.893345	2.23E-05	0.00272024	-0.849195	0.849195	-0.849195	0.849195
Gm34333_chr5_146592321_146593055	Gm34333	196.918	-1.07878	2.24E-05	0.00272472	-0.821173	0.821173	-0.821173	0.821173
Ranbp3_chr17_56693680_56694104	Ranbp3	27.2888	2.34424	2.24E-05	0.00272472	0.85738	-0.85738	0.85738	-0.85738
Ago1_chr4_126465699_126466357	Ago1	227.295	-0.958945	2.24E-05	0.00272472	-0.855654	0.855654	-0.855654	0.855654
Gm31830_chr4_124451076_124451585	Gm31830	114.981	-1.32229	2.25E-05	0.00272901	-0.812912	0.812912	-0.812912	0.812912
Gm32998_chr16_30129390_30129851	Gm32998	54.5893	-1.72205	2.27E-05	0.00275067	-0.844083	0.844083	-0.844083	0.844083
Gm39761_chr2_18232744_18233351	Gm39761	178.377	-1.07916	2.27E-05	0.00275067	-0.826649	0.826649	-0.826649	0.826649
Gm34316_chr15_36441415_36441793	Gm34316	47.7649	-1.93503	2.29E-05	0.00277706	-0.818292	0.818292	-0.818292	0.818292
Gm38836_chr6_76522014_76522900	Gm38836	219.258	-0.993871	2.30E-05	0.00278332	-0.841279	0.841279	-0.841279	0.841279
Gm2516_chr8_49926416_49927055	Gm2516	111.213	-1.28136	2.33E-05	0.00280749	-0.812128	0.812128	-0.812128	0.812128
Selenof_chr3_144593124_144593809	Selenof	242.436	-1.0118	2.33E-05	0.00280749	-0.841456	0.841456	-0.841456	0.841456
Arl15_chr13_113917589_113918443	Arl15	194.633	-1.03758	2.33E-05	0.00280825	-0.816194	0.816194	-0.816194	0.816194
Gm31135_chr8_8361658_8362437	Gm31135	174.363	-1.04784	2.37E-05	0.00284649	-0.864095	0.864095	-0.864095	0.864095
Srgap3_chr6_112929882_112930394	Srgap3	111.432	-1.38301	2.39E-05	0.00287093	-0.761006	0.761006	-0.761006	0.761006
5830416I19Rik_chr5_64030655_64031112	5830416I19Rik	22.3948	-3.01053	2.40E-05	0.00287591	-0.849362	0.849362	-0.849362	0.849362
Fat3_chr9_16330420_16330932	Fat3	82.6639	-1.44931	2.40E-05	0.00287591	-0.811017	0.811017	-0.811017	0.811017
Gm36199_chr17_29450900_29451711	Gm36199	179.679	-1.06401	2.42E-05	0.00288692	-0.854518	0.854518	-0.854518	0.854518
Gm25985_chr13_115673733_115674367	Gm25985	99.3363	-1.30436	2.42E-05	0.00288692	-0.84403	0.84403	-0.84403	0.84403
Rhbdl2_chr4_123787558_123787902	Rhbdl2	41.3358	2.00089	2.42E-05	0.00288747	0.810891	-0.810891	0.810891	-0.810891
Gm29879_chr3_38711870_38713080	Gm29879	190.778	-1.004	2.45E-05	0.00291071	-0.863945	0.863945	-0.863945	0.863945
Prox1_chr1_190191740_190192707	Prox1	236.599	-0.938869	2.45E-05	0.00291071	-0.862203	0.862203	-0.862203	0.862203
Gm52607_chr3_69406270_69406715	Gm52607	64.3657	-1.56	2.47E-05	0.00292947	-0.865138	0.865138	-0.865138	0.865138
LOC115488883_chr17_35697492_35698545	LOC115488883	310.319	-0.871118	2.48E-05	0.00293746	-0.858032	0.858032	-0.858032	0.858032
Nrxn1_chr17_91085300_91085813	Nrxn1	49.7612	-1.89493	2.52E-05	0.00297726	-0.802404	0.802404	-0.802404	0.802404
Gm20755_chr3_37875419_37876166	Gm20755	76.2074	-1.47789	2.52E-05	0.00297726	-0.835594	0.835594	-0.835594	0.835594
Gm41013_chr13_90136241_90137129	Gm41013	97.0643	1.33079	2.52E-05	0.00297796	0.83735	-0.83735	0.83735	-0.83735
Gm24149_chr11_109092102_109092404	Gm24149	21.5445	2.66255	2.53E-05	0.00298253	0.856416	-0.856416	0.856416	-0.856416
Vav3_chr3_109253849_109254445	Vav3	188.009	-1.05159	2.53E-05	0.00298253	-0.851511	0.851511	-0.851511	0.851511
Mab21l1_chr3_55755765_55756604	Mab21l1	532.489	-0.937496	2.66E-05	0.00313282	-0.79658	0.79658	-0.79658	0.79658
Gm23056_chr1_129005876_129006513	Gm23056	274.241	-0.910858	2.68E-05	0.00314803	-0.864097	0.864097	-0.864097	0.864097
Zfhx4_chr3_5237346_5238284	Zfhx4	125.105	-1.22488	2.68E-05	0.00314803	-0.845431	0.845431	-0.845431	0.845431
Gm51746_chr1_127419214_127420000	Gm51746	115.84	-1.20126	2.69E-05	0.00315141	-0.859766	0.859766	-0.859766	0.859766
1700109I08Rik_chr14_39944261_39945137	1700109I08Rik	241.81	-1.02517	2.70E-05	0.00315289	-0.829077	0.829077	-0.829077	0.829077
Pbx1_chr1_168423558_168423994	Pbx1	19.4383	2.84156	2.70E-05	0.00315289	0.856552	-0.856552	0.856552	-0.856552
Gm33712_chr4_128715301_128716466	Gm33712	341.477	-0.853306	2.72E-05	0.00316737	-0.851711	0.851711	-0.851711	0.851711
Hes5_chr4_154960459_154961236	Hes5	488.967	-0.889652	2.75E-05	0.00320724	-0.823863	0.823863	-0.823863	0.823863
Gm24170_chr4_73516475_73517368	Gm24170	307.066	-0.884294	2.79E-05	0.00323779	-0.860337	0.860337	-0.860337	0.860337
Upk2_chr9_44457160_44458155	Upk2	462.408	-0.847434	2.79E-05	0.00323779	-0.838927	0.838927	-0.838927	0.838927
Defb2_chr8_21839778_21840307	Defb2	21.74	2.70123	2.80E-05	0.00323779	0.841266	-0.841266	0.841266	-0.841266
Dlgap1_chr17_70528804_70529046	Dlgap1	19.468	2.85377	2.79E-05	0.00323779	0.855595	-0.855595	0.855595	-0.855595
Gm33934_chr6_101284101_101284940	Gm33934	289.849	-1.00902	2.81E-05	0.0032479	-0.767503	0.767503	-0.767503	0.767503
Gm25294_chr1_25462553_25463015	Gm25294	33.9881	2.06312	2.83E-05	0.00327138	0.855046	-0.855046	0.855046	-0.855046
Gm52151_chr14_104300192_104300466	Gm52151	81.7784	-1.42346	2.84E-05	0.00327943	-0.822547	0.822547	-0.822547	0.822547
Gm39474_chr11_115956476_115956961	Gm39474	120.532	-1.17779	2.85E-05	0.00328736	-0.865216	0.865216	-0.865216	0.865216
Bach2_chr4_32351156_32351750	Bach2	155.003	-1.11604	2.86E-05	0.00328736	-0.82659	0.82659	-0.82659	0.82659
Gm12853_chr4_118642420_118642801	Gm12853	26.1022	2.38297	2.90E-05	0.00333204	0.848668	-0.848668	0.848668	-0.848668
Ephb1_chr9_102420190_102420497	Ephb1	105.619	-1.37934	2.92E-05	0.003348	-0.79282	0.79282	-0.79282	0.79282
Cadps_chr14_12642915_12643415	Cadps	59.5659	-1.68265	2.95E-05	0.00337744	-0.808123	0.808123	-0.808123	0.808123
Neurod1_chr2_79458987_79459754	Neurod1	351.986	-0.915872	2.95E-05	0.00338028	-0.793049	0.793049	-0.793049	0.793049
Slco3a1_chr7_74311464_74311955	Slco3a1	43.9493	-1.8824	2.99E-05	0.00341315	-0.862278	0.862278	-0.862278	0.862278
Cspg5_chr9_110255189_110255983	Cspg5	328.878	-0.974322	3.01E-05	0.00343443	-0.81672	0.81672	-0.81672	0.81672
Gm22769_chr16_63706943_63707351	Gm22769	31.0671	2.15927	3.01E-05	0.00343443	0.843723	-0.843723	0.843723	-0.843723
Gm51961_chr12_111691478_111691873	Gm51961	275.223	-0.93819	3.02E-05	0.00343992	-0.831836	0.831836	-0.831836	0.831836
Gm30311_chr16_44687134_44687869	Gm30311	192.776	-1.1563	3.03E-05	0.00344718	-0.78445	0.78445	-0.78445	0.78445
Psat1_chr19_15803029_15803808	Psat1	192.258	-1.00383	3.05E-05	0.00346404	-0.861582	0.861582	-0.861582	0.861582
Gm39234_chr8_103314190_103315013	Gm39234	774.776	-0.823472	3.06E-05	0.0034688	-0.805448	0.805448	-0.805448	0.805448
Gm36552_chr5_116208655_116209475	Gm36552	372.319	-0.866005	3.08E-05	0.00348555	-0.84885	0.84885	-0.84885	0.84885
Gm24288_chr8_6132220_6132882	Gm24288	552.665	-0.80385	3.09E-05	0.00349334	-0.8519	0.8519	-0.8519	0.8519
Shisa2_chr14_59736746_59737690	Shisa2	640.178	-0.858122	3.10E-05	0.00350373	-0.815188	0.815188	-0.815188	0.815188
4930405H06Rik_chr5_99613271_99614245	4930405H06Rik	526.63	-0.807855	3.13E-05	0.00353261	-0.836823	0.836823	-0.836823	0.836823
Gm5148_chr3_37729215_37729422	Gm5148	16.7762	3.10499	3.14E-05	0.00354026	0.865181	-0.865181	0.865181	-0.865181
Gm51481_chr7_46116145_46116824	Gm51481	112.726	1.18946	3.17E-05	0.0035707	0.85934	-0.85934	0.85934	-0.85934
Gm13373_chr2_28387277_28387961	Gm13373	393.628	-0.850727	3.18E-05	0.00357443	-0.845209	0.845209	-0.845209	0.845209
Gm32577_chr3_119095228_119095783	Gm32577	84.2729	-1.40563	3.21E-05	0.00359959	-0.847922	0.847922	-0.847922	0.847922
Gm25388_chr2_57524534_57525139	Gm25388	31.7123	2.15463	3.23E-05	0.00360152	0.844993	-0.844993	0.844993	-0.844993
Rasgrp3_chr17_75281332_75281939	Rasgrp3	116.285	1.20858	3.23E-05	0.00360152	0.848889	-0.848889	0.848889	-0.848889
Robo2_chr16_75088756_75090014	Robo2	240.407	-0.928764	3.23E-05	0.00360152	-0.853035	0.853035	-0.853035	0.853035
Gm24319_chr19_15692339_15692925	Gm24319	148.119	-1.17013	3.23E-05	0.00360152	-0.815225	0.815225	-0.815225	0.815225
Gm34416_chr6_128021742_128022720	Gm34416	349.944	-0.949119	3.22E-05	0.00360152	-0.770298	0.770298	-0.770298	0.770298
Gm31159_chr1_132930414_132930574	Gm31159	25.5779	2.3693	3.23E-05	0.00360238	0.859762	-0.859762	0.859762	-0.859762
Rtkn2_chr10_68063806_68064985	Rtkn2	210.625	-1.00472	3.26E-05	0.00362174	-0.843226	0.843226	-0.843226	0.843226
Gm23032_chr1_31778260_31778636	Gm23032	20.9616	2.74132	3.27E-05	0.00363664	0.839496	-0.839496	0.839496	-0.839496
Cdh2_chr18_16713186_16714201	Cdh2	289.327	-0.888714	3.30E-05	0.0036601	-0.863979	0.863979	-0.863979	0.863979
Gm35169_chr11_75263474_75264226	Gm35169	228.121	-1.01835	3.30E-05	0.00366151	-0.835895	0.835895	-0.835895	0.835895
1700006J14Rik_chr10_120344705_120345661	1700006J14Rik	218.238	-0.988214	3.32E-05	0.00367806	-0.84396	0.84396	-0.84396	0.84396
3830406C13Rik_chr14_12086116_12086531	3830406C13Rik	53.6686	1.71812	3.34E-05	0.00368833	0.814475	-0.814475	0.814475	-0.814475
Rab11fip4os1_chr11_79613024_79613458	Rab11fip4os1	129.08	-1.15085	3.38E-05	0.00372889	-0.848321	0.848321	-0.848321	0.848321
Gm52045_chr13_83884021_83885312	Gm52045	278.662	-0.906983	3.38E-05	0.00372889	-0.859157	0.859157	-0.859157	0.859157
Abcd4_chr12_84611936_84612080	Abcd4	22.1753	2.58519	3.42E-05	0.00376441	0.854967	-0.854967	0.854967	-0.854967
Cwc27_chr13_104694591_104695065	Cwc27	32.8998	2.04286	3.42E-05	0.00376441	0.86176	-0.86176	0.86176	-0.86176
Cspg5_chr9_110205710_110206424	Cspg5	352.58	-0.905094	3.45E-05	0.00378824	-0.833256	0.833256	-0.833256	0.833256
Gm29834_chr19_47290999_47291723	Gm29834	187.001	-0.999615	3.45E-05	0.00378824	-0.864455	0.864455	-0.864455	0.864455
Gm52568_chr2_167130015_167130506	Gm52568	34.6961	1.97971	3.46E-05	0.00379367	0.85981	-0.85981	0.85981	-0.85981
Gm39705_chr11_35505730_35506239	Gm39705	209.918	-1.01828	3.48E-05	0.00380138	-0.844254	0.844254	-0.844254	0.844254
Gm22296_chr12_56004492_56004814	Gm22296	93.3917	-1.39424	3.50E-05	0.0038274	-0.811121	0.811121	-0.811121	0.811121
Gm8630_chr19_14481797_14482598	Gm8630	104.338	-1.23075	3.52E-05	0.00384233	-0.86231	0.86231	-0.86231	0.86231
A830019L24Rik_chr3_143204451_143205065	A830019L24Rik	77.5662	1.38987	3.55E-05	0.00386852	0.852529	-0.852529	0.852529	-0.852529
Gm40766_chr10_114662467_114662776	Gm40766	40.769	-1.93046	3.56E-05	0.00387199	-0.864642	0.864642	-0.864642	0.864642
1700028P14Rik_chr19_23636844_23637146	1700028P14Rik	64.1306	-1.54382	3.58E-05	0.00388681	-0.856237	0.856237	-0.856237	0.856237
AA387200_chr2_152068750_152069847	AA387200	478.776	-0.792301	3.59E-05	0.00389257	-0.851067	0.851067	-0.851067	0.851067
Gm30465_chr1_154409078_154409372	Gm30465	42.1144	-1.91727	3.59E-05	0.00389287	-0.859339	0.859339	-0.859339	0.859339
B230118I11Rik_chrX_42361546_42362121	B230118I11Rik	95.0538	-1.33125	3.60E-05	0.00390287	-0.836533	0.836533	-0.836533	0.836533
Lrp12_chr15_39907210_39908192	Lrp12	139.371	1.09841	3.62E-05	0.00391519	0.843199	-0.843199	0.843199	-0.843199
Gbf1_chr19_46215192_46215847	Gbf1	239.316	-0.982046	3.62E-05	0.00391519	-0.831385	0.831385	-0.831385	0.831385
1700034K08Rik_chr9_92930526_92931035	1700034K08Rik	192.966	-1.05684	3.64E-05	0.00391971	-0.81814	0.81814	-0.81814	0.81814
Gm33489_chr13_44043258_44044019	Gm33489	220.908	-0.960259	3.64E-05	0.00391971	-0.859813	0.859813	-0.859813	0.859813
Gm25020_chr13_17301489_17302068	Gm25020	71.8744	-1.47996	3.64E-05	0.00391971	-0.845993	0.845993	-0.845993	0.845993
Sipa1l3_chr7_29496010_29496742	Sipa1l3	120.068	-1.16709	3.67E-05	0.00394207	-0.852925	0.852925	-0.852925	0.852925
Gm4371_chr15_96167269_96167651	Gm4371	96.5828	1.25354	3.68E-05	0.0039497	0.855447	-0.855447	0.855447	-0.855447
Gm19497_chr1_134062876_134064000	Gm19497	516.702	-0.810844	3.70E-05	0.00396772	-0.830401	0.830401	-0.830401	0.830401
Nectin3_chr16_46982441_46983483	Nectin3	190.246	-1.02478	3.71E-05	0.00396772	-0.854887	0.854887	-0.854887	0.854887
Pigl_chr11_62494707_62495672	Pigl	197.592	-0.973244	3.72E-05	0.00397399	-0.864623	0.864623	-0.864623	0.864623
Sfta3-ps_chr12_56458749_56459601	Sfta3-ps	188.346	-1.03621	3.72E-05	0.00397399	-0.844889	0.844889	-0.844889	0.844889
Gm40569_chr12_106839576_106840362	Gm40569	345.382	-0.836134	3.76E-05	0.00400952	-0.864486	0.864486	-0.864486	0.864486
Gm24774_chr14_83154746_83155288	Gm24774	114.197	-1.23525	3.78E-05	0.00403295	-0.823148	0.823148	-0.823148	0.823148
1700044C05Rik_chr14_118366212_118366890	1700044C05Rik	203.061	-0.968144	3.79E-05	0.00403577	-0.846411	0.846411	-0.846411	0.846411
Gm12678_chr4_44851861_44852254	Gm12678	154.801	-1.21848	3.80E-05	0.00403577	-0.774605	0.774605	-0.774605	0.774605
Gm40270_chr12_12724921_12726127	Gm40270	408.635	-0.830594	3.86E-05	0.0041017	-0.849344	0.849344	-0.849344	0.849344
A430010J10Rik_chr6_67125658_67126774	A430010J10Rik	365.683	-0.852401	3.90E-05	0.00413765	-0.842583	0.842583	-0.842583	0.842583
Dll1_chr17_15371826_15372321	Dll1	115.711	-1.2281	3.92E-05	0.00414654	-0.817614	0.817614	-0.817614	0.817614
LOC108167721_chr9_117836630_117837571	LOC108167721	178.475	-0.99912	3.94E-05	0.00416168	-0.857045	0.857045	-0.857045	0.857045
Gm39658_chr1_68142543_68143170	Gm39658	242.211	-0.935682	3.94E-05	0.00416168	-0.859502	0.859502	-0.859502	0.859502
Ptpra_chr2_130491102_130491914	Ptpra	186.333	-1.00513	3.96E-05	0.00417528	-0.853368	0.853368	-0.853368	0.853368
Spon1_chr7_113814058_113814576	Spon1	54.8607	-1.69077	3.99E-05	0.0042	-0.825852	0.825852	-0.825852	0.825852
Kif13b_chr14_64682093_64683069	Kif13b	453.571	-0.77898	3.99E-05	0.0042	-0.857156	0.857156	-0.857156	0.857156
Dip2b_chr15_100113152_100114155	Dip2b	286.454	-0.888096	4.02E-05	0.00421902	-0.829294	0.829294	-0.829294	0.829294
LOC668415_chrX_103532621_103534119	LOC668415	531.171	-0.862268	4.02E-05	0.00421902	-0.818766	0.818766	-0.818766	0.818766
Sardh_chr2_27247095_27247500	Sardh	47.9334	1.74013	4.02E-05	0.00421902	0.840975	-0.840975	0.840975	-0.840975
Pla2g4a_chr1_149960930_149961549	Pla2g4a	38.2586	1.88267	4.08E-05	0.00427619	0.84886	-0.84886	0.84886	-0.84886
Gm51737_chr1_187355751_187356590	Gm51737	220.271	-0.971088	4.10E-05	0.00428864	-0.854208	0.854208	-0.854208	0.854208
Kif1a_chr1_93079520_93080337	Kif1a	411.698	-0.8965	4.12E-05	0.00430505	-0.803568	0.803568	-0.803568	0.803568
1700092E19Rik_chr13_26154840_26155605	1700092E19Rik	264.708	-0.958594	4.13E-05	0.0043136	-0.828128	0.828128	-0.828128	0.828128
Gm34633_chr10_85008151_85008817	Gm34633	68.7987	-1.45733	4.22E-05	0.00440348	-0.858374	0.858374	-0.858374	0.858374
Gm30974_chr1_12055806_12056341	Gm30974	166.257	-1.05337	4.27E-05	0.0044412	-0.840727	0.840727	-0.840727	0.840727
Gm53060_chr1_25854292_25854946	Gm53060	152.312	-1.11936	4.28E-05	0.00445277	-0.844232	0.844232	-0.844232	0.844232
Rpn2_chr2_157314222_157314618	Rpn2	36.2336	1.90161	4.29E-05	0.0044558	0.863788	-0.863788	0.863788	-0.863788
Gm38557_chr13_107954617_107955649	Gm38557	327.951	-1.01169	4.30E-05	0.00446411	-0.752612	0.752612	-0.752612	0.752612
Gm40241_chr4_124135161_124135389	Gm40241	23.3559	2.41889	4.34E-05	0.00449092	0.86457	-0.86457	0.86457	-0.86457
Gm39458_chr9_120703042_120703872	Gm39458	247.512	-0.895648	4.34E-05	0.00449092	-0.855491	0.855491	-0.855491	0.855491
4930428E07Rik_chr12_38596349_38596965	4930428E07Rik	403.961	-0.900979	4.34E-05	0.00449092	-0.804313	0.804313	-0.804313	0.804313
Zap70_chr1_36836252_36836480	Zap70	20.1274	2.67744	4.35E-05	0.00449402	0.8591	-0.8591	0.8591	-0.8591
Gm3045_chr13_56418766_56419407	Gm3045	52.7229	1.58124	4.36E-05	0.00449492	0.864663	-0.864663	0.864663	-0.864663
2810404M03Rik_chr8_41787061_41787703	2810404M03Rik	92.3077	-1.37281	4.39E-05	0.0045248	-0.813739	0.813739	-0.813739	0.813739
Gm33059_chr4_33702101_33702491	Gm33059	32.4188	2.04735	4.42E-05	0.0045477	0.847512	-0.847512	0.847512	-0.847512
Gm30764_chr4_62998513_62998809	Gm30764	25.3894	2.30007	4.44E-05	0.00456425	0.859634	-0.859634	0.859634	-0.859634
8430419K02Rik_chr11_18882247_18882656	8430419K02Rik	152.32	-1.09638	4.45E-05	0.00456789	-0.852244	0.852244	-0.852244	0.852244
Gm34846_chr8_88488208_88488974	Gm34846	467.134	-0.906791	4.46E-05	0.00456789	-0.771226	0.771226	-0.771226	0.771226
Itm2a_chrX_107417292_107417813	Itm2a	90.1202	-1.38687	4.47E-05	0.00457243	-0.826424	0.826424	-0.826424	0.826424
Ppp1cb_chr5_32412659_32413169	Ppp1cb	42.0872	1.93999	4.53E-05	0.00463551	0.811832	-0.811832	0.811832	-0.811832
Gm22045_chr15_96676415_96676829	Gm22045	26.0847	2.27746	4.55E-05	0.00465182	0.855237	-0.855237	0.855237	-0.855237
Gm39783_chr2_30759955_30760561	Gm39783	114.721	-1.17	4.57E-05	0.00466509	-0.864982	0.864982	-0.864982	0.864982
Gm12381_chr4_38371068_38371579	Gm12381	68.8138	-1.49628	4.58E-05	0.00467228	-0.839213	0.839213	-0.839213	0.839213
Riiad1_chr3_94484064_94484544	Riiad1	113.932	-1.17501	4.60E-05	0.00468379	-0.863933	0.863933	-0.863933	0.863933
Gm38450_chr4_23173141_23173798	Gm38450	99.9555	-1.24973	4.63E-05	0.00470722	-0.855316	0.855316	-0.855316	0.855316
Gm32647_chr7_94504596_94505235	Gm32647	47.4157	-1.7552	4.67E-05	0.00473921	-0.846824	0.846824	-0.846824	0.846824
Gm40016_chr11_63412088_63412898	Gm40016	83.532	-1.35175	4.68E-05	0.00474388	-0.835409	0.835409	-0.835409	0.835409
Gm31145_chr4_23985927_23986279	Gm31145	111.533	-1.20642	4.69E-05	0.00474702	-0.855872	0.855872	-0.855872	0.855872
Zfp804a_chr2_81848848_81849266	Zfp804a	44.5905	-1.8015	4.74E-05	0.00478544	-0.852925	0.852925	-0.852925	0.852925
LOC115488830_chr17_35241329_35243294	LOC115488830	436.784	-0.88388	4.74E-05	0.00478544	-0.813038	0.813038	-0.813038	0.813038
Gm52357_chr18_75456718_75457124	Gm52357	35.4868	1.90684	4.74E-05	0.00478544	0.863864	-0.863864	0.863864	-0.863864
Zc3h12c_chr9_52149339_52149694	Zc3h12c	207.797	-1.02078	4.79E-05	0.0048191	-0.818256	0.818256	-0.818256	0.818256
1700016C15Rik_chr1_177729306_177729999	1700016C15Rik	61.7852	1.52292	4.79E-05	0.0048191	0.847567	-0.847567	0.847567	-0.847567
Pkhd1_chr1_20568963_20569763	Pkhd1	157.508	1.06226	4.79E-05	0.0048191	0.833731	-0.833731	0.833731	-0.833731
Gm39741_chr1_191668285_191668467	Gm39741	18.8593	2.79379	4.81E-05	0.00483647	0.856962	-0.856962	0.856962	-0.856962
Gm6360_chr8_78123251_78123776	Gm6360	30.4771	-2.24106	4.82E-05	0.00483647	-0.852735	0.852735	-0.852735	0.852735
Gm6642_chr19_30962792_30963268	Gm6642	39.4263	1.87903	4.84E-05	0.00485773	0.845912	-0.845912	0.845912	-0.845912
Gm35319_chr2_178161293_178161946	Gm35319	126.203	-1.1678	4.85E-05	0.00486092	-0.807678	0.807678	-0.807678	0.807678
Gm30303_chr13_73838870_73839761	Gm30303	80.552	1.41874	4.87E-05	0.00487047	0.800791	-0.800791	0.800791	-0.800791
Gm30905_chr9_90731444_90731898	Gm30905	127.055	-1.29571	4.88E-05	0.00487849	-0.757194	0.757194	-0.757194	0.757194
Gm24288_chr8_6204139_6204803	Gm24288	140.335	-1.20182	4.93E-05	0.00491091	-0.801798	0.801798	-0.801798	0.801798
1700123L14Rik_chr6_96183204_96183934	1700123L14Rik	92.0484	-1.28998	4.92E-05	0.00491091	-0.836792	0.836792	-0.836792	0.836792
Ell2_chr13_75726716_75727268	Ell2	42.8175	1.7595	4.94E-05	0.00491897	0.845839	-0.845839	0.845839	-0.845839
Cxcr3_chrX_101750037_101750690	Cxcr3	114.303	-1.22097	5.07E-05	0.00504104	-0.845081	0.845081	-0.845081	0.845081
Gm23477_chr3_70264048_70264516	Gm23477	49.8876	1.63078	5.12E-05	0.00508381	0.849935	-0.849935	0.849935	-0.849935
Gm36601_chr10_108524205_108524978	Gm36601	422.817	-0.827627	5.14E-05	0.00509581	-0.841373	0.841373	-0.841373	0.841373
Gm31333_chr12_29083228_29084409	Gm31333	395.097	-0.791549	5.15E-05	0.00509911	-0.846246	0.846246	-0.846246	0.846246
Dglucy_chr12_100831733_100832259	Dglucy	48.9812	-1.71337	5.15E-05	0.00509911	-0.845173	0.845173	-0.845173	0.845173
Gm33055_chr17_79809643_79810569	Gm33055	192.107	-1.03997	5.17E-05	0.00511505	-0.836112	0.836112	-0.836112	0.836112
Podxl_chr6_31549286_31550060	Podxl	32.1963	2.07662	5.18E-05	0.00511505	0.831775	-0.831775	0.831775	-0.831775
Gm39033_chr7_71064185_71064924	Gm39033	173.409	-0.99089	5.20E-05	0.00512736	-0.859565	0.859565	-0.859565	0.859565
Arvcf_chr16_18380336_18380865	Arvcf	95.7231	-1.32877	5.22E-05	0.00514439	-0.815152	0.815152	-0.815152	0.815152
Gm22509_chr8_76148548_76149093	Gm22509	57.3789	1.5406	5.24E-05	0.00515854	0.851589	-0.851589	0.851589	-0.851589
Qsox1_chr1_155790079_155790895	Qsox1	217.574	-0.92568	5.25E-05	0.00515854	-0.855317	0.855317	-0.855317	0.855317
Gm32918_chr15_74225226_74225774	Gm32918	101.869	-1.39724	5.25E-05	0.00515854	-0.743572	0.743572	-0.743572	0.743572
1700012I11Rik_chr15_67515098_67515658	1700012I11Rik	70.2813	-1.45462	5.27E-05	0.00517122	-0.858781	0.858781	-0.858781	0.858781
Gm31527_chr16_23963944_23964353	Gm31527	18.7351	2.74186	5.28E-05	0.00517122	0.861548	-0.861548	0.861548	-0.861548
Six3_chr17_85488581_85489480	Six3	180.113	-1.0438	5.31E-05	0.0051962	-0.843221	0.843221	-0.843221	0.843221
Tlr3_chr8_45469553_45469957	Tlr3	41.6838	-1.8708	5.34E-05	0.00521776	-0.838767	0.838767	-0.838767	0.838767
Gm35116_chr14_103777472_103779121	Gm35116	240.329	-0.90876	5.37E-05	0.00524006	-0.8545	0.8545	-0.8545	0.8545
Gm33472_chr14_58937378_58938349	Gm33472	146.942	-1.06993	5.39E-05	0.00525711	-0.831644	0.831644	-0.831644	0.831644
Gm32898_chr10_94621549_94622420	Gm32898	235.523	-0.913022	5.43E-05	0.00529197	-0.864489	0.864489	-0.864489	0.864489
Tfeb_chr17_47762809_47763211	Tfeb	27.7464	2.16608	5.49E-05	0.00533582	0.862283	-0.862283	0.862283	-0.862283
Gm2109_chr9_83686190_83687128	Gm2109	403.27	-0.825113	5.48E-05	0.00533582	-0.83223	0.83223	-0.83223	0.83223
AY512931_chr8_45064299_45064814	AY512931	107.084	-1.24993	5.50E-05	0.00533777	-0.829924	0.829924	-0.829924	0.829924
2610203C22Rik_chr1_9648632_9649670	2610203C22Rik	377.779	-0.860499	5.51E-05	0.00533777	-0.836289	0.836289	-0.836289	0.836289
Ripor2_chr13_24641754_24642324	Ripor2	118.508	-1.18576	5.51E-05	0.00533777	-0.849436	0.849436	-0.849436	0.849436
Gm31671_chr18_70584532_70585089	Gm31671	109.773	-1.20935	5.57E-05	0.0053937	-0.833279	0.833279	-0.833279	0.833279
Gm12436_chr4_48945079_48945655	Gm12436	45.1311	1.76758	5.66E-05	0.00546924	0.819146	-0.819146	0.819146	-0.819146
Nlgn1_chr3_26173423_26173948	Nlgn1	84.3609	-1.36068	5.66E-05	0.00546997	-0.847125	0.847125	-0.847125	0.847125
Mir1894_chr17_35918671_35919422	Mir1894	159.555	-1.0282	5.69E-05	0.00548524	-0.863925	0.863925	-0.863925	0.863925
Sec11c_chr18_65833868_65834852	Sec11c	119.099	-1.14701	5.70E-05	0.0054906	-0.860793	0.860793	-0.860793	0.860793
3300002A11Rik_chr12_99339659_99340478	3300002A11Rik	359.172	-0.811033	5.74E-05	0.00552576	-0.850986	0.850986	-0.850986	0.850986
Gm17750_chr13_84059107_84060510	Gm17750	294.914	-0.928856	5.75E-05	0.00552576	-0.801434	0.801434	-0.801434	0.801434
Sorcs1_chr19_50439121_50439823	Sorcs1	57.7874	1.54322	5.76E-05	0.00553009	0.839942	-0.839942	0.839942	-0.839942
D3Ertd751e_chr3_42057157_42057861	D3Ertd751e	45.9255	1.72975	5.76E-05	0.00553009	0.841956	-0.841956	0.841956	-0.841956
5730405A17Rik_chr8_61403098_61403723	5730405A17Rik	171.075	-1.01568	5.79E-05	0.00554656	-0.851452	0.851452	-0.851452	0.851452
Kif21a_chr15_91018499_91018914	Kif21a	88.5525	-1.30818	5.80E-05	0.00555003	-0.856799	0.856799	-0.856799	0.856799
Gm41184_chr14_66494319_66494986	Gm41184	536.036	-0.784892	5.82E-05	0.00556699	-0.84	0.84	-0.84	0.84
Gm36347_chr1_129473472_129473902	Gm36347	146.825	-1.17522	6.01E-05	0.00573727	-0.783841	0.783841	-0.783841	0.783841
Utrn_chr10_12595282_12595750	Utrn	75.9523	-1.38427	6.02E-05	0.00573966	-0.836273	0.836273	-0.836273	0.836273
Gm46335_chr12_15897223_15897907	Gm46335	192.653	-0.998873	6.09E-05	0.00580557	-0.844463	0.844463	-0.844463	0.844463
Gm3227_chr18_25653044_25653536	Gm3227	148.097	-1.05393	6.12E-05	0.00582456	-0.845403	0.845403	-0.845403	0.845403
Gm31819_chr18_72725035_72725339	Gm31819	39.392	-1.98184	6.15E-05	0.00584587	-0.828886	0.828886	-0.828886	0.828886
Gm30806_chr14_67200088_67200346	Gm30806	12.4678	3.96816	6.16E-05	0.00585071	0.852031	-0.852031	0.852031	-0.852031
2310034O05Rik_chr5_100205789_100207176	2310034O05Rik	146.595	1.02432	6.17E-05	0.00585674	0.856479	-0.856479	0.856479	-0.856479
Setd3_chr12_108118685_108119511	Setd3	79.9485	1.31861	6.20E-05	0.00587777	0.836389	-0.836389	0.836389	-0.836389
1700016J18Rik_chr10_42005307_42005851	1700016J18Rik	38.8383	1.85512	6.23E-05	0.00589368	0.83318	-0.83318	0.83318	-0.83318
4933432I09Rik_chr16_18203521_18204114	4933432I09Rik	93.1821	1.20643	6.24E-05	0.00590038	0.864046	-0.864046	0.864046	-0.864046
Gm40631_chr10_43323395_43323786	Gm40631	113.781	-1.1736	6.26E-05	0.00591794	-0.835059	0.835059	-0.835059	0.835059
Ptprz1_chr6_22833642_22834883	Ptprz1	122.96	-1.13627	6.30E-05	0.0059387	-0.85936	0.85936	-0.85936	0.85936
2310003N18Rik_chr9_50235686_50236288	2310003N18Rik	165.541	-1.01461	6.31E-05	0.0059387	-0.863429	0.863429	-0.863429	0.863429
Gm36914_chr19_32969364_32970097	Gm36914	98.6619	-1.28909	6.31E-05	0.0059387	-0.83107	0.83107	-0.83107	0.83107
Mki67_chr7_135758982_135759644	Mki67	84.2857	-1.34001	6.34E-05	0.00596367	-0.854568	0.854568	-0.854568	0.854568
Mir128-2_chr9_112123307_112124060	Mir128-2	151.431	-1.07159	6.36E-05	0.00597692	-0.845545	0.845545	-0.845545	0.845545
Gm31875_chr18_76542577_76543250	Gm31875	350.956	-0.892628	6.38E-05	0.00598276	-0.7971	0.7971	-0.7971	0.7971
Gm43000_chr5_15993321_15993880	Gm43000	169.619	-1.01099	6.43E-05	0.00602413	-0.859906	0.859906	-0.859906	0.859906
Gm40211_chr4_99574105_99574515	Gm40211	100.756	-1.24527	6.44E-05	0.00602872	-0.851754	0.851754	-0.851754	0.851754
Gm48249_chr10_20285360_20285996	Gm48249	336.955	-0.829357	6.45E-05	0.00603172	-0.861485	0.861485	-0.861485	0.861485
Gm13070_chr4_149886502_149886824	Gm13070	26.4055	2.1869	6.46E-05	0.00603172	0.863837	-0.863837	0.863837	-0.863837
Mir491_chr4_88218419_88219047	Mir491	139.245	-1.07907	6.51E-05	0.00607373	-0.844759	0.844759	-0.844759	0.844759
Gm42300_chr4_75636684_75637026	Gm42300	30.9237	2.05438	6.59E-05	0.00614814	0.840504	-0.840504	0.840504	-0.840504
1700024I08Rik_chr13_63741968_63742432	1700024I08Rik	65.2032	-1.46242	6.61E-05	0.00615357	-0.846417	0.846417	-0.846417	0.846417
Gm40010_chr2_172909565_172909957	Gm40010	37.7843	1.8588	6.67E-05	0.00620636	0.839848	-0.839848	0.839848	-0.839848
Psapl1_chr5_36228298_36229128	Psapl1	371.211	-0.847063	6.68E-05	0.0062088	-0.813223	0.813223	-0.813223	0.813223
Gm34799_chr17_9905519_9906502	Gm34799	170.227	-1.0523	6.70E-05	0.00621298	-0.828792	0.828792	-0.828792	0.828792
Ptar1_chr19_23672999_23673465	Ptar1	46.5456	-1.74572	6.70E-05	0.00621298	-0.835593	0.835593	-0.835593	0.835593
Fbxl14_chr6_119492058_119492800	Fbxl14	160.931	-1.0445	6.71E-05	0.00621298	-0.806663	0.806663	-0.806663	0.806663
Epb41l2_chr10_25433408_25434053	Epb41l2	190.221	-1.1105	6.71E-05	0.00621298	-0.766066	0.766066	-0.766066	0.766066
Gm13923_chr2_109038002_109038697	Gm13923	86.2657	-1.28831	6.74E-05	0.00622476	-0.849169	0.849169	-0.849169	0.849169
Gm34246_chr13_84570887_84572051	Gm34246	521.421	-0.802139	6.74E-05	0.00622476	-0.83712	0.83712	-0.83712	0.83712
Nap1l3_chrX_122744519_122744890	Nap1l3	50.7298	-1.77238	6.76E-05	0.00623305	-0.808905	0.808905	-0.808905	0.808905
Gm41613_chr17_72332674_72333523	Gm41613	169.841	-1.0078	6.79E-05	0.00624836	-0.830843	0.830843	-0.830843	0.830843
Gm34799_chr17_9882537_9883187	Gm34799	154.163	-1.08918	6.78E-05	0.00624836	-0.826436	0.826436	-0.826436	0.826436
5830428M24Rik_chr12_69485659_69486281	5830428M24Rik	251.054	-0.890848	6.80E-05	0.00624974	-0.862286	0.862286	-0.862286	0.862286
Gm52717_chr4_32106525_32107117	Gm52717	81.7419	-1.32727	6.88E-05	0.00632013	-0.837644	0.837644	-0.837644	0.837644
Mir1962_chr7_135602892_135603450	Mir1962	56.1378	-1.56987	6.95E-05	0.00637874	-0.847475	0.847475	-0.847475	0.847475
Gm5149_chr3_149331198_149332265	Gm5149	170.95	-1.05412	6.97E-05	0.00638581	-0.833898	0.833898	-0.833898	0.833898
Alpk1_chr3_127728850_127729958	Alpk1	247.444	-0.884223	7.01E-05	0.00641957	-0.848638	0.848638	-0.848638	0.848638
Slc8a3_chr12_81317955_81318117	Slc8a3	21.0087	-2.90121	7.03E-05	0.00642027	-0.841497	0.841497	-0.841497	0.841497
Gm31262_chr9_69013064_69013648	Gm31262	94.7368	-1.22652	7.02E-05	0.00642027	-0.861858	0.861858	-0.861858	0.861858
Sipa1l1_chr12_82208459_82209114	Sipa1l1	123.155	-1.11965	7.03E-05	0.00642027	-0.844985	0.844985	-0.844985	0.844985
4930555F03Rik_chr8_49796824_49797162	4930555F03Rik	100.876	-1.24127	7.06E-05	0.00643426	-0.841633	0.841633	-0.841633	0.841633
Gm32592_chr6_98048925_98049495	Gm32592	140.671	-1.0727	7.09E-05	0.00646148	-0.841805	0.841805	-0.841805	0.841805
Gm42213_chr3_38345160_38345433	Gm42213	17.5588	-3.38015	7.13E-05	0.00648797	-0.850449	0.850449	-0.850449	0.850449
Cbfa2t2_chr2_154465932_154466385	Cbfa2t2	115.046	-1.23551	7.18E-05	0.00651611	-0.7966	0.7966	-0.7966	0.7966
Gm39518_chrX_59402574_59403368	Gm39518	123.517	-1.10043	7.18E-05	0.00651611	-0.861579	0.861579	-0.861579	0.861579
BC048507_chr13_67864774_67865469	BC048507	354.969	-0.937919	7.23E-05	0.00654876	-0.780031	0.780031	-0.780031	0.780031
Fam20c_chr5_138761841_138762230	Fam20c	61.4776	-1.49184	7.23E-05	0.00654876	-0.849435	0.849435	-0.849435	0.849435
Gm31179_chr2_132043097_132043679	Gm31179	37.8396	1.81045	7.24E-05	0.00654876	0.853663	-0.853663	0.853663	-0.853663
Atp6v1e2_chr17_86947884_86948965	Atp6v1e2	622.524	-0.749462	7.24E-05	0.00654915	-0.847947	0.847947	-0.847947	0.847947
Gm14642_chr2_173409195_173409800	Gm14642	496.948	-0.782793	7.29E-05	0.00658144	-0.829177	0.829177	-0.829177	0.829177
Mid1_chrX_169925517_169926075	Mid1	231.571	-0.959275	7.30E-05	0.00658201	-0.834774	0.834774	-0.834774	0.834774
A930019D19Rik_chr2_146302174_146302768	A930019D19Rik	109.794	-1.17577	7.30E-05	0.00658201	-0.851021	0.851021	-0.851021	0.851021
Gm51288_chr11_86851420_86852989	Gm51288	260.923	-0.854502	7.34E-05	0.00660658	-0.856601	0.856601	-0.856601	0.856601
Dysf_chr6_84197976_84198277	Dysf	25.4131	2.20927	7.36E-05	0.00661799	0.863509	-0.863509	0.863509	-0.863509
2900052N01Rik_chr9_46913207_46913866	2900052N01Rik	161.537	-1.09275	7.37E-05	0.00662467	-0.792142	0.792142	-0.792142	0.792142
Gm24502_chr5_75557472_75558185	Gm24502	68.0119	-1.41888	7.39E-05	0.00663037	-0.863192	0.863192	-0.863192	0.863192
Gm3596_chr12_79825833_79826522	Gm3596	117.843	-1.11863	7.42E-05	0.00664982	-0.864715	0.864715	-0.864715	0.864715
D930032P07Rik_chr19_28579795_28580568	D930032P07Rik	263.15	-0.907552	7.46E-05	0.00667363	-0.846868	0.846868	-0.846868	0.846868
Il1f5_chr2_24275142_24275712	Il1f5	66.202	-1.46092	7.45E-05	0.00667363	-0.835185	0.835185	-0.835185	0.835185
Gm13375_chr2_21046575_21046839	Gm13375	53.8748	-1.58914	7.51E-05	0.00671381	-0.863354	0.863354	-0.863354	0.863354
1700055K11Rik_chr2_172889286_172889997	1700055K11Rik	44.4302	1.66675	7.53E-05	0.00672523	0.853928	-0.853928	0.853928	-0.853928
Sox5os3_chr6_144454280_144454951	Sox5os3	180.331	-0.978423	7.58E-05	0.00675563	-0.851311	0.851311	-0.851311	0.851311
Wdr95_chr5_149506536_149506950	Wdr95	47.9809	-1.74425	7.58E-05	0.00675563	-0.846409	0.846409	-0.846409	0.846409
Cldn22_chr8_47851742_47852212	Cldn22	23.5171	2.37458	7.61E-05	0.00676389	0.841905	-0.841905	0.841905	-0.841905
Xist_chrX_103481421_103482239	Xist	100.181	-1.43951	7.61E-05	0.00676389	-0.767918	0.767918	-0.767918	0.767918
D930032P07Rik_chr19_28566457_28567034	D930032P07Rik	48.1598	-1.68202	7.68E-05	0.00682636	-0.843535	0.843535	-0.843535	0.843535
Gm46645_chr19_15047237_15047894	Gm46645	107.413	-1.16708	7.78E-05	0.00690848	-0.862688	0.862688	-0.862688	0.862688
Gm31720_chr14_24550877_24551622	Gm31720	250.657	-0.924581	7.90E-05	0.00700209	-0.796475	0.796475	-0.796475	0.796475
A930019D19Rik_chr2_146330636_146331294	A930019D19Rik	307.881	-0.825461	7.92E-05	0.00701033	-0.847369	0.847369	-0.847369	0.847369
Prkch_chr12_73679406_73680112	Prkch	205.971	-0.937539	7.93E-05	0.00701033	-0.822073	0.822073	-0.822073	0.822073
Gm34322_chr9_61468152_61469318	Gm34322	239.058	-0.88439	7.93E-05	0.00701033	-0.841513	0.841513	-0.841513	0.841513
Cd63_chr10_128896172_128896488	Cd63	36.0695	1.90382	7.94E-05	0.00701171	0.831292	-0.831292	0.831292	-0.831292
Gm51648_chr1_133197145_133197642	Gm51648	119.03	-1.12479	7.98E-05	0.00702445	-0.858384	0.858384	-0.858384	0.858384
n-R5s58_chr12_53064400_53064662	n-R5s58	62.7671	-1.5072	7.98E-05	0.00702445	-0.818195	0.818195	-0.818195	0.818195
Gm30465_chr1_154446421_154446848	Gm30465	68.8738	-1.408	7.98E-05	0.00702445	-0.861035	0.861035	-0.861035	0.861035
Mast4_chr13_103014374_103015042	Mast4	136.691	-1.06171	8.00E-05	0.00703596	-0.86006	0.86006	-0.86006	0.86006
Rhbdl3_chr11_80335515_80336158	Rhbdl3	251.633	-0.876308	8.08E-05	0.00709251	-0.862629	0.862629	-0.862629	0.862629
Gm34428_chr4_9060276_9060791	Gm34428	201.42	-0.943795	8.08E-05	0.00709251	-0.843922	0.843922	-0.843922	0.843922
Impg1_chr9_80390836_80391699	Impg1	225.158	-0.889123	8.15E-05	0.00714121	-0.862881	0.862881	-0.862881	0.862881
Gm40441_chr12_72852258_72852737	Gm40441	205.415	-1.00939	8.15E-05	0.00714182	-0.817986	0.817986	-0.817986	0.817986
Rab11fip4os1_chr11_79611067_79611823	Rab11fip4os1	212.036	-0.931417	8.20E-05	0.0071765	-0.85954	0.85954	-0.85954	0.85954
Gm30143_chr2_173966205_173966529	Gm30143	35.4751	1.89838	8.24E-05	0.00719949	0.841933	-0.841933	0.841933	-0.841933
Gm22458_chr3_157320922_157321625	Gm22458	166.524	-1.0279	8.26E-05	0.00720755	-0.816985	0.816985	-0.816985	0.816985
Tbc1d5_chr17_51048459_51049369	Tbc1d5	123.506	-1.14247	8.26E-05	0.00720755	-0.837766	0.837766	-0.837766	0.837766
Gm40638_chr10_44873564_44874282	Gm40638	66.7774	-1.43569	8.30E-05	0.00722817	-0.84904	0.84904	-0.84904	0.84904
Gm38576_chr18_84764174_84764969	Gm38576	457.345	-0.762263	8.32E-05	0.00724322	-0.861984	0.861984	-0.861984	0.861984
Bcas3os1_chr11_85678701_85678952	Bcas3os1	23.4747	-2.55071	8.33E-05	0.0072469	-0.858611	0.858611	-0.858611	0.858611
Bmp2_chr2_133552071_133553261	Bmp2	127.241	1.0554	8.35E-05	0.00725453	0.857185	-0.857185	0.857185	-0.857185
Pnldc1_chr17_12898202_12898684	Pnldc1	36.907	1.80235	8.41E-05	0.00729755	0.85825	-0.85825	0.85825	-0.85825
Gm39336_chr9_50310787_50311803	Gm39336	320.031	-0.819202	8.47E-05	0.00733357	-0.858094	0.858094	-0.858094	0.858094
1700028M03Rik_chr3_83518126_83518542	1700028M03Rik	29.181	2.04714	8.47E-05	0.00733357	0.861646	-0.861646	0.861646	-0.861646
Gm40449_chr7_99287338_99287671	Gm40449	118.701	-1.1132	8.49E-05	0.00734051	-0.865419	0.865419	-0.865419	0.865419
Gm51957_chr12_100025558_100026102	Gm51957	51.1046	1.56741	8.49E-05	0.00734051	0.855888	-0.855888	0.855888	-0.855888
Adamts18_chr8_113916810_113917716	Adamts18	180.733	-0.98703	8.63E-05	0.00744634	-0.837214	0.837214	-0.837214	0.837214
4930578M01Rik_chr15_98983451_98983970	4930578M01Rik	330.427	-0.893633	8.63E-05	0.00744634	-0.807271	0.807271	-0.807271	0.807271
Gm42253_chr4_8605491_8605934	Gm42253	37.5594	1.78115	8.71E-05	0.00750507	0.86028	-0.86028	0.86028	-0.86028
Gm33025_chr14_86763938_86764775	Gm33025	90.0161	-1.3229	8.80E-05	0.00756155	-0.814304	0.814304	-0.814304	0.814304
Fgfbp3_chr19_36896697_36897450	Fgfbp3	214.007	-1.0177	8.80E-05	0.00756155	-0.782402	0.782402	-0.782402	0.782402
4921515E04Rik_chr15_18400171_18400863	4921515E04Rik	127.064	-1.1053	8.80E-05	0.00756155	-0.847074	0.847074	-0.847074	0.847074
4930486I03Rik_chr1_20302068_20303226	4930486I03Rik	423.317	-0.933274	8.84E-05	0.00758577	-0.744748	0.744748	-0.744748	0.744748
Gm51806_chr10_69488873_69489375	Gm51806	38.4282	1.8529	8.86E-05	0.00759269	0.82284	-0.82284	0.82284	-0.82284
Sema3e_chr5_14235226_14235808	Sema3e	36.6732	-1.94478	8.86E-05	0.00759269	-0.857221	0.857221	-0.857221	0.857221
Gm51628_chr1_64891109_64891842	Gm51628	245.837	-0.874705	8.89E-05	0.00760713	-0.860869	0.860869	-0.860869	0.860869
Gm14110_chr2_147298417_147298851	Gm14110	24.2271	2.40901	8.91E-05	0.00761806	0.809973	-0.809973	0.809973	-0.809973
Ythdc2_chr18_44799169_44799343	Ythdc2	14.7836	3.1151	8.92E-05	0.00762278	0.860943	-0.860943	0.860943	-0.860943
Dph5_chr3_115822267_115822788	Dph5	92.3754	-1.22231	8.98E-05	0.00766331	-0.851813	0.851813	-0.851813	0.851813
Gm34507_chr17_4865707_4866314	Gm34507	28.2187	2.05363	9.02E-05	0.00768673	0.863803	-0.863803	0.863803	-0.863803
Clstn1_chr4_149564891_149565321	Clstn1	71.575	1.3228	9.07E-05	0.0077232	0.863203	-0.863203	0.863203	-0.863203
Gm39994_chr2_169357300_169357852	Gm39994	191.863	-0.940753	9.11E-05	0.00774857	-0.854941	0.854941	-0.854941	0.854941
Fgf15_chr7_144894861_144896843	Fgf15	912.748	-0.718287	9.12E-05	0.00775576	-0.838725	0.838725	-0.838725	0.838725
Gldc_chr19_30160042_30160563	Gldc	144.592	-1.02585	9.16E-05	0.00777857	-0.863515	0.863515	-0.863515	0.863515
Gm39963_chr2_154577402_154577921	Gm39963	130.363	-1.11863	9.20E-05	0.00779987	-0.809663	0.809663	-0.809663	0.809663
Gm40529_chr9_67172197_67172680	Gm40529	29.4203	-2.19218	9.20E-05	0.00779987	-0.843813	0.843813	-0.843813	0.843813
Gm20515_chr3_34441292_34441617	Gm20515	90.4898	-1.25896	9.25E-05	0.00782667	-0.858037	0.858037	-0.858037	0.858037
Gm52332_chr18_55960617_55961410	Gm52332	112.084	-1.13213	9.24E-05	0.00782667	-0.863844	0.863844	-0.863844	0.863844
Gm41242_chr14_107568507_107568933	Gm41242	164.572	-1.01188	9.27E-05	0.00782915	-0.855112	0.855112	-0.855112	0.855112
Gm51659_chr9_114604028_114604620	Gm51659	206.181	-0.903942	9.29E-05	0.0078432	-0.863034	0.863034	-0.863034	0.863034
Gm46799_chr3_37666529_37667282	Gm46799	272.853	-0.885946	9.31E-05	0.00784407	-0.83213	0.83213	-0.83213	0.83213
Btrc_chr19_45458676_45459075	Btrc	54.1917	-1.58117	9.30E-05	0.00784407	-0.850231	0.850231	-0.850231	0.850231
Mthfd1l_chr10_3905697_3906355	Mthfd1l	299.328	-0.846249	9.34E-05	0.00786171	-0.850585	0.850585	-0.850585	0.850585
Gm39127_chr8_8919155_8919883	Gm39127	83.6453	-1.32708	9.35E-05	0.0078626	-0.820915	0.820915	-0.820915	0.820915
Gm26440_chr14_57709151_57709534	Gm26440	71.0468	-1.4952	9.38E-05	0.0078763	-0.800999	0.800999	-0.800999	0.800999
Gm33266_chr3_155576977_155577612	Gm33266	193.529	-0.923604	9.43E-05	0.00789509	-0.863997	0.863997	-0.863997	0.863997
Gm13404_chr2_34027231_34027830	Gm13404	58.193	1.43688	9.41E-05	0.00789509	0.861919	-0.861919	0.861919	-0.861919
Gm25519_chr3_112261198_112261756	Gm25519	121.181	-1.1491	9.42E-05	0.00789509	-0.805051	0.805051	-0.805051	0.805051
Gm52889_chr6_6536761_6537242	Gm52889	85.2539	-1.36967	9.51E-05	0.00795219	-0.795113	0.795113	-0.795113	0.795113
Gm34211_chr17_82453948_82454332	Gm34211	76.1009	-1.38492	9.52E-05	0.00795219	-0.845459	0.845459	-0.845459	0.845459
LOC115489093_chr19_8566014_8566410	LOC115489093	94.0237	-1.27455	9.52E-05	0.00795219	-0.833135	0.833135	-0.833135	0.833135
Ccnq_chr11_78761136_78761357	Ccnq	24.3366	-2.45625	9.56E-05	0.00798001	-0.862158	0.862158	-0.862158	0.862158
C030007H22Rik_chr1_89430125_89430766	C030007H22Rik	146.208	-1.12189	9.61E-05	0.00801357	-0.762933	0.762933	-0.762933	0.762933
Gm6402_chr17_30349407_30349712	Gm6402	21.164	2.45546	9.64E-05	0.00802682	0.846958	-0.846958	0.846958	-0.846958
Gm52386_chr19_3985025_3985763	Gm52386	175.979	-0.980553	9.65E-05	0.00802691	-0.848662	0.848662	-0.848662	0.848662
Gm22594_chr10_66371764_66372205	Gm22594	66.0588	-1.40566	9.68E-05	0.00803818	-0.859186	0.859186	-0.859186	0.859186
Gm31458_chr15_28051030_28051643	Gm31458	131.762	-1.10367	9.68E-05	0.00803818	-0.822969	0.822969	-0.822969	0.822969
Mir8090_chr19_47750490_47750970	Mir8090	73.0228	-1.41055	9.71E-05	0.0080537	-0.836942	0.836942	-0.836942	0.836942
Ptpro_chr6_137447681_137448013	Ptpro	22.6707	2.43492	9.72E-05	0.00805751	0.814595	-0.814595	0.814595	-0.814595
Olfml1_chr7_107505234_107505562	Olfml1	32.7634	1.91739	9.80E-05	0.00810801	0.853549	-0.853549	0.853549	-0.853549
Gm33533_chr1_36747212_36747794	Gm33533	114.596	1.12513	9.79E-05	0.00810801	0.850867	-0.850867	0.850867	-0.850867
Myh14_chr7_44670750_44671403	Myh14	247.311	-0.874392	9.82E-05	0.00811557	-0.861891	0.861891	-0.861891	0.861891
Gm34654_chr9_77851229_77851802	Gm34654	82.9743	-1.35076	9.83E-05	0.00811753	-0.827809	0.827809	-0.827809	0.827809
Msi1_chr5_115436128_115437409	Msi1	930.416	-0.728508	9.90E-05	0.00815637	-0.810965	0.810965	-0.810965	0.810965
Myt1_chr2_181763080_181764194	Myt1	188.523	-0.935994	9.90E-05	0.00815637	-0.865387	0.865387	-0.865387	0.865387
Opa1_chr16_29657627_29658489	Opa1	290.629	-0.831154	9.93E-05	0.00815714	-0.8488	0.8488	-0.8488	0.8488
Gm41031_chr13_97825536_97826323	Gm41031	230.218	-0.869731	9.92E-05	0.00815714	-0.860222	0.860222	-0.860222	0.860222
Gabrd_chr4_155361047_155361982	Gabrd	111.878	1.10399	9.91E-05	0.00815714	0.861516	-0.861516	0.861516	-0.861516
Vps37b_chr5_124043564_124043994	Vps37b	100.084	-1.19101	9.95E-05	0.00817205	-0.858763	0.858763	-0.858763	0.858763
Gm9997_chr12_70068729_70069353	Gm9997	151.373	-1.01536	9.98E-05	0.00818925	-0.85122	0.85122	-0.85122	0.85122
Gm35280_chr6_47275130_47275389	Gm35280	25.4081	-2.39556	0.000100089	0.00820116	-0.856018	0.856018	-0.856018	0.856018
Gm41233_chr14_102516752_102517137	Gm41233	58.978	-1.49775	0.000100672	0.00822501	-0.85807	0.85807	-0.85807	0.85807
Cdkn1c_chr7_143428267_143429104	Cdkn1c	270.463	-0.842058	0.000100761	0.00822501	-0.854173	0.854173	-0.854173	0.854173
Gm46842_chr4_8920086_8920967	Gm46842	228.037	-0.88214	0.000100531	0.00822501	-0.862472	0.862472	-0.862472	0.862472
Mobp_chr9_120149386_120149751	Mobp	18.9832	-2.94166	0.000100609	0.00822501	-0.86553	0.86553	-0.86553	0.86553
Gm36826_chr17_85171891_85172322	Gm36826	252.684	-0.86608	0.000101135	0.00824781	-0.842763	0.842763	-0.842763	0.842763
Gm46851_chr4_43341432_43341996	Gm46851	148.746	-1.02512	0.000102048	0.00831444	-0.857324	0.857324	-0.857324	0.857324
Gm39095_chr7_129842319_129842950	Gm39095	68.2777	-1.47419	0.000102361	0.00833211	-0.789012	0.789012	-0.789012	0.789012
Gm34011_chr18_55126996_55127576	Gm34011	257.13	-0.871511	0.000103494	0.00840847	-0.857627	0.857627	-0.857627	0.857627
Gm26873_chr17_17408865_17409909	Gm26873	135.279	-1.04901	0.000103409	0.00840847	-0.841614	0.841614	-0.841614	0.841614
Gm32403_chr6_51224342_51224666	Gm32403	19.313	2.60451	0.000103677	0.00841542	0.844677	-0.844677	0.844677	-0.844677
Daam1_chr12_71784685_71785573	Daam1	184.293	-0.948598	0.000104055	0.00843823	-0.86325	0.86325	-0.86325	0.86325
Mir6406_chr11_68226468_68227182	Mir6406	108.005	-1.18135	0.000104593	0.00847386	-0.812252	0.812252	-0.812252	0.812252
LOC115487877_chr11_56246657_56247428	LOC115487877	240.986	-0.889431	0.00010494	0.00848737	-0.834404	0.834404	-0.834404	0.834404
Tmem71_chr15_66542135_66542488	Tmem71	88.9842	-1.2747	0.000104956	0.00848737	-0.850422	0.850422	-0.850422	0.850422
C230034O21Rik_chr3_38937227_38937540	C230034O21Rik	19.8129	2.52153	0.000105173	0.00849701	0.853398	-0.853398	0.853398	-0.853398
Gm36862_chr12_17556873_17558280	Gm36862	400.447	-0.777743	0.000105406	0.00850792	-0.858532	0.858532	-0.858532	0.858532
Gm46519_chr15_75633503_75634703	Gm46519	137.23	-1.03362	0.000105537	0.00851056	-0.865787	0.865787	-0.865787	0.865787
Tmem131l_chr3_83980193_83980893	Tmem131l	190.755	-1.00388	0.000105973	0.00853772	-0.801695	0.801695	-0.801695	0.801695
Gm34652_chr9_36971966_36972575	Gm34652	124.85	-1.06769	0.000106337	0.00854319	-0.864524	0.864524	-0.864524	0.864524
Rbfox1_chr16_7060834_7061385	Rbfox1	146.401	-1.04799	0.000106206	0.00854319	-0.824587	0.824587	-0.824587	0.824587
Gm33703_chr18_75872155_75872500	Gm33703	49.7403	-1.70253	0.000106247	0.00854319	-0.799136	0.799136	-0.799136	0.799136
Cep135_chr5_76665406_76665939	Cep135	229.661	-0.905012	0.000106481	0.00854687	-0.85129	0.85129	-0.85129	0.85129
Gm36601_chr10_108479798_108480704	Gm36601	213.648	-0.939551	0.000106733	0.00855912	-0.824493	0.824493	-0.824493	0.824493
Opa1_chr16_29682645_29683901	Opa1	194.26	-0.995573	0.000107387	0.00859559	-0.831176	0.831176	-0.831176	0.831176
Gm6209_chr3_50552863_50553556	Gm6209	64.0652	-1.42947	0.00010733	0.00859559	-0.843409	0.843409	-0.843409	0.843409
Gm31441_chr19_14566566_14567304	Gm31441	363.728	-0.819728	0.00010784	0.00862394	-0.829697	0.829697	-0.829697	0.829697
Spata13_chr14_60646470_60646692	Spata13	26.0469	2.19483	0.000109421	0.00874223	0.838872	-0.838872	0.838872	-0.838872
Aqp1_chr6_55335967_55336442	Aqp1	76.733	1.27906	0.000110297	0.008796	0.860534	-0.860534	0.860534	-0.860534
Dennd1a_chr2_38162582_38162850	Dennd1a	60.9941	-1.47978	0.000110213	0.008796	-0.834437	0.834437	-0.834437	0.834437
Itfg1_chr8_85995811_85996461	Itfg1	100.384	-1.214	0.000110737	0.00882101	-0.80807	0.80807	-0.80807	0.80807
Gm38583_chr6_12560398_12561122	Gm38583	111.766	-1.13915	0.000110814	0.00882101	-0.855871	0.855871	-0.855871	0.855871
Gm51967_chr12_8451648_8452344	Gm51967	85.6331	1.20643	0.00011104	0.00883082	0.858464	-0.858464	0.858464	-0.858464
Gm29926_chr5_116829719_116830123	Gm29926	45.2575	1.59393	0.000111514	0.00886043	0.865007	-0.865007	0.865007	-0.865007
Tab2_chr10_7911319_7911606	Tab2	38.6688	1.73441	0.000111999	0.00889076	0.852531	-0.852531	0.852531	-0.852531
Gm31776_chr14_80172801_80173381	Gm31776	169.156	-0.965385	0.000112205	0.00889892	-0.834055	0.834055	-0.834055	0.834055
Gm34000_chr11_87555200_87555672	Gm34000	137.849	-1.02638	0.000113394	0.00898501	-0.863603	0.863603	-0.863603	0.863603
Arl15_chr13_113941862_113942430	Arl15	57.9236	-1.49973	0.00011385	0.00899244	-0.846907	0.846907	-0.846907	0.846907
Gm28800_chr1_127981100_127981605	Gm28800	34.0964	2.02834	0.000113867	0.00899244	0.789005	-0.789005	0.789005	-0.789005
Gm40029_chr11_67379740_67380459	Gm40029	99.3578	-1.24296	0.00011381	0.00899244	-0.786027	0.786027	-0.786027	0.786027
Gm31146_chr2_114542355_114542689	Gm31146	77.1513	-1.36508	0.000113903	0.00899244	-0.810133	0.810133	-0.810133	0.810133
Gm51928_chr11_113431283_113431814	Gm51928	80.0609	-1.2744	0.000114148	0.00900354	-0.864671	0.864671	-0.864671	0.864671
Gm32773_chr12_7122433_7122884	Gm32773	69.2478	-1.3975	0.000114621	0.0090326	-0.851994	0.851994	-0.851994	0.851994
Gm52627_chr3_95667877_95668301	Gm52627	58.098	1.50944	0.00011482	0.00904006	0.826371	-0.826371	0.826371	-0.826371
Fat3_chr9_16257016_16257993	Fat3	205.153	-0.897797	0.000115112	0.00904242	-0.848259	0.848259	-0.848259	0.848259
AI115009_chr3_152624941_152625344	AI115009	82.5786	1.26683	0.000115163	0.00904242	0.835636	-0.835636	0.835636	-0.835636
Lcp2_chr11_34030088_34030547	Lcp2	22.7666	2.49364	0.000115102	0.00904242	0.779473	-0.779473	0.779473	-0.779473
Gm22444_chr7_52964000_52964492	Gm22444	25.657	2.18762	0.000115468	0.00905808	0.850706	-0.850706	0.850706	-0.850706
Gm32100_chr16_11589788_11590461	Gm32100	41.0591	1.70316	0.000115844	0.00907938	0.840612	-0.840612	0.840612	-0.840612
Gm34012_chr19_23490726_23491322	Gm34012	37.8036	1.77211	0.000116254	0.00910328	0.845064	-0.845064	0.845064	-0.845064
Gm11487_chr4_73488137_73489464	Gm11487	332.315	-0.788177	0.000116771	0.00912971	-0.862952	0.862952	-0.862952	0.862952
4930474N05Rik_chr14_36196405_36197036	4930474N05Rik	60.7461	-1.46707	0.000116907	0.00912971	-0.844503	0.844503	-0.844503	0.844503
Gm40631_chr10_43317292_43318106	Gm40631	157.466	-1.11694	0.000116908	0.00912971	-0.764377	0.764377	-0.764377	0.764377
Ptger3_chr3_157582691_157583333	Ptger3	91.7014	-1.2462	0.000117184	0.00914301	-0.817603	0.817603	-0.817603	0.817603
Gm34588_chr14_70936088_70936425	Gm34588	62.1179	1.4239	0.000117654	0.00917136	0.848309	-0.848309	0.848309	-0.848309
Gm36909_chr2_71655689_71656377	Gm36909	230.402	-0.893479	0.000118402	0.00922138	-0.843988	0.843988	-0.843988	0.843988
Gm42019_chr5_120034507_120035237	Gm42019	255.001	-0.875027	0.000118784	0.00923454	-0.840995	0.840995	-0.840995	0.840995
Gm42228_chr5_23920092_23920576	Gm42228	23.7022	2.22423	0.000118726	0.00923454	0.860429	-0.860429	0.860429	-0.860429
Gm35866_chr19_28333030_28333700	Gm35866	126.06	-1.05666	0.000119635	0.00929233	-0.865183	0.865183	-0.865183	0.865183
4930546C10Rik_chr18_68909198_68909539	4930546C10Rik	17.2852	2.69202	0.000119812	0.00929776	0.864486	-0.864486	0.864486	-0.864486
Gm32702_chr13_95773299_95773611	Gm32702	100.845	1.15532	0.000120028	0.00930616	0.855883	-0.855883	0.855883	-0.855883
Mir128-1_chr1_128205171_128205708	Mir128-1	20.5167	2.45194	0.000120313	0.00931125	0.849806	-0.849806	0.849806	-0.849806
1700096P03Rik_chr8_87679525_87679807	1700096P03Rik	47.6067	1.63011	0.00012024	0.00931125	0.83183	-0.83183	0.83183	-0.83183
4930413E15Rik_chr5_118980909_118981494	4930413E15Rik	251.556	-0.927521	0.000120417	0.00931125	-0.823907	0.823907	-0.823907	0.823907
Gm32214_chr12_5443896_5444255	Gm32214	48.0506	-1.62316	0.000120717	0.00932613	-0.849476	0.849476	-0.849476	0.849476
Foxn4_chr5_114279428_114279993	Foxn4	85.8285	-1.25083	0.000122056	0.00941526	-0.836308	0.836308	-0.836308	0.836308
Nlgn1_chr3_26145410_26145772	Nlgn1	149.051	-0.997276	0.000122088	0.00941526	-0.865957	0.865957	-0.865957	0.865957
Gm40418_chr12_50120231_50121128	Gm40418	270.503	-0.930501	0.000122481	0.00943498	-0.738323	0.738323	-0.738323	0.738323
Mir6346_chr1_118936098_118936582	Mir6346	55.503	1.46839	0.000122562	0.00943498	0.858447	-0.858447	0.858447	-0.858447
Gm34011_chr18_55133527_55134217	Gm34011	156.971	-1.081	0.000123726	0.00951613	-0.804982	0.804982	-0.804982	0.804982
D330046F09Rik_chr14_46661584_46662554	D330046F09Rik	235.546	-0.878653	0.000124059	0.00953228	-0.853945	0.853945	-0.853945	0.853945
Tubb3_chr8_123412566_123413206	Tubb3	168.768	-0.988882	0.000124156	0.00953228	-0.80251	0.80251	-0.80251	0.80251
Rps6ka2_chr17_7173283_7173725	Rps6ka2	100.338	-1.18483	0.000124635	0.00956051	-0.822484	0.822484	-0.822484	0.822484
Gm26181_chr8_42361231_42361905	Gm26181	189.099	-1.06918	0.000124904	0.0095642	-0.744914	0.744914	-0.744914	0.744914
Gm22769_chr16_63497362_63497844	Gm22769	109.49	-1.15161	0.000124829	0.0095642	-0.84637	0.84637	-0.84637	0.84637
Slc36a4_chr9_15774754_15775240	Slc36a4	199.364	-0.946216	0.0001253	0.00957757	-0.844995	0.844995	-0.844995	0.844995
Gm42071_chr11_36106531_36107201	Gm42071	185.232	-0.970409	0.000125257	0.00957757	-0.845745	0.845745	-0.845745	0.845745
Esp38_chr17_40053703_40054204	Esp38	30.3316	1.97188	0.000125621	0.00959369	0.854892	-0.854892	0.854892	-0.854892
Myh9_chr15_77798669_77799273	Myh9	65.7057	1.359	0.000126062	0.00961886	0.844624	-0.844624	0.844624	-0.844624
Gm39724_chr1_183662550_183662995	Gm39724	17.5525	2.67645	0.000126186	0.00961985	0.854833	-0.854833	0.854833	-0.854833
Srgap3_chr6_112959815_112960135	Srgap3	41.7093	-1.73904	0.000126498	0.00963512	-0.85068	0.85068	-0.85068	0.85068
Hand2os1_chr8_57293310_57294083	Hand2os1	247.361	-0.872128	0.000126713	0.00964299	-0.839785	0.839785	-0.839785	0.839785
Gm51805_chr10_62856883_62857030	Gm51805	10.9112	4.76129	0.000127087	0.00966294	0.851417	-0.851417	0.851417	-0.851417
Gm51497_chr7_122477585_122478653	Gm51497	381.787	-0.759717	0.000127226	0.00966508	-0.840376	0.840376	-0.840376	0.840376
Gm39323_chr9_44012918_44013488	Gm39323	44.0625	1.60875	0.000129105	0.00979916	0.856436	-0.856436	0.856436	-0.856436
4930553C11Rik_chr11_39477094_39477521	4930553C11Rik	91.6424	-1.20957	0.000130138	0.00986895	-0.858126	0.858126	-0.858126	0.858126
Gm41947_chr1_127530959_127531761	Gm41947	260.586	-0.860229	0.000130794	0.00991001	-0.854022	0.854022	-0.854022	0.854022
Gm20752_chr3_159011103_159011710	Gm20752	104.748	-1.15505	0.000132168	0.0100053	-0.854382	0.854382	-0.854382	0.854382
4933407K13Rik_chrX_75733562_75734238	4933407K13Rik	89.8272	-1.27842	0.000132644	0.0100326	-0.790551	0.790551	-0.790551	0.790551
Gm1123_chr9_99021055_99021548	Gm1123	118.148	-1.08245	0.000133457	0.0100853	-0.847036	0.847036	-0.847036	0.847036
Gm40449_chr7_99304043_99304488	Gm40449	54.4394	-1.51209	0.00013411	0.0101258	-0.857896	0.857896	-0.857896	0.857896
Mthfd1l_chr10_3888545_3888911	Mthfd1l	103.331	-1.16917	0.000135252	0.0102031	-0.849615	0.849615	-0.849615	0.849615
4933408N05Rik_chr8_114335561_114336094	4933408N05Rik	112.355	-1.09434	0.000135579	0.0102189	-0.859392	0.859392	-0.859392	0.859392
Gm17767_chr1_51579760_51580585	Gm17767	147.244	-1.04199	0.00013615	0.0102529	-0.843052	0.843052	-0.843052	0.843052
Neurog2_chr3_127646306_127646867	Neurog2	158.91	-1.02854	0.000136527	0.0102724	-0.834956	0.834956	-0.834956	0.834956
Gm4791_chr9_46980234_46980373	Gm4791	13.4428	3.26909	0.000137151	0.0103104	0.851827	-0.851827	0.851827	-0.851827
Gm24212_chr8_89823344_89823932	Gm24212	47.5392	-1.67307	0.000137398	0.01032	-0.804963	0.804963	-0.804963	0.804963
Slc39a3_chr10_81036990_81037556	Slc39a3	357.107	-0.937738	0.000137728	0.0103358	-0.767161	0.767161	-0.767161	0.767161
8430419K02Rik_chr11_18850138_18850669	8430419K02Rik	24.302	2.31364	0.000138366	0.0103747	0.822387	-0.822387	0.822387	-0.822387
Gm960_chr19_4702509_4702852	Gm960	41.9661	-1.74293	0.000139291	0.010435	-0.837532	0.837532	-0.837532	0.837532
B430209F14Rik_chr15_98968840_98969332	B430209F14Rik	137.255	-1.0582	0.00013959	0.0104447	-0.818385	0.818385	-0.818385	0.818385
Gm38774_chr6_22674507_22675010	Gm38774	39.0293	-1.82063	0.000139662	0.0104447	-0.824199	0.824199	-0.824199	0.824199
Cdkn1c_chr7_143408320_143409163	Cdkn1c	96.7886	1.15358	0.000139834	0.0104485	0.857266	-0.857266	0.857266	-0.857266
Plekhb1_chr7_100653800_100654360	Plekhb1	131.4	-1.03878	0.000140234	0.0104516	-0.858903	0.858903	-0.858903	0.858903
Gm30069_chr2_72556103_72556902	Gm30069	107.616	-1.21276	0.000140237	0.0104516	-0.784394	0.784394	-0.784394	0.784394
Gm32882_chr6_99309992_99310846	Gm32882	83.5532	-1.23274	0.000140057	0.0104516	-0.860008	0.860008	-0.860008	0.860008
Pex2_chr3_5835625_5836562	Pex2	58.9371	-1.46538	0.000140757	0.0104813	-0.861712	0.861712	-0.861712	0.861712
D830014E11Rik_chr5_105829369_105829661	D830014E11Rik	19.3701	2.48636	0.000141185	0.0105041	0.854851	-0.854851	0.854851	-0.854851
Rab8b_chr9_66905979_66906566	Rab8b	47.2962	1.55459	0.000141784	0.0105306	0.856366	-0.856366	0.856366	-0.856366
Clybl_chr14_122338557_122339179	Clybl	61.1672	1.55429	0.00014173	0.0105306	0.786357	-0.786357	0.786357	-0.786357
Gm36814_chr5_50751299_50751678	Gm36814	71.1254	-1.40024	0.000142217	0.0105537	-0.818638	0.818638	-0.818638	0.818638
Gm22312_chr6_93543043_93544204	Gm22312	44.68	1.63684	0.000143592	0.0106375	0.826331	-0.826331	0.826331	-0.826331
Gm32932_chr19_57558335_57559269	Gm32932	106.827	-1.11529	0.000143575	0.0106375	-0.865255	0.865255	-0.865255	0.865255
Gm36365_chr9_64783439_64783952	Gm36365	47.1445	-1.65323	0.0001438	0.0106438	-0.848864	0.848864	-0.848864	0.848864
LOC115486834_chr7_87541757_87542277	LOC115486834	40.8355	1.64379	0.000144467	0.010684	0.865134	-0.865134	0.865134	-0.865134
Gm41323_chr15_52954942_52955346	Gm41323	16.0986	2.78423	0.000144828	0.0107016	0.860342	-0.860342	0.860342	-0.860342
Gm41466_chr16_63806219_63806948	Gm41466	170.904	-1.03234	0.000145211	0.0107207	-0.81687	0.81687	-0.81687	0.81687
Gm41647_chr17_87200860_87201337	Gm41647	24.3147	2.19252	0.000145686	0.0107456	0.848815	-0.848815	0.848815	-0.848815
Mxra7_chr11_116811173_116811967	Mxra7	641.825	-0.726424	0.000145796	0.0107456	-0.837201	0.837201	-0.837201	0.837201
Pxt1_chr17_28941106_28941586	Pxt1	87.0933	-1.2261	0.000145932	0.0107464	-0.859723	0.859723	-0.859723	0.859723
Gm26868_chr9_56622633_56623273	Gm26868	145.583	-1.00397	0.000147019	0.0108172	-0.841078	0.841078	-0.841078	0.841078
Gm26327_chr7_39705344_39706047	Gm26327	97.9679	-1.25309	0.000148413	0.0109024	-0.782729	0.782729	-0.782729	0.782729
Gm34581_chr12_50851673_50852229	Gm34581	65.3913	-1.57947	0.000148513	0.0109024	-0.743778	0.743778	-0.743778	0.743778
Gm33823_chr8_121241665_121242510	Gm33823	235.622	-0.870867	0.000148554	0.0109024	-0.8501	0.8501	-0.8501	0.8501
1700109I08Rik_chr14_40014374_40015002	1700109I08Rik	95.4282	-1.19506	0.000148936	0.0109212	-0.845395	0.845395	-0.845395	0.845395
Gm41474_chr16_75717578_75717878	Gm41474	17.318	2.7693	0.000149351	0.0109424	0.831112	-0.831112	0.831112	-0.831112
Gm23674_chr18_26553012_26553549	Gm23674	47.858	-1.75147	0.00014976	0.010963	-0.760393	0.760393	-0.760393	0.760393
Nuak2_chr1_132333696_132334335	Nuak2	272.528	-0.839347	0.000150049	0.0109749	-0.824403	0.824403	-0.824403	0.824403
Gm52151_chr14_104297841_104298653	Gm52151	425.307	-0.745302	0.000150456	0.0109954	-0.841626	0.841626	-0.841626	0.841626
Cacng3_chr7_122558279_122558809	Cacng3	153.043	-0.97001	0.000151144	0.0110363	-0.858696	0.858696	-0.858696	0.858696
Gm46585_chr17_8642493_8642668	Gm46585	54.7304	-1.51603	0.000151836	0.011046	-0.855442	0.855442	-0.855442	0.855442
Fadd_chr7_144653695_144654667	Fadd	596.432	-0.733753	0.000151918	0.011046	-0.820119	0.820119	-0.820119	0.820119
LOC115487896_chr11_6900643_6901476	LOC115487896	45.5233	1.59999	0.000151539	0.011046	0.838058	-0.838058	0.838058	-0.838058
Gm34086_chr5_124024587_124025508	Gm34086	199.012	-0.959678	0.000151838	0.011046	-0.806798	0.806798	-0.806798	0.806798
Rufy1_chr11_50487673_50488333	Rufy1	30.2573	1.94926	0.000151855	0.011046	0.845526	-0.845526	0.845526	-0.845526
Stk32c_chr7_139139792_139140636	Stk32c	309.084	-0.829792	0.000152042	0.011046	-0.792448	0.792448	-0.792448	0.792448
Gulo_chr14_66023139_66023539	Gulo	34.9489	-1.87316	0.000152827	0.0110937	-0.864923	0.864923	-0.864923	0.864923
Gm32305_chr13_94564369_94564874	Gm32305	136.285	-1.02225	0.000153982	0.0111667	-0.861126	0.861126	-0.861126	0.861126
Mir1971_chr14_78216244_78216830	Mir1971	117.351	1.07789	0.00015422	0.0111667	0.855192	-0.855192	0.855192	-0.855192
Amigo3_chr9_108062074_108062584	Amigo3	80.2939	-1.25541	0.000154181	0.0111667	-0.861209	0.861209	-0.861209	0.861209
Igsf21_chr4_140283407_140283707	Igsf21	19.73	2.51172	0.000154387	0.0111694	0.832334	-0.832334	0.832334	-0.832334
Spock1_chr13_57718092_57718583	Spock1	79.4015	-1.27829	0.000155064	0.011209	-0.8256	0.8256	-0.8256	0.8256
Gm16130_chr9_58040851_58041405	Gm16130	105.678	-1.17738	0.000155377	0.0112223	-0.799762	0.799762	-0.799762	0.799762
Gm33275_chr6_37415134_37415582	Gm33275	39.3756	1.74431	0.000156574	0.0112993	0.825119	-0.825119	0.825119	-0.825119
Ak9_chr10_41335392_41335829	Ak9	37.316	1.71929	0.000156905	0.0113138	0.863243	-0.863243	0.863243	-0.863243
A730049H05Rik_chr6_92821628_92821985	A730049H05Rik	75.2571	-1.32653	0.000157346	0.0113361	-0.815571	0.815571	-0.815571	0.815571
Gm22163_chr16_74161889_74162827	Gm22163	120.48	-1.06574	0.000157812	0.0113602	-0.856319	0.856319	-0.856319	0.856319
Gm30199_chr4_106067087_106067637	Gm30199	33.5198	1.8147	0.000158586	0.0114065	0.853681	-0.853681	0.853681	-0.853681
Sulf2_chr2_166151853_166152427	Sulf2	225.48	-0.855528	0.000159228	0.0114431	-0.848251	0.848251	-0.848251	0.848251
Gm33912_chr16_63091533_63092081	Gm33912	85.0672	-1.22399	0.000159493	0.0114527	-0.852919	0.852919	-0.852919	0.852919
Add2_chr6_86059156_86059672	Add2	121.301	-1.07373	0.00016064	0.0115064	-0.833734	0.833734	-0.833734	0.833734
Hspa4_chr11_53252280_53252886	Hspa4	113.332	-1.14873	0.000160557	0.0115064	-0.801851	0.801851	-0.801851	0.801851
Gm13415_chr2_24427830_24428672	Gm13415	79.8859	1.21227	0.000160564	0.0115064	0.863693	-0.863693	0.863693	-0.863693
Gm52441_chrX_84859199_84859591	Gm52441	35.227	-1.88681	0.000161888	0.0115862	-0.857577	0.857577	-0.857577	0.857577
Abcd4_chr12_84605686_84605846	Abcd4	11.7049	3.86954	0.000162407	0.0116137	0.807856	-0.807856	0.807856	-0.807856
Scrn1_chr6_54552856_54553273	Scrn1	49.3169	-1.55662	0.000162949	0.0116359	-0.864217	0.864217	-0.864217	0.864217
Ccdc85c_chr12_108240786_108241560	Ccdc85c	312.949	-0.811859	0.000162986	0.0116359	-0.800094	0.800094	-0.800094	0.800094
Gm30158_chr11_111558620_111559025	Gm30158	31.2729	-2.05956	0.000163854	0.0116537	-0.829328	0.829328	-0.829328	0.829328
5730409K12Rik_chr19_7077648_7078104	5730409K12Rik	37.5105	1.72399	0.000163448	0.0116537	0.848357	-0.848357	0.848357	-0.848357
Nedd4l_chr18_65057122_65057672	Nedd4l	56.4377	1.4065	0.000163909	0.0116537	0.858946	-0.858946	0.858946	-0.858946
Gm32076_chr17_77651708_77652576	Gm32076	43.648	-1.77042	0.000163863	0.0116537	-0.786882	0.786882	-0.786882	0.786882
Gm5091_chr17_15247785_15248632	Gm5091	548.896	-0.79871	0.000163527	0.0116537	-0.772746	0.772746	-0.772746	0.772746
Mir124-2hg_chr3_17789598_17790000	Mir124-2hg	122.55	-1.10344	0.000164215	0.0116659	-0.816268	0.816268	-0.816268	0.816268
Gm46347_chr12_34688778_34689330	Gm46347	80.9288	-1.25297	0.000166772	0.0118281	-0.847113	0.847113	-0.847113	0.847113
Gm36824_chr16_6247436_6248142	Gm36824	131.282	-1.01554	0.000166759	0.0118281	-0.862032	0.862032	-0.862032	0.862032
LOC115487016_chr8_115425504_115426184	LOC115487016	78.3438	-1.45728	0.000166975	0.0118328	-0.753481	0.753481	-0.753481	0.753481
Gm40841_chr13_28560010_28560457	Gm40841	63.325	-1.41297	0.000167654	0.0118712	-0.823957	0.823957	-0.823957	0.823957
Gm35363_chr7_101522980_101523738	Gm35363	218.427	-0.911299	0.000167885	0.0118778	-0.837401	0.837401	-0.837401	0.837401
4930550L24Rik_chrX_58763959_58764725	4930550L24Rik	109.613	-1.20879	0.000168192	0.0118898	-0.786489	0.786489	-0.786489	0.786489
Gm20757_chr10_92332836_92333868	Gm20757	524.03	-0.785516	0.000168539	0.0119046	-0.788085	0.788085	-0.788085	0.788085
Cluh_chr11_74670704_74670939	Cluh	16.5884	2.70204	0.000169185	0.0119405	0.856274	-0.856274	0.856274	-0.856274
Galnt13_chr2_54442746_54443463	Galnt13	201.348	-0.933642	0.000170573	0.0120204	-0.814142	0.814142	-0.814142	0.814142
Rcor2_chr19_7267154_7268005	Rcor2	308.035	-0.80185	0.000170595	0.0120204	-0.840849	0.840849	-0.840849	0.840849
Anks1_chr17_28037055_28037632	Anks1	168.649	-0.958291	0.000171476	0.0120628	-0.821406	0.821406	-0.821406	0.821406
B230214G05Rik_chr15_88288829_88288963	B230214G05Rik	20.9933	2.36601	0.000171438	0.0120628	0.853125	-0.853125	0.853125	-0.853125
Npsr1_chr9_24293329_24293997	Npsr1	157.325	-0.972436	0.000171915	0.0120839	-0.858387	0.858387	-0.858387	0.858387
Gm24374_chr10_8520951_8521389	Gm24374	121.72	-1.06911	0.000173018	0.0121516	-0.852135	0.852135	-0.852135	0.852135
D030068K23Rik_chr8_109012686_109013067	D030068K23Rik	78.3418	-1.26791	0.000173958	0.0122077	-0.850767	0.850767	-0.850767	0.850767
Akt3_chr1_177150278_177150982	Akt3	193.364	-0.897436	0.000174176	0.0122131	-0.851853	0.851853	-0.851853	0.851853
Eml6_chr11_29968816_29969221	Eml6	44.0468	-1.67206	0.000174455	0.0122227	-0.837208	0.837208	-0.837208	0.837208
Zc2hc1c_chr12_85276303_85276507	Zc2hc1c	52.226	-1.55778	0.000175411	0.0122617	-0.848825	0.848825	-0.848825	0.848825
Firre_chrX_50614571_50615368	Firre	72.8601	-1.33335	0.00017523	0.0122617	-0.816007	0.816007	-0.816007	0.816007
Gm30408_chr5_136293016_136293344	Gm30408	15.1904	2.98097	0.000175436	0.0122617	0.818534	-0.818534	0.818534	-0.818534
8030431J09Rik_chr2_103643548_103644167	8030431J09Rik	140.765	-0.991344	0.000175876	0.0122825	-0.846201	0.846201	-0.846201	0.846201
Aldh1l1_chr6_90561093_90561820	Aldh1l1	469.442	-0.711969	0.000176077	0.0122866	-0.84485	0.84485	-0.84485	0.84485
Elp4_chr2_105804409_105804890	Elp4	155.978	-1.00878	0.000176479	0.0123047	-0.835309	0.835309	-0.835309	0.835309
9230020A06Rik_chr11_71497793_71498508	9230020A06Rik	147.252	-1.06727	0.00017671	0.0123109	-0.818869	0.818869	-0.818869	0.818869
Fads1_chr19_10143581_10144250	Fads1	80.8774	-1.25488	0.000177016	0.012321	-0.83885	0.83885	-0.83885	0.83885
Gm25414_chr12_14627098_14627447	Gm25414	75.5548	-1.29052	0.000177282	0.012321	-0.860445	0.860445	-0.860445	0.860445
Tbx3os2_chr5_119694938_119695253	Tbx3os2	42.274	-1.77565	0.000177246	0.012321	-0.803078	0.803078	-0.803078	0.803078
Arhgap33_chr7_30532971_30533286	Arhgap33	143.782	-1.12233	0.00017775	0.0123436	-0.791023	0.791023	-0.791023	0.791023
Slc8a3_chr12_81320805_81321440	Slc8a3	209.359	-0.88783	0.000177953	0.0123478	-0.845169	0.845169	-0.845169	0.845169
BC006965_chr11_112708198_112708860	BC006965	273.881	-0.844062	0.000178212	0.0123559	-0.84456	0.84456	-0.84456	0.84456
Hymai_chr10_13117315_13117679	Hymai	154.056	-1.00055	0.000178397	0.0123588	-0.809129	0.809129	-0.809129	0.809129
1700008K24Rik_chr17_49043960_49044766	1700008K24Rik	361.475	-0.851251	0.000178981	0.0123877	-0.748364	0.748364	-0.748364	0.748364
Gm9888_chr9_114759741_114760377	Gm9888	86.2518	-1.21043	0.000179387	0.0123877	-0.836623	0.836623	-0.836623	0.836623
Lgals3bp_chr11_118401651_118402038	Lgals3bp	37.8872	1.70845	0.000179308	0.0123877	0.850027	-0.850027	0.850027	-0.850027
Gm41217_chr14_77338457_77338860	Gm41217	27.2714	2.00228	0.000179106	0.0123877	0.861178	-0.861178	0.861178	-0.861178
Gm34982_chr18_57438658_57439194	Gm34982	63.4837	-1.3952	0.00017964	0.0123953	-0.856282	0.856282	-0.856282	0.856282
Phb_chr11_95632392_95632905	Phb	123.033	-1.16048	0.000180233	0.0124263	-0.75519	0.75519	-0.75519	0.75519
Gm40550_chr9_96383738_96384628	Gm40550	54.5088	1.42207	0.000180996	0.0124418	0.855446	-0.855446	0.855446	-0.855446
Insm1_chr2_146218127_146218801	Insm1	183.962	-0.93948	0.000180941	0.0124418	-0.811725	0.811725	-0.811725	0.811725
A330102I10Rik_chr13_29271361_29271895	A330102I10Rik	229.038	-0.862073	0.000180714	0.0124418	-0.82873	0.82873	-0.82873	0.82873
Gm52508_chr2_44336821_44337259	Gm52508	38.6267	1.71921	0.000181032	0.0124418	0.84812	-0.84812	0.84812	-0.84812
Neurl1b_chr17_26364044_26364802	Neurl1b	128.906	-1.04509	0.000181588	0.0124701	-0.819608	0.819608	-0.819608	0.819608
Frem1_chr4_83058696_83058954	Frem1	31.9226	-1.95226	0.000182551	0.0125263	-0.863738	0.863738	-0.863738	0.863738
Gm15589_chr5_24322054_24322814	Gm15589	207.057	-0.898658	0.00018374	0.0125978	-0.853539	0.853539	-0.853539	0.853539
Ext1_chr15_53391617_53392037	Ext1	23.9849	2.16049	0.000184747	0.0126568	0.847958	-0.847958	0.847958	-0.847958
Gm34244_chr1_137323250_137324167	Gm34244	315.554	-0.877584	0.000187415	0.0128193	-0.758923	0.758923	-0.758923	0.758923
Cdh11_chr8_102626871_102627533	Cdh11	35.4513	-1.83909	0.000187395	0.0128193	-0.850795	0.850795	-0.850795	0.850795
Gm35341_chr1_186435149_186435908	Gm35341	178.156	-0.964649	0.000188697	0.0128969	-0.825738	0.825738	-0.825738	0.825738
Mtrr_chr13_68573100_68573777	Mtrr	71.0114	1.27882	0.000188854	0.0128974	0.859528	-0.859528	0.859528	-0.859528
Gm42309_chr4_83739465_83740141	Gm42309	153.323	-0.96567	0.000189468	0.0129291	-0.847049	0.847049	-0.847049	0.847049
Ccnd2_chr6_127151763_127152121	Ccnd2	48.3713	1.51181	0.000189635	0.0129303	0.844077	-0.844077	0.844077	-0.844077
Gm26295_chr16_30842795_30843362	Gm26295	73.0864	-1.28823	0.000190656	0.0129896	-0.86297	0.86297	-0.86297	0.86297
Pde3a_chr6_141351804_141352865	Pde3a	269.512	-0.799545	0.000191043	0.0130058	-0.856869	0.856869	-0.856869	0.856869
Prps2_chrX_167773283_167774308	Prps2	80.8179	-1.23871	0.000191494	0.0130262	-0.861237	0.861237	-0.861237	0.861237
4933407K13Rik_chrX_75744381_75745774	4933407K13Rik	145.402	-0.971862	0.000191874	0.0130419	-0.852431	0.852431	-0.852431	0.852431
1700017M07Rik_chr3_35178721_35179626	1700017M07Rik	581.517	-0.754875	0.000192221	0.0130552	-0.800196	0.800196	-0.800196	0.800196
Dtnb_chr12_3518674_3519271	Dtnb	81.0735	-1.29509	0.00019299	0.0130972	-0.795825	0.795825	-0.795825	0.795825
Gm51454_chr7_114061557_114061862	Gm51454	11.088	3.80348	0.000194331	0.0131778	0.836796	-0.836796	0.836796	-0.836796
Dnaic2_chr11_114724885_114725055	Dnaic2	16.5782	2.73977	0.000196022	0.0132811	0.835058	-0.835058	0.835058	-0.835058
Gm36814_chr5_50785189_50785650	Gm36814	78.9872	-1.24104	0.000196162	0.0132811	-0.865605	0.865605	-0.865605	0.865605
Gm50596_chr2_166678815_166679581	Gm50596	292.789	-0.876698	0.00019694	0.0133234	-0.77816	0.77816	-0.77816	0.77816
Itfg1_chr8_85937447_85937824	Itfg1	13.7038	3.04582	0.000197372	0.0133422	0.858072	-0.858072	0.858072	-0.858072
4833415N18Rik_chr16_11726512_11726783	4833415N18Rik	22.1173	2.28244	0.000197811	0.0133431	0.831004	-0.831004	0.831004	-0.831004
Ccnjl_chr11_43548195_43548738	Ccnjl	219.133	-0.858078	0.000198105	0.0133431	-0.855488	0.855488	-0.855488	0.855488
Mir7210_chr14_24081934_24082577	Mir7210	68.4063	1.29848	0.000197876	0.0133431	0.838092	-0.838092	0.838092	-0.838092
Fam167a_chr14_63458192_63459034	Fam167a	137.269	-0.998845	0.000198156	0.0133431	-0.842397	0.842397	-0.842397	0.842397
Nectin3_chr16_46548192_46548668	Nectin3	76.9236	-1.26435	0.000197935	0.0133431	-0.861374	0.861374	-0.861374	0.861374
Gm6642_chr19_30982334_30982976	Gm6642	113.682	-1.23542	0.000199007	0.0133899	-0.753488	0.753488	-0.753488	0.753488
Zfhx4_chr3_5349146_5350225	Zfhx4	196.424	-0.876924	0.000199883	0.0134385	-0.861837	0.861837	-0.861837	0.861837
Ikbke_chr1_131378395_131379013	Ikbke	55.6837	-1.49081	0.000201001	0.0135031	-0.83838	0.83838	-0.83838	0.83838
Tspan14_chr14_40955785_40956897	Tspan14	616.673	-0.784025	0.000201834	0.0135276	-0.764124	0.764124	-0.764124	0.764124
Ttc27_chr17_74804360_74804913	Ttc27	93.2124	-1.19002	0.000201596	0.0135276	-0.815702	0.815702	-0.815702	0.815702
Gm30397_chr8_44840532_44841114	Gm30397	127.101	-1.03234	0.000201753	0.0135276	-0.852864	0.852864	-0.852864	0.852864
Gm46488_chr14_122883681_122884489	Gm46488	604.83	-0.677684	0.000203402	0.0136116	-0.863842	0.863842	-0.863842	0.863842
Pgm2_chr5_64109361_64109829	Pgm2	39.4168	-1.73435	0.000203352	0.0136116	-0.862756	0.862756	-0.862756	0.862756
Gm38531_chr6_144312864_144313389	Gm38531	63.5481	-1.38575	0.000203905	0.0136347	-0.829492	0.829492	-0.829492	0.829492
4930517E11Rik_chr2_124171771_124172670	4930517E11Rik	48.5406	1.48078	0.000204124	0.0136388	0.864477	-0.864477	0.864477	-0.864477
Onecut1_chr9_74860513_74860967	Onecut1	75.2529	-1.25916	0.000204325	0.0136417	-0.865088	0.865088	-0.865088	0.865088
Gm15972_chr18_23654288_23654695	Gm15972	22.8223	2.26275	0.000205211	0.0136903	0.831928	-0.831928	0.831928	-0.831928
Gm25723_chr16_53301648_53301857	Gm25723	18.6715	2.48159	0.000205518	0.0137002	0.84877	-0.84877	0.84877	-0.84877
Gm22897_chr5_5056012_5056435	Gm22897	77.6974	-1.23774	0.000206088	0.0137209	-0.861761	0.861761	-0.861761	0.861761
Prkcq_chr2_11139518_11139921	Prkcq	53.057	-1.60378	0.000206146	0.0137209	-0.767121	0.767121	-0.767121	0.767121
Gm26974_chr7_123992172_123992578	Gm26974	24.6291	-2.39162	0.000207284	0.0137861	-0.788881	0.788881	-0.788881	0.788881
Slc13a1_chr6_24105470_24106309	Slc13a1	278.611	-0.808612	0.000207638	0.013799	-0.849584	0.849584	-0.849584	0.849584
Gm41225_chr14_89143094_89143478	Gm41225	138.253	-1.00584	0.000207972	0.0138106	-0.845521	0.845521	-0.845521	0.845521
Gm34470_chr6_5537913_5538375	Gm34470	57.318	-1.44398	0.00020932	0.0138894	-0.859421	0.859421	-0.859421	0.859421
St6gal1_chr16_23244458_23244948	St6gal1	75.3507	-1.36709	0.000209986	0.0139027	-0.781584	0.781584	-0.781584	0.781584
Lyrm9_chr11_78820373_78820796	Lyrm9	79.4024	-1.24208	0.000210264	0.0139027	-0.85617	0.85617	-0.85617	0.85617
Nid1_chr13_13484124_13484757	Nid1	152.965	-1.02023	0.000210172	0.0139027	-0.778208	0.778208	-0.778208	0.778208
Mybl1_chr1_9658398_9659567	Mybl1	192.931	-0.907597	0.000210273	0.0139027	-0.854811	0.854811	-0.854811	0.854811
Tox2_chr2_163166144_163166841	Tox2	177.897	-0.898654	0.000210323	0.0139027	-0.862864	0.862864	-0.862864	0.862864
Mid1_chrX_169905972_169906612	Mid1	146.293	-0.982843	0.00021084	0.0139262	-0.845714	0.845714	-0.845714	0.845714
Megf10_chr18_57141346_57141687	Megf10	31.9869	-1.93861	0.000211153	0.0139363	-0.8592	0.8592	-0.8592	0.8592
Gm22769_chr16_63501351_63501837	Gm22769	46.7215	-1.7257	0.000211585	0.0139541	-0.798087	0.798087	-0.798087	0.798087
Jpx_chrX_103493382_103494209	Jpx	183.779	-0.99919	0.00021201	0.0139715	-0.801413	0.801413	-0.801413	0.801413
Mtcl1_chr17_66444039_66444499	Mtcl1	193.526	-0.878437	0.000212285	0.013979	-0.853656	0.853656	-0.853656	0.853656
Frmd4b_chr6_97576773_97577539	Frmd4b	81.0139	-1.27458	0.000212613	0.01399	-0.794746	0.794746	-0.794746	0.794746
Rpl31_chr1_39417940_39418188	Rpl31	17.5994	2.5712	0.000213369	0.014029	0.845763	-0.845763	0.845763	-0.845763
Gm33621_chr18_27037121_27037592	Gm33621	34.2712	-1.88913	0.000213673	0.0140383	-0.845494	0.845494	-0.845494	0.845494
Gm22312_chr6_93489338_93489569	Gm22312	17.0081	2.6959	0.000216328	0.014202	0.821139	-0.821139	0.821139	-0.821139
Tox_chr4_6946175_6946701	Tox	116.072	-1.08118	0.000216638	0.0142115	-0.853184	0.853184	-0.853184	0.853184
Cnfn_chr7_25365923_25366518	Cnfn	173.076	-0.90993	0.000217378	0.0142385	-0.839831	0.839831	-0.839831	0.839831
Lgr4_chr2_109942827_109943704	Lgr4	170.311	-0.932854	0.000217223	0.0142385	-0.848302	0.848302	-0.848302	0.848302
Gm22163_chr16_73927499_73927960	Gm22163	41.7027	-1.68769	0.000218355	0.0142866	-0.832881	0.832881	-0.832881	0.832881
Gm22004_chr12_86659305_86660032	Gm22004	126.541	-1.01426	0.000218443	0.0142866	-0.865968	0.865968	-0.865968	0.865968
Gm40438_chr12_71350009_71350529	Gm40438	59.3153	-1.45618	0.00021932	0.0143116	-0.827273	0.827273	-0.827273	0.827273
Gm29185_chr1_73134558_73134731	Gm29185	20.5279	2.49406	0.000219226	0.0143116	0.809797	-0.809797	0.809797	-0.809797
Gm31121_chr3_149603900_149604362	Gm31121	28.3351	1.98628	0.000219071	0.0143116	0.840432	-0.840432	0.840432	-0.840432
Gm41110_chr14_24900807_24901110	Gm41110	22.1011	2.19732	0.000220076	0.0143501	0.862929	-0.862929	0.862929	-0.862929
Gm52545_chr2_4041902_4042549	Gm52545	262.505	-0.828659	0.000220886	0.014392	-0.836819	0.836819	-0.836819	0.836819
Vax1_chr19_59133204_59133738	Vax1	79.767	-1.35292	0.000221448	0.0144178	-0.804729	0.804729	-0.804729	0.804729
4930471G03Rik_chr18_36135369_36136006	4930471G03Rik	39.7472	1.62139	0.000221799	0.0144298	0.857846	-0.857846	0.857846	-0.857846
Timp3_chr10_86359201_86359607	Timp3	37.8845	1.69225	0.000222147	0.0144415	0.837494	-0.837494	0.837494	-0.837494
LOC115487286_chr9_69568687_69569546	LOC115487286	190.429	-0.917298	0.000222401	0.0144472	-0.848327	0.848327	-0.848327	0.848327
Gm42191_chr3_23945603_23945827	Gm42191	13.6338	3.17107	0.000224256	0.0145568	0.811446	-0.811446	0.811446	-0.811446
Kcnk1_chr8_125987023_125987941	Kcnk1	152.482	-0.9568	0.000224701	0.0145747	-0.851224	0.851224	-0.851224	0.851224
Gm51929_chr11_114054520_114055307	Gm51929	397.674	-0.720788	0.00022577	0.0146331	-0.865609	0.865609	-0.865609	0.865609
4930452A19Rik_chr17_9763091_9763419	4930452A19Rik	101.502	-1.14654	0.000227079	0.014646	-0.834407	0.834407	-0.834407	0.834407
Cog7_chr7_121939742_121940235	Cog7	102.164	-1.10791	0.000226322	0.014646	-0.85448	0.85448	-0.85448	0.85448
Gm32335_chr9_48895851_48896589	Gm32335	160.495	-0.999704	0.000226876	0.014646	-0.816021	0.816021	-0.816021	0.816021
1700024B18Rik_chr14_124036536_124037365	1700024B18Rik	99.3942	-1.10823	0.000226875	0.014646	-0.856531	0.856531	-0.856531	0.856531
Gm32080_chr11_20046003_20046273	Gm32080	36.4461	-1.78971	0.000227154	0.014646	-0.862055	0.862055	-0.862055	0.862055
Plppr5_chr3_117520251_117520869	Plppr5	210.062	-0.87284	0.000226401	0.014646	-0.849363	0.849363	-0.849363	0.849363
Gm32481_chr6_97666644_97667463	Gm32481	260.269	-0.799651	0.000226852	0.014646	-0.852364	0.852364	-0.852364	0.852364
Coro1c_chr5_113921368_113922291	Coro1c	139.019	-1.01125	0.000228202	0.0147026	-0.813738	0.813738	-0.813738	0.813738
Tmem178b_chr6_40032294_40032949	Tmem178b	20.2366	-2.60221	0.000229917	0.0148021	-0.843685	0.843685	-0.843685	0.843685
Gm16599_chr5_136403542_136403984	Gm16599	64.4683	1.34086	0.000230688	0.0148407	0.84504	-0.84504	0.84504	-0.84504
Gm23452_chr2_81014036_81014349	Gm23452	15.2373	2.83209	0.000231059	0.0148496	0.837308	-0.837308	0.837308	-0.837308
Gm22645_chr17_25656563_25657264	Gm22645	64.2828	1.31036	0.00023117	0.0148496	0.844068	-0.844068	0.844068	-0.844068
Gm25313_chr9_65195849_65196932	Gm25313	571.119	-0.748189	0.000231804	0.0148793	-0.757132	0.757132	-0.757132	0.757132
Gna13_chr11_109358454_109358876	Gna13	62.1957	-1.36954	0.000232378	0.0149051	-0.843459	0.843459	-0.843459	0.843459
Gm30765_chr18_16477910_16478662	Gm30765	117.402	-1.04086	0.00023359	0.0149717	-0.863689	0.863689	-0.863689	0.863689
Gm30494_chr8_79839053_79839314	Gm30494	38.2579	-1.80466	0.000236717	0.0151609	-0.840439	0.840439	-0.840439	0.840439
Pipox_chr11_77893727_77894564	Pipox	222.251	-0.888258	0.000237189	0.0151799	-0.819864	0.819864	-0.819864	0.819864
Tdrd12_chr7_35501922_35502441	Tdrd12	50.4135	1.43717	0.000237885	0.0152132	0.865151	-0.865151	0.865151	-0.865151
Gm34306_chr1_137696898_137697865	Gm34306	103.172	-1.0947	0.000238943	0.015247	-0.864852	0.864852	-0.864852	0.864852
Gm30512_chr18_16025810_16026566	Gm30512	130.131	-1.0079	0.000238928	0.015247	-0.847544	0.847544	-0.847544	0.847544
Timp2_chr11_118363003_118363557	Timp2	62.8184	1.34418	0.000238599	0.015247	0.827293	-0.827293	0.827293	-0.827293
Diras2_chr13_52512351_52512711	Diras2	109.205	-1.08293	0.000239889	0.0152961	-0.829066	0.829066	-0.829066	0.829066
Klc1_chr12_111766141_111766989	Klc1	238.343	-0.849394	0.000240227	0.0153064	-0.800441	0.800441	-0.800441	0.800441
Bambi_chr18_3787490_3787992	Bambi	120.979	-1.15598	0.000240823	0.0153331	-0.777107	0.777107	-0.777107	0.777107
Gm33791_chr11_37361503_37361866	Gm33791	26.6546	-2.14013	0.000241069	0.0153375	-0.838532	0.838532	-0.838532	0.838532
Barx2_chr9_31971833_31972854	Barx2	420.125	-0.722402	0.000241347	0.0153439	-0.857564	0.857564	-0.857564	0.857564
Gm13799_chr2_95917972_95918710	Gm13799	57.6	1.43014	0.000241711	0.0153488	0.827984	-0.827984	0.827984	-0.827984
Acot11_chr4_106780044_106780537	Acot11	220.929	-0.866398	0.000241779	0.0153488	-0.827947	0.827947	-0.827947	0.827947
Gm51961_chr12_111695027_111695245	Gm51961	102.875	-1.143	0.00024209	0.0153573	-0.843147	0.843147	-0.843147	0.843147
Gm32870_chr18_49257075_49257734	Gm32870	274.59	-0.83242	0.00024249	0.0153714	-0.839091	0.839091	-0.839091	0.839091
Gm36595_chr10_56431534_56432352	Gm36595	74.343	1.27247	0.000243548	0.0154271	0.815733	-0.815733	0.815733	-0.815733
Ift81_chr5_122566813_122567010	Ift81	9.83975	4.60885	0.000244208	0.0154577	0.864121	-0.864121	0.864121	-0.864121
Gm52546_chr2_6642230_6642842	Gm52546	118.212	-1.14067	0.00024474	0.0154681	-0.763228	0.763228	-0.763228	0.763228
Gm35360_chr14_47839171_47839708	Gm35360	31.5657	1.92944	0.000244909	0.0154681	0.806305	-0.806305	0.806305	-0.806305
Hdac4_chr1_92223940_92225026	Hdac4	172.839	-0.918672	0.000244855	0.0154681	-0.84934	0.84934	-0.84934	0.84934
Lrrc49_chr9_60687452_60688409	Lrrc49	296.494	-0.782013	0.000245364	0.0154855	-0.861219	0.861219	-0.861219	0.861219
Depp1_chr6_116670936_116671522	Depp1	290.224	-0.938382	0.000246946	0.015574	-0.717287	0.717287	-0.717287	0.717287
Gm35918_chr18_11236808_11237039	Gm35918	25.4821	2.04795	0.000247282	0.0155838	0.855606	-0.855606	0.855606	-0.855606
Mir344i_chr7_62085224_62085600	Mir344i	19.2725	2.40214	0.000247828	0.0155955	0.846425	-0.846425	0.846425	-0.846425
Mir7-2_chr7_78887357_78888007	Mir7-2	214.834	-0.906439	0.000247762	0.0155955	-0.820994	0.820994	-0.820994	0.820994
Gm36690_chr2_165126998_165127138	Gm36690	32.194	-1.88699	0.000248198	0.0156074	-0.859094	0.859094	-0.859094	0.859094
Gm12789_chr4_102040181_102040824	Gm12789	198.485	-0.870509	0.000248875	0.0156386	-0.836285	0.836285	-0.836285	0.836285
Gm42214_chr3_39273065_39273560	Gm42214	23.9277	-2.32159	0.000249327	0.0156481	-0.821556	0.821556	-0.821556	0.821556
Gm25267_chr8_81867072_81867316	Gm25267	18.8245	2.44451	0.000249387	0.0156481	0.837468	-0.837468	0.837468	-0.837468
Gm41307_chr15_38420720_38421099	Gm41307	22.9122	2.22476	0.000249871	0.0156497	0.825397	-0.825397	0.825397	-0.825397
Gm35125_chr17_83895411_83895643	Gm35125	15.4129	2.90365	0.000249629	0.0156497	0.810258	-0.810258	0.810258	-0.810258
Gm24127_chr14_91776076_91776614	Gm24127	38.8339	1.73035	0.000249955	0.0156497	0.827101	-0.827101	0.827101	-0.827101
Gm30984_chr17_87508029_87508423	Gm30984	19.7508	2.32797	0.000250175	0.0156521	0.860928	-0.860928	0.860928	-0.860928
LOC115489617_chr2_74426781_74427133	LOC115489617	158.231	-0.960324	0.000250487	0.0156603	-0.850392	0.850392	-0.850392	0.850392
Gpr6_chr10_41055430_41056160	Gpr6	61.5265	-1.37708	0.000250823	0.01567	-0.848602	0.848602	-0.848602	0.848602
Ngef_chr1_87493544_87493945	Ngef	89.6181	-1.19354	0.000252397	0.015757	-0.821393	0.821393	-0.821393	0.821393
Gm13570_chr2_60068192_60068979	Gm13570	89.8132	-1.15194	0.000253287	0.0158011	-0.865559	0.865559	-0.865559	0.865559
Gm37041_chr3_147454566_147455038	Gm37041	90.9844	-1.27682	0.000253655	0.0158013	-0.744024	0.744024	-0.744024	0.744024
Gm33641_chr3_31050248_31050915	Gm33641	371.279	-0.729505	0.000253593	0.0158013	-0.863593	0.863593	-0.863593	0.863593
Gm33124_chr15_74740526_74741019	Gm33124	56.4783	1.35726	0.000254302	0.0158302	0.865482	-0.865482	0.865482	-0.865482
Gm23902_chr1_128459368_128459905	Gm23902	36.7708	-1.8474	0.000254494	0.0158308	-0.800443	0.800443	-0.800443	0.800443
Zfyve28_chr5_34251834_34252176	Zfyve28	93.3032	-1.21213	0.000256857	0.0159663	-0.795401	0.795401	-0.795401	0.795401
Gpatch2_chr1_187228882_187229132	Gpatch2	13.0168	3.11367	0.000257853	0.0160167	0.841786	-0.841786	0.841786	-0.841786
Tubg2_chr11_101138589_101139397	Tubg2	265.748	-0.807372	0.000258896	0.0160699	-0.856162	0.856162	-0.856162	0.856162
Gm38819_chr6_55285198_55285730	Gm38819	58.3047	1.35121	0.000259379	0.0160884	0.849095	-0.849095	0.849095	-0.849095
Tox2_chr2_163189595_163190671	Tox2	455.221	-0.772716	0.000259584	0.0160895	-0.758828	0.758828	-0.758828	0.758828
Slc9a8_chr2_167445938_167446282	Slc9a8	34.1791	1.76763	0.000259807	0.0160919	0.836682	-0.836682	0.836682	-0.836682
Gm33934_chr6_101236791_101237483	Gm33934	151.694	-0.933344	0.000262231	0.0162304	-0.86288	0.86288	-0.86288	0.86288
Gm34178_chr2_34601970_34602470	Gm34178	109.341	-1.05486	0.00026296	0.0162639	-0.857389	0.857389	-0.857389	0.857389
Acoxl_chr2_127907607_127908127	Acoxl	67.2671	-1.33866	0.000264061	0.0163203	-0.847394	0.847394	-0.847394	0.847394
C130013N14Rik_chr1_16301946_16302461	C130013N14Rik	101.866	-1.14879	0.000264709	0.0163487	-0.817908	0.817908	-0.817908	0.817908
Zfp469_chr8_122043427_122043730	Zfp469	25.5467	2.08815	0.00026502	0.0163562	0.823193	-0.823193	0.823193	-0.823193
Gm33926_chr7_67443027_67443508	Gm33926	43.5041	1.71936	0.00026663	0.0164274	0.777238	-0.777238	0.777238	-0.777238
Gm30745_chr5_140767618_140768271	Gm30745	195.899	-0.903193	0.000266725	0.0164274	-0.790414	0.790414	-0.790414	0.790414
Gm46585_chr17_8647475_8647855	Gm46585	26.3852	-2.10506	0.000266744	0.0164274	-0.859773	0.859773	-0.859773	0.859773
Pcbd2_chr13_55742362_55742730	Pcbd2	19.3142	2.39382	0.00026735	0.0164531	0.837643	-0.837643	0.837643	-0.837643
Csrp2_chr10_110931074_110932091	Csrp2	519.439	-0.689366	0.000268839	0.0164721	-0.856882	0.856882	-0.856882	0.856882
Gm39690_chr1_164376718_164376852	Gm39690	11.4202	3.44303	0.000268676	0.0164721	0.856572	-0.856572	0.856572	-0.856572
Gm35917_chr10_51257606_51258132	Gm35917	130.447	-1.00751	0.000268993	0.0164721	-0.857685	0.857685	-0.857685	0.857685
Gm32828_chr12_7776364_7776720	Gm32828	63.5387	-1.34463	0.000268077	0.0164721	-0.836136	0.836136	-0.836136	0.836136
Atoh7_chr10_63098175_63098604	Atoh7	77.5802	-1.25207	0.000268521	0.0164721	-0.85302	0.85302	-0.85302	0.85302
Ska2_chr11_87108544_87109555	Ska2	966.678	-0.728586	0.000268448	0.0164721	-0.787117	0.787117	-0.787117	0.787117
6330420H09Rik_chr7_135923703_135924885	6330420H09Rik	154.144	-0.959977	0.000268536	0.0164721	-0.817573	0.817573	-0.817573	0.817573
Krt1_chr15_101852444_101853000	Krt1	73.1306	-1.28644	0.000270048	0.0165251	-0.808508	0.808508	-0.808508	0.808508
Vti1a_chr19_55491806_55492285	Vti1a	40.6507	-1.73971	0.00027075	0.0165563	-0.798203	0.798203	-0.798203	0.798203
Adgrf1_chr17_43241174_43241435	Adgrf1	16.2811	2.75123	0.000272134	0.0166211	0.805734	-0.805734	0.805734	-0.805734
Gm39882_chr2_93283374_93284209	Gm39882	156.984	-0.946362	0.000272193	0.0166211	-0.82582	0.82582	-0.82582	0.82582
Gm35866_chr19_28277060_28277583	Gm35866	60.9402	-1.36651	0.000272971	0.0166451	-0.839016	0.839016	-0.839016	0.839016
Slc8a1_chr17_81849141_81849770	Slc8a1	95.6969	-1.12312	0.000272852	0.0166451	-0.863092	0.863092	-0.863092	0.863092
Cadps_chr14_12913741_12914409	Cadps	98.9195	-1.09409	0.000273627	0.0166733	-0.861879	0.861879	-0.861879	0.861879
Ppp1r14a_chr7_29293313_29293944	Ppp1r14a	101.728	-1.09546	0.000273836	0.0166743	-0.858155	0.858155	-0.858155	0.858155
LOC108168762_chr2_60807426_60807600	LOC108168762	13.261	2.997	0.00027467	0.0167	0.860874	-0.860874	0.860874	-0.860874
Gm13179_chr2_4555290_4555701	Gm13179	101.318	-1.14525	0.000275284	0.0167	-0.83424	0.83424	-0.83424	0.83424
Slc24a5_chr2_124952229_124952628	Slc24a5	81.3049	-1.21331	0.000275118	0.0167	-0.824644	0.824644	-0.824644	0.824644
Gm13470_chr2_46465469_46465682	Gm13470	21.5284	2.22275	0.000274915	0.0167	0.849561	-0.849561	0.849561	-0.849561
Cmtr1_chr17_29680229_29680688	Cmtr1	55.0908	-1.44212	0.000274739	0.0167	-0.828684	0.828684	-0.828684	0.828684
Klhl2_chr8_64817677_64817950	Klhl2	30.8436	1.87366	0.000275416	0.0167	0.834421	-0.834421	0.834421	-0.834421
LOC115488549_chr15_57040349_57040873	LOC115488549	73.8563	-1.24409	0.000276305	0.0167422	-0.865628	0.865628	-0.865628	0.865628
Gm41756_chr18_64957142_64957587	Gm41756	59.9467	1.34141	0.000278416	0.0168578	0.837025	-0.837025	0.837025	-0.837025
Gm39264_chr8_120368720_120369229	Gm39264	98.1839	1.0902	0.000278603	0.0168578	0.837117	-0.837117	0.837117	-0.837117
Gm25383_chr13_78936147_78936757	Gm25383	74.4829	-1.235	0.000278852	0.0168611	-0.865928	0.865928	-0.865928	0.865928
Gm41286_chr15_31402002_31402845	Gm41286	147.61	-0.954527	0.000279226	0.0168719	-0.831439	0.831439	-0.831439	0.831439
Rnu5g_chr9_65201154_65202154	Rnu5g	459.014	-0.777956	0.000279686	0.0168774	-0.744161	0.744161	-0.744161	0.744161
Sipa1l3_chr7_29430715_29431382	Sipa1l3	265.434	-0.800694	0.000279707	0.0168774	-0.859815	0.859815	-0.859815	0.859815
Gm34765_chr15_99607488_99608585	Gm34765	193.868	-0.854511	0.000279991	0.0168828	-0.862108	0.862108	-0.862108	0.862108
Gm24540_chr14_73719716_73720318	Gm24540	42.6756	-1.69059	0.000281604	0.0169682	-0.787815	0.787815	-0.787815	0.787815
Gm52318_chr17_35027224_35027967	Gm52318	369.957	-0.851995	0.000282335	0.0170004	-0.771466	0.771466	-0.771466	0.771466
Gm34029_chr5_97717445_97718139	Gm34029	27.8878	1.91008	0.000283292	0.0170343	0.862102	-0.862102	0.862102	-0.862102
1700020N15Rik_chrX_69745018_69745421	1700020N15Rik	19.6461	-2.57493	0.000283277	0.0170343	-0.860987	0.860987	-0.860987	0.860987
Gpm6b_chrX_166328932_166329446	Gpm6b	155.272	-1.00161	0.000284473	0.0170721	-0.814574	0.814574	-0.814574	0.814574
3110067G11Rik_chr3_152469319_152469757	3110067G11Rik	23.059	2.11869	0.000284513	0.0170721	0.8598	-0.8598	0.8598	-0.8598
Jarid2_chr13_44751769_44752113	Jarid2	64.7047	-1.41761	0.000284137	0.0170721	-0.793355	0.793355	-0.793355	0.793355
Xpo6_chr7_126160910_126161120	Xpo6	12.5855	3.10828	0.000284896	0.0170833	0.86198	-0.86198	0.86198	-0.86198
Gm52821_chr5_112239074_112239476	Gm52821	147.026	-1.03337	0.00028525	0.0170927	-0.760083	0.760083	-0.760083	0.760083
Gm39496_chrX_11493699_11494399	Gm39496	126.679	-1.00992	0.000285995	0.0171254	-0.849834	0.849834	-0.849834	0.849834
Gm50410_chr18_41750007_41750517	Gm50410	95.1528	-1.19522	0.000287556	0.017207	-0.787035	0.787035	-0.787035	0.787035
Gm46834_chr3_40070117_40070619	Gm46834	71.6331	-1.33678	0.000288827	0.0172712	-0.812768	0.812768	-0.812768	0.812768
Meis1_chr11_19010283_19011087	Meis1	246.787	-0.822319	0.000289328	0.0172842	-0.852917	0.852917	-0.852917	0.852917
Gm35582_chr2_178513701_178514210	Gm35582	31.8456	1.76547	0.000289445	0.0172842	0.864343	-0.864343	0.864343	-0.864343
Gm22929_chr5_66174265_66174872	Gm22929	82.0108	1.23918	0.000289913	0.0172883	0.815238	-0.815238	0.815238	-0.815238
Mmadhc_chr2_50197642_50198357	Mmadhc	159.067	-0.96049	0.000289823	0.0172883	-0.786152	0.786152	-0.786152	0.786152
Gm34538_chr9_37076000_37077210	Gm34538	176.407	-0.897645	0.000290248	0.0172963	-0.847446	0.847446	-0.847446	0.847446
Gm41274_chr15_12793926_12794497	Gm41274	53.1275	-1.44768	0.000290778	0.017316	-0.844825	0.844825	-0.844825	0.844825
Efcab6_chr15_83924669_83924920	Efcab6	20.1586	2.45081	0.000291357	0.0173385	0.805548	-0.805548	0.805548	-0.805548
Gm16876_chr12_91641352_91642206	Gm16876	525.561	-0.687322	0.000292349	0.0173856	-0.814611	0.814611	-0.814611	0.814611
Gm41842_chr19_37570974_37571558	Gm41842	154.41	-1.09259	0.000292993	0.0174119	-0.757981	0.757981	-0.757981	0.757981
Gm39806_chr2_44535221_44535874	Gm39806	42.1857	1.58031	0.000293272	0.0174166	0.839908	-0.839908	0.839908	-0.839908
Gm31729_chr2_10914406_10914667	Gm31729	11.1033	3.47417	0.000293711	0.0174307	0.859453	-0.859453	0.859453	-0.859453
Gm46583_chr17_62853121_62854122	Gm46583	201.355	-0.868211	0.000294474	0.0174425	-0.804216	0.804216	-0.804216	0.804216
Gnai2_chr9_107630401_107630874	Gnai2	143.857	-0.993529	0.000294261	0.0174425	-0.818853	0.818853	-0.818853	0.818853
Gm24254_chr8_92133652_92134706	Gm24254	159.649	-0.928558	0.000294514	0.0174425	-0.839168	0.839168	-0.839168	0.839168
Gm14329_chr6_135789402_135790086	Gm14329	76.4141	1.25503	0.000296383	0.0175411	0.815579	-0.815579	0.815579	-0.815579
Gm26181_chr8_42388709_42389356	Gm26181	48.0232	-1.53476	0.000297166	0.0175754	-0.837555	0.837555	-0.837555	0.837555
Gm31677_chr3_86559088_86560868	Gm31677	293.126	-0.869826	0.00029831	0.017631	-0.771928	0.771928	-0.771928	0.771928
Pak3_chrX_143606803_143607461	Pak3	175.532	-0.914457	0.000298923	0.0176473	-0.846552	0.846552	-0.846552	0.846552
Wt1os_chr2_105108732_105109201	Wt1os	91.2975	-1.13785	0.000298993	0.0176473	-0.863466	0.863466	-0.863466	0.863466
Gm14250_chr2_169387843_169388704	Gm14250	147.524	-0.95507	0.000301431	0.0177791	-0.815502	0.815502	-0.815502	0.815502
Gm42289_chr4_55057644_55058291	Gm42289	135.914	-0.977767	0.000301739	0.0177851	-0.825663	0.825663	-0.825663	0.825663
Dpyd_chr3_118757325_118757596	Dpyd	21.5194	-2.40994	0.000302295	0.0178058	-0.837592	0.837592	-0.837592	0.837592
Gm52336_chr18_68009756_68010172	Gm52336	41.0821	1.58941	0.000303157	0.0178444	0.840409	-0.840409	0.840409	-0.840409
Gm5481_chr16_16251317_16251593	Gm5481	30.1364	-1.95603	0.000304019	0.0178564	-0.834982	0.834982	-0.834982	0.834982
Mir124a-1hg_chr14_64561089_64561695	Mir124a-1hg	55.8457	-1.42872	0.000303572	0.0178564	-0.822369	0.822369	-0.822369	0.822369
LOC115487393_chr10_61529864_61530409	LOC115487393	43.9745	1.51151	0.000304476	0.0178564	0.8534	-0.8534	0.8534	-0.8534
Gm31870_chr1_193734131_193734806	Gm31870	145.225	-0.949288	0.000303903	0.0178564	-0.84008	0.84008	-0.84008	0.84008
Gm32622_chr1_75783236_75783787	Gm32622	24.2463	-2.20044	0.000304577	0.0178564	-0.852997	0.852997	-0.852997	0.852997
Tshr_chr12_91412478_91413393	Tshr	401.523	-0.726756	0.000304599	0.0178564	-0.838815	0.838815	-0.838815	0.838815
Mal2_chr15_54646617_54647150	Mal2	42.07	1.56159	0.000305109	0.0178742	0.845423	-0.845423	0.845423	-0.845423
Gm30028_chr5_116991377_116991875	Gm30028	42.14	1.55305	0.000305542	0.0178874	0.84536	-0.84536	0.84536	-0.84536
Gm38888_chr6_120505522_120506123	Gm38888	68.3021	1.24091	0.000305875	0.0178949	0.864534	-0.864534	0.864534	-0.864534
Insm2_chr12_55622535_55623072	Insm2	152.906	-0.949495	0.0003074	0.0179646	-0.831951	0.831951	-0.831951	0.831951
Peg13_chr15_72713669_72714575	Peg13	109.886	-1.05387	0.000307483	0.0179646	-0.832439	0.832439	-0.832439	0.832439
Mtmr7_chr8_40650432_40651203	Mtmr7	101.848	1.0633	0.000308118	0.0179896	0.844671	-0.844671	0.844671	-0.844671
Gm40428_chr12_58455833_58456336	Gm40428	30.1311	1.91071	0.000308709	0.0180119	0.832456	-0.832456	0.832456	-0.832456
Olfm2_chr9_20697235_20697916	Olfm2	139.22	-1.05669	0.000309115	0.0180234	-0.759176	0.759176	-0.759176	0.759176
Mir7090_chr9_120963818_120964049	Mir7090	23.8974	2.08887	0.000309677	0.018044	0.841241	-0.841241	0.841241	-0.841241
Slc7a11_chr3_50445217_50445750	Slc7a11	125.737	-1.0005	0.000310907	0.0181035	-0.863212	0.863212	-0.863212	0.863212
Gm10258_chr3_30353963_30354609	Gm10258	137.087	-0.974245	0.000313286	0.0182298	-0.846909	0.846909	-0.846909	0.846909
4933402J10Rik_chr5_60228938_60229324	4933402J10Rik	56.3476	-1.46884	0.000313978	0.0182578	-0.808634	0.808634	-0.808634	0.808634
Gm40421_chr12_51001867_51002604	Gm40421	201.898	-0.8579	0.000315315	0.0183109	-0.859879	0.859879	-0.859879	0.859879
Pmpcb_chr5_21732600_21733386	Pmpcb	244.37	-0.800724	0.00031516	0.0183109	-0.852408	0.852408	-0.852408	0.852408
Sphkap_chr1_83285626_83286224	Sphkap	124.466	-1.07384	0.000315599	0.0183151	-0.818397	0.818397	-0.818397	0.818397
Epha2_chr4_141334938_141335812	Epha2	229.658	-0.842425	0.000315969	0.0183243	-0.848691	0.848691	-0.848691	0.848691
Retreg1_chr15_25940501_25941217	Retreg1	46.3204	1.48	0.00031757	0.0183812	0.845091	-0.845091	0.845091	-0.845091
Rrm1_chr7_102441534_102442542	Rrm1	245.23	-0.908981	0.000317587	0.0183812	-0.79354	0.79354	-0.79354	0.79354
Gm34992_chr1_90412246_90413008	Gm34992	120.497	1.12633	0.000317447	0.0183812	0.800983	-0.800983	0.800983	-0.800983
Gm32123_chr14_25108405_25109249	Gm32123	446.257	-0.719988	0.000318326	0.0184116	-0.804493	0.804493	-0.804493	0.804493
Steap3_chr1_120287502_120288145	Steap3	49.7188	-1.47466	0.000318696	0.0184161	-0.865521	0.865521	-0.865521	0.865521
Chst15_chr7_132331999_132332673	Chst15	94.1419	-1.11111	0.000318828	0.0184161	-0.863284	0.863284	-0.863284	0.863284
Gm31592_chr10_91706590_91707028	Gm31592	13.4582	3.07153	0.000319436	0.0184388	0.822436	-0.822436	0.822436	-0.822436
Gm35766_chr14_48608431_48609271	Gm35766	194.625	-0.847742	0.000320137	0.018467	-0.858793	0.858793	-0.858793	0.858793
Celsr1_chr15_86032836_86034678	Celsr1	237.653	0.805435	0.000320368	0.018468	0.860472	-0.860472	0.860472	-0.860472
Tns3_chr11_8530499_8530955	Tns3	88.6722	-1.18515	0.000321626	0.0185282	-0.791199	0.791199	-0.791199	0.791199
4930405A10Rik_chr14_22494869_22495634	4930405A10Rik	126.908	-0.996968	0.000322544	0.0185687	-0.852708	0.852708	-0.852708	0.852708
Cyren_chr6_34887086_34887748	Cyren	192.941	-0.872819	0.000323084	0.0185874	-0.806337	0.806337	-0.806337	0.806337
Rpl29_chr9_106428873_106429921	Rpl29	246.551	-0.846351	0.000323424	0.0185947	-0.808363	0.808363	-0.808363	0.808363
Gm33675_chr18_54375053_54375366	Gm33675	70.0663	-1.26285	0.000326057	0.0187319	-0.861761	0.861761	-0.861761	0.861761
Gm36886_chr12_25475133_25475777	Gm36886	329.722	-0.836021	0.000326461	0.0187319	-0.754469	0.754469	-0.754469	0.754469
Gm52813_chr5_36915232_36915713	Gm52813	283.625	-0.851384	0.000326455	0.0187319	-0.797718	0.797718	-0.797718	0.797718
Gm17546_chr15_95829560_95829839	Gm17546	22.8732	2.10171	0.000327188	0.0187612	0.861496	-0.861496	0.861496	-0.861496
Gm46348_chr12_41941901_41942303	Gm46348	39.7421	1.72763	0.000327687	0.0187774	0.785862	-0.785862	0.785862	-0.785862
Gm5088_chr14_89985653_89986219	Gm5088	90.9382	-1.12615	0.000329737	0.0188823	-0.852087	0.852087	-0.852087	0.852087
Gm7977_chr3_47953019_47953173	Gm7977	11.7987	3.29363	0.000330908	0.0189368	0.845655	-0.845655	0.845655	-0.845655
Gm34140_chr7_67720238_67720775	Gm34140	53.9339	-1.43238	0.000331446	0.0189551	-0.84285	0.84285	-0.84285	0.84285
Myb_chr10_21109335_21110216	Myb	231.167	-0.819679	0.000332195	0.0189854	-0.861176	0.861176	-0.861176	0.861176
Gm39658_chr1_67632659_67632885	Gm39658	19.8819	2.29822	0.000334523	0.0191058	0.850784	-0.850784	0.850784	-0.850784
Pde9a_chr17_31378042_31378910	Pde9a	291.284	-0.763426	0.000334826	0.0191105	-0.846387	0.846387	-0.846387	0.846387
Gm25079_chr16_35423352_35424280	Gm25079	110.592	1.04116	0.000335456	0.0191338	0.825357	-0.825357	0.825357	-0.825357
Gm23817_chr12_80571246_80571576	Gm23817	43.2488	-1.5788	0.000336512	0.0191601	-0.848857	0.848857	-0.848857	0.848857
4930566D17Rik_chr8_125498471_125498901	4930566D17Rik	46.1217	1.49747	0.000336581	0.0191601	0.849944	-0.849944	0.849944	-0.849944
A330102I10Rik_chr13_29014596_29016498	A330102I10Rik	426.111	-0.693183	0.000336211	0.0191601	-0.826609	0.826609	-0.826609	0.826609
1700109I08Rik_chr14_40009958_40010662	1700109I08Rik	127.771	-1.0171	0.000337104	0.0191772	-0.847614	0.847614	-0.847614	0.847614
Ccl22_chr8_94754369_94755140	Ccl22	213.352	-0.871596	0.000338001	0.0192157	-0.769682	0.769682	-0.769682	0.769682
Gm35502_chr17_15185126_15185708	Gm35502	255.516	-0.823039	0.000339017	0.0192608	-0.834752	0.834752	-0.834752	0.834752
Tmprss11e_chr5_86722941_86723576	Tmprss11e	64.5462	-1.33763	0.00034159	0.0193815	-0.82831	0.82831	-0.82831	0.82831
Gm38612_chr5_128530449_128530769	Gm38612	37.6135	-1.73404	0.000341571	0.0193815	-0.836455	0.836455	-0.836455	0.836455
Kif16b_chr2_142374005_142374320	Kif16b	23.2817	2.079	0.000342177	0.0194021	0.851178	-0.851178	0.851178	-0.851178
LOC115488698_chr16_74675656_74676041	LOC115488698	54.6488	-1.4272	0.000343308	0.0194535	-0.853126	0.853126	-0.853126	0.853126
Mir30c-2_chr1_23286673_23286964	Mir30c-2	21.4641	2.17399	0.00034426	0.0194946	0.851423	-0.851423	0.851423	-0.851423
Gm25161_chr6_46143362_46143802	Gm25161	31.8134	-1.85531	0.000344556	0.0194987	-0.864565	0.864565	-0.864565	0.864565
Mir6403_chr4_134575420_134576094	Mir6403	179.438	-0.872825	0.000344902	0.0195055	-0.839231	0.839231	-0.839231	0.839231
Gm33116_chr13_52288527_52288860	Gm33116	75.6957	-1.23531	0.000345579	0.0195182	-0.855607	0.855607	-0.855607	0.855607
Gm22939_chr6_43886046_43886329	Gm22939	25.0008	2.0495	0.000345574	0.0195182	0.843533	-0.843533	0.843533	-0.843533
Gm32745_chr2_93367883_93368407	Gm32745	77.1604	-1.19486	0.000346483	0.0195565	-0.865577	0.865577	-0.865577	0.865577
Gm25020_chr13_16762392_16763419	Gm25020	210.244	-0.850549	0.000346943	0.0195581	-0.852904	0.852904	-0.852904	0.852904
Ptchd4_chr17_42126922_42127279	Ptchd4	33.2583	1.85765	0.000346964	0.0195581	0.792043	-0.792043	0.792043	-0.792043
Frg1_chr8_41588183_41588682	Frg1	58.3276	-1.38836	0.000348652	0.0196405	-0.838512	0.838512	-0.838512	0.838512
Gm34850_chr11_90453974_90454333	Gm34850	24.5366	2.00897	0.000350982	0.0197589	0.860052	-0.860052	0.860052	-0.860052
Gm23860_chr4_7996952_7997838	Gm23860	215.984	-0.816122	0.000351914	0.0197985	-0.847918	0.847918	-0.847918	0.847918
Gm11482_chr4_63661156_63662016	Gm11482	93.3638	-1.12809	0.000353388	0.0198685	-0.846439	0.846439	-0.846439	0.846439
Gm31962_chr10_67377824_67378182	Gm31962	20.88	2.17583	0.000354382	0.0199114	0.86331	-0.86331	0.86331	-0.86331
Gm34116_chr19_41716124_41716675	Gm34116	225.949	-0.848846	0.000355084	0.019925	-0.831258	0.831258	-0.831258	0.831258
Gm38612_chr5_128538717_128539314	Gm38612	47.5839	-1.51189	0.00035487	0.019925	-0.832895	0.832895	-0.832895	0.832895
Kif21a_chr15_90972044_90972702	Kif21a	115.747	-1.02813	0.000355567	0.0199392	-0.839378	0.839378	-0.839378	0.839378
Gm42005_chr5_113872888_113873958	Gm42005	571.561	-0.647212	0.000356091	0.0199556	-0.828121	0.828121	-0.828121	0.828121
Stom_chr2_35322909_35323146	Stom	25.219	1.96126	0.000356952	0.0199909	0.86479	-0.86479	0.86479	-0.86479
Dscam_chr16_97026815_97027219	Dscam	44.192	-1.56827	0.000357198	0.0199918	-0.835567	0.835567	-0.835567	0.835567
Lfng_chr5_140608742_140608980	Lfng	97.9718	-1.22042	0.000359089	0.0200846	-0.787958	0.787958	-0.787958	0.787958
4930503E24Rik_chr10_124045826_124046267	4930503E24Rik	54.0839	-1.42042	0.000360245	0.0201363	-0.859882	0.859882	-0.859882	0.859882
B930092H01Rik_chr9_61293213_61293998	B930092H01Rik	197.105	-0.837601	0.000360872	0.0201583	-0.842205	0.842205	-0.842205	0.842205
A930031H19Rik_chr4_131014453_131015421	A930031H19Rik	178.526	-0.8796	0.000361645	0.0201884	-0.861503	0.861503	-0.861503	0.861503
4933434P08Rik_chr18_54519183_54519655	4933434P08Rik	58.8985	-1.37366	0.000362328	0.0202135	-0.849923	0.849923	-0.849923	0.849923
Skil_chr3_31093262_31094174	Skil	291.33	-0.754978	0.000363929	0.0202767	-0.863036	0.863036	-0.863036	0.863036
Gm33050_chr5_96385974_96386846	Gm33050	83.6405	-1.15513	0.000363856	0.0202767	-0.863731	0.863731	-0.863731	0.863731
5430425E15Rik_chr14_23422352_23423263	5430425E15Rik	207.85	-0.82549	0.000364447	0.0202925	-0.847001	0.847001	-0.847001	0.847001
Gm31244_chr3_150050464_150051659	Gm31244	217.625	-0.823822	0.000364763	0.020297	-0.863388	0.863388	-0.863388	0.863388
Shmt2_chr10_127516486_127517001	Shmt2	196.96	-0.951294	0.000365031	0.0202989	-0.793633	0.793633	-0.793633	0.793633
LOC665004_chr6_83788095_83789261	LOC665004	722.51	-0.619151	0.000365801	0.0203156	-0.865164	0.865164	-0.865164	0.865164
Gm15722_chr15_86112613_86113605	Gm15722	267.944	-0.776612	0.000365586	0.0203156	-0.831628	0.831628	-0.831628	0.831628
Gm5820_chr18_38918517_38919031	Gm5820	46.8799	1.50868	0.000368248	0.0204383	0.831994	-0.831994	0.831994	-0.831994
Gm39751_chr2_4508080_4508636	Gm39751	108.782	-1.08647	0.000370011	0.0205185	-0.80448	0.80448	-0.80448	0.80448
Gm46294_chr11_98929443_98930036	Gm46294	199.159	-0.832364	0.000370166	0.0205185	-0.850446	0.850446	-0.850446	0.850446
Gm39146_chr8_25353822_25354421	Gm39146	63.7063	1.25394	0.000370552	0.0205267	0.857571	-0.857571	0.857571	-0.857571
Gm25526_chr10_41227646_41227847	Gm25526	18.7611	2.44376	0.000371863	0.0205862	0.834848	-0.834848	0.834848	-0.834848
Macf1_chr4_123676743_123677752	Macf1	212.641	-0.814003	0.000372442	0.0205919	-0.862615	0.862615	-0.862615	0.862615
Gm31239_chr4_153806025_153807300	Gm31239	166.745	-0.941011	0.000372681	0.0205919	-0.785157	0.785157	-0.785157	0.785157
Ckb_chr12_111671338_111672734	Ckb	382.337	-0.719059	0.000372465	0.0205919	-0.85374	0.85374	-0.85374	0.85374
Gm32590_chr8_127768362_127768681	Gm32590	46.5229	-1.58587	0.000375208	0.0207129	-0.782227	0.782227	-0.782227	0.782227
1700092E19Rik_chr13_26464118_26464955	1700092E19Rik	192.02	-0.866881	0.000375348	0.0207129	-0.837296	0.837296	-0.837296	0.837296
Tank_chr2_61631046_61631589	Tank	72.6964	-1.23702	0.000376499	0.0207499	-0.829704	0.829704	-0.829704	0.829704
Gm33609_chr5_97194801_97195747	Gm33609	272.969	-0.809838	0.000376309	0.0207499	-0.817897	0.817897	-0.817897	0.817897
Trim6_chr7_104218709_104219453	Trim6	75.1446	1.17174	0.000377789	0.0208077	0.862368	-0.862368	0.862368	-0.862368
Gm29183_chr1_73758223_73759190	Gm29183	284.461	-0.801653	0.000379741	0.0209019	-0.795243	0.795243	-0.795243	0.795243
Gm35533_chr10_100127962_100128776	Gm35533	310.648	-0.802753	0.000380516	0.0209313	-0.821392	0.821392	-0.821392	0.821392
Gm32753_chr3_57951510_57951729	Gm32753	16.8954	-2.75947	0.000383319	0.0210721	-0.858736	0.858736	-0.858736	0.858736
Gm33290_chr7_51783976_51784677	Gm33290	114.537	-1.08618	0.000383743	0.021082	-0.82455	0.82455	-0.82455	0.82455
Gm41750_chr18_62100971_62101333	Gm41750	20.0418	2.21362	0.000384063	0.0210862	0.86169	-0.86169	0.86169	-0.86169
Gm16130_chr9_58043605_58043850	Gm16130	42.2588	-1.57553	0.000385406	0.0211465	-0.864481	0.864481	-0.864481	0.864481
Gm40307_chr5_61229542_61230042	Gm40307	65.26	1.28661	0.000386022	0.0211668	0.837563	-0.837563	0.837563	-0.837563
Gm35948_chr2_178981908_178982317	Gm35948	15.6958	2.71093	0.000388139	0.0212415	0.794301	-0.794301	0.794301	-0.794301
Gm36048_chr12_79719076_79719833	Gm36048	451.605	-0.746656	0.000387691	0.0212415	-0.817202	0.817202	-0.817202	0.817202
Otud7a_chr7_63444283_63445374	Otud7a	251.278	0.764006	0.000388365	0.0212415	0.863423	-0.863423	0.863423	-0.863423
Scg2_chr1_79357065_79358056	Scg2	143.624	-0.928286	0.000387926	0.0212415	-0.864609	0.864609	-0.864609	0.864609
D730045A05Rik_chr18_73967200_73967401	D730045A05Rik	25.0423	2.0603	0.00039003	0.0213191	0.815625	-0.815625	0.815625	-0.815625
Gm24126_chr17_76451395_76451869	Gm24126	72.7018	-1.2563	0.000390674	0.0213408	-0.843451	0.843451	-0.843451	0.843451
Cldn1_chr16_26359605_26360047	Cldn1	47.9363	1.47623	0.000391627	0.0213794	0.831452	-0.831452	0.831452	-0.831452
Gm36120_chr9_83648416_83649139	Gm36120	191.65	-0.846039	0.000393159	0.0214495	-0.828525	0.828525	-0.828525	0.828525
Tdpoz1_chr3_93736132_93736536	Tdpoz1	21.0017	-2.38603	0.000393443	0.0214514	-0.831124	0.831124	-0.831124	0.831124
Gm26761_chr5_64714288_64714631	Gm26761	69.3198	-1.27861	0.000395497	0.0215498	-0.838615	0.838615	-0.838615	0.838615
1700019M22Rik_chr12_96453264_96453777	1700019M22Rik	99.3722	-1.24003	0.000398608	0.0217057	-0.718419	0.718419	-0.718419	0.718419
Cachd1_chr4_100735482_100736393	Cachd1	273.494	-0.754938	0.000399889	0.0217481	-0.841322	0.841322	-0.841322	0.841322
1700012I11Rik_chr15_67364199_67364906	1700012I11Rik	401.289	-0.744636	0.00039964	0.0217481	-0.82866	0.82866	-0.82866	0.82866
Gm2464_chr3_13179267_13179810	Gm2464	24.518	2.03625	0.000400856	0.021773	0.843662	-0.843662	0.843662	-0.843662
Gm30494_chr8_79828798_79829769	Gm30494	204.447	-0.843852	0.000401238	0.021773	-0.818265	0.818265	-0.818265	0.818265
Gm8098_chr11_30289776_30290021	Gm8098	22.1679	2.12652	0.000401353	0.021773	0.842695	-0.842695	0.842695	-0.842695
Pla2g2c_chr4_138729247_138729846	Pla2g2c	95.8591	-1.0829	0.000401053	0.021773	-0.861024	0.861024	-0.861024	0.861024
Gm39572_chr11_5128952_5129497	Gm39572	172.811	-0.874396	0.000402127	0.0218013	-0.864972	0.864972	-0.864972	0.864972
Nkd1_chr8_88570352_88570886	Nkd1	57.8949	1.34302	0.00040439	0.0218979	0.826468	-0.826468	0.826468	-0.826468
Mir1894_chr17_35917816_35918223	Mir1894	172.518	-0.940568	0.000404416	0.0218979	-0.809017	0.809017	-0.809017	0.809017
Khdrbs3_chr15_68904797_68905298	Khdrbs3	107.597	-1.06942	0.000404828	0.0219066	-0.833377	0.833377	-0.833377	0.833377
Gm32651_chr1_19868342_19869061	Gm32651	91.5903	-1.12609	0.000406028	0.0219578	-0.853845	0.853845	-0.853845	0.853845
Gm32728_chr8_103922756_103923342	Gm32728	80.5138	-1.17658	0.000408306	0.0220588	-0.830696	0.830696	-0.830696	0.830696
Sorcs1_chr19_50569668_50570458	Sorcs1	243.962	-0.777564	0.000408406	0.0220588	-0.862717	0.862717	-0.862717	0.862717
Gm25583_chr2_141156904_141157795	Gm25583	178.372	-0.891693	0.00040932	0.0220943	-0.800987	0.800987	-0.800987	0.800987
Ephb3_chr16_21212481_21212651	Ephb3	37.5236	-1.73571	0.000410115	0.0221116	-0.817032	0.817032	-0.817032	0.817032
Gm40418_chr12_49974435_49975013	Gm40418	74.0577	-1.23359	0.000410151	0.0221116	-0.841721	0.841721	-0.841721	0.841721
Gm42016_chr5_119380066_119380451	Gm42016	29.1583	1.81443	0.000411515	0.0221713	0.854362	-0.854362	0.854362	-0.854362
St8sia3_chr18_64091796_64092373	St8sia3	126.766	1.00676	0.000412337	0.0222018	0.82788	-0.82788	0.82788	-0.82788
Gm39589_chr1_7777315_7777556	Gm39589	18.8251	2.27557	0.000413616	0.0222568	0.865188	-0.865188	0.865188	-0.865188
Gm39468_chr11_113785160_113786310	Gm39468	657.579	-0.663162	0.000416188	0.0223805	-0.812273	0.812273	-0.812273	0.812273
Gm4710_chr17_75961454_75961787	Gm4710	59.7406	-1.35082	0.000416432	0.0223805	-0.84673	0.84673	-0.84673	0.84673
Gm38475_chr6_145610917_145611283	Gm38475	70.817	-1.24985	0.000416789	0.0223842	-0.823414	0.823414	-0.823414	0.823414
Gm25466_chr14_11420020_11420213	Gm25466	16.929	2.52728	0.000417019	0.0223842	0.822651	-0.822651	0.822651	-0.822651
Klhdc7a_chr4_139967499_139968183	Klhdc7a	55.3368	1.32458	0.000420195	0.0225407	0.864391	-0.864391	0.864391	-0.864391
Gm6548_chr17_78863425_78863664	Gm6548	24.6481	1.99437	0.000420618	0.0225494	0.843016	-0.843016	0.843016	-0.843016
Gm42379_chr7_35668021_35668594	Gm42379	62.5062	-1.31766	0.00042156	0.022572	-0.857841	0.857841	-0.857841	0.857841
Gm11228_chr4_71230267_71230923	Gm11228	357.206	-0.748558	0.000421327	0.022572	-0.820724	0.820724	-0.820724	0.820724
Gm24957_chr9_112506783_112507296	Gm24957	47.1091	-1.48404	0.000422434	0.0225908	-0.849784	0.849784	-0.849784	0.849784
Dcun1d4_chr5_73545342_73545914	Dcun1d4	31.945	1.8345	0.000422406	0.0225908	0.7952	-0.7952	0.7952	-0.7952
Mir1892_chr12_54631918_54632667	Mir1892	80.1828	-1.1788	0.000422742	0.0225933	-0.850692	0.850692	-0.850692	0.850692
Gm15689_chr3_141814423_141815318	Gm15689	453.061	-0.768973	0.000424376	0.0226667	-0.751938	0.751938	-0.751938	0.751938
A230072I06Rik_chr8_12268055_12268893	A230072I06Rik	298.74	-0.827308	0.000425514	0.0226994	-0.73953	0.73953	-0.73953	0.73953
Zfp568_chr7_30009374_30010279	Zfp568	244.935	-0.773231	0.000425474	0.0226994	-0.86325	0.86325	-0.86325	0.86325
Gm41289_chr15_32623925_32624444	Gm41289	41.2387	-1.57904	0.000426758	0.0227517	-0.864617	0.864617	-0.864617	0.864617
Ets1_chr9_32715839_32716673	Ets1	218.978	-0.983686	0.000427483	0.0227764	-0.712582	0.712582	-0.712582	0.712582
Cplx3_chr9_57598982_57599671	Cplx3	247.068	-0.843033	0.000429951	0.0228721	-0.757955	0.757955	-0.757955	0.757955
Nfatc2_chr2_168581394_168581580	Nfatc2	11.4073	3.24299	0.000430601	0.0228721	0.853954	-0.853954	0.853954	-0.853954
Gm35818_chr12_54000142_54000616	Gm35818	35.8516	1.63888	0.000430016	0.0228721	0.849077	-0.849077	0.849077	-0.849077
Rnf165_chr18_77560111_77561027	Rnf165	192.329	-0.838615	0.000430508	0.0228721	-0.83742	0.83742	-0.83742	0.83742
Ppp3ca_chr3_136750036_136750329	Ppp3ca	137.197	-0.950418	0.0004302	0.0228721	-0.822554	0.822554	-0.822554	0.822554
Gm31698_chr9_47108182_47108365	Gm31698	9.6579	3.91575	0.000430925	0.0228752	0.858142	-0.858142	0.858142	-0.858142
Prkg1_chr19_31593914_31594416	Prkg1	64.7364	-1.30701	0.000431367	0.0228847	-0.83309	0.83309	-0.83309	0.83309
Gm25684_chr7_95480269_95480824	Gm25684	47.0872	-2.82214	0.000431689	0.0228877	-0.81151	0.81151	-0.81151	0.81151
Gm34011_chr18_55195857_55196920	Gm34011	119.531	-1.01084	0.000432723	0.0229285	-0.849401	0.849401	-0.849401	0.849401
Pld1_chr3_28046554_28046832	Pld1	24.0323	-2.20864	0.000433628	0.0229504	-0.80615	0.80615	-0.80615	0.80615
Rims1_chr1_22208339_22208569	Rims1	14.2387	2.77832	0.000433766	0.0229504	0.848455	-0.848455	0.848455	-0.848455
Gm11650_chr11_107778639_107779322	Gm11650	201.859	-0.882371	0.000433932	0.0229504	-0.777302	0.777302	-0.777302	0.777302
Tcf12_chr9_71930935_71931643	Tcf12	36.9415	-1.72384	0.000434524	0.0229552	-0.805909	0.805909	-0.805909	0.805909
Gm52338_chr18_59535894_59536171	Gm52338	15.9195	2.71281	0.000434642	0.0229552	0.822921	-0.822921	0.822921	-0.822921
Rorb_chr19_18969310_18969897	Rorb	126.08	-0.960692	0.000434819	0.0229552	-0.863417	0.863417	-0.863417	0.863417
Lgmn_chr12_102396639_102397036	Lgmn	17.7574	-2.60911	0.000436868	0.0230493	-0.861768	0.861768	-0.861768	0.861768
Gm41051_chr13_107151085_107152306	Gm41051	246.899	-0.786011	0.000437948	0.0230922	-0.819531	0.819531	-0.819531	0.819531
Ccnc_chr4_21712130_21712544	Ccnc	147.249	0.921153	0.000438732	0.023111	0.852984	-0.852984	0.852984	-0.852984
Pabpc2_chr18_39741453_39742037	Pabpc2	97.3245	-1.0844	0.000438838	0.023111	-0.840395	0.840395	-0.840395	0.840395
Sox13_chr1_133397634_133398373	Sox13	219.281	-0.841021	0.000439728	0.0231297	-0.794677	0.794677	-0.794677	0.794677
Gm25976_chr15_20034190_20034903	Gm25976	203.716	-0.825199	0.000439674	0.0231297	-0.852102	0.852102	-0.852102	0.852102
Lrrtm3_chr10_64103921_64104234	Lrrtm3	15.0471	2.66951	0.000440518	0.0231572	0.836888	-0.836888	0.836888	-0.836888
Rcsd1_chr1_165702594_165703102	Rcsd1	74.6911	1.25092	0.000441897	0.0232155	0.790293	-0.790293	0.790293	-0.790293
Firre_chrX_50620001_50620270	Firre	26.163	-2.05597	0.000444339	0.023325	-0.835545	0.835545	-0.835545	0.835545
Hcn4_chr9_58913970_58914305	Hcn4	17.7658	-2.63794	0.000444519	0.023325	-0.841473	0.841473	-0.841473	0.841473
Gm23323_chr9_123174298_123174958	Gm23323	86.2571	-1.16684	0.000446136	0.0233956	-0.802982	0.802982	-0.802982	0.802982
Amer2_chr14_60446025_60446387	Amer2	52.7935	-1.45565	0.000446556	0.0234035	-0.788871	0.788871	-0.788871	0.788871
Gm39452_chr9_117167358_117167648	Gm39452	19.5205	2.2459	0.000447056	0.0234155	0.849937	-0.849937	0.849937	-0.849937
Gm9734_chr11_120185437_120186025	Gm9734	297.29	-0.886305	0.000448862	0.0234817	-0.754773	0.754773	-0.754773	0.754773
Gm46893_chr4_76336981_76337403	Gm46893	29.6105	-1.88788	0.000448738	0.0234817	-0.853371	0.853371	-0.853371	0.853371
Lyrm9_chr11_78815779_78816802	Lyrm9	382.245	-0.703553	0.000450217	0.0235273	-0.859233	0.859233	-0.859233	0.859233
Fndc7_chr3_108874402_108874787	Fndc7	33.8683	-1.76214	0.000450277	0.0235273	-0.835927	0.835927	-0.835927	0.835927
1700044C05Rik_chr14_118435767_118436029	1700044C05Rik	79.4895	-1.17197	0.000452341	0.0236208	-0.861314	0.861314	-0.861314	0.861314
Gm22897_chr5_5064615_5065133	Gm22897	118.203	-1.02846	0.000455485	0.0237706	-0.817552	0.817552	-0.817552	0.817552
Mrtfb_chr16_13207817_13208423	Mrtfb	88.2672	1.08872	0.000456804	0.0238082	0.861187	-0.861187	0.861187	-0.861187
Mir5103_chr1_34399228_34399958	Mir5103	166.29	-0.930056	0.00045703	0.0238082	-0.782577	0.782577	-0.782577	0.782577
Fam50b_chr13_34726179_34726592	Fam50b	31.6881	1.7315	0.000456666	0.0238082	0.853522	-0.853522	0.853522	-0.853522
Gm25437_chr19_19246874_19247414	Gm25437	79.0606	-1.21631	0.000457749	0.023817	-0.80803	0.80803	-0.80803	0.80803
Kcnj10_chr1_172349764_172350819	Kcnj10	389.751	-0.684638	0.000457543	0.023817	-0.865564	0.865564	-0.865564	0.865564
Gm52631_chr3_127387055_127387652	Gm52631	108.86	-1.0249	0.000458246	0.0238285	-0.833553	0.833553	-0.833553	0.833553
Gm12224_chr11_54353138_54353753	Gm12224	102.255	-1.11575	0.000460108	0.0239031	-0.770399	0.770399	-0.770399	0.770399
Scd2_chr19_44293351_44294355	Scd2	469.974	-0.657918	0.000460232	0.0239031	-0.865629	0.865629	-0.865629	0.865629
Gm39478_chr11_117278128_117278843	Gm39478	59.9904	1.31173	0.000460556	0.0239055	0.825599	-0.825599	0.825599	-0.825599
Ugt3a2_chr15_9348955_9349323	Ugt3a2	21.511	2.10687	0.000467458	0.0242493	0.852744	-0.852744	0.852744	-0.852744
Gm31626_chr12_118650538_118651155	Gm31626	286.765	-0.80151	0.000469496	0.0243404	-0.782304	0.782304	-0.782304	0.782304
Gm39155_chr8_32661532_32661655	Gm39155	10.5775	3.39611	0.000470451	0.0243607	0.860834	-0.860834	0.860834	-0.860834
Pacsin1_chr17_27700788_27702113	Pacsin1	251.019	-0.766947	0.000470383	0.0243607	-0.858609	0.858609	-0.858609	0.858609
Itpr1_chr6_108343688_108343930	Itpr1	5.40037	6.2261	0.000471654	0.0244009	0.774587	-0.774587	0.774587	-0.774587
Gm35355_chr1_124793077_124793455	Gm35355	62.0159	-1.37343	0.000472206	0.0244009	-0.787944	0.787944	-0.787944	0.787944
Gm35105_chrX_17287478_17287824	Gm35105	17.4188	2.46451	0.000472589	0.0244009	0.816678	-0.816678	0.816678	-0.816678
Ptpru_chr4_131825042_131825274	Ptpru	68.8108	-1.25969	0.000472533	0.0244009	-0.845236	0.845236	-0.845236	0.845236
Zfp609_chr9_65776016_65776675	Zfp609	64.0948	-1.28052	0.000472638	0.0244009	-0.853927	0.853927	-0.853927	0.853927
Gm32925_chr16_87743610_87744080	Gm32925	56.2461	-1.37129	0.000473015	0.0244058	-0.857009	0.857009	-0.857009	0.857009
Gm13029_chr4_140147777_140148285	Gm13029	37.2574	1.74271	0.000474783	0.0244825	0.776637	-0.776637	0.776637	-0.776637
Gm30474_chr16_93116054_93116954	Gm30474	221.286	-0.790409	0.000475095	0.024484	-0.853886	0.853886	-0.853886	0.853886
Lgsn_chr1_31164510_31164900	Lgsn	32.2422	1.74277	0.000475965	0.0245142	0.838101	-0.838101	0.838101	-0.838101
Shq1_chr6_100645575_100646343	Shq1	55.7755	1.33065	0.000478792	0.0246451	0.838944	-0.838944	0.838944	-0.838944
Vwc2l_chr1_70789263_70789542	Vwc2l	11.6129	3.26781	0.000480877	0.0247377	0.816353	-0.816353	0.816353	-0.816353
Gm41273_chr15_12700406_12700679	Gm41273	28.6472	1.82435	0.000483955	0.0248813	0.841306	-0.841306	0.841306	-0.841306
Gm33674_chr18_27617163_27617530	Gm33674	114.466	-1.06553	0.000487381	0.0250425	-0.823639	0.823639	-0.823639	0.823639
Gm52338_chr18_59362624_59363172	Gm52338	27.5658	-1.95432	0.000493002	0.0253013	-0.845493	0.845493	-0.845493	0.845493
Fbxw4_chr19_45615420_45616567	Fbxw4	310.838	-0.740242	0.000492803	0.0253013	-0.840022	0.840022	-0.840022	0.840022
Gm50287_chr19_58088548_58088813	Gm50287	25.1322	2.0319	0.000495775	0.0254285	0.802924	-0.802924	0.802924	-0.802924
Pcdh9_chr14_93842831_93843224	Pcdh9	60.4146	-1.31511	0.000496304	0.0254406	-0.854616	0.854616	-0.854616	0.854616
n-TKctt21_chr10_87812359_87813235	n-TKctt21	46.9153	1.44013	0.00049779	0.0255016	0.830644	-0.830644	0.830644	-0.830644
Prickle2_chr6_92534431_92535159	Prickle2	93.8818	1.08617	0.000499215	0.0255595	0.815659	-0.815659	0.815659	-0.815659
Gm52611_chr3_99525079_99525519	Gm52611	22.6958	2.05801	0.000500123	0.0255757	0.853292	-0.853292	0.853292	-0.853292
Greb1_chr12_16731068_16731729	Greb1	113.359	1.02203	0.000500026	0.0255757	0.834201	-0.834201	0.834201	-0.834201
Gm34799_chr17_9936976_9937850	Gm34799	224.307	-0.827162	0.000500686	0.0255802	-0.823977	0.823977	-0.823977	0.823977
Gm6639_chr3_35574515_35574899	Gm6639	44.2442	1.48205	0.000501393	0.0255802	0.827867	-0.827867	0.827867	-0.827867
Hk3_chr13_54994456_54995104	Hk3	127.903	-0.960355	0.000500985	0.0255802	-0.859957	0.859957	-0.859957	0.859957
2310043L19Rik_chr1_177622090_177622726	2310043L19Rik	73.4988	-1.21283	0.000501325	0.0255802	-0.849192	0.849192	-0.849192	0.849192
Gm13383_chr2_6273518_6273794	Gm13383	14.1743	2.67027	0.000502036	0.0255871	0.865022	-0.865022	0.865022	-0.865022
Nectin3_chr16_46557259_46557936	Nectin3	118.486	-1.00157	0.00050212	0.0255871	-0.854822	0.854822	-0.854822	0.854822
Gm41507_chr16_94743826_94744412	Gm41507	98.405	1.03381	0.000505031	0.0257203	0.843481	-0.843481	0.843481	-0.843481
Prkcq_chr2_11171853_11172682	Prkcq	161.609	0.867113	0.000505531	0.0257307	0.851903	-0.851903	0.851903	-0.851903
Auts2_chr5_132323636_132324992	Auts2	164.704	-0.915922	0.000506358	0.0257576	-0.770784	0.770784	-0.770784	0.770784
Ptbp1_chr10_79853349_79855124	Ptbp1	938.71	-0.661853	0.000508177	0.0258265	-0.808438	0.808438	-0.808438	0.808438
Mir1897_chr3_34637928_34638437	Mir1897	38.1994	-1.62248	0.000508309	0.0258265	-0.863211	0.863211	-0.863211	0.863211
Pou1f1_chr16_65405715_65406354	Pou1f1	55.8568	-1.35804	0.000508907	0.0258417	-0.835756	0.835756	-0.835756	0.835756
Erlin1_chr19_44086221_44086639	Erlin1	32.7796	-1.78028	0.000510669	0.0259159	-0.829406	0.829406	-0.829406	0.829406
Vegfc_chr8_54018692_54019077	Vegfc	53.3695	-1.38752	0.000514328	0.0260863	-0.834804	0.834804	-0.834804	0.834804
Tns3_chr11_8503890_8504023	Tns3	13.0406	2.86412	0.00051465	0.0260874	0.849884	-0.849884	0.849884	-0.849884
Platr29_chr2_165967686_165968285	Platr29	63.2672	-1.28911	0.000515473	0.0261138	-0.846716	0.846716	-0.846716	0.846716
1700116H05Rik_chr17_88325472_88326553	1700116H05Rik	160.205	-0.876287	0.000516996	0.0261578	-0.862632	0.862632	-0.862632	0.862632
Dcdc5_chr2_106234377_106234692	Dcdc5	141.554	-0.923742	0.000517551	0.0261578	-0.862579	0.862579	-0.862579	0.862579
Gm36156_chr2_172728219_172728968	Gm36156	486.188	-0.82045	0.000517342	0.0261578	-0.708895	0.708895	-0.708895	0.708895
Gm26058_chr6_10670105_10670352	Gm26058	24.5222	1.95825	0.000517547	0.0261578	0.846002	-0.846002	0.846002	-0.846002
Kcnip1_chr11_33826925_33827519	Kcnip1	79.1218	1.12732	0.000518777	0.0262045	0.8513	-0.8513	0.8513	-0.8513
Dcps_chr9_35166819_35167498	Dcps	96.844	-1.06841	0.000521412	0.0263222	-0.825091	0.825091	-0.825091	0.825091
Chst11_chr10_83019554_83020378	Chst11	325.805	-0.80947	0.000525375	0.0265068	-0.728309	0.728309	-0.728309	0.728309
Gm35657_chr9_41160671_41160843	Gm35657	20.4157	-2.32045	0.000527168	0.0265817	-0.855521	0.855521	-0.855521	0.855521
Gm36826_chr17_85258700_85259338	Gm36826	126.854	-0.947814	0.000527744	0.0265953	-0.844288	0.844288	-0.844288	0.844288
Gm39940_chr2_133709046_133709419	Gm39940	25.9499	1.88228	0.000528698	0.0266279	0.853625	-0.853625	0.853625	-0.853625
Gm31262_chr9_68966616_68967033	Gm31262	152.656	-0.922282	0.000530062	0.026681	-0.840071	0.840071	-0.840071	0.840071
Adra1a_chr14_66635241_66635640	Adra1a	56.9317	1.29564	0.000533815	0.0268076	0.841433	-0.841433	0.841433	-0.841433
LOC115487412_chr10_78775859_78776259	LOC115487412	99.1307	-1.03907	0.000533508	0.0268076	-0.853974	0.853974	-0.853974	0.853974
Gm10789_chr16_90078690_90079656	Gm10789	360.122	-0.700229	0.000533112	0.0268076	-0.801142	0.801142	-0.801142	0.801142
Dab2ip_chr2_35677706_35678284	Dab2ip	83.5162	1.21311	0.000533647	0.0268076	0.766803	-0.766803	0.766803	-0.766803
Efnb2_chr8_8639648_8640512	Efnb2	163.402	-0.862017	0.000535172	0.0268601	-0.858925	0.858925	-0.858925	0.858925
E130114P18Rik_chr4_97582564_97583619	E130114P18Rik	145.659	-0.910023	0.000536021	0.0268871	-0.849435	0.849435	-0.849435	0.849435
Gm23951_chr11_83371264_83371908	Gm23951	87.217	-1.12232	0.000537238	0.0269325	-0.830425	0.830425	-0.830425	0.830425
Tssc4_chr7_143077364_143077738	Tssc4	29.9803	-1.83752	0.000538048	0.0269576	-0.863413	0.863413	-0.863413	0.863413
1700125G02Rik_chr4_124898549_124898756	1700125G02Rik	23.7247	-2.12393	0.000538856	0.0269824	-0.852806	0.852806	-0.852806	0.852806
Gm35450_chr14_73476394_73477021	Gm35450	135.264	-0.957303	0.000541263	0.0270735	-0.847298	0.847298	-0.847298	0.847298
Fam189a1_chr7_65155652_65156999	Fam189a1	180.794	0.821075	0.000541301	0.0270735	0.865283	-0.865283	0.865283	-0.865283
Gm10046_chr7_27756151_27756802	Gm10046	52.4964	-1.37879	0.000542119	0.0270812	-0.848501	0.848501	-0.848501	0.848501
Gm33741_chr6_100502862_100503516	Gm33741	56.9506	1.35041	0.000542394	0.0270812	0.829793	-0.829793	0.829793	-0.829793
Fam110a_chr2_151973268_151973861	Fam110a	170.706	-0.847993	0.00054226	0.0270812	-0.863275	0.863275	-0.863275	0.863275
Tyw1_chr5_130292260_130292856	Tyw1	57.8564	-1.31364	0.000544241	0.0271578	-0.865749	0.865749	-0.865749	0.865749
Gm34031_chr3_31851093_31851324	Gm34031	13.0605	2.8564	0.000545409	0.0272004	0.84882	-0.84882	0.84882	-0.84882
Gm40548_chr12_92152240_92153442	Gm40548	247.087	-0.781723	0.00054587	0.0272077	-0.851839	0.851839	-0.851839	0.851839
Gm42310_chr4_84158395_84158594	Gm42310	15.8723	2.50661	0.000546307	0.0272138	0.844909	-0.844909	0.844909	-0.844909
Gm11523_chr11_96875582_96876179	Gm11523	203.636	-0.955951	0.000547296	0.0272356	-0.747657	0.747657	-0.747657	0.747657
Gm33649_chr19_22595225_22595778	Gm33649	117.049	-0.974018	0.00054832	0.0272356	-0.861029	0.861029	-0.861029	0.861029
Gm25583_chr2_141740348_141740828	Gm25583	52.2941	1.33681	0.00054825	0.0272356	0.859775	-0.859775	0.859775	-0.859775
Gm39329_chr9_46328541_46329502	Gm39329	175.148	-0.843769	0.000548256	0.0272356	-0.85651	0.85651	-0.85651	0.85651
Gm24288_chr8_5965467_5966061	Gm24288	536.496	-0.699708	0.000548163	0.0272356	-0.817122	0.817122	-0.817122	0.817122
Gm34799_chr17_9892816_9893228	Gm34799	65.7463	-1.2458	0.000549495	0.0272783	-0.852175	0.852175	-0.852175	0.852175
Elavl2_chr4_91236737_91237380	Elavl2	88.6832	-1.08758	0.000550576	0.0273163	-0.861592	0.861592	-0.861592	0.861592
Kif18a_chr2_109233961_109234332	Kif18a	28.9214	-1.8822	0.000551331	0.02733	-0.840403	0.840403	-0.840403	0.840403
Gm15509_chr1_187076384_187077727	Gm15509	243.248	-0.786253	0.000551649	0.02733	-0.849607	0.849607	-0.849607	0.849607
Mab21l1_chr3_55751301_55751883	Mab21l1	421.914	-0.7296	0.000551799	0.02733	-0.81662	0.81662	-0.81662	0.81662
Gm39565_chr17_10357289_10357924	Gm39565	86.7609	-1.10125	0.000552415	0.0273448	-0.846987	0.846987	-0.846987	0.846987
Gm36585_chr16_39026046_39026808	Gm36585	73.6314	-1.21862	0.000554554	0.0274351	-0.835965	0.835965	-0.835965	0.835965
LOC115489852_chr3_103650136_103650821	LOC115489852	104.955	-1.01692	0.000556624	0.027506	-0.86568	0.86568	-0.86568	0.86568
Adamts9_chr6_92943241_92943991	Adamts9	141.497	0.895352	0.00055652	0.027506	0.844736	-0.844736	0.844736	-0.844736
Rft1_chr14_30658499_30658674	Rft1	18.9093	2.32964	0.00056084	0.0276378	0.810993	-0.810993	0.810993	-0.810993
Gm31066_chr13_15052765_15053321	Gm31066	51.1219	1.3481	0.000560273	0.0276378	0.862501	-0.862501	0.862501	-0.862501
Mir669n_chr3_115961394_115962728	Mir669n	91.2063	-1.12809	0.000559736	0.0276378	-0.78357	0.78357	-0.78357	0.78357
Pkm_chr9_59660506_59660670	Pkm	73.2955	-1.1738	0.000560673	0.0276378	-0.861647	0.861647	-0.861647	0.861647
Slc27a3_chr3_90376056_90376595	Slc27a3	92.9667	-1.14626	0.000560889	0.0276378	-0.77093	0.77093	-0.77093	0.77093
Bicc1_chr10_71032423_71032608	Bicc1	18.4337	2.24091	0.000561854	0.0276539	0.862602	-0.862602	0.862602	-0.862602
Gm30494_chr8_79886431_79886906	Gm30494	55.4503	-1.34916	0.000561702	0.0276539	-0.859954	0.859954	-0.859954	0.859954
Gm41096_chr14_9695150_9695757	Gm41096	156.551	-0.959602	0.000562448	0.0276628	-0.747961	0.747961	-0.747961	0.747961
Dennd1a_chr2_38175128_38175647	Dennd1a	50.088	-1.49176	0.000562674	0.0276628	-0.767692	0.767692	-0.767692	0.767692
Gm34180_chr4_87650945_87651172	Gm34180	25.0288	1.89062	0.000564176	0.0277209	0.864559	-0.864559	0.864559	-0.864559
LOC115490263_chr5_64865242_64865544	LOC115490263	19.7559	2.24958	0.000565541	0.0277722	0.831461	-0.831461	0.831461	-0.831461
Gm36843_chr8_91996827_91997851	Gm36843	173.847	-0.874625	0.000567809	0.0278677	-0.812144	0.812144	-0.812144	0.812144
C030013C21Rik_chr11_80503756_80504742	C030013C21Rik	247.341	-0.781074	0.000570554	0.0279368	-0.818096	0.818096	-0.818096	0.818096
Hs3st5_chr10_36483312_36483681	Hs3st5	134.372	-0.962478	0.000569833	0.0279368	-0.837749	0.837749	-0.837749	0.837749
Gm25602_chr10_54799253_54800060	Gm25602	80.4223	1.20169	0.000570279	0.0279368	0.794649	-0.794649	0.794649	-0.794649
Gpr157_chr4_150094099_150094797	Gpr157	107.837	-1.0083	0.000570831	0.0279368	-0.853788	0.853788	-0.853788	0.853788
Gm11523_chr11_96885157_96886511	Gm11523	140.652	-1.00739	0.00057079	0.0279368	-0.769578	0.769578	-0.769578	0.769578
Gm15413_chr7_96796524_96797500	Gm15413	430.899	-0.698663	0.0005723	0.0279929	-0.836554	0.836554	-0.836554	0.836554
Mir33_chr15_82192539_82193360	Mir33	233.244	-0.767771	0.000574162	0.0280681	-0.854631	0.854631	-0.854631	0.854631
Kirrel3os_chr9_35008187_35008607	Kirrel3os	40.7574	1.54331	0.000575319	0.0281088	0.822116	-0.822116	0.822116	-0.822116
Wee1_chr7_110108924_110109574	Wee1	31.6025	1.70208	0.000576707	0.0281607	0.844512	-0.844512	0.844512	-0.844512
Tns3_chr11_8401175_8401689	Tns3	82.9237	-1.11454	0.000578275	0.0282213	-0.84852	0.84852	-0.84852	0.84852
4930434J06Rik_chr14_71910991_71911500	4930434J06Rik	44.9189	-1.49991	0.00057938	0.0282593	-0.824405	0.824405	-0.824405	0.824405
Ccn6_chr10_39165648_39165987	Ccn6	34.9146	1.59232	0.000580847	0.0283149	0.862841	-0.862841	0.862841	-0.862841
Akr7a5_chr4_139287459_139287751	Akr7a5	35.6944	1.60585	0.00058198	0.0283206	0.843758	-0.843758	0.843758	-0.843758
Rpl17-ps10_chr7_72541388_72541779	Rpl17-ps10	43.0028	-1.50173	0.000582434	0.0283206	-0.862734	0.862734	-0.862734	0.862734
Gm24780_chr3_33362761_33362996	Gm24780	8.52721	5.43776	0.000582127	0.0283206	0.822038	-0.822038	0.822038	-0.822038
Prdm11_chr2_92988066_92988786	Prdm11	94.8939	1.03008	0.000582056	0.0283206	0.851887	-0.851887	0.851887	-0.851887
Gm46972_chr6_114239011_114240083	Gm46972	191.042	-0.819005	0.000582601	0.0283206	-0.851331	0.851331	-0.851331	0.851331
Gm30382_chr3_149449381_149449763	Gm30382	111.378	-1.03173	0.000584723	0.0284078	-0.792982	0.792982	-0.792982	0.792982
Gm12111_chr11_32963633_32964172	Gm12111	65.4133	1.23979	0.000585411	0.0284253	0.845933	-0.845933	0.845933	-0.845933
Tmx1_chr12_70422374_70423049	Tmx1	98.2733	-1.03582	0.000586255	0.0284503	-0.865724	0.865724	-0.865724	0.865724
Ccnd1_chr7_144941243_144942042	Ccnd1	409.775	-0.738034	0.000586727	0.0284573	-0.808615	0.808615	-0.808615	0.808615
Fscn1_chr5_142961479_142962549	Fscn1	429.454	-0.665665	0.000587919	0.0284853	-0.851427	0.851427	-0.851427	0.851427
Gadd45g_chr13_51917746_51918197	Gadd45g	109.458	-1.01342	0.000587964	0.0284853	-0.825918	0.825918	-0.825918	0.825918
Gm34157_chr9_61360841_61361608	Gm34157	276.606	-0.778797	0.000588676	0.0285038	-0.810117	0.810117	-0.810117	0.810117
Gm26072_chr5_70390092_70390279	Gm26072	12.4781	2.90525	0.000589773	0.028541	0.843172	-0.843172	0.843172	-0.843172
Gm35023_chr1_185728382_185728898	Gm35023	39.0142	-1.60483	0.000591313	0.0285995	-0.831519	0.831519	-0.831519	0.831519
Mir5123_chr4_40815902_40816270	Mir5123	22.9186	2.02109	0.000592041	0.0286187	0.839293	-0.839293	0.839293	-0.839293
Gm52112_chr14_117238260_117238606	Gm52112	80.8514	-1.13983	0.000592676	0.0286334	-0.850843	0.850843	-0.850843	0.850843
Mxra7_chr11_116826552_116827264	Mxra7	129.416	-0.93614	0.00059343	0.0286538	-0.841095	0.841095	-0.841095	0.841095
Gm22805_chr9_46643443_46644139	Gm22805	349.29	-0.710099	0.000595373	0.0287316	-0.855766	0.855766	-0.855766	0.855766
Ttc27_chr17_74769689_74769970	Ttc27	13.4306	2.83503	0.000596169	0.028754	0.819222	-0.819222	0.819222	-0.819222
Atp6v1b1_chr6_83748883_83749875	Atp6v1b1	228.597	-0.911215	0.000597669	0.0288103	-0.727527	0.727527	-0.727527	0.727527
Gm23276_chr14_97329568_97330323	Gm23276	53.4783	-1.35996	0.000598067	0.0288134	-0.861364	0.861364	-0.861364	0.861364
Mir3962_chr1_194773856_194774557	Mir3962	317.361	-0.731758	0.000598545	0.0288204	-0.801537	0.801537	-0.801537	0.801537
Gm16120_chr5_140217997_140218147	Gm16120	16.402	2.41573	0.000600269	0.0288233	0.845917	-0.845917	0.845917	-0.845917
Firre_chrX_50605215_50605818	Firre	63.6592	-1.30673	0.000599747	0.0288233	-0.788056	0.788056	-0.788056	0.788056
Gm39231_chr8_97533161_97533762	Gm39231	55.5923	-1.40208	0.000600263	0.0288233	-0.782855	0.782855	-0.782855	0.782855
Gm16246_chr12_57400261_57400526	Gm16246	49.9876	-1.5374	0.000600178	0.0288233	-0.74536	0.74536	-0.74536	0.74536
Gm32715_chr17_56380319_56380617	Gm32715	39.8501	1.48958	0.000599051	0.0288233	0.864681	-0.864681	0.864681	-0.864681
Gm29681_chr5_131645624_131646192	Gm29681	401.834	-0.725342	0.000600778	0.0288317	-0.820874	0.820874	-0.820874	0.820874
Tle1_chr4_72146040_72146537	Tle1	57.3768	-1.31875	0.000602193	0.0288836	-0.834675	0.834675	-0.834675	0.834675
Galr2_chr11_116285850_116287324	Galr2	177.217	-0.850646	0.000603507	0.0289306	-0.807587	0.807587	-0.807587	0.807587
Gm26228_chr14_33653855_33654540	Gm26228	23.0343	2.0656	0.000604468	0.0289606	0.814092	-0.814092	0.814092	-0.814092
Gm33712_chr4_128737175_128737564	Gm33712	86.775	-1.10558	0.00060544	0.0289769	-0.82105	0.82105	-0.82105	0.82105
8430431K14Rik_chr19_31284695_31284884	8430431K14Rik	13.8259	2.67554	0.000605478	0.0289769	0.856586	-0.856586	0.856586	-0.856586
Tmprss5_chr9_49087310_49087875	Tmprss5	138.027	-0.911651	0.000607549	0.0290599	-0.865398	0.865398	-0.865398	0.865398
Chrm5_chr2_112600136_112600657	Chrm5	54.7713	1.30873	0.000608824	0.0290727	0.847293	-0.847293	0.847293	-0.847293
Gm40242_chr4_124276753_124278367	Gm40242	296.175	-0.743296	0.00060861	0.0290727	-0.833186	0.833186	-0.833186	0.833186
Slc26a7_chr4_14554865_14555440	Slc26a7	84.7707	-1.15247	0.00060833	0.0290727	-0.796684	0.796684	-0.796684	0.796684
Gm5089_chr14_122452690_122453947	Gm5089	396.165	-0.69405	0.000612787	0.0292458	-0.846285	0.846285	-0.846285	0.846285
Gm42262_chr4_22787924_22788293	Gm42262	45.4971	-1.48207	0.000614574	0.0293149	-0.84998	0.84998	-0.84998	0.84998
Gm40171_chr3_147254273_147255010	Gm40171	105.666	-1.02961	0.000615448	0.0293404	-0.826648	0.826648	-0.826648	0.826648
Gm35517_chr14_74113074_74113434	Gm35517	25.3417	1.96282	0.000618629	0.0294113	0.81225	-0.81225	0.81225	-0.81225
Spire2_chr8_123348234_123348859	Spire2	44.8714	1.42728	0.000618634	0.0294113	0.858497	-0.858497	0.858497	-0.858497
Gm40548_chr12_92292695_92293560	Gm40548	135.069	-0.911944	0.000617653	0.0294113	-0.865052	0.865052	-0.865052	0.865052
Ofcc1_chr13_40290937_40291377	Ofcc1	143.185	-0.937642	0.000618464	0.0294113	-0.836812	0.836812	-0.836812	0.836812
Ptprz1_chr6_22922723_22923533	Ptprz1	135.078	-0.984668	0.000618327	0.0294113	-0.78607	0.78607	-0.78607	0.78607
Socs3_chr11_117939546_117940166	Socs3	142.814	-0.931218	0.000619824	0.0294517	-0.845803	0.845803	-0.845803	0.845803
D3Ertd751e_chr3_41944043_41944211	D3Ertd751e	6.57127	-5.8175	0.000623378	0.0296043	-0.848371	0.848371	-0.848371	0.848371
Gm41133_chr14_35027801_35028188	Gm41133	32.8745	1.64177	0.000624206	0.0296274	0.851836	-0.851836	0.851836	-0.851836
Hmga2-ps1_chr1_176879761_176880478	Hmga2-ps1	110.943	-0.98574	0.000625365	0.0296492	-0.865822	0.865822	-0.865822	0.865822
Bsn_chr9_108213117_108213771	Bsn	124.538	-0.96493	0.000625695	0.0296492	-0.825851	0.825851	-0.825851	0.825851
Gm24304_chr5_80082577_80083027	Gm24304	30.4938	-1.84808	0.000625676	0.0296492	-0.80981	0.80981	-0.80981	0.80981
Plekha1_chr7_130835575_130835766	Plekha1	80.0912	-1.19812	0.000627733	0.0297243	-0.820787	0.820787	-0.820787	0.820787
Mir21c_chr8_128156338_128156690	Mir21c	66.1483	-1.26826	0.00062822	0.0297243	-0.840207	0.840207	-0.840207	0.840207
Tubb3_chr8_123410137_123410498	Tubb3	114.052	-1.08822	0.000628311	0.0297243	-0.737991	0.737991	-0.737991	0.737991
Gm32949_chr1_55704872_55706209	Gm32949	169.29	-0.852588	0.000629134	0.029747	-0.862896	0.862896	-0.862896	0.862896
Gm31058_chr10_113874448_113874998	Gm31058	44.0897	-1.5295	0.00063004	0.0297736	-0.80298	0.80298	-0.80298	0.80298
Gm31225_chr8_116053210_116053940	Gm31225	273.129	-1.68203	0.000633577	0.0299244	-0.794283	0.794283	-0.794283	0.794283
Tuba1a_chr15_98953158_98953858	Tuba1a	653.338	-0.743807	0.000634528	0.029953	-0.754337	0.754337	-0.754337	0.754337
Kif13b_chr14_64642104_64642672	Kif13b	60.1897	-1.2812	0.000638297	0.0301145	-0.863466	0.863466	-0.863466	0.863466
Gm36831_chr3_147378469_147378893	Gm36831	44.5641	-1.46372	0.000639579	0.0301585	-0.864386	0.864386	-0.864386	0.864386
Gm2233_chr13_43987406_43987753	Gm2233	28.3977	-1.92327	0.000640169	0.0301699	-0.835278	0.835278	-0.835278	0.835278
n-R5s33_chr16_33014843_33015308	n-R5s33	36.1781	1.55795	0.000640598	0.0301736	0.855544	-0.855544	0.855544	-0.855544
Gm36897_chr6_136470342_136471192	Gm36897	312.378	-0.749055	0.000642271	0.030236	-0.833677	0.833677	-0.833677	0.833677
Braf_chr6_39713574_39714039	Braf	22.5485	2.00442	0.000642766	0.0302429	0.854822	-0.854822	0.854822	-0.854822
Gm36328_chr6_134700603_134701154	Gm36328	101.334	-1.08964	0.000643796	0.0302639	-0.810213	0.810213	-0.810213	0.810213
Itpr1_chr6_108343943_108344215	Itpr1	17.7456	2.44555	0.000643913	0.0302639	0.822128	-0.822128	0.822128	-0.822128
Gm23097_chr9_6579113_6579362	Gm23097	9.27792	3.92918	0.000644738	0.0302862	0.809216	-0.809216	0.809216	-0.809216
1700113H08Rik_chr10_87101516_87102162	1700113H08Rik	88.4545	-1.10792	0.000646148	0.030336	-0.837538	0.837538	-0.837538	0.837538
Gclc_chr9_77771654_77772231	Gclc	158.704	-0.882947	0.000648431	0.0304102	-0.845923	0.845923	-0.845923	0.845923
Sox5os3_chr6_144526576_144526820	Sox5os3	35.8956	-1.75215	0.000648369	0.0304102	-0.763126	0.763126	-0.763126	0.763126
Mrm3_chr11_76290342_76290887	Mrm3	201.692	-0.81505	0.000649465	0.0304257	-0.805715	0.805715	-0.805715	0.805715
Gm34223_chr14_26432060_26432745	Gm34223	61.6495	-1.36468	0.000649329	0.0304257	-0.760623	0.760623	-0.760623	0.760623
Gm26628_chr6_71989954_71990347	Gm26628	26.6522	1.83985	0.000650749	0.0304693	0.844304	-0.844304	0.844304	-0.844304
Gm40548_chr12_92228433_92228936	Gm40548	58.1439	-1.36731	0.000651558	0.0304907	-0.793278	0.793278	-0.793278	0.793278
Gm42013_chr5_117478030_117478372	Gm42013	32.4259	1.65324	0.000652884	0.0305363	0.854525	-0.854525	0.854525	-0.854525
Olfr1239_chr2_89414652_89414840	Olfr1239	16.2634	2.57314	0.000654882	0.0306132	0.825409	-0.825409	0.825409	-0.825409
Gm16104_chr10_81403532_81403808	Gm16104	49.1948	-1.5129	0.000655774	0.0306383	-0.795766	0.795766	-0.795766	0.795766
Lrrc1_chr9_77496401_77497485	Lrrc1	334.825	-0.724221	0.000658603	0.0307539	-0.824541	0.824541	-0.824541	0.824541
Mb21d2_chr16_29001041_29002024	Mb21d2	333.505	-0.686654	0.000659277	0.0307687	-0.863531	0.863531	-0.863531	0.863531
Gm20043_chr13_15212181_15212932	Gm20043	51.1048	1.32681	0.000661682	0.0308643	0.850615	-0.850615	0.850615	-0.850615
Gm36660_chr12_80062082_80063127	Gm36660	247.971	-0.849898	0.000663441	0.0309297	-0.787473	0.787473	-0.787473	0.787473
Gm36667_chr5_133576512_133576969	Gm36667	26.7138	1.84223	0.000664684	0.030971	0.836986	-0.836986	0.836986	-0.836986
Sox6os_chr7_115866088_115866723	Sox6os	63.2602	-1.27428	0.000665395	0.0309874	-0.808147	0.808147	-0.808147	0.808147
Meltf_chr16_31834994_31835394	Meltf	45.7605	-1.52936	0.00066698	0.0310278	-0.777202	0.777202	-0.777202	0.777202
Cnksr3_chr10_7182695_7183686	Cnksr3	158.118	0.842064	0.000666672	0.0310278	0.857378	-0.857378	0.857378	-0.857378
Gm52122_chr14_120318431_120318649	Gm52122	23.3485	2.01715	0.000668343	0.0310746	0.819046	-0.819046	0.819046	-0.819046
Gm51929_chr11_114040290_114041016	Gm51929	163.19	-0.872775	0.000669363	0.0310885	-0.843639	0.843639	-0.843639	0.843639
4921529L05Rik_chr6_53982217_53982907	4921529L05Rik	107.287	-1.02556	0.000669066	0.0310885	-0.817793	0.817793	-0.817793	0.817793
Gm31871_chr9_32592393_32593054	Gm31871	62.7942	-1.2437	0.000670121	0.031107	-0.852128	0.852128	-0.852128	0.852128
2010001M07Rik_chr9_60224167_60224648	2010001M07Rik	90.5929	-1.06654	0.00067152	0.0311553	-0.854914	0.854914	-0.854914	0.854914
Gm13570_chr2_60148659_60149292	Gm13570	74.9767	-1.1556	0.000672479	0.0311831	-0.862058	0.862058	-0.862058	0.862058
Ccl26_chr5_135556938_135558169	Ccl26	152.328	-0.91879	0.000675728	0.0313169	-0.804088	0.804088	-0.804088	0.804088
Gm8541_chr2_63574047_63574548	Gm8541	264.273	-0.750299	0.000676696	0.031345	-0.857684	0.857684	-0.857684	0.857684
Gm52391_chr19_55933907_55934870	Gm52391	260.079	-0.787221	0.000678344	0.031371	-0.770289	0.770289	-0.770289	0.770289
Rlbp1_chr7_79388755_79388977	Rlbp1	80.8243	-1.13883	0.000678179	0.031371	-0.840408	0.840408	-0.840408	0.840408
LOC115488950_chr18_18130402_18130992	LOC115488950	41.2988	-1.56161	0.000677882	0.031371	-0.81083	0.81083	-0.81083	0.81083
Gm36803_chr2_165191577_165191763	Gm36803	17.2012	-2.56461	0.000680367	0.0314477	-0.839989	0.839989	-0.839989	0.839989
Bnip3_chr7_138919191_138919980	Bnip3	96.6626	1.01589	0.000681903	0.0314851	0.844401	-0.844401	0.844401	-0.844401
Gm5860_chr4_81999769_82000173	Gm5860	46.1548	1.40349	0.000681578	0.0314851	0.852871	-0.852871	0.852871	-0.852871
Gm25267_chr8_82065602_82065880	Gm25267	15.3165	2.48088	0.000683142	0.0315255	0.855829	-0.855829	0.855829	-0.855829
Gm33243_chr6_100053090_100053675	Gm33243	50.0089	1.36831	0.000683577	0.0315287	0.823201	-0.823201	0.823201	-0.823201
Slc52a3_chr2_151990899_151991815	Slc52a3	146.906	-0.912302	0.000685497	0.0316004	-0.792423	0.792423	-0.792423	0.792423
Prickle2_chr6_92627161_92627295	Prickle2	20.5553	2.06904	0.000688357	0.0317154	0.861735	-0.861735	0.861735	-0.861735
Gm36066_chr2_179698169_179698710	Gm36066	58.7896	1.29791	0.000688942	0.0317158	0.805723	-0.805723	0.805723	-0.805723
Gm51890_chr11_37073161_37073621	Gm51890	29.5182	-1.81754	0.000689466	0.0317158	-0.853368	0.853368	-0.853368	0.853368
Gm23847_chr7_130064576_130064797	Gm23847	29.3651	1.73779	0.000689312	0.0317158	0.841156	-0.841156	0.841156	-0.841156
Gm34696_chr12_12710194_12710598	Gm34696	46.0466	-1.45691	0.000689932	0.0317204	-0.853132	0.853132	-0.853132	0.853132
Kcnq1_chr7_143124072_143124645	Kcnq1	80.1488	1.08566	0.000691719	0.0317857	0.860982	-0.860982	0.860982	-0.860982
Gm24127_chr14_92555429_92555639	Gm24127	15.4322	2.57061	0.0006931	0.0318322	0.819239	-0.819239	0.819239	-0.819239
Gm32500_chr11_56441240_56441444	Gm32500	12.6691	2.80811	0.000705228	0.032344	0.858094	-0.858094	0.858094	-0.858094
Lonrf2_chr1_38847966_38848345	Lonrf2	140.019	-0.944722	0.000704741	0.032344	-0.829445	0.829445	-0.829445	0.829445
Syt1_chr10_109140533_109141606	Syt1	228.29	-0.764424	0.000705366	0.032344	-0.862927	0.862927	-0.862927	0.862927
Gm31268_chr11_17359610_17360256	Gm31268	37.053	1.52127	0.000706416	0.032375	0.865637	-0.865637	0.865637	-0.865637
Adat2_chr10_13569906_13570258	Adat2	25.2299	1.84855	0.000707243	0.0323958	0.861684	-0.861684	0.861684	-0.861684
Inip_chr4_59727331_59727942	Inip	59.8133	-1.26535	0.00070829	0.0324266	-0.85835	0.85835	-0.85835	0.85835
1700031L13Rik_chr5_81755736_81756056	1700031L13Rik	133.963	-0.909895	0.000710084	0.0324915	-0.863458	0.863458	-0.863458	0.863458
2210417A02Rik_chr5_148694218_148694898	2210417A02Rik	98.5952	-1.05128	0.000711448	0.0325367	-0.79712	0.79712	-0.79712	0.79712
n-TEctc2_chr12_42229130_42229612	n-TEctc2	81.397	-1.11413	0.000713169	0.0325982	-0.862019	0.862019	-0.862019	0.862019
Asb13_chr13_3694731_3695362	Asb13	153.442	0.889808	0.000714819	0.0326564	0.843594	-0.843594	0.843594	-0.843594
Gm41790_chr18_80588259_80588447	Gm41790	11.8823	2.95159	0.000718109	0.0327893	0.845205	-0.845205	0.845205	-0.845205
Gm46831_chr3_153468973_153469764	Gm46831	59.6964	1.23021	0.000719821	0.0328502	0.852752	-0.852752	0.852752	-0.852752
C330020E22Rik_chr4_129394228_129394897	C330020E22Rik	34.9389	1.62348	0.000720319	0.0328556	0.827253	-0.827253	0.827253	-0.827253
Ppp1r14b_chr19_6975964_6976369	Ppp1r14b	120.29	-0.945331	0.000722317	0.032889	-0.85565	0.85565	-0.85565	0.85565
4933433H22Rik_chr17_84096325_84097132	4933433H22Rik	295.853	-0.750168	0.000722287	0.032889	-0.834558	0.834558	-0.834558	0.834558
Gm35732_chr13_31992423_31993088	Gm35732	65.3631	1.21054	0.00072153	0.032889	0.841775	-0.841775	0.841775	-0.841775
Gm29978_chr7_136620959_136621451	Gm29978	56.9996	-1.36695	0.000722573	0.032889	-0.785842	0.785842	-0.785842	0.785842
Gm26165_chr2_144245623_144245834	Gm26165	19.411	2.29671	0.000724277	0.0329493	0.804599	-0.804599	0.804599	-0.804599
Gm7134_chrX_110307654_110308050	Gm7134	32.2922	-1.72012	0.000724965	0.0329633	-0.863952	0.863952	-0.863952	0.863952
Gm22069_chr9_45608342_45609211	Gm22069	114.438	-0.970437	0.000726811	0.0330298	-0.85151	0.85151	-0.85151	0.85151
Gm31359_chr3_85403113_85403525	Gm31359	30.2217	-1.78426	0.000728445	0.0330867	-0.843824	0.843824	-0.843824	0.843824
Metap1d_chr2_71466092_71466515	Metap1d	130.125	-0.914231	0.000730077	0.0331434	-0.86298	0.86298	-0.86298	0.86298
Gm34268_chr2_102239770_102240780	Gm34268	79.996	-1.10681	0.000730507	0.0331456	-0.861924	0.861924	-0.861924	0.861924
7530416G11Rik_chr15_85489666_85490446	7530416G11Rik	152.803	-0.858295	0.000731843	0.0331888	-0.85785	0.85785	-0.85785	0.85785
Sulf1_chr1_12734298_12734896	Sulf1	42.7335	-1.47956	0.000733368	0.0332405	-0.857224	0.857224	-0.857224	0.857224
Tecrl_chr5_83238835_83239420	Tecrl	63.7334	-1.2239	0.000733816	0.0332434	-0.865304	0.865304	-0.865304	0.865304
Bmp2k_chr5_96969622_96970033	Bmp2k	51.6435	-1.36463	0.000734982	0.0332788	-0.860408	0.860408	-0.860408	0.860408
Tsen15_chr1_152368518_152369610	Tsen15	70.9349	1.14176	0.00073609	0.0333115	0.848956	-0.848956	0.848956	-0.848956
Mkrn1_chr6_39435016_39435602	Mkrn1	57.0387	-1.41574	0.000737381	0.0333525	-0.740093	0.740093	-0.740093	0.740093
Emc8_chr8_120656311_120656899	Emc8	87.9661	-1.24183	0.000738303	0.0333768	-0.703717	0.703717	-0.703717	0.703717
LOC115489265_chrX_156990064_156990988	LOC115489265	87.9566	-1.10485	0.000745487	0.0335709	-0.843685	0.843685	-0.843685	0.843685
Gm25125_chr9_85442922_85443515	Gm25125	182.958	-0.811384	0.000743257	0.0335709	-0.849897	0.849897	-0.849897	0.849897
Synpo_chr18_60606026_60606514	Synpo	177.8	-0.844442	0.0007457	0.0335709	-0.842852	0.842852	-0.842852	0.842852
1700028M03Rik_chr3_83583057_83583800	1700028M03Rik	321.664	-1.46587	0.000743704	0.0335709	-0.801096	0.801096	-0.801096	0.801096
Gm25410_chr10_8898318_8899219	Gm25410	75.0465	-1.16124	0.000744933	0.0335709	-0.818616	0.818616	-0.818616	0.818616
Gm34762_chr7_117618642_117619689	Gm34762	220.728	-0.924006	0.000743835	0.0335709	-0.69978	0.69978	-0.69978	0.69978
4930401G09Rik_chr5_115373669_115374336	4930401G09Rik	86.7411	-1.15532	0.000745149	0.0335709	-0.778892	0.778892	-0.778892	0.778892
F10_chr8_13036687_13036908	F10	16.3488	2.3962	0.000744541	0.0335709	0.848139	-0.848139	0.848139	-0.848139
Gm33548_chr12_44851621_44852380	Gm33548	207.552	-0.798154	0.00074759	0.0336384	-0.844437	0.844437	-0.844437	0.844437
Mir378b_chr11_88406296_88406868	Mir378b	232.805	-0.785496	0.000748061	0.0336421	-0.800098	0.800098	-0.800098	0.800098
Wnt16_chr6_22166553_22167032	Wnt16	37.6275	1.53816	0.000749114	0.033672	0.831848	-0.831848	0.831848	-0.831848
Adamtsl3_chr7_82335252_82336355	Adamtsl3	73.2557	1.15694	0.000750868	0.0337236	0.816331	-0.816331	0.816331	-0.816331
Gm29960_chr16_42575436_42576116	Gm29960	210.066	-0.806065	0.000751295	0.0337236	-0.841413	0.841413	-0.841413	0.841413
Chchd6_chr6_89613485_89614330	Chchd6	86.0736	-1.08177	0.00075143	0.0337236	-0.830513	0.830513	-0.830513	0.830513
Arhgef28_chr13_98230402_98230918	Arhgef28	79.4625	-1.17105	0.000752737	0.0337647	-0.802358	0.802358	-0.802358	0.802358
Gm33134_chr12_8364282_8364826	Gm33134	105.403	-1.10452	0.000756733	0.0339263	-0.740247	0.740247	-0.740247	0.740247
Rora_chr9_69084622_69085525	Rora	65.6551	1.16859	0.000757578	0.0339466	0.862885	-0.862885	0.862885	-0.862885
Gm51445_chr7_28309747_28310042	Gm51445	52.4736	-1.38721	0.000760229	0.0340478	-0.838951	0.838951	-0.838951	0.838951
Gm46397_chr13_102393030_102393642	Gm46397	21.8871	-2.15473	0.000763072	0.0341398	-0.841171	0.841171	-0.841171	0.841171
Gm35929_chr5_148588248_148588544	Gm35929	40.0947	-1.56113	0.000762914	0.0341398	-0.823571	0.823571	-0.823571	0.823571
Gm39461_chr11_112411981_112412417	Gm39461	22.2515	2.00598	0.000765095	0.0342126	0.84022	-0.84022	0.84022	-0.84022
Gm31240_chr10_66640724_66641535	Gm31240	66.5037	1.18364	0.000767212	0.0342541	0.833089	-0.833089	0.833089	-0.833089
Plxnd1_chr6_115974294_115974586	Plxnd1	45.3037	1.39234	0.000766505	0.0342541	0.854979	-0.854979	0.854979	-0.854979
Gm17171_chr2_20339920_20340391	Gm17171	26.9531	1.77084	0.000767083	0.0342541	0.863191	-0.863191	0.863191	-0.863191
Gm36375_chr12_100456415_100456613	Gm36375	16.1879	2.43855	0.000768006	0.0342719	0.817451	-0.817451	0.817451	-0.817451
Gm33098_chr7_111211484_111212258	Gm33098	368.453	-0.674316	0.000768679	0.0342843	-0.821475	0.821475	-0.821475	0.821475
Gm51743_chr1_55205911_55206301	Gm51743	56.8937	-1.28751	0.000769178	0.0342889	-0.86154	0.86154	-0.86154	0.86154
Kalrn_chr16_34483743_34484346	Kalrn	46.1335	-1.45989	0.00077154	0.0343765	-0.803876	0.803876	-0.803876	0.803876
Tia1_chr6_86403897_86404819	Tia1	332.747	-0.79571	0.000772158	0.0343863	-0.772228	0.772228	-0.772228	0.772228
Ncam1_chr9_49796583_49798269	Ncam1	457.921	-0.62822	0.000773221	0.0344159	-0.848897	0.848897	-0.848897	0.848897
Gm39296_chr9_17646386_17646521	Gm39296	9.45077	3.63232	0.000774899	0.0344551	0.84482	-0.84482	0.84482	-0.84482
Tanc1_chr2_59648518_59648691	Tanc1	9.45077	3.63232	0.000774899	0.0344551	0.84482	-0.84482	0.84482	-0.84482
Kcnj16_chr11_110799900_110800573	Kcnj16	113.767	-0.972984	0.000775482	0.0344633	-0.819607	0.819607	-0.819607	0.819607
Gm15477_chr5_67884707_67885289	Gm15477	31.3106	-1.73432	0.000776877	0.0345076	-0.859253	0.859253	-0.859253	0.859253
Mospd4_chr18_46421813_46422337	Mospd4	32.2538	-1.71631	0.000777408	0.0345135	-0.861602	0.861602	-0.861602	0.861602
Gm14009_chr2_128241148_128241796	Gm14009	127.001	-1.07203	0.000779873	0.0346052	-0.709147	0.709147	-0.709147	0.709147
BC006965_chr11_112501735_112502266	BC006965	363.963	-0.754733	0.000780911	0.0346157	-0.746495	0.746495	-0.746495	0.746495
Gm38577_chr11_82290821_82291221	Gm38577	113.373	-1.01514	0.000780879	0.0346157	-0.765006	0.765006	-0.765006	0.765006
Gm36232_chr18_12385575_12386329	Gm36232	98.2946	-1.03889	0.000781432	0.0346211	-0.848853	0.848853	-0.848853	0.848853
Gm13021_chr4_140439968_140440140	Gm13021	21.2591	2.02392	0.000782813	0.0346645	0.853632	-0.853632	0.853632	-0.853632
Ocln_chr13_100551620_100553289	Ocln	118.352	0.969632	0.000783601	0.0346816	0.81284	-0.81284	0.81284	-0.81284
Gm52739_chr4_55276383_55277179	Gm52739	91.1049	-1.07521	0.000784762	0.0347153	-0.808379	0.808379	-0.808379	0.808379
Tacr1_chr6_82452431_82452940	Tacr1	41.2021	1.49255	0.00078746	0.0348168	0.838822	-0.838822	0.838822	-0.838822
Gm52576_chr2_48027441_48028174	Gm52576	65.6253	1.17673	0.000789984	0.0349106	0.84814	-0.84814	0.84814	-0.84814
5031426D15Rik_chr2_7207673_7208333	5031426D15Rik	116.416	-0.988219	0.00079298	0.0350072	-0.838986	0.838986	-0.838986	0.838986
Gm52068_chr13_54324185_54324501	Gm52068	37.1681	-1.59006	0.000792717	0.0350072	-0.836722	0.836722	-0.836722	0.836722
Gm24207_chr14_105328312_105329190	Gm24207	53.5366	1.33369	0.000795152	0.0350673	0.811281	-0.811281	0.811281	-0.811281
Gm25650_chr10_46826067_46826350	Gm25650	84.212	-1.12488	0.000794881	0.0350673	-0.836011	0.836011	-0.836011	0.836011
Zcchc7_chr4_44778399_44778692	Zcchc7	60.4444	-1.32935	0.000796726	0.0351189	-0.814937	0.814937	-0.814937	0.814937
n-TAcgc3_chr4_132092945_132093496	n-TAcgc3	98.4864	-1.01655	0.000798606	0.0351838	-0.837033	0.837033	-0.837033	0.837033
Col6a1_chr10_76801617_76802803	Col6a1	449.518	-0.673501	0.000800526	0.0352504	-0.758924	0.758924	-0.758924	0.758924
Tex26_chr5_149428276_149429162	Tex26	182.173	-0.821312	0.000801905	0.0352932	-0.854362	0.854362	-0.854362	0.854362
Agap1_chr1_89441343_89441768	Agap1	43.6162	-1.50891	0.000802989	0.0353153	-0.790239	0.790239	-0.790239	0.790239
Gm34179_chr17_62871865_62872402	Gm34179	77.0753	-1.17413	0.000803619	0.0353153	-0.8298	0.8298	-0.8298	0.8298
Mprip_chr11_59655477_59655777	Mprip	20.7525	2.11198	0.000803946	0.0353153	0.817433	-0.817433	0.817433	-0.817433
Mrpl3_chr9_104901166_104901419	Mrpl3	24.6187	1.88767	0.000804041	0.0353153	0.844478	-0.844478	0.844478	-0.844478
Arhgap21_chr2_20849471_20849750	Arhgap21	13.2532	2.75816	0.000804583	0.0353212	0.814234	-0.814234	0.814234	-0.814234
Gm2233_chr13_43950142_43950677	Gm2233	113.066	-0.979862	0.000805327	0.035336	-0.845165	0.845165	-0.845165	0.845165
Kcnh2_chr5_24343916_24345032	Kcnh2	206.121	-0.792488	0.000806272	0.0353595	-0.826592	0.826592	-0.826592	0.826592
LOC108169029_chr5_21263577_21264065	LOC108169029	64.9519	-1.22045	0.000806717	0.0353611	-0.830258	0.830258	-0.830258	0.830258
Gm20515_chr3_34445408_34445744	Gm20515	57.7881	-1.30088	0.000808927	0.03544	-0.85023	0.85023	-0.85023	0.85023
Gm10677_chr9_47688285_47688615	Gm10677	26.5876	1.80056	0.0008112	0.0355216	0.855362	-0.855362	0.855362	-0.855362
Adat2_chr10_13688571_13689022	Adat2	29.4617	1.68104	0.000812775	0.0355726	0.863699	-0.863699	0.863699	-0.863699
Rep15_chr6_147010865_147011093	Rep15	13.3746	2.67287	0.000814576	0.0356334	0.848372	-0.848372	0.848372	-0.848372
Gm31333_chr12_29049009_29049568	Gm31333	412.422	-0.674245	0.000817366	0.0357373	-0.810336	0.810336	-0.810336	0.810336
Patz1_chr11_3292751_3293146	Patz1	179.322	-0.831127	0.000818396	0.0357463	-0.820516	0.820516	-0.820516	0.820516
Gm31594_chr19_15475494_15476165	Gm31594	70.6883	-1.19448	0.000818129	0.0357463	-0.835925	0.835925	-0.835925	0.835925
Gm38636_chr13_36707057_36707548	Gm38636	40.7356	-1.51554	0.00082065	0.0358266	-0.845691	0.845691	-0.845691	0.845691
1700020D12Rik_chr12_26635807_26636102	1700020D12Rik	39.0316	-1.58277	0.000821109	0.0358286	-0.843804	0.843804	-0.843804	0.843804
Gm33214_chr4_139039909_139040699	Gm33214	314.268	-0.698057	0.000824471	0.0359571	-0.858165	0.858165	-0.858165	0.858165
Slc10a1_chr12_80990701_80991436	Slc10a1	176.071	-0.884003	0.000826211	0.0360149	-0.816029	0.816029	-0.816029	0.816029
Gm32191_chr6_97277915_97278572	Gm32191	99.2517	0.982962	0.000827476	0.0360519	0.850991	-0.850991	0.850991	-0.850991
A330070K13Rik_chr5_130384353_130384895	A330070K13Rik	44.026	1.39445	0.000827927	0.0360534	0.852056	-0.852056	0.852056	-0.852056
Gm35996_chr15_25225573_25226431	Gm35996	37.4165	-1.583	0.000828383	0.0360551	-0.835424	0.835424	-0.835424	0.835424
Gm32549_chr4_138494657_138495423	Gm32549	221.527	-0.7845	0.000830356	0.0361228	-0.789998	0.789998	-0.789998	0.789998
Gm41323_chr15_53125533_53126027	Gm41323	41.997	1.42083	0.000832658	0.0362047	0.862497	-0.862497	0.862497	-0.862497
Gm35766_chr14_48607233_48607473	Gm35766	35.0663	-1.6401	0.00083419	0.0362531	-0.853911	0.853911	-0.853911	0.853911
Gm11232_chr4_71764948_71765704	Gm11232	645.176	-0.618318	0.000834611	0.0362532	-0.837991	0.837991	-0.837991	0.837991
Gm9968_chr16_43362968_43363522	Gm9968	76.8948	1.08942	0.000838856	0.0364193	0.86476	-0.86476	0.86476	-0.86476
Firre_chrX_50599949_50600556	Firre	60.6298	-1.23805	0.000840608	0.0364771	-0.849299	0.849299	-0.849299	0.849299
Gm39686_chr1_158220142_158221393	Gm39686	342.365	-0.666721	0.000842834	0.036537	-0.846716	0.846716	-0.846716	0.846716
Gm12865_chr4_119014926_119015823	Gm12865	411.077	-0.662096	0.000842451	0.036537	-0.853536	0.853536	-0.853536	0.853536
Gm31441_chr19_14565718_14566072	Gm31441	184.221	-0.882351	0.000848003	0.0367134	-0.793196	0.793196	-0.793196	0.793196
Rasd1_chr11_59975119_59975806	Rasd1	128.671	-0.932842	0.000848177	0.0367134	-0.805249	0.805249	-0.805249	0.805249
Gm35180_chr18_8334486_8335049	Gm35180	19.6086	2.18228	0.000847506	0.0367134	0.814023	-0.814023	0.814023	-0.814023
[truncated: 63,536 more rows]

## Sheet: Reduced
chromosome	start	end	Gene_Symbol	Average_Expression	Log2_Fold_Change	P_Value	Adj_P_Value	Average_ZscoreLog2CPM_Experimental	Average_ZscoreLog2CPM_Control	Median_ZscoreLog2CPM_Experimental	Median_ZscoreLog2CPM_Control
chr1	138877345	138878172	1700019P21Rik	203.342	-0.800463	0.000973567	0.0402292	-0.778893	0.778893	-0.778893	0.778893
chr1	177622090	177622726	2310043L19Rik	73.4988	-1.21283	0.000501325	0.0255802	-0.849192	0.849192	-0.849192	0.849192
chr1	9648632	9649670	2610203C22Rik	377.779	-0.860499	5.50844e-05	0.00533777	-0.836289	0.836289	-0.836289	0.836289
chr1	20302068	20303226	4930486I03Rik	423.317	-0.933274	8.83708e-05	0.00758577	-0.744748	0.744748	-0.744748	0.744748
chr1	63819410	63820411	4933402D24Rik	220.148	-1.024	2.09874e-05	0.00259797	-0.828157	0.828157	-0.828157	0.828157
chr1	85720198	85720682	A630001G21Rik	122.69	-0.893335	0.00123575	0.046918	-0.837192	0.837192	-0.837192	0.837192
chr1	89441343	89441768	Agap1	43.6162	-1.50891	0.000802989	0.0353153	-0.790239	0.790239	-0.790239	0.790239
chr1	177150278	177150982	Akt3	193.364	-0.897436	0.000174176	0.0122131	-0.851853	0.851853	-0.851853	0.851853
chr1	89430125	89430766	C030007H22Rik	146.208	-1.12189	9.61328e-05	0.00801356	-0.762933	0.762933	-0.762933	0.762933
chr1	16301946	16302461	C130013N14Rik	101.866	-1.14879	0.000264709	0.0163487	-0.817908	0.817908	-0.817908	0.817908
chr1	104746704	104747692	Cdh20	315.634	-1.09646	1.01824e-06	0.000272773	-0.806322	0.806322	-0.806322	0.806322
chr1	104848091	104848869	Cdh20	124.975	-1.36037	1.59308e-06	0.000387204	-0.845261	0.845261	-0.845261	0.845261
chr1	24211597	24212355	Col9a1	185.38	-1.37381	1.58995e-07	6.91324e-05	-0.850353	0.850353	-0.850353	0.850353
chr1	139371376	139371733	Crb1	32.0157	-2.64124	3.6195e-06	0.000697515	-0.857633	0.857633	-0.857633	0.857633
chr1	157458783	157459344	Cryzl2	81.9426	-1.63872	1.12092e-06	0.0002957	-0.860755	0.860755	-0.860755	0.860755
chr1	157452946	157453574	Cryzl2	82.0575	-1.05905	0.00108606	0.0431466	-0.865703	0.865703	-0.865703	0.865703
chr1	128685261	128685994	Cxcr4	209.845	-1.51075	2.15364e-10	5.69921e-07	-0.862652	0.862652	-0.862652	0.862652
chr1	34216331	34217139	Dst	91.7717	-1.00537	0.00135479	0.0496088	-0.82696	0.82696	-0.82696	0.82696
chr1	156182934	156183759	Fam163a	350.233	-0.703832	0.0013445	0.0493367	-0.736066	0.736066	-0.736066	0.736066
chr1	162792608	162793072	Fmo4	51.5529	-1.30271	0.00114774	0.044818	-0.840228	0.840228	-0.840228	0.840228
chr1	64779310	64780391	Fzd5	366.978	-0.985009	9.85327e-07	0.000268105	-0.865678	0.865678	-0.865678	0.865678
chr1	187076384	187077727	Gm15509	243.248	-0.786253	0.000551649	0.02733	-0.849607	0.849607	-0.849607	0.849607
chr1	51579760	51580585	Gm17767	147.244	-1.04199	0.00013615	0.0102529	-0.843052	0.843052	-0.843052	0.843052
chr1	134062876	134064000	Gm19497	516.702	-0.810844	3.70254e-05	0.00396772	-0.830401	0.830401	-0.830401	0.830401
chr1	129005876	129006513	Gm23056	274.241	-0.910858	2.68499e-05	0.00314803	-0.864097	0.864097	-0.864097	0.864097
chr1	128459368	128459905	Gm23902	36.7708	-1.8474	0.000254494	0.0158308	-0.800443	0.800443	-0.800443	0.800443
chr1	73758223	73759190	Gm29183	284.461	-0.801653	0.000379741	0.0209019	-0.795243	0.795243	-0.795243	0.795243
chr1	149533582	149534173	Gm29398	146.999	-1.43901	4.21011e-07	0.000144559	-0.827532	0.827532	-0.827532	0.827532
chr1	154409078	154409372	Gm30465	42.1144	-1.91727	3.59022e-05	0.00389287	-0.859339	0.859339	-0.859339	0.859339
chr1	154446421	154446848	Gm30465	68.8738	-1.408	7.98021e-05	0.00702445	-0.861035	0.861035	-0.861035	0.861035
chr1	190452250	190453127	Gm30725	286.052	-1.04652	2.96026e-06	0.000616041	-0.852233	0.852233	-0.852233	0.852233
chr1	132322394	132323274	Gm30744	712.781	-1.09965	5.01857e-08	3.01557e-05	-0.824209	0.824209	-0.824209	0.824209
chr1	12055806	12056341	Gm30974	166.257	-1.05337	4.2653e-05	0.0044412	-0.840727	0.840727	-0.840727	0.840727
chr1	51650299	51650940	Gm31636	210.126	-1.09693	9.7569e-06	0.00146315	-0.837965	0.837965	-0.837965	0.837965
chr1	193734131	193734806	Gm31870	145.225	-0.949288	0.000303903	0.0178564	-0.84008	0.84008	-0.84008	0.84008
chr1	75905771	75906560	Gm32622	128.823	-1.50318	1.05169e-07	5.11233e-05	-0.853009	0.853009	-0.853009	0.853009
chr1	75783236	75783787	Gm32622	24.2463	-2.20044	0.000304577	0.0178564	-0.852997	0.852997	-0.852997	0.852997
chr1	19927642	19928368	Gm32651	148.747	-1.21691	7.22987e-06	0.00116439	-0.842287	0.842287	-0.842287	0.842287
chr1	19868342	19869061	Gm32651	91.5903	-1.12609	0.000406028	0.0219578	-0.853845	0.853845	-0.853845	0.853845
chr1	76075290	76076380	Gm32737	211.905	-0.744327	0.00117743	0.0455367	-0.86358	0.86358	-0.86358	0.86358
chr1	55704872	55706209	Gm32949	169.29	-0.852588	0.000629134	0.029747	-0.862896	0.862896	-0.862896	0.862896
chr1	167081857	167082306	Gm33610	129.199	-1.31363	4.89812e-06	0.000868482	-0.823596	0.823596	-0.823596	0.823596
chr1	137453541	137454219	Gm34244	140.648	-1.29962	1.63432e-06	0.000396114	-0.84664	0.84664	-0.84664	0.84664
chr1	137323250	137324167	Gm34244	315.554	-0.877584	0.000187415	0.0128193	-0.758923	0.758923	-0.758923	0.758923
chr1	137696898	137697865	Gm34306	103.172	-1.0947	0.000238943	0.015247	-0.864852	0.864852	-0.864852	0.864852
chr1	137999291	137999862	Gm34353	107.095	-1.4354	1.92463e-06	0.000450088	-0.860887	0.860887	-0.860887	0.860887
chr1	62510509	62510937	Gm34881	77.5735	-1.6736	1.30336e-06	0.000332217	-0.864041	0.864041	-0.864041	0.864041
chr1	62564024	62564944	Gm34881	168.526	-1.26824	3.43457e-06	0.000670842	-0.813068	0.813068	-0.813068	0.813068
chr1	185728382	185728898	Gm35023	39.0142	-1.60483	0.000591313	0.0285995	-0.831519	0.831519	-0.831519	0.831519
chr1	186223345	186223962	Gm35201	264.714	-1.14505	2.88359e-07	0.000109434	-0.861552	0.861552	-0.861552	0.861552
chr1	186187201	186187951	Gm35201	318.205	-1.05092	3.54428e-07	0.000126204	-0.863705	0.863705	-0.863705	0.863705
chr1	186435149	186435908	Gm35341	178.156	-0.964649	0.000188697	0.0128969	-0.825738	0.825738	-0.825738	0.825738
chr1	124793077	124793455	Gm35355	62.0159	-1.37343	0.000472206	0.0244009	-0.787944	0.787944	-0.787944	0.787944
chr1	124791738	124792036	Gm35355	30.6218	-1.69431	0.00125893	0.0474854	-0.826469	0.826469	-0.826469	0.826469
chr1	64380952	64381764	Gm35803	499.145	-0.915138	4.49598e-06	0.000813857	-0.849239	0.849239	-0.849239	0.849239
chr1	129473472	129473902	Gm36347	146.825	-1.17522	6.00734e-05	0.00573727	-0.783841	0.783841	-0.783841	0.783841
chr1	47163832	47164362	Gm39638	184.587	-1.10549	1.7763e-05	0.00232876	-0.837772	0.837772	-0.837772	0.837772
chr1	68142543	68143170	Gm39658	242.211	-0.935682	3.93914e-05	0.00416168	-0.859502	0.859502	-0.859502	0.859502
chr1	158220142	158221393	Gm39686	342.365	-0.666721	0.000842834	0.036537	-0.846716	0.846716	-0.846716	0.846716
chr1	180312771	180313440	Gm39713	227.777	-1.10737	1.07744e-06	0.000285974	-0.856284	0.856284	-0.856284	0.856284
chr1	106428754	106429540	Gm41928	80.513	-1.4225	1.88497e-05	0.00242582	-0.862124	0.862124	-0.862124	0.862124
chr1	127530959	127531761	Gm41947	260.586	-0.860229	0.000130794	0.00991001	-0.854022	0.854022	-0.854022	0.854022
chr1	64975287	64976159	Gm51627	249.804	-1.28182	5.24809e-08	3.13173e-05	-0.855273	0.855273	-0.855273	0.855273
chr1	64852306	64852662	Gm51628	147.446	-1.25563	1.76167e-05	0.0023166	-0.822114	0.822114	-0.822114	0.822114
chr1	64891109	64891842	Gm51628	245.837	-0.874705	8.88833e-05	0.00760713	-0.860869	0.860869	-0.860869	0.860869
chr1	64849028	64849341	Gm51628	81.3428	-1.04902	0.00123009	0.046785	-0.850915	0.850915	-0.850915	0.850915
chr1	132558009	132558649	Gm51646	153.34	-0.866873	0.00125418	0.0473431	-0.757808	0.757808	-0.757808	0.757808
chr1	133195995	133196565	Gm51648	103.912	-1.42161	2.87588e-06	0.000605453	-0.863344	0.863344	-0.863344	0.863344
chr1	133197145	133197642	Gm51648	119.03	-1.12479	7.97865e-05	0.00702445	-0.858384	0.858384	-0.858384	0.858384
chr1	154811080	154811505	Gm51649	31.9272	-2.34411	1.78269e-05	0.00233061	-0.851006	0.851006	-0.851006	0.851006
chr1	187355751	187356590	Gm51737	220.271	-0.971088	4.09896e-05	0.00428864	-0.854208	0.854208	-0.854208	0.854208
chr1	55205911	55206301	Gm51743	56.8937	-1.28751	0.000769178	0.0342889	-0.86154	0.86154	-0.86154	0.86154
chr1	68401141	68401640	Gm51744	120.442	-1.36941	4.35749e-06	0.000792102	-0.851607	0.851607	-0.851607	0.851607
chr1	127419214	127420000	Gm51746	115.84	-1.20126	2.69152e-05	0.00315141	-0.859766	0.859766	-0.859766	0.859766
chr1	25854292	25854946	Gm53060	152.312	-1.11936	4.28156e-05	0.00445278	-0.844232	0.844232	-0.844232	0.844232
chr1	92223940	92225026	Hdac4	172.839	-0.918672	0.000244855	0.0154681	-0.84934	0.84934	-0.84934	0.84934
chr1	176879761	176880478	Hmga2-ps1	110.943	-0.98574	0.000625365	0.0296492	-0.865822	0.865822	-0.865822	0.865822
chr1	131378395	131379013	Ikbke	55.6837	-1.49081	0.000201001	0.0135031	-0.83838	0.83838	-0.83838	0.83838
chr1	172349764	172350819	Kcnj10	389.751	-0.684638	0.000457543	0.023817	-0.865564	0.865564	-0.865564	0.865564
chr1	93079520	93080337	Kif1a	411.698	-0.8965	4.11961e-05	0.00430505	-0.803568	0.803568	-0.803568	0.803568
chr1	168007368	168007863	Lmx1a	233.466	-0.99065	1.95168e-05	0.00247973	-0.849202	0.849202	-0.849202	0.849202
chr1	38842855	38843612	Lonrf2	127.143	-1.84288	2.04529e-09	2.80909e-06	-0.852301	0.852301	-0.852301	0.852301
chr1	38847966	38848345	Lonrf2	140.019	-0.944722	0.000704741	0.032344	-0.829445	0.829445	-0.829445	0.829445
chr1	97540472	97541154	Macir	152.775	-1.28659	2.18182e-06	0.000492915	-0.841313	0.841313	-0.841313	0.841313
chr1	82687843	82688355	Mff	60.609	-1.78632	6.62637e-06	0.0010942	-0.838004	0.838004	-0.838004	0.838004
chr1	176753949	176754651	Mir350	101.815	-0.996375	0.000933442	0.0392926	-0.853375	0.853375	-0.853375	0.853375
chr1	194773856	194774557	Mir3962	317.361	-0.731758	0.000598545	0.0288204	-0.801537	0.801537	-0.801537	0.801537
chr1	34399228	34399958	Mir5103	166.29	-0.930056	0.00045703	0.0238082	-0.782577	0.782577	-0.782577	0.782577
chr1	76786772	76787403	Mir6343	132.173	-1.33165	2.59674e-06	0.000557539	-0.858072	0.858072	-0.858072	0.858072
chr1	77456686	77457094	Mir6352	150.257	-1.16909	8.31267e-06	0.00129365	-0.864402	0.864402	-0.864402	0.864402
chr1	77110301	77110725	Mir6352	44.2776	-1.44561	0.00113593	0.0445126	-0.836705	0.836705	-0.836705	0.836705
chr1	9658398	9659567	Mybl1	192.931	-0.907597	0.000210273	0.0139027	-0.854811	0.854811	-0.854811	0.854811
chr1	87493544	87493945	Ngef	89.6181	-1.19354	0.000252397	0.015757	-0.821393	0.821393	-0.821393	0.821393
chr1	132333696	132334335	Nuak2	272.528	-0.839347	0.000150049	0.0109749	-0.824403	0.824403	-0.824403	0.824403
chr1	61685251	61686139	Pard3b	122.949	-1.33545	5.3113e-06	0.000917307	-0.853272	0.853272	-0.853272	0.853272
chr1	62076215	62076635	Pard3bos2	32.0544	-1.65526	0.00118402	0.0456548	-0.832678	0.832678	-0.832678	0.832678
chr1	172202213	172203764	Pea15a	581.109	-0.791689	1.19006e-05	0.00172679	-0.857032	0.857032	-0.857032	0.857032
chr1	106199662	106200090	Phlpp1	131.713	-1.69743	4.47627e-09	4.84147e-06	-0.850906	0.850906	-0.850906	0.850906
chr1	133079509	133080810	Pik3c2b	262.291	-1.16759	9.15756e-08	4.66714e-05	-0.864031	0.864031	-0.864031	0.864031
chr1	64916568	64917485	Plekhm3	303.771	-1.13775	1.52094e-07	6.68034e-05	-0.861973	0.861973	-0.861973	0.861973
chr1	165966373	165967187	Pou2f1	249.132	-1.15812	1.16549e-06	0.000305594	-0.826379	0.826379	-0.826379	0.826379
chr1	190191740	190192707	Prox1	236.599	-0.938869	2.44894e-05	0.00291071	-0.862203	0.862203	-0.862203	0.862203
chr1	190148371	190149184	Prox1os	124.644	-1.55339	5.42136e-08	3.20842e-05	-0.856569	0.856569	-0.856569	0.856569
chr1	86509416	86509895	Ptma	172.435	-0.851366	0.000931681	0.0392481	-0.823996	0.823996	-0.823996	0.823996
chr1	155790079	155790895	Qsox1	217.574	-0.92568	5.25232e-05	0.00515854	-0.855317	0.855317	-0.855317	0.855317
chr1	91204004	91204732	Ramp1	89.3241	-1.19967	0.00102928	0.041746	-0.701321	0.701321	-0.701321	0.701321
chr1	79357065	79358056	Scg2	143.624	-0.928286	0.000387926	0.0212415	-0.864609	0.864609	-0.864609	0.864609
chr1	189978209	189978737	Smyd2	100.566	-0.998305	0.00105438	0.0424338	-0.855513	0.855513	-0.855513	0.855513
chr1	133492155	133493766	Sox13	610.323	-1.07882	7.00187e-08	3.90871e-05	-0.826336	0.826336	-0.826336	0.826336
chr1	133397634	133398373	Sox13	219.281	-0.841021	0.000439728	0.0231297	-0.794677	0.794677	-0.794677	0.794677
chr1	170367110	170367709	Spata46	79.0567	-1.06051	0.00128445	0.047905	-0.864637	0.864637	-0.864637	0.864637
chr1	83285626	83286224	Sphkap	124.466	-1.07384	0.000315599	0.0183151	-0.818397	0.818397	-0.818397	0.818397
chr1	120287502	120288145	Steap3	49.7188	-1.47466	0.000318696	0.0184161	-0.865521	0.865521	-0.865521	0.865521
chr1	12734298	12734896	Sulf1	42.7335	-1.47956	0.000733368	0.0332405	-0.857224	0.857224	-0.857224	0.857224
chr1	12704455	12704846	Sulf1	32.7137	-1.64343	0.00127813	0.0477516	-0.82611	0.82611	-0.82611	0.82611
chr1	156089854	156090499	Tor1aip2	134.486	-0.888664	0.000968935	0.0400952	-0.828937	0.828937	-0.828937	0.828937
chr1	177375283	177375904	Zbtb18	97.8807	-1.43234	9.13905e-06	0.00138489	-0.84842	0.84842	-0.84842	0.84842
chr10	120344705	120345661	1700006J14Rik	218.238	-0.988214	3.3241e-05	0.00367806	-0.84396	0.84396	-0.84396	0.84396
chr10	41991276	41992052	1700016J18Rik	249.679	-1.22113	1.02866e-07	5.05723e-05	-0.839104	0.839104	-0.839104	0.839104
chr10	87101516	87102162	1700113H08Rik	88.4545	-1.10792	0.000646148	0.030336	-0.837538	0.837538	-0.837538	0.837538
chr10	84477537	84478291	4930463O16Rik	197.511	-1.25657	7.39172e-07	0.000218288	-0.833421	0.833421	-0.833421	0.833421
chr10	124045826	124046267	4930503E24Rik	54.0839	-1.42042	0.000360245	0.0201363	-0.859882	0.859882	-0.859882	0.859882
chr10	87447731	87448280	Ascl1	324.219	-1.16787	2.37838e-06	0.000517071	-0.800416	0.800416	-0.800416	0.800416
chr10	63089208	63090865	Atoh7	374.916	-0.955358	1.38138e-06	0.000344327	-0.865485	0.865485	-0.865485	0.865485
chr10	63098175	63098604	Atoh7	77.5802	-1.25207	0.000268521	0.0164721	-0.85302	0.85302	-0.85302	0.85302
chr10	94816292	94817106	Cep83	65.6749	-1.16348	0.00107681	0.0429962	-0.862014	0.862014	-0.862014	0.862014
chr10	83019554	83020378	Chst11	325.805	-0.80947	0.000525375	0.0265068	-0.728309	0.728309	-0.728309	0.728309
chr10	60202822	60203361	Chst3	85.9888	-1.05128	0.00115213	0.0448524	-0.853562	0.853562	-0.853562	0.853562
chr10	76801617	76802803	Col6a1	449.518	-0.673501	0.000800526	0.0352504	-0.758924	0.758924	-0.758924	0.758924
chr10	110931074	110932091	Csrp2	519.439	-0.689366	0.000268839	0.0164721	-0.856882	0.856882	-0.856882	0.856882
chr10	99265393	99265663	Dusp6	176.107	-1.13845	1.8449e-05	0.00239137	-0.825175	0.825175	-0.825175	0.825175
chr10	25433408	25434053	Epb41l2	190.221	-1.1105	6.71366e-05	0.00621298	-0.766066	0.766066	-0.766066	0.766066
chr10	25369051	25369351	Epb41l2	19.3721	-2.18477	0.00136935	0.0499064	-0.83957	0.83957	-0.83957	0.83957
chr10	89434564	89435249	Gas2l3	163.663	-1.23954	2.23454e-06	0.000499608	-0.855617	0.855617	-0.855617	0.855617
chr10	98041549	98042212	Gm10754	125.341	-1.34356	1.66472e-05	0.00223323	-0.808841	0.808841	-0.808841	0.808841
chr10	81403532	81403808	Gm16104	49.1948	-1.5129	0.000655774	0.0306383	-0.795766	0.795766	-0.795766	0.795766
chr10	21082204	21083090	Gm20149	456.148	-1.28657	8.41205e-10	1.4272e-06	-0.854111	0.854111	-0.854111	0.854111
chr10	21101726	21102557	Gm20149	307.333	-1.22897	5.2883e-09	5.51302e-06	-0.866007	0.866007	-0.866007	0.866007
chr10	92332836	92333868	Gm20757	524.03	-0.785516	0.000168539	0.0119046	-0.788085	0.788085	-0.788085	0.788085
chr10	66371764	66372205	Gm22594	66.0588	-1.40566	9.67855e-05	0.00803818	-0.859186	0.859186	-0.859186	0.859186
chr10	38553436	38554326	Gm22911	497.811	-0.953878	4.93854e-06	0.000872076	-0.830798	0.830798	-0.830798	0.830798
chr10	87384527	87385399	Gm23191	583.979	-1.17721	1.87265e-09	2.6563e-06	-0.853338	0.853338	-0.853338	0.853338
chr10	8520951	8521389	Gm24374	121.72	-1.06911	0.000173018	0.0121516	-0.852135	0.852135	-0.852135	0.852135
chr10	23126262	23126996	Gm24655	59.3015	-1.23319	0.00120736	0.0462662	-0.833412	0.833412	-0.833412	0.833412
chr10	103726548	103727035	Gm25143	256.607	-1.12906	6.30849e-07	0.000195647	-0.86125	0.86125	-0.86125	0.86125
chr10	104032780	104033509	Gm25143	123.015	-1.40191	7.10741e-07	0.000213536	-0.865989	0.865989	-0.865989	0.865989
chr10	8898318	8899219	Gm25410	75.0465	-1.16124	0.000744933	0.0335709	-0.818616	0.818616	-0.818616	0.818616
chr10	105199930	105200479	Gm25422	87.3077	-1.39881	1.35984e-05	0.00191012	-0.859589	0.859589	-0.859589	0.859589
chr10	46826067	46826350	Gm25650	84.212	-1.12488	0.000794881	0.0350673	-0.836011	0.836011	-0.836011	0.836011
chr10	114240406	114241005	Gm31058	61.2523	-1.68755	1.22222e-05	0.00174692	-0.850951	0.850951	-0.850951	0.850951
chr10	113874448	113874998	Gm31058	44.0897	-1.5295	0.00063004	0.0297736	-0.80298	0.80298	-0.80298	0.80298
chr10	37364221	37365286	Gm31202	428.864	-1.325	2.55071e-09	3.24567e-06	-0.819546	0.819546	-0.819546	0.819546
chr10	94621549	94622420	Gm32898	235.523	-0.913022	5.43098e-05	0.00529197	-0.864489	0.864489	-0.864489	0.864489
chr10	119123509	119123881	Gm33982	95.4456	-1.72642	6.45401e-08	3.62627e-05	-0.864097	0.864097	-0.864097	0.864097
chr10	85008151	85008817	Gm34633	68.7987	-1.45733	4.22398e-05	0.00440348	-0.858374	0.858374	-0.858374	0.858374
chr10	100127962	100128776	Gm35533	310.648	-0.802753	0.000380516	0.0209313	-0.821392	0.821392	-0.821392	0.821392
chr10	51257606	51258132	Gm35917	130.447	-1.00751	0.000268993	0.0164721	-0.857685	0.857685	-0.857685	0.857685
chr10	108569390	108570200	Gm36601	129.443	-1.30922	2.91945e-06	0.00061165	-0.845928	0.845928	-0.845928	0.845928
chr10	108524205	108524978	Gm36601	422.817	-0.827627	5.13545e-05	0.00509581	-0.841373	0.841373	-0.841373	0.841373
chr10	108479798	108480704	Gm36601	213.648	-0.939551	0.000106733	0.00855912	-0.824493	0.824493	-0.824493	0.824493
chr10	27005707	27006308	Gm40618	109.25	-1.55745	8.127e-07	0.000232849	-0.815412	0.815412	-0.815412	0.815412
chr10	43323395	43323786	Gm40631	113.781	-1.1736	6.2649e-05	0.00591794	-0.835059	0.835059	-0.835059	0.835059
chr10	43317292	43318106	Gm40631	157.466	-1.11694	0.000116908	0.00912971	-0.764377	0.764377	-0.764377	0.764377
chr10	44873564	44874282	Gm40638	66.7774	-1.43569	8.29518e-05	0.00722817	-0.84904	0.84904	-0.84904	0.84904
chr10	98749112	98749552	Gm40750	53.7642	-1.31899	0.00120459	0.0462012	-0.787971	0.787971	-0.787971	0.787971
chr10	114662467	114662776	Gm40766	40.769	-1.93046	3.55754e-05	0.00387199	-0.864642	0.864642	-0.864642	0.864642
chr10	121836331	121836565	Gm46183	10.8662	-4.0389	0.000992977	0.0407587	-0.860316	0.860316	-0.860316	0.860316
chr10	105484131	105484935	Gm46241	243.953	-1.06283	1.88829e-06	0.000446415	-0.851156	0.851156	-0.851156	0.851156
chr10	20285360	20285996	Gm48249	336.955	-0.829357	6.45172e-05	0.00603172	-0.861485	0.861485	-0.861485	0.861485
chr10	122883771	122884728	Gm51817	452.602	-0.826692	1.61962e-05	0.00218287	-0.85583	0.85583	-0.85583	0.85583
chr10	122950915	122951403	Gm51818	63.6627	-1.18609	0.00105345	0.0424161	-0.863713	0.863713	-0.863713	0.863713
chr10	41055430	41056160	Gpr6	61.5265	-1.37708	0.000250823	0.01567	-0.848602	0.848602	-0.848602	0.848602
chr10	80048393	80048711	Gpx4	41.588	-2.06267	1.20619e-05	0.00173658	-0.845234	0.845234	-0.845234	0.845234
chr10	80044140	80044413	Gpx4	53.7434	-1.27819	0.00108906	0.0432062	-0.858726	0.858726	-0.858726	0.858726
chr10	49256186	49256992	Grik2	204.774	-1.01821	2.04398e-05	0.00255209	-0.856949	0.856949	-0.856949	0.856949
chr10	36483312	36483681	Hs3st5	134.372	-0.962478	0.000569833	0.0279368	-0.837749	0.837749	-0.837749	0.837749
chr10	13118532	13119297	Hymai	186.648	-1.66944	3.50173e-09	3.98677e-06	-0.815715	0.815715	-0.815715	0.815715
chr10	13117315	13117679	Hymai	154.056	-1.00055	0.000178397	0.0123588	-0.809129	0.809129	-0.809129	0.809129
chr10	26327670	26328320	L3mbtl3	189.83	-1.26789	4.0382e-06	0.000753046	-0.789001	0.789001	-0.789001	0.789001
chr10	78775859	78776259	LOC115487412	99.1307	-1.03907	0.000533508	0.0268076	-0.853974	0.853974	-0.853974	0.853974
chr10	83210971	83211587	LOC115487465	127.54	-1.42481	7.27032e-07	0.000217452	-0.833394	0.833394	-0.833394	0.833394
chr10	83106006	83106803	LOC115487465	222.705	-1.09847	7.166e-06	0.00115898	-0.820715	0.820715	-0.820715	0.820715
chr10	79900864	79901691	Med16	351.923	-1.30847	1.67585e-10	5.3706e-07	-0.864116	0.864116	-0.864116	0.864116
chr10	3905697	3906355	Mthfd1l	299.328	-0.846249	9.34025e-05	0.00786171	-0.850585	0.850585	-0.850585	0.850585
chr10	3888545	3888911	Mthfd1l	103.331	-1.16917	0.000135252	0.0102031	-0.849615	0.849615	-0.849615	0.849615
chr10	21109335	21110216	Myb	231.167	-0.819679	0.000332195	0.0189854	-0.861176	0.861176	-0.861176	0.861176
chr10	89491365	89491693	Nr1h4	55.1802	-1.27507	0.00113757	0.0445184	-0.836748	0.836748	-0.836748	0.836748
chr10	94129392	94130166	Nr2c1	276.807	-0.702904	0.000993509	0.0407612	-0.855749	0.855749	-0.855749	0.855749
chr10	42579581	42580935	Nr2e1	479.284	-0.676596	0.00133562	0.0491386	-0.788687	0.788687	-0.788687	0.788687
chr10	95595770	95596550	Nudt4	334.345	-1.20406	2.71729e-08	1.94313e-05	-0.835625	0.835625	-0.835625	0.835625
chr10	13415588	13416389	Phactr2	242.813	-1.20045	2.8641e-07	0.000109434	-0.858284	0.858284	-0.858284	0.858284
chr10	79853349	79855124	Ptbp1	938.71	-0.661853	0.000508177	0.0258265	-0.808438	0.808438	-0.808438	0.808438
chr10	68063806	68064985	Rtkn2	210.625	-1.00472	3.25646e-05	0.00362174	-0.843226	0.843226	-0.843226	0.843226
chr10	9545603	9546115	Samd5	84.2386	-1.40428	1.75211e-05	0.00230922	-0.864683	0.864683	-0.864683	0.864683
chr10	58885354	58885934	Sh3rf3	192.913	-1.49914	1.29356e-08	1.08668e-05	-0.831712	0.831712	-0.831712	0.831712
chr10	127516486	127517001	Shmt2	196.96	-0.951294	0.000365031	0.0202989	-0.793633	0.793633	-0.793633	0.793633
chr10	81036990	81037556	Slc39a3	357.107	-0.937738	0.000137728	0.0103358	-0.767161	0.767161	-0.767161	0.767161
chr10	109140533	109141606	Syt1	228.29	-0.764424	0.000705366	0.032344	-0.862927	0.862927	-0.862927	0.862927
chr10	62216551	62217635	Tspan15	755.27	-1.14353	2.71347e-08	1.94313e-05	-0.813819	0.813819	-0.813819	0.813819
chr10	87948028	87948568	Tyms-ps	142.565	-0.846707	0.00118143	0.0455881	-0.865506	0.865506	-0.865506	0.865506
chr10	93837724	93837981	Usp44	41.6826	-2.36831	1.49977e-06	0.000368667	-0.836173	0.836173	-0.836173	0.836173
chr10	12595282	12595750	Utrn	75.9523	-1.38427	6.01647e-05	0.00573966	-0.836273	0.836273	-0.836273	0.836273
chr11	39477094	39477521	4930553C11Rik	91.6424	-1.20957	0.000130138	0.00986895	-0.858126	0.858126	-0.858126	0.858126
chr11	14181937	14182772	4930554G24Rik	271.752	-1.23809	5.36766e-07	0.000173033	-0.797474	0.797474	-0.797474	0.797474
chr11	19159617	19160547	4933406G16Rik	78.6096	-1.07903	0.001157	0.0449534	-0.835188	0.835188	-0.835188	0.835188
chr11	18882247	18882656	8430419K02Rik	152.32	-1.09638	4.45227e-05	0.00456789	-0.852244	0.852244	-0.852244	0.852244
chr11	71497793	71498508	9230020A06Rik	147.252	-1.06727	0.00017671	0.0123109	-0.818869	0.818869	-0.818869	0.818869
chr11	9220497	9220921	Abca13	144.575	-1.62509	2.46486e-08	1.8386e-05	-0.849506	0.849506	-0.849506	0.849506
chr11	110322045	110322805	Abca5	355.66	-1.30181	3.5713e-10	7.72534e-07	-0.862922	0.862922	-0.862922	0.862922
chr11	102770620	102771179	Adam11	133.287	-0.869222	0.00111729	0.0440236	-0.85543	0.85543	-0.85543	0.85543
chr11	94327722	94328521	Ankrd40	308.575	-0.706257	0.0011695	0.0453172	-0.832853	0.832853	-0.832853	0.832853
chr11	112708198	112708860	BC006965	273.881	-0.844062	0.000178212	0.0123559	-0.84456	0.84456	-0.84456	0.84456
chr11	112501735	112502266	BC006965	363.963	-0.754733	0.000780911	0.0346157	-0.746495	0.746495	-0.746495	0.746495
chr11	85678701	85678952	Bcas3os1	23.4747	-2.55071	8.33342e-05	0.0072469	-0.858611	0.858611	-0.858611	0.858611
chr11	114795012	114796419	Btbd17	757.527	-0.882317	6.08827e-07	0.00019018	-0.839467	0.839467	-0.839467	0.839467
chr11	80503756	80504742	C030013C21Rik	247.341	-0.781074	0.000570554	0.0279368	-0.818096	0.818096	-0.818096	0.818096
chr11	82260449	82260682	Ccl1	28.37	-1.79261	0.00125217	0.047313	-0.807323	0.807323	-0.807323	0.807323
chr11	43548195	43548738	Ccnjl	219.133	-0.858078	0.000198105	0.0133431	-0.855488	0.855488	-0.855488	0.855488
chr11	78761136	78761357	Ccnq	24.3366	-2.45625	9.5638e-05	0.00798001	-0.862158	0.862158	-0.862158	0.862158
chr11	51316055	51316702	Col23a1	207.528	-1.48285	1.19436e-09	1.84544e-06	-0.854722	0.854722	-0.854722	0.854722
chr11	113709857	113710861	Cpsf4l	175.61	-1.11293	8.09484e-06	0.00126888	-0.839534	0.839534	-0.839534	0.839534
chr11	34738943	34739337	Dock2	80.3068	-1.68643	1.01296e-06	0.000272199	-0.860239	0.860239	-0.860239	0.860239
chr11	84042928	84044087	Dusp14	248.595	-0.980179	1.78438e-05	0.00233061	-0.842978	0.842978	-0.842978	0.842978
chr11	29968816	29969221	Eml6	44.0468	-1.67206	0.000174455	0.0122227	-0.837208	0.837208	-0.837208	0.837208
chr11	102603655	102604768	Fzd2	377.076	-0.738889	0.000976101	0.0402835	-0.789374	0.789374	-0.789374	0.789374
chr11	116285850	116287324	Galr2	177.217	-0.850646	0.000603507	0.0289306	-0.807587	0.807587	-0.807587	0.807587
chr11	96875582	96876179	Gm11523	203.636	-0.955951	0.000547296	0.0272356	-0.747657	0.747657	-0.747657	0.747657
chr11	96885157	96886511	Gm11523	140.652	-1.00739	0.00057079	0.0279368	-0.769578	0.769578	-0.769578	0.769578
chr11	107778639	107779322	Gm11650	201.859	-0.882371	0.000433932	0.0229504	-0.777302	0.777302	-0.777302	0.777302
chr11	108162116	108162663	Gm11655	135.192	-1.81162	2.25717e-10	5.74431e-07	-0.863085	0.863085	-0.863085	0.863085
chr11	12257316	12258026	Gm12002	336.719	-1.2609	3.90884e-08	2.50071e-05	-0.830008	0.830008	-0.830008	0.830008
chr11	38067675	38068013	Gm12128	60.3478	-1.89226	1.32054e-06	0.00033508	-0.856965	0.856965	-0.856965	0.856965
chr11	54353138	54353753	Gm12224	102.255	-1.11575	0.000460108	0.0239031	-0.770399	0.770399	-0.770399	0.770399
chr11	54335965	54336691	Gm12224	77.7408	-1.13643	0.000995595	0.0408274	-0.782213	0.782213	-0.782213	0.782213
chr11	53493173	53493941	Gm19835	176.367	-1.69232	8.02331e-10	1.39478e-06	-0.851971	0.851971	-0.851971	0.851971
chr11	53491914	53492390	Gm19835	146.825	-1.32005	3.77505e-06	0.000714756	-0.830692	0.830692	-0.830692	0.830692
chr11	86051410	86051930	Gm20759	152.106	-1.3113	4.4601e-07	0.000150163	-0.862023	0.862023	-0.862023	0.862023
chr11	87426508	87427441	Gm22068	767.3	-0.619329	0.00113218	0.0444461	-0.791915	0.791915	-0.791915	0.791915
chr11	83371264	83371908	Gm23951	87.217	-1.12232	0.000537238	0.0269325	-0.830425	0.830425	-0.830425	0.830425
chr11	5255226	5256035	Gm25142	187.721	-1.07332	1.78579e-05	0.00233061	-0.855429	0.855429	-0.855429	0.855429
chr11	111558620	111559025	Gm30158	31.2729	-2.05956	0.000163854	0.0116537	-0.829328	0.829328	-0.829328	0.829328
chr11	52561119	52561779	Gm30366	255.177	-0.963848	1.60252e-05	0.00216561	-0.862139	0.862139	-0.862139	0.862139
chr11	80518342	80519104	Gm31109	271.685	-1.00448	3.79651e-06	0.000717251	-0.853235	0.853235	-0.853235	0.853235
chr11	67153045	67153481	Gm31285	88.6328	-1.11453	0.00117533	0.0454916	-0.798847	0.798847	-0.798847	0.798847
chr11	20046003	20046273	Gm32080	36.4461	-1.78971	0.000227154	0.014646	-0.862055	0.862055	-0.862055	0.862055
chr11	36302806	36303482	Gm33585	203.38	-1.29976	6.7933e-07	0.000208441	-0.817406	0.817406	-0.817406	0.817406
chr11	37361503	37361866	Gm33791	26.6546	-2.14013	0.000241069	0.0153375	-0.838532	0.838532	-0.838532	0.838532
chr11	37527713	37528102	Gm33791	21.2368	-2.11203	0.00129858	0.0481655	-0.810481	0.810481	-0.810481	0.810481
chr11	87555200	87555672	Gm34000	137.849	-1.02638	0.000113394	0.00898501	-0.863603	0.863603	-0.863603	0.863603
chr11	40312599	40313292	Gm34173	90.896	-1.59861	1.23492e-06	0.000319626	-0.859801	0.859801	-0.859801	0.859801
chr11	40539600	40540529	Gm34281	196.338	-0.870593	0.00102109	0.0414603	-0.762223	0.762223	-0.762223	0.762223
chr11	75263474	75264226	Gm35169	228.121	-1.01835	3.30491e-05	0.00366151	-0.835895	0.835895	-0.835895	0.835895
chr11	82290821	82291221	Gm38577	113.373	-1.01514	0.000780879	0.0346157	-0.765006	0.765006	-0.765006	0.765006
chr11	96899316	96900033	Gm38961	144.633	-1.50353	1.75153e-07	7.42916e-05	-0.843548	0.843548	-0.843548	0.843548
chr11	105523715	105524768	Gm39419	231.661	-1.31387	9.51411e-09	8.48688e-06	-0.863431	0.863431	-0.863431	0.863431
chr11	112307327	112307866	Gm39461	82.4104	-1.43284	1.75309e-05	0.00230922	-0.863564	0.863564	-0.863564	0.863564
chr11	113785160	113786310	Gm39468	657.579	-0.663162	0.000416188	0.0223805	-0.812273	0.812273	-0.812273	0.812273
chr11	115956476	115956961	Gm39474	120.532	-1.17779	2.8548e-05	0.00328736	-0.865216	0.865216	-0.865216	0.865216
chr11	5128952	5129497	Gm39572	172.811	-0.874396	0.000402127	0.0218013	-0.864972	0.864972	-0.864972	0.864972
chr11	35505730	35506239	Gm39705	209.918	-1.01828	3.47509e-05	0.00380138	-0.844254	0.844254	-0.844254	0.844254
chr11	35512704	35513733	Gm39705	170.105	-0.826707	0.000997818	0.0408992	-0.857864	0.857864	-0.857864	0.857864
chr11	62129812	62130671	Gm39985	89.7575	-1.65828	8.40693e-07	0.000237438	-0.828156	0.828156	-0.828156	0.828156
chr11	63455104	63455586	Gm40016	168.344	-1.75163	3.10419e-10	7.06833e-07	-0.846968	0.846968	-0.846968	0.846968
chr11	63412088	63412898	Gm40016	83.532	-1.35175	4.67661e-05	0.00474388	-0.835409	0.835409	-0.835409	0.835409
chr11	67379740	67380459	Gm40029	99.3578	-1.24296	0.00011381	0.00899244	-0.786027	0.786027	-0.786027	0.786027
chr11	36106531	36107201	Gm42071	185.232	-0.970409	0.000125257	0.00957757	-0.845745	0.845745	-0.845745	0.845745
chr11	98929443	98930036	Gm46294	199.159	-0.832364	0.000370166	0.0205185	-0.850446	0.850446	-0.850446	0.850446
chr11	108894045	108894558	Gm46298	113.353	-0.945152	0.000910767	0.0385736	-0.845213	0.845213	-0.845213	0.845213
chr11	112991758	112992476	Gm46301	223.92	-1.01262	1.19609e-05	0.00172778	-0.863736	0.863736	-0.863736	0.863736
chr11	86851420	86852989	Gm51288	260.923	-0.854502	7.3375e-05	0.00660658	-0.856601	0.856601	-0.856601	0.856601
chr11	37073161	37073621	Gm51890	29.5182	-1.81754	0.000689466	0.0317158	-0.853368	0.853368	-0.853368	0.853368
chr11	113431283	113431814	Gm51928	80.0609	-1.2744	0.000114148	0.00900354	-0.864671	0.864671	-0.864671	0.864671
chr11	114054520	114055307	Gm51929	397.674	-0.720788	0.00022577	0.0146331	-0.865609	0.865609	-0.865609	0.865609
chr11	114040290	114041016	Gm51929	163.19	-0.872775	0.000669363	0.0310885	-0.843639	0.843639	-0.843639	0.843639
chr11	120185437	120186025	Gm9734	297.29	-0.886305	0.000448862	0.0234817	-0.754773	0.754773	-0.754773	0.754773
chr11	109358454	109358876	Gna13	62.1957	-1.36954	0.000232378	0.0149051	-0.843459	0.843459	-0.843459	0.843459
chr11	53252280	53252886	Hspa4	113.332	-1.14873	0.000160557	0.0115064	-0.801851	0.801851	-0.801851	0.801851
chr11	110799900	110800573	Kcnj16	113.767	-0.972984	0.000775482	0.0344633	-0.819607	0.819607	-0.819607	0.819607
chr11	79095438	79096283	Ksr1	175.69	-1.17653	5.36488e-06	0.000924716	-0.829268	0.829268	-0.829268	0.829268
chr11	11940909	11941594	LOC102631979	186.64	-1.53339	5.89941e-10	1.08608e-06	-0.865448	0.865448	-0.865448	0.865448
chr11	56246657	56247428	LOC115487877	240.986	-0.889431	0.00010494	0.00848737	-0.834404	0.834404	-0.834404	0.834404
chr11	78820373	78820796	Lyrm9	79.4024	-1.24208	0.000210264	0.0139027	-0.85617	0.85617	-0.85617	0.85617
chr11	78815779	78816802	Lyrm9	382.245	-0.703553	0.000450217	0.0235273	-0.859233	0.859233	-0.859233	0.859233
chr11	19010283	19011087	Meis1	246.787	-0.822319	0.000289328	0.0172842	-0.852917	0.852917	-0.852917	0.852917
chr11	88406296	88406868	Mir378b	232.805	-0.785496	0.000748061	0.0336421	-0.800098	0.800098	-0.800098	0.800098
chr11	68097547	68097854	Mir6406	34.0693	-3.01386	1.97898e-07	8.15407e-05	-0.864183	0.864183	-0.864183	0.864183
chr11	68226468	68227182	Mir6406	108.005	-1.18135	0.000104593	0.00847386	-0.812252	0.812252	-0.812252	0.812252
chr11	76290342	76290887	Mrm3	201.692	-0.81505	0.000649465	0.0304257	-0.805715	0.805715	-0.805715	0.805715
chr11	116811173	116811967	Mxra7	641.825	-0.726424	0.000145796	0.0107456	-0.837201	0.837201	-0.837201	0.837201
chr11	116826552	116827264	Mxra7	129.416	-0.93614	0.00059343	0.0286538	-0.841095	0.841095	-0.841095	0.841095
chr11	100618847	100620252	Nkiras2	551.67	-0.645816	0.000887384	0.0378155	-0.832179	0.832179	-0.832179	0.832179
chr11	3292751	3293146	Patz1	179.322	-0.831127	0.000818396	0.0357463	-0.820516	0.820516	-0.820516	0.820516
chr11	89955692	89956141	Pctp	109.35	-1.29834	1.3745e-05	0.00192446	-0.861753	0.861753	-0.861753	0.861753
chr11	95633426	95633988	Phb	200.268	-1.41498	1.35916e-07	6.22244e-05	-0.833653	0.833653	-0.833653	0.833653
chr11	95632392	95632905	Phb	123.033	-1.16048	0.000180233	0.0124263	-0.75519	0.75519	-0.75519	0.75519
chr11	77964838	77965905	Phf12	304.66	-1.15401	1.26649e-07	5.92355e-05	-0.856486	0.856486	-0.856486	0.856486
chr11	77981652	77982880	Phf12	610.963	-0.75021	0.00106734	0.0427564	-0.717631	0.717631	-0.717631	0.717631
chr11	62494707	62495672	Pigl	197.592	-0.973244	3.71879e-05	0.00397399	-0.864623	0.864623	-0.864623	0.864623
chr11	77893727	77894564	Pipox	222.251	-0.888258	0.000237189	0.0151799	-0.819864	0.819864	-0.819864	0.819864
chr11	79613024	79613458	Rab11fip4os1	129.08	-1.15085	3.37946e-05	0.00372889	-0.848321	0.848321	-0.848321	0.848321
chr11	79611067	79611823	Rab11fip4os1	212.036	-0.931417	8.20271e-05	0.0071765	-0.85954	0.85954	-0.85954	0.85954
chr11	59975119	59975806	Rasd1	128.671	-0.932842	0.000848177	0.0367134	-0.805249	0.805249	-0.805249	0.805249
chr11	80335515	80336158	Rhbdl3	251.633	-0.876308	8.07828e-05	0.00709251	-0.862629	0.862629	-0.862629	0.862629
chr11	101479136	101479831	Rnd2	132.01	-1.29063	3.15998e-06	0.000640128	-0.861844	0.861844	-0.861844	0.861844
chr11	87108544	87109555	Ska2	966.678	-0.728586	0.000268448	0.0164721	-0.787117	0.787117	-0.787117	0.787117
chr11	117975302	117976335	Socs3	177.31	-1.24679	9.45399e-07	0.000258869	-0.850945	0.850945	-0.850945	0.850945
chr11	117939546	117940166	Socs3	142.814	-0.931218	0.000619824	0.0294517	-0.845803	0.845803	-0.845803	0.845803
chr11	32536955	32537328	Stk10	84.9863	-1.54381	3.52198e-06	0.00068176	-0.859536	0.859536	-0.859536	0.859536
chr11	68029926	68030357	Stx8	125.365	-1.91137	3.19687e-10	7.0927e-07	-0.845337	0.845337	-0.845337	0.845337
chr11	8530499	8530955	Tns3	88.6722	-1.18515	0.000321626	0.0185282	-0.791199	0.791199	-0.791199	0.791199
chr11	8401175	8401689	Tns3	82.9237	-1.11454	0.000578275	0.0282213	-0.84852	0.84852	-0.84852	0.84852
chr11	101138589	101139397	Tubg2	265.748	-0.807372	0.000258896	0.0160699	-0.856162	0.856162	-0.856162	0.856162
chr11	11088065	11088804	Vwc2	163.099	-1.68486	8.05981e-10	1.39478e-06	-0.855623	0.855623	-0.855623	0.855623
chr12	96114866	96115473	1700019M22Rik	66.9968	-1.63667	1.03833e-05	0.00153747	-0.861147	0.861147	-0.861147	0.861147
chr12	96453264	96453777	1700019M22Rik	99.3722	-1.24003	0.000398608	0.0217057	-0.718419	0.718419	-0.718419	0.718419
chr12	26635807	26636102	1700020D12Rik	39.0316	-1.58277	0.000821109	0.0358286	-0.843804	0.843804	-0.843804	0.843804
chr12	99339659	99340478	3300002A11Rik	359.172	-0.811033	5.74212e-05	0.00552576	-0.850986	0.850986	-0.850986	0.850986
chr12	38596349	38596965	4930428E07Rik	403.961	-0.900979	4.34419e-05	0.00449092	-0.804313	0.804313	-0.804313	0.804313
chr12	26796287	26797038	4933409F18Rik	84.1296	-1.49933	9.89329e-06	0.00148103	-0.834268	0.834268	-0.834268	0.834268
chr12	69485659	69486281	5830428M24Rik	251.054	-0.890848	6.79672e-05	0.00624974	-0.862286	0.862286	-0.862286	0.862286
chr12	55537705	55538367	Aldoart2	119.198	-1.67337	3.26918e-08	2.22734e-05	-0.844269	0.844269	-0.844269	0.844269
chr12	51736645	51737335	Ap4s1	166.448	-0.912862	0.000982394	0.0404586	-0.788491	0.788491	-0.788491	0.788491
chr12	108255327	108255857	Ccdc85c	287.844	-1.05247	3.95451e-06	0.000740631	-0.827712	0.827712	-0.827712	0.827712
chr12	108265597	108266618	Ccdc85c	381.626	-0.992415	5.98049e-06	0.00100286	-0.816496	0.816496	-0.816496	0.816496
chr12	108240786	108241560	Ccdc85c	312.949	-0.811859	0.000162986	0.0116359	-0.800094	0.800094	-0.800094	0.800094
chr12	117806005	117806926	Cdca7l	293.031	-1.40804	3.99968e-09	4.38076e-06	-0.840423	0.840423	-0.840423	0.840423
chr12	111671338	111672734	Ckb	382.337	-0.719059	0.000372465	0.0205919	-0.85374	0.85374	-0.85374	0.85374
chr12	108320339	108321195	Cyp46a1	607.222	-1.22159	4.04368e-08	2.55392e-05	-0.806121	0.806121	-0.806121	0.806121
chr12	71784685	71785573	Daam1	184.293	-0.948598	0.000104055	0.00843823	-0.86325	0.86325	-0.86325	0.86325
chr12	100831733	100832259	Dglucy	48.9812	-1.71337	5.15056e-05	0.00509911	-0.845173	0.845173	-0.845173	0.845173
chr12	118186974	118187624	Dnah11	298.712	-0.691595	0.00107086	0.0428379	-0.842787	0.842787	-0.842787	0.842787
chr12	3518674	3519271	Dtnb	81.0735	-1.29509	0.00019299	0.0130972	-0.795825	0.795825	-0.795825	0.795825
chr12	117172662	117173571	Gm10421	541.372	-1.11252	7.71263e-07	0.000224697	-0.784364	0.784364	-0.784364	0.784364
chr12	57400261	57400526	Gm16246	49.9876	-1.5374	0.000600178	0.0288233	-0.74536	0.74536	-0.74536	0.74536
chr12	91641352	91642206	Gm16876	525.561	-0.687322	0.000292349	0.0173856	-0.814611	0.814611	-0.814611	0.814611
chr12	86659305	86660032	Gm22004	126.541	-1.01426	0.000218443	0.0142866	-0.865968	0.865968	-0.865968	0.865968
chr12	56004492	56004814	Gm22296	93.3917	-1.39424	3.5033e-05	0.0038274	-0.811121	0.811121	-0.811121	0.811121
chr12	80571246	80571576	Gm23817	43.2488	-1.5788	0.000336512	0.0191601	-0.848857	0.848857	-0.848857	0.848857
chr12	14627098	14627447	Gm25414	75.5548	-1.29052	0.000177282	0.012321	-0.860445	0.860445	-0.860445	0.860445
chr12	17625895	17626550	Gm29864	424.408	-1.46203	8.00298e-11	3.29749e-07	-0.836369	0.836369	-0.836369	0.836369
chr12	81828337	81828750	Gm30706	113.392	-1.71803	8.58855e-08	4.55227e-05	-0.812917	0.812917	-0.812917	0.812917
chr12	29083228	29084409	Gm31333	395.097	-0.791549	5.14855e-05	0.00509911	-0.846246	0.846246	-0.846246	0.846246
chr12	29049009	29049568	Gm31333	412.422	-0.674245	0.000817366	0.0357373	-0.810336	0.810336	-0.810336	0.810336
chr12	118650538	118651155	Gm31626	286.765	-0.80151	0.000469496	0.0243404	-0.782304	0.782304	-0.782304	0.782304
chr12	5443896	5444255	Gm32214	48.0506	-1.62316	0.000120717	0.00932613	-0.849476	0.849476	-0.849476	0.849476
chr12	7122433	7122884	Gm32773	69.2478	-1.3975	0.000114621	0.0090326	-0.851994	0.851994	-0.851994	0.851994
chr12	86786884	86787546	Gm32806	108.182	-1.41111	2.03954e-06	0.000466867	-0.855197	0.855197	-0.855197	0.855197
chr12	7776364	7776720	Gm32828	63.5387	-1.34463	0.000268077	0.0164721	-0.836136	0.836136	-0.836136	0.836136
chr12	8364282	8364826	Gm33134	105.403	-1.10452	0.000756733	0.0339263	-0.740247	0.740247	-0.740247	0.740247
chr12	44851621	44852380	Gm33548	207.552	-0.798154	0.00074759	0.0336384	-0.844437	0.844437	-0.844437	0.844437
chr12	73761992	73762504	Gm34189	111.556	-0.941232	0.0010654	0.0427182	-0.840196	0.840196	-0.840196	0.840196
chr12	50430280	50430699	Gm34523	148.734	-1.33599	5.55947e-07	0.000176855	-0.863725	0.863725	-0.863725	0.863725
chr12	50875825	50876182	Gm34581	69.985	-1.59847	1.54459e-05	0.00210537	-0.84701	0.84701	-0.84701	0.84701
chr12	50851673	50852229	Gm34581	65.3913	-1.57947	0.000148513	0.0109024	-0.743778	0.743778	-0.743778	0.743778
chr12	38891359	38891859	Gm34611	43.3582	-2.47055	3.45199e-07	0.0001255	-0.856189	0.856189	-0.856189	0.856189
chr12	12610769	12611338	Gm34637	155.177	-1.32564	8.41736e-07	0.000237438	-0.852325	0.852325	-0.852325	0.852325
chr12	12590870	12591352	Gm34637	100.299	-1.38558	1.47487e-05	0.00203535	-0.842617	0.842617	-0.842617	0.842617
chr12	12710194	12710598	Gm34696	46.0466	-1.45691	0.000689932	0.0317204	-0.853132	0.853132	-0.853132	0.853132
chr12	12812646	12813452	Gm35155	297.55	-0.993465	4.13267e-06	0.000760824	-0.861904	0.861904	-0.861904	0.861904
chr12	12827435	12828822	Gm35155	325.276	-0.675538	0.00106392	0.0426785	-0.845466	0.845466	-0.845466	0.845466
chr12	79825833	79826522	Gm3596	117.843	-1.11863	7.41627e-05	0.00664982	-0.864715	0.864715	-0.864715	0.864715
chr12	79609217	79609834	Gm36048	230.163	-1.6675	2.34664e-11	1.30373e-07	-0.854641	0.854641	-0.854641	0.854641
chr12	79719076	79719833	Gm36048	451.605	-0.746656	0.000387691	0.0212415	-0.817202	0.817202	-0.817202	0.817202
chr12	55505417	55506107	Gm36634	127.052	-1.99848	1.64769e-10	5.3706e-07	-0.854282	0.854282	-0.854282	0.854282
chr12	80062082	80063127	Gm36660	247.971	-0.849898	0.000663441	0.0309297	-0.787473	0.787473	-0.787473	0.787473
chr12	17556873	17558280	Gm36862	400.447	-0.777743	0.000105406	0.00850792	-0.858532	0.858532	-0.858532	0.858532
chr12	25453281	25453958	Gm36886	68.531	-1.87921	3.72521e-07	0.000129972	-0.863097	0.863097	-0.863097	0.863097
chr12	25475133	25475777	Gm36886	329.722	-0.836021	0.000326461	0.0187319	-0.754469	0.754469	-0.754469	0.754469
chr12	12724921	12726127	Gm40270	408.635	-0.830594	3.8634e-05	0.0041017	-0.849344	0.849344	-0.849344	0.849344
chr12	50120231	50121128	Gm40418	270.503	-0.930501	0.000122481	0.00943498	-0.738323	0.738323	-0.738323	0.738323
chr12	49974435	49975013	Gm40418	74.0577	-1.23359	0.000410151	0.0221116	-0.841721	0.841721	-0.841721	0.841721
chr12	51001867	51002604	Gm40421	201.898	-0.8579	0.000315315	0.0183109	-0.859879	0.859879	-0.859879	0.859879
chr12	71350009	71350529	Gm40438	59.3153	-1.45618	0.00021932	0.0143116	-0.827273	0.827273	-0.827273	0.827273
chr12	72852258	72852737	Gm40441	205.415	-1.00939	8.15482e-05	0.00714182	-0.817986	0.817986	-0.817986	0.817986
chr12	89180934	89181801	Gm40537	325.357	-1.10622	1.29291e-06	0.00033098	-0.822464	0.822464	-0.822464	0.822464
chr12	89041559	89042135	Gm40537	152.211	-0.83527	0.00115109	0.0448524	-0.83481	0.83481	-0.83481	0.83481
chr12	92152240	92153442	Gm40548	247.087	-0.781723	0.00054587	0.0272077	-0.851839	0.851839	-0.851839	0.851839
chr12	92292695	92293560	Gm40548	135.069	-0.911944	0.000617653	0.0294113	-0.865052	0.865052	-0.865052	0.865052
chr12	92228433	92228936	Gm40548	58.1439	-1.36731	0.000651558	0.0304907	-0.793278	0.793278	-0.793278	0.793278
chr12	106839576	106840362	Gm40569	345.382	-0.836134	3.75804e-05	0.00400952	-0.864486	0.864486	-0.864486	0.864486
chr12	110045976	110047184	Gm40574	407.832	-1.2248	2.60896e-09	3.27167e-06	-0.846984	0.846984	-0.846984	0.846984
chr12	15897223	15897907	Gm46335	192.653	-0.998873	6.09227e-05	0.00580557	-0.844463	0.844463	-0.844463	0.844463
chr12	34688778	34689330	Gm46347	80.9288	-1.25297	0.000166772	0.0118281	-0.847113	0.847113	-0.847113	0.847113
chr12	79879071	79880195	Gm46361	726.372	-0.89871	3.18466e-06	0.000640538	-0.841935	0.841935	-0.841935	0.841935
chr12	111693385	111694550	Gm51961	738.724	-1.00295	2.02948e-06	0.000466867	-0.799513	0.799513	-0.799513	0.799513
chr12	111691478	111691873	Gm51961	275.223	-0.93819	3.02142e-05	0.00343992	-0.831836	0.831836	-0.831836	0.831836
chr12	111695027	111695245	Gm51961	102.875	-1.143	0.00024209	0.0153573	-0.843147	0.843147	-0.843147	0.843147
chr12	79910905	79911784	Gm51985	379.038	-1.26694	1.06518e-08	9.30974e-06	-0.840992	0.840992	-0.840992	0.840992
chr12	73830163	73832267	Gm8075	777.69	-0.75039	1.99042e-05	0.00251088	-0.840785	0.840785	-0.840785	0.840785
chr12	27150862	27151743	Gm9866	231.948	-1.30101	1.0963e-06	0.00029009	-0.797172	0.797172	-0.797172	0.797172
chr12	27139286	27140718	Gm9866	276.755	-0.927347	1.53043e-05	0.002092	-0.860261	0.860261	-0.860261	0.860261
chr12	70068729	70069353	Gm9997	151.373	-1.01536	9.98493e-05	0.00818925	-0.85122	0.85122	-0.85122	0.85122
chr12	40836771	40837435	Immp2l	370.786	-1.3751	3.79032e-10	7.99914e-07	-0.84176	0.84176	-0.84176	0.84176
chr12	40988329	40989155	Immp2l	101.672	-1.31235	1.51089e-05	0.00207843	-0.861612	0.861612	-0.861612	0.861612
chr12	55622535	55623072	Insm2	152.906	-0.949495	0.0003074	0.0179646	-0.831951	0.831951	-0.831951	0.831951
chr12	111766141	111766989	Klc1	238.343	-0.849394	0.000240227	0.0153064	-0.800441	0.800441	-0.800441	0.800441
chr12	102396639	102397036	Lgmn	17.7574	-2.60911	0.000436868	0.0230493	-0.861768	0.861768	-0.861768	0.861768
chr12	71959279	71959936	LOC115488027	153.3	-1.35606	8.71777e-06	0.00133037	-0.757527	0.757527	-0.757527	0.757527
chr12	54631918	54632667	Mir1892	80.1828	-1.1788	0.000422742	0.0225933	-0.850692	0.850692	-0.850692	0.850692
chr12	53064400	53064662	n-R5s58	62.7671	-1.5072	7.97944e-05	0.00702445	-0.818195	0.818195	-0.818195	0.818195
chr12	42229130	42229612	n-TEctc2	81.397	-1.11413	0.000713169	0.0325982	-0.862019	0.862019	-0.862019	0.862019
chr12	53492691	53493690	Npas3	145.631	-1.16821	1.06285e-05	0.0015667	-0.86353	0.86353	-0.86353	0.86353
chr12	44337970	44338673	Nrcam	225.387	-1.11017	4.95682e-06	0.00087352	-0.847841	0.847841	-0.847841	0.847841
chr12	73679406	73680112	Prkch	205.971	-0.937539	7.93175e-05	0.00701033	-0.822073	0.822073	-0.822073	0.822073
chr12	79504085	79504601	Rad51b	150.418	-0.92798	0.000873691	0.0374432	-0.802659	0.802659	-0.802659	0.802659
chr12	56458749	56459601	Sfta3-ps	188.346	-1.03621	3.72014e-05	0.00397399	-0.844889	0.844889	-0.844889	0.844889
chr12	82208459	82209114	Sipa1l1	123.155	-1.11965	7.03023e-05	0.00642027	-0.844985	0.844985	-0.844985	0.844985
chr12	80998731	80999259	Slc10a1	101.856	-1.51419	2.06605e-06	0.000470349	-0.841262	0.841262	-0.841262	0.841262
chr12	80990701	80991436	Slc10a1	176.071	-0.884003	0.000826211	0.0360149	-0.816029	0.816029	-0.816029	0.816029
chr12	81317955	81318117	Slc8a3	21.0087	-2.90121	7.03412e-05	0.00642027	-0.841497	0.841497	-0.841497	0.841497
chr12	81320805	81321440	Slc8a3	209.359	-0.88783	0.000177953	0.0123478	-0.845169	0.845169	-0.845169	0.845169
chr12	70422374	70423049	Tmx1	98.2733	-1.03582	0.000586255	0.0284503	-0.865724	0.865724	-0.865724	0.865724
chr12	91412478	91413393	Tshr	401.523	-0.726756	0.000304599	0.0178564	-0.838815	0.838815	-0.838815	0.838815
chr12	105973737	105974351	Vrk1	102.128	-1.70324	2.20525e-07	8.87506e-05	-0.816565	0.816565	-0.816565	0.816565
chr12	85276303	85276507	Zc2hc1c	52.226	-1.55778	0.000175411	0.0122617	-0.848825	0.848825	-0.848825	0.848825
chr13	63741968	63742432	1700024I08Rik	65.2032	-1.46242	6.6068e-05	0.00615357	-0.846417	0.846417	-0.846417	0.846417
chr13	26154840	26155605	1700092E19Rik	264.708	-0.958594	4.13279e-05	0.0043136	-0.828128	0.828128	-0.828128	0.828128
chr13	26464118	26464955	1700092E19Rik	192.02	-0.866881	0.000375348	0.0207129	-0.837296	0.837296	-0.837296	0.837296
chr13	113477760	113478519	4921509O07Rik	102.835	-0.980964	0.00100772	0.0411491	-0.847324	0.847324	-0.847324	0.847324
chr13	48013241	48013740	4931429P17Rik	52.3385	-2.35235	2.19729e-07	8.87506e-05	-0.817375	0.817375	-0.817375	0.817375
chr13	29271361	29271895	A330102I10Rik	229.038	-0.862073	0.000180714	0.0124418	-0.82873	0.82873	-0.82873	0.82873
chr13	29014596	29016498	A330102I10Rik	426.111	-0.693183	0.000336211	0.0191601	-0.826609	0.826609	-0.826609	0.826609
chr13	113975596	113976207	A430090L17Rik	188.253	-1.36057	1.42458e-07	6.42001e-05	-0.853205	0.853205	-0.853205	0.853205
chr13	60497578	60498371	A530001N23Rik	282.566	-1.08596	4.06388e-06	0.00075408	-0.837558	0.837558	-0.837558	0.837558
chr13	98230402	98230918	Arhgef28	79.4625	-1.17105	0.000752737	0.0337647	-0.802358	0.802358	-0.802358	0.802358
chr13	113917589	113918443	Arl15	194.633	-1.03758	2.33353e-05	0.00280825	-0.816194	0.816194	-0.816194	0.816194
chr13	113941862	113942430	Arl15	57.9236	-1.49973	0.00011385	0.00899244	-0.846907	0.846907	-0.846907	0.846907
chr13	67864774	67865469	BC048507	354.969	-0.937919	7.23242e-05	0.00654876	-0.780031	0.780031	-0.780031	0.780031
chr13	29610091	29610978	Cdkal1	137.928	-0.86208	0.00108064	0.0430697	-0.858711	0.858711	-0.858711	0.858711
chr13	52512351	52512711	Diras2	109.205	-1.08293	0.000239889	0.0152961	-0.829066	0.829066	-0.829066	0.829066
chr13	49043992	49044653	Fam120aos	298.329	-1.47626	7.7495e-11	3.29749e-07	-0.85085	0.85085	-0.85085	0.85085
chr13	51920437	51921269	Gadd45g	222.203	-1.33643	3.59025e-07	0.000127317	-0.798311	0.798311	-0.798311	0.798311
chr13	51917746	51918197	Gadd45g	109.458	-1.01342	0.000587964	0.0284853	-0.825918	0.825918	-0.825918	0.825918
chr13	96928428	96929130	Gcnt4	177.316	-1.37717	2.17351e-07	8.82946e-05	-0.834553	0.834553	-0.834553	0.834553
chr13	3540253	3540565	Gdi2	150.037	-1.36724	1.757e-06	0.000419967	-0.838743	0.838743	-0.838743	0.838743
chr13	84059107	84060510	Gm17750	294.914	-0.928856	5.74755e-05	0.00552576	-0.801434	0.801434	-0.801434	0.801434
chr13	43987406	43987753	Gm2233	28.3977	-1.92327	0.000640169	0.0301699	-0.835278	0.835278	-0.835278	0.835278
chr13	43950142	43950677	Gm2233	113.066	-0.979862	0.000805327	0.035336	-0.845165	0.845165	-0.845165	0.845165
chr13	39877438	39878187	Gm23972	181.148	-1.66897	2.17359e-10	5.69921e-07	-0.856948	0.856948	-0.856948	0.856948
chr13	79417677	79418221	Gm24863	100.542	-1.524	3.19058e-06	0.000640538	-0.83696	0.83696	-0.83696	0.83696
chr13	79393937	79394365	Gm24863	146.618	-0.855662	0.0012878	0.0479652	-0.847643	0.847643	-0.847643	0.847643
chr13	17301489	17302068	Gm25020	71.8744	-1.47996	3.64215e-05	0.00391971	-0.845993	0.845993	-0.845993	0.845993
chr13	16762392	16763419	Gm25020	210.244	-0.850549	0.000346943	0.0195581	-0.852904	0.852904	-0.852904	0.852904
chr13	78936147	78936757	Gm25383	74.4829	-1.235	0.000278852	0.0168611	-0.865928	0.865928	-0.865928	0.865928
chr13	115687379	115687804	Gm25985	135.195	-1.15745	1.70506e-05	0.00227325	-0.865004	0.865004	-0.865004	0.865004
chr13	115673733	115674367	Gm25985	99.3363	-1.30436	2.41892e-05	0.00288692	-0.84403	0.84403	-0.84403	0.84403
chr13	115631419	115632237	Gm25985	195.631	-0.802019	0.000956766	0.0397802	-0.848017	0.848017	-0.848017	0.848017
chr13	99579719	99580793	Gm26559	129.941	-1.4888	1.1689e-07	5.61896e-05	-0.850284	0.850284	-0.850284	0.850284
chr13	37504362	37504993	Gm29590	123.588	-0.893836	0.00134172	0.0492555	-0.822637	0.822637	-0.822637	0.822637
chr13	78642388	78643454	Gm32067	248.017	-0.959125	1.86348e-05	0.00240659	-0.847821	0.847821	-0.847821	0.847821
chr13	94564369	94564874	Gm32305	136.285	-1.02225	0.000153982	0.0111667	-0.861126	0.861126	-0.861126	0.861126
chr13	41482355	41483170	Gm32401	301.564	-1.33954	3.67472e-09	4.12938e-06	-0.855757	0.855757	-0.855757	0.855757
chr13	41476137	41476846	Gm32401	118.531	-1.43958	2.31796e-06	0.000509784	-0.838913	0.838913	-0.838913	0.838913
chr13	52288527	52288860	Gm33116	75.6957	-1.23531	0.000345579	0.0195182	-0.855607	0.855607	-0.855607	0.855607
chr13	57189203	57189692	Gm33197	54.7996	-1.91372	3.58269e-06	0.000691963	-0.852052	0.852052	-0.852052	0.852052
chr13	57603125	57603712	Gm33240	83.0606	-2.54979	3.12674e-12	2.45952e-08	-0.861279	0.861279	-0.861279	0.861279
chr13	44043258	44044019	Gm33489	220.908	-0.960259	3.63786e-05	0.00391971	-0.859813	0.859813	-0.859813	0.859813
chr13	84636658	84637210	Gm34246	67.7964	-2.08646	4.97102e-08	3.00788e-05	-0.858037	0.858037	-0.858037	0.858037
chr13	84570887	84572051	Gm34246	521.421	-0.802139	6.73916e-05	0.00622475	-0.83712	0.83712	-0.83712	0.83712
chr13	45290010	45290709	Gm34466	65.6948	-1.17206	0.00124429	0.0471533	-0.82734	0.82734	-0.82734	0.82734
chr13	45235223	45235700	Gm34466	100.214	-0.964718	0.00126243	0.047576	-0.855754	0.855754	-0.855754	0.855754
chr13	3782232	3782931	Gm35190	167.906	-1.29855	2.00098e-06	0.000461981	-0.84181	0.84181	-0.84181	0.84181
chr13	107954617	107955649	Gm38557	327.951	-1.01169	4.30278e-05	0.00446411	-0.752612	0.752612	-0.752612	0.752612
chr13	36707057	36707548	Gm38636	40.7356	-1.51554	0.00082065	0.0358266	-0.845691	0.845691	-0.845691	0.845691
chr13	28416089	28416792	Gm40841	648.105	-0.836105	1.37238e-05	0.00192446	-0.839698	0.839698	-0.839698	0.839698
chr13	28560010	28560457	Gm40841	63.325	-1.41297	0.000167654	0.0118712	-0.823957	0.823957	-0.823957	0.823957
chr13	97825536	97826323	Gm41031	230.218	-0.869731	9.92203e-05	0.00815714	-0.860222	0.860222	-0.860222	0.860222
chr13	101895140	101895628	Gm41044	101.405	-1.47431	1.45957e-06	0.000360836	-0.864229	0.864229	-0.864229	0.864229
chr13	102629071	102629771	Gm41046	111.571	-0.928088	0.00113639	0.0445126	-0.863081	0.863081	-0.863081	0.863081
chr13	107151085	107152306	Gm41051	246.899	-0.786011	0.000437948	0.0230922	-0.819531	0.819531	-0.819531	0.819531
chr13	102393030	102393642	Gm46397	21.8871	-2.15473	0.000763072	0.0341398	-0.841171	0.841171	-0.841171	0.841171
chr13	51228920	51229859	Gm46414	298.537	-1.19512	1.97652e-08	1.56901e-05	-0.853805	0.853805	-0.853805	0.853805
chr13	83739439	83740033	Gm51268	235.327	-1.23529	1.90832e-06	0.000448699	-0.818535	0.818535	-0.818535	0.818535
chr13	83741789	83742037	Gm51268	88.3701	-1.5564	3.01428e-06	0.000617751	-0.835561	0.835561	-0.835561	0.835561
chr13	46975017	46975723	Gm52038	90.3072	-1.57311	2.28706e-06	0.000507417	-0.84707	0.84707	-0.84707	0.84707
chr13	47273340	47274413	Gm52039	614.318	-1.21719	4.74636e-09	5.07023e-06	-0.83321	0.83321	-0.83321	0.83321
chr13	83872586	83873544	Gm52045	476.84	-1.04645	7.61507e-08	4.17031e-05	-0.859474	0.859474	-0.859474	0.859474
chr13	83884021	83885312	Gm52045	278.662	-0.906983	3.38296e-05	0.00372889	-0.859157	0.859157	-0.859157	0.859157
chr13	48161250	48161660	Gm52065	76.9735	-1.98441	1.19722e-07	5.66076e-05	-0.839072	0.839072	-0.839072	0.839072
chr13	54324185	54324501	Gm52068	37.1681	-1.59006	0.000792717	0.0350072	-0.836722	0.836722	-0.836722	0.836722
chr13	54994456	54995104	Hk3	127.903	-0.960355	0.000500985	0.0255802	-0.859957	0.859957	-0.859957	0.859957
chr13	44751769	44752113	Jarid2	64.7047	-1.41761	0.000284137	0.0170721	-0.793355	0.793355	-0.793355	0.793355
chr13	97434988	97436312	Lncenc1	260.781	-1.00567	6.84449e-06	0.00111953	-0.857065	0.857065	-0.857065	0.857065
chr13	89756404	89756638	LOC108168105	42.3123	-1.51379	0.00101786	0.0413963	-0.827423	0.827423	-0.827423	0.827423
chr13	5728690	5729606	LOC115488222	210.971	-1.4494	1.04612e-08	9.23651e-06	-0.84425	0.84425	-0.84425	0.84425
chr13	99444142	99445223	Map1b	392.632	-1.00583	7.76504e-07	0.000225465	-0.855193	0.855193	-0.855193	0.855193
chr13	103014374	103015042	Mast4	136.691	-1.06171	8.00142e-05	0.00703596	-0.86006	0.86006	-0.86006	0.86006
chr13	13484124	13484757	Nid1	152.965	-1.02023	0.000210172	0.0139027	-0.778208	0.778208	-0.778208	0.778208
chr13	40290937	40291377	Ofcc1	143.185	-0.937642	0.000618464	0.0294113	-0.836812	0.836812	-0.836812	0.836812
chr13	77892621	77893163	Pou5f2	116.536	-1.40781	3.80815e-06	0.000717883	-0.827677	0.827677	-0.827677	0.827677
chr13	18462225	18462644	Pou6f2	96.5709	-1.48635	2.3643e-06	0.000516606	-0.84459	0.84459	-0.84459	0.84459
chr13	24641754	24642324	Ripor2	118.508	-1.18576	5.50883e-05	0.00533777	-0.849436	0.849436	-0.849436	0.849436
chr13	23892832	23893554	Slc17a4	155.842	-1.30782	8.28284e-06	0.00129133	-0.797494	0.797494	-0.797494	0.797494
chr13	34248886	34249724	Slc22a23	138.497	-0.860722	0.00123254	0.0468575	-0.863673	0.863673	-0.863673	0.863673
chr13	57718092	57718583	Spock1	79.4015	-1.27829	0.000155064	0.011209	-0.8256	0.8256	-0.8256	0.8256
chr13	69748317	69749344	Ube2ql1	189.636	-1.16858	3.3403e-06	0.000661387	-0.819795	0.819795	-0.819795	0.819795
chr13	95292237	95292544	Zbed3	47.3081	-1.43271	0.00103248	0.0418051	-0.819665	0.819665	-0.819665	0.819665
chr13	11391833	11392480	Zp4-ps	29.0546	-1.82481	0.00113264	0.0444461	-0.785578	0.785578	-0.785578	0.785578
chr14	124036536	124037365	1700024B18Rik	99.3942	-1.10823	0.000226875	0.014646	-0.856531	0.856531	-0.856531	0.856531
chr14	118366212	118366890	1700044C05Rik	203.061	-0.968144	3.79434e-05	0.00403577	-0.846411	0.846411	-0.846411	0.846411
chr14	118435767	118436029	1700044C05Rik	79.4895	-1.17197	0.000452341	0.0236208	-0.861314	0.861314	-0.861314	0.861314
chr14	39944261	39945137	1700109I08Rik	241.81	-1.02517	2.69679e-05	0.00315289	-0.829077	0.829077	-0.829077	0.829077
chr14	40014374	40015002	1700109I08Rik	95.4282	-1.19506	0.000148936	0.0109212	-0.845395	0.845395	-0.845395	0.845395
chr14	40009958	40010662	1700109I08Rik	127.771	-1.0171	0.000337104	0.0191772	-0.847614	0.847614	-0.847614	0.847614
chr14	76254744	76255662	2900040C04Rik	242.232	-0.744316	0.00131568	0.0486119	-0.800262	0.800262	-0.800262	0.800262
chr14	12189711	12190246	3830406C13Rik	216.162	-0.778608	0.000935463	0.0392926	-0.830528	0.830528	-0.830528	0.830528
chr14	22494869	22495634	4930405A10Rik	126.908	-0.996968	0.000322544	0.0185687	-0.852708	0.852708	-0.852708	0.852708
chr14	71910991	71911500	4930434J06Rik	44.9189	-1.49991	0.00057938	0.0282593	-0.824405	0.824405	-0.824405	0.824405
chr14	36196405	36197036	4930474N05Rik	60.7461	-1.46707	0.000116907	0.00912971	-0.844503	0.844503	-0.844503	0.844503
chr14	48513055	48513662	4930572G02Rik	101.45	-1.51517	1.23747e-06	0.000319626	-0.839561	0.839561	-0.839561	0.839561
chr14	23422352	23423263	5430425E15Rik	207.85	-0.82549	0.000364447	0.0202925	-0.847001	0.847001	-0.847001	0.847001
chr14	60429419	60430093	Amer2	418.078	-0.882173	1.01883e-05	0.00151471	-0.8451	0.8451	-0.8451	0.8451
chr14	60446025	60446387	Amer2	52.7935	-1.45565	0.000446556	0.0234035	-0.788871	0.788871	-0.788871	0.788871
chr14	31669473	31670071	Btd	108.351	-1.61819	8.75363e-08	4.55837e-05	-0.865556	0.865556	-0.865556	0.865556
chr14	29599261	29600010	Cacna2d3	153.232	-1.19604	5.11156e-06	0.000889915	-0.862925	0.862925	-0.862925	0.862925
chr14	12642915	12643415	Cadps	59.5659	-1.68265	2.94702e-05	0.00337744	-0.808123	0.808123	-0.808123	0.808123
chr14	12913741	12914409	Cadps	98.9195	-1.09409	0.000273627	0.0166733	-0.861879	0.861879	-0.861879	0.861879
chr14	46661584	46662554	D330046F09Rik	235.546	-0.878653	0.000124059	0.00953228	-0.853945	0.853945	-0.853945	0.853945
chr14	63458192	63459034	Fam167a	137.269	-0.998845	0.000198156	0.0133431	-0.842397	0.842397	-0.842397	0.842397
chr14	65245326	65245764	Fzd3	65.2436	-1.82075	2.191e-06	0.000493701	-0.857004	0.857004	-0.857004	0.857004
chr14	61237189	61237579	Gm17778	86.2557	-1.8468	3.26466e-08	2.22734e-05	-0.865812	0.865812	-0.865812	0.865812
chr14	10423483	10423864	Gm22053	180.865	-1.66644	5.83636e-09	5.9412e-06	-0.809743	0.809743	-0.809743	0.809743
chr14	97329568	97330323	Gm23276	53.4783	-1.35996	0.000598067	0.0288134	-0.861364	0.861364	-0.861364	0.861364
chr14	73719716	73720318	Gm24540	42.6756	-1.69059	0.000281604	0.0169682	-0.787815	0.787815	-0.787815	0.787815
chr14	12337769	12338559	Gm24578	184.03	-1.67002	7.52282e-11	3.29749e-07	-0.86127	0.86127	-0.86127	0.86127
chr14	83154746	83155288	Gm24774	114.197	-1.23525	3.78466e-05	0.00403295	-0.823148	0.823148	-0.823148	0.823148
chr14	67550408	67551034	Gm24981	90.911	-1.0686	0.000864677	0.0372414	-0.794415	0.794415	-0.794415	0.794415
chr14	89573404	89574060	Gm25415	84.1131	-1.08487	0.00107615	0.042993	-0.844548	0.844548	-0.844548	0.844548
chr14	58637333	58638450	Gm25614	427.882	-1.15218	8.02666e-09	7.46798e-06	-0.855014	0.855014	-0.855014	0.855014
chr14	57716509	57717073	Gm26440	103.339	-1.46716	2.74464e-06	0.000583503	-0.852595	0.852595	-0.852595	0.852595
chr14	57709151	57709534	Gm26440	71.0468	-1.4952	9.37579e-05	0.0078763	-0.800999	0.800999	-0.800999	0.800999
chr14	24550877	24551622	Gm31720	250.657	-0.924581	7.89816e-05	0.00700209	-0.796475	0.796475	-0.796475	0.796475
chr14	80172801	80173381	Gm31776	169.156	-0.965385	0.000112205	0.00889892	-0.834055	0.834055	-0.834055	0.834055
chr14	80138895	80139746	Gm31776	336.249	-0.687348	0.000851332	0.0368034	-0.816843	0.816843	-0.816843	0.816843
chr14	25108405	25109249	Gm32123	446.257	-0.719988	0.000318326	0.0184116	-0.804493	0.804493	-0.804493	0.804493
chr14	86763938	86764775	Gm33025	90.0161	-1.3229	8.79867e-05	0.00756154	-0.814304	0.814304	-0.814304	0.814304
chr14	58937378	58938349	Gm33472	146.942	-1.06993	5.38914e-05	0.00525711	-0.831644	0.831644	-0.831644	0.831644
chr14	26432060	26432745	Gm34223	61.6495	-1.36468	0.000649329	0.0304257	-0.760623	0.760623	-0.760623	0.760623
chr14	46172710	46173336	Gm34499	72.5206	-1.10517	0.00126703	0.0476755	-0.83814	0.83814	-0.83814	0.83814
chr14	71609607	71610177	Gm34819	60.107	-1.27828	0.00136236	0.049718	-0.759062	0.759062	-0.759062	0.759062
chr14	103777472	103779121	Gm35116	240.329	-0.90876	5.3656e-05	0.00524006	-0.8545	0.8545	-0.8545	0.8545
chr14	73476394	73477021	Gm35450	135.264	-0.957303	0.000541263	0.0270735	-0.847298	0.847298	-0.847298	0.847298
chr14	48608431	48609271	Gm35766	194.625	-0.847742	0.000320137	0.018467	-0.858793	0.858793	-0.858793	0.858793
chr14	48607233	48607473	Gm35766	35.0663	-1.6401	0.00083419	0.0362531	-0.853911	0.853911	-0.853911	0.853911
chr14	75501443	75502029	Gm35966	39.8349	-1.55865	0.00103454	0.0418493	-0.776898	0.776898	-0.776898	0.776898
chr14	18572969	18573819	Gm38620	312.716	-1.1857	1.96247e-07	8.13077e-05	-0.832486	0.832486	-0.832486	0.832486
chr14	9695150	9695757	Gm41096	156.551	-0.959602	0.000562448	0.0276628	-0.747961	0.747961	-0.747961	0.747961
chr14	66494319	66494986	Gm41184	536.036	-0.784892	5.82261e-05	0.00556699	-0.84	0.84	-0.84	0.84
chr14	89143094	89143478	Gm41225	138.253	-1.00584	0.000207972	0.0138106	-0.845521	0.845521	-0.845521	0.845521
chr14	102516752	102517137	Gm41233	58.978	-1.49775	0.000100672	0.00822501	-0.85807	0.85807	-0.85807	0.85807
chr14	105851128	105851965	Gm41239	182.734	-1.29535	7.08341e-07	0.000213536	-0.826979	0.826979	-0.826979	0.826979
chr14	105799242	105799795	Gm41239	110.98	-1.32078	7.89189e-06	0.00124383	-0.861069	0.861069	-0.861069	0.861069
chr14	107568507	107568933	Gm41242	164.572	-1.01188	9.26538e-05	0.00782915	-0.855112	0.855112	-0.855112	0.855112
chr14	117067996	117068771	Gm41246	273.933	-0.948294	1.12365e-05	0.00164233	-0.860141	0.860141	-0.860141	0.860141
chr14	122836057	122836747	Gm46488	213.917	-1.16888	9.75755e-07	0.000266338	-0.858633	0.858633	-0.858633	0.858633
chr14	122883681	122884489	Gm46488	604.83	-0.677684	0.000203402	0.0136116	-0.863842	0.863842	-0.863842	0.863842
chr14	89985653	89986219	Gm5088	90.9382	-1.12615	0.000329737	0.0188823	-0.852087	0.852087	-0.852087	0.852087
chr14	122452690	122453947	Gm5089	396.165	-0.69405	0.000612787	0.0292458	-0.846285	0.846285	-0.846285	0.846285
chr14	117238260	117238606	Gm52112	80.8514	-1.13983	0.000592676	0.0286334	-0.850843	0.850843	-0.850843	0.850843
chr14	64177339	64177668	Gm52129	26.7891	-1.80771	0.00116544	0.0452005	-0.865833	0.865833	-0.865833	0.865833
chr14	30584295	30585126	Gm52147	120.562	-0.927626	0.00101694	0.0413963	-0.856746	0.856746	-0.856746	0.856746
chr14	104300192	104300466	Gm52151	81.7784	-1.42346	2.84255e-05	0.00327943	-0.822547	0.822547	-0.822547	0.822547
chr14	104297841	104298653	Gm52151	425.307	-0.745302	0.000150456	0.0109954	-0.841626	0.841626	-0.841626	0.841626
chr14	66023139	66023539	Gulo	34.9489	-1.87316	0.000152827	0.0110937	-0.864923	0.864923	-0.864923	0.864923
chr14	64949407	64950338	Hmbox1	741.014	-0.694388	0.00115284	0.0448524	-0.732575	0.732575	-0.732575	0.732575
chr14	20225564	20226013	Kcnk16	76.5688	-1.70721	7.78914e-06	0.00122987	-0.825079	0.825079	-0.825079	0.825079
chr14	64682093	64683069	Kif13b	453.571	-0.77898	3.98796e-05	0.0042	-0.857156	0.857156	-0.857156	0.857156
chr14	64642104	64642672	Kif13b	60.1897	-1.2812	0.000638297	0.0301145	-0.863466	0.863466	-0.863466	0.863466
chr14	25317678	25318626	LOC115486423	452.869	-0.618448	0.00124468	0.0471533	-0.817486	0.817486	-0.817486	0.817486
chr14	64561089	64561695	Mir124a-1hg	55.8457	-1.42872	0.000303572	0.0178564	-0.822369	0.822369	-0.822369	0.822369
chr14	54332244	54332984	Oxa1l	65.8951	-2.07389	1.37712e-07	6.27147e-05	-0.851551	0.851551	-0.851551	0.851551
chr14	93842831	93843224	Pcdh9	60.4146	-1.31511	0.000496304	0.0254406	-0.854616	0.854616	-0.854616	0.854616
chr14	51054375	51054951	Rnase11	61.7226	-1.72113	5.77972e-06	0.000982518	-0.865086	0.865086	-0.865086	0.865086
chr14	59736746	59737690	Shisa2	640.178	-0.858122	3.10175e-05	0.00350373	-0.815188	0.815188	-0.815188	0.815188
chr14	40955785	40956897	Tspan14	616.673	-0.784025	0.000201834	0.0135276	-0.764124	0.764124	-0.764124	0.764124
chr14	78759380	78759988	Vwa8	152.264	-1.66797	1.26417e-09	1.88595e-06	-0.860902	0.860902	-0.860902	0.860902
chr14	78770235	78770856	Vwa8	103.588	-1.86933	5.00334e-09	5.27956e-06	-0.843926	0.843926	-0.843926	0.843926
chr15	67515098	67515658	1700012I11Rik	70.2813	-1.45462	5.27198e-05	0.00517122	-0.858781	0.858781	-0.858781	0.858781
chr15	67364199	67364906	1700012I11Rik	401.289	-0.744636	0.00039964	0.0217481	-0.82866	0.82866	-0.82866	0.82866
chr15	18400171	18400863	4921515E04Rik	127.064	-1.1053	8.79515e-05	0.00756154	-0.847074	0.847074	-0.847074	0.847074
chr15	69224917	69225623	4930573C08Rik	58.1453	-1.27137	0.000950086	0.0396815	-0.847454	0.847454	-0.847454	0.847454
chr15	98987057	98987609	4930578M01Rik	231.626	-1.11287	2.70158e-06	0.000577185	-0.852556	0.852556	-0.852556	0.852556
chr15	98983451	98983970	4930578M01Rik	330.427	-0.893633	8.63161e-05	0.00744634	-0.807271	0.807271	-0.807271	0.807271
chr15	85497718	85498459	7530416G11Rik	263.139	-1.42777	7.72923e-08	4.20621e-05	-0.795797	0.795797	-0.795797	0.795797
chr15	85489666	85490446	7530416G11Rik	152.803	-0.858295	0.000731843	0.0331888	-0.85785	0.85785	-0.85785	0.85785
chr15	80684891	80686403	A430088P11Rik	270.642	-0.720003	0.00121018	0.046306	-0.796408	0.796408	-0.796408	0.796408
chr15	98968840	98969332	B430209F14Rik	137.255	-1.0582	0.00013959	0.0104447	-0.818385	0.818385	-0.818385	0.818385
chr15	79845949	79846387	Cbx6	71.6338	-1.14661	0.000890932	0.0378776	-0.860891	0.860891	-0.860891	0.860891
chr15	66914755	66915304	Ccn4	238.862	-1.11129	1.38484e-06	0.000344327	-0.851353	0.851353	-0.851353	0.851353
chr15	92099490	92100234	Cntn1	133.012	-1.31652	3.41326e-06	0.000669531	-0.83532	0.83532	-0.83532	0.83532
chr15	95702209	95702706	Dbx2	180.936	-1.19042	1.52237e-06	0.000371059	-0.864774	0.864774	-0.864774	0.864774
chr15	100113152	100114155	Dip2b	286.454	-0.888096	4.01862e-05	0.00421902	-0.829294	0.829294	-0.829294	0.829294
chr15	101059550	101060390	Fignl2	218.982	-1.5039	1.34336e-08	1.10702e-05	-0.804442	0.804442	-0.804442	0.804442
chr15	86112613	86113605	Gm15722	267.944	-0.776612	0.000365586	0.0203156	-0.831628	0.831628	-0.831628	0.831628
chr15	70644435	70645097	Gm19782	209.376	-1.20032	5.65627e-07	0.000178009	-0.85409	0.85409	-0.85409	0.85409
chr15	70717040	70717359	Gm19782	74.3173	-1.54191	1.22717e-05	0.00174931	-0.854794	0.854794	-0.854794	0.854794
chr15	23340479	23340753	Gm24656	41.5934	-1.49062	0.00102315	0.0415243	-0.841182	0.841182	-0.841182	0.841182
chr15	19783964	19784356	Gm25976	82.6736	-1.53691	4.12479e-06	0.000760824	-0.861446	0.861446	-0.861446	0.861446
chr15	20034190	20034903	Gm25976	203.716	-0.825199	0.000439674	0.0231297	-0.852102	0.852102	-0.852102	0.852102
chr15	54935410	54936149	Gm26684	245.063	-1.2493	4.35152e-08	2.72844e-05	-0.858781	0.858781	-0.858781	0.858781
chr15	28051030	28051643	Gm31458	131.762	-1.10367	9.67996e-05	0.00803818	-0.822969	0.822969	-0.822969	0.822969
chr15	31661670	31662254	Gm32383	163.408	-1.18181	9.0293e-06	0.00137549	-0.834571	0.834571	-0.834571	0.834571
chr15	74225226	74225774	Gm32918	101.869	-1.39724	5.25156e-05	0.00515854	-0.743572	0.743572	-0.743572	0.743572
chr15	36441415	36441793	Gm34316	47.7649	-1.93503	2.29477e-05	0.00277706	-0.818292	0.818292	-0.818292	0.818292
chr15	99607488	99608585	Gm34765	193.868	-0.854511	0.000279991	0.0168828	-0.862108	0.862108	-0.862108	0.862108
chr15	76139978	76140353	Gm35087	49.5428	-2.04879	5.80846e-06	0.000985468	-0.835545	0.835545	-0.835545	0.835545
chr15	57697719	57698383	Gm35682	410.584	-1.09479	2.86417e-07	0.000109434	-0.834219	0.834219	-0.834219	0.834219
chr15	25225573	25226431	Gm35996	37.4165	-1.583	0.000828383	0.0360551	-0.835424	0.835424	-0.835424	0.835424
chr15	91077624	91078613	Gm36710	169.545	-1.23241	1.17112e-06	0.000306143	-0.863821	0.863821	-0.863821	0.863821
chr15	56865012	56865748	Gm38516	213.361	-1.39184	3.48994e-08	2.32302e-05	-0.83599	0.83599	-0.83599	0.83599
chr15	12708199	12708854	Gm41273	162.521	-1.26336	3.6357e-06	0.00069908	-0.829037	0.829037	-0.829037	0.829037
chr15	12793926	12794497	Gm41274	53.1275	-1.44768	0.000290778	0.017316	-0.844825	0.844825	-0.844825	0.844825
chr15	21798437	21799017	Gm41278	49.8827	-1.87054	1.14734e-05	0.00167414	-0.857904	0.857904	-0.857904	0.857904
chr15	31402002	31402845	Gm41286	147.61	-0.954527	0.000279226	0.0168719	-0.831439	0.831439	-0.831439	0.831439
chr15	31535917	31536583	Gm41287	290.81	-1.10663	1.34722e-05	0.00189855	-0.783826	0.783826	-0.783826	0.783826
chr15	32568452	32569420	Gm41289	247.06	-1.26257	3.52102e-07	0.000126204	-0.819678	0.819678	-0.819678	0.819678
chr15	32597224	32597707	Gm41289	77.0124	-1.61611	5.68917e-06	0.00097094	-0.840561	0.840561	-0.840561	0.840561
chr15	32623925	32624444	Gm41289	41.2387	-1.57904	0.000426758	0.0227517	-0.864617	0.864617	-0.864617	0.864617
chr15	58976314	58976984	Gm41330	305.191	-1.13473	1.96393e-07	8.13077e-05	-0.841288	0.841288	-0.841288	0.841288
chr15	8632326	8632773	Gm46508	298.112	-1.1646	3.31514e-06	0.000660943	-0.790203	0.790203	-0.790203	0.790203
chr15	75633503	75634703	Gm46519	137.23	-1.03362	0.000105537	0.00851056	-0.865787	0.865787	-0.865787	0.865787
chr15	84417789	84418409	Gm46527	121.191	-1.55356	6.28838e-08	3.55734e-05	-0.857972	0.857972	-0.857972	0.857972
chr15	76076983	76077277	Gm48952	47.4437	-2.83133	2.32322e-08	1.77895e-05	-0.825739	0.825739	-0.825739	0.825739
chr15	72520420	72520646	Kcnk9	15.565	-2.60755	0.00101395	0.0413451	-0.850069	0.850069	-0.850069	0.850069
chr15	68904797	68905298	Khdrbs3	107.597	-1.06942	0.000404828	0.0219066	-0.833377	0.833377	-0.833377	0.833377
chr15	91018499	91018914	Kif21a	88.5525	-1.30818	5.79845e-05	0.00555003	-0.856799	0.856799	-0.856799	0.856799
chr15	90972044	90972702	Kif21a	115.747	-1.02813	0.000355567	0.0199392	-0.839378	0.839378	-0.839378	0.839378
chr15	101852444	101853000	Krt1	73.1306	-1.28644	0.000270048	0.0165251	-0.808508	0.808508	-0.808508	0.808508
chr15	57040349	57040873	LOC115488549	73.8563	-1.24409	0.000276305	0.0167422	-0.865628	0.865628	-0.865628	0.865628
chr15	57003829	57004162	LOC115488549	35.4962	-1.58485	0.0011962	0.0459635	-0.835015	0.835015	-0.835015	0.835015
chr15	82192539	82193360	Mir33	233.244	-0.767771	0.000574162	0.0280681	-0.854631	0.854631	-0.854631	0.854631
chr15	66951682	66952184	Ndrg1	179.548	-1.42122	1.15211e-08	9.87013e-06	-0.86595	0.86595	-0.86595	0.86595
chr15	72713669	72714575	Peg13	109.886	-1.05387	0.000307483	0.0179646	-0.832439	0.832439	-0.832439	0.832439
chr15	55864375	55865053	Sntb1	254.407	-1.04284	3.67642e-06	0.00070259	-0.839659	0.839659	-0.839659	0.839659
chr15	82911129	82912187	Tcf20	345.471	-1.11056	8.59648e-07	0.000239944	-0.813232	0.813232	-0.813232	0.813232
chr15	66542135	66542488	Tmem71	88.9842	-1.2747	0.000104956	0.00848737	-0.850422	0.850422	-0.850422	0.850422
chr15	78962667	78963335	Triobp	205.812	-0.763734	0.000920951	0.0389192	-0.852818	0.852818	-0.852818	0.852818
chr15	98953158	98953858	Tuba1a	653.338	-0.743807	0.000634528	0.029953	-0.754337	0.754337	-0.754337	0.754337
chr16	18213607	18214385	4933432I09Rik	307.394	-0.883008	1.94319e-05	0.00247973	-0.86427	0.86427	-0.86427	0.86427
chr16	18380336	18380865	Arvcf	95.7231	-1.32877	5.22008e-05	0.00514439	-0.815152	0.815152	-0.815152	0.815152
chr16	45245013	45245302	Btla	41.7407	-1.45352	0.00105953	0.0425616	-0.84681	0.84681	-0.84681	0.84681
chr16	97026815	97027219	Dscam	44.192	-1.56827	0.000357198	0.0199918	-0.835567	0.835567	-0.835567	0.835567
chr16	64068961	64069726	Epha3	175.085	-1.12422	8.11717e-06	0.00127008	-0.850959	0.850959	-0.850959	0.850959
chr16	21212481	21212651	Ephb3	37.5236	-1.73571	0.000410115	0.0221116	-0.817032	0.817032	-0.817032	0.817032
chr16	70315875	70316414	Gbe1	205.313	-1.04202	1.48898e-05	0.00205155	-0.856367	0.856367	-0.856367	0.856367
chr16	90078690	90079656	Gm10789	360.122	-0.700229	0.000533112	0.0268076	-0.801142	0.801142	-0.801142	0.801142
chr16	74161889	74162827	Gm22163	120.48	-1.06574	0.000157812	0.0113602	-0.856319	0.856319	-0.856319	0.856319
chr16	73927499	73927960	Gm22163	41.7027	-1.68769	0.000218355	0.0142866	-0.832881	0.832881	-0.832881	0.832881
chr16	66377898	66378358	Gm22448	38.3145	-1.51613	0.00113024	0.0444325	-0.842613	0.842613	-0.842613	0.842613
chr16	63497362	63497844	Gm22769	109.49	-1.15161	0.000124829	0.0095642	-0.84637	0.84637	-0.84637	0.84637
chr16	63501351	63501837	Gm22769	46.7215	-1.7257	0.000211585	0.0139541	-0.798087	0.798087	-0.798087	0.798087
chr16	30842795	30843362	Gm26295	73.0864	-1.28823	0.000190656	0.0129896	-0.86297	0.86297	-0.86297	0.86297
chr16	42575436	42576116	Gm29960	210.066	-0.806065	0.000751295	0.0337236	-0.841413	0.841413	-0.841413	0.841413
chr16	44687134	44687869	Gm30311	192.776	-1.1563	3.03177e-05	0.00344718	-0.78445	0.78445	-0.78445	0.78445
chr16	93116054	93116954	Gm30474	221.286	-0.790409	0.000475095	0.024484	-0.853886	0.853886	-0.853886	0.853886
chr16	87743610	87744080	Gm32925	56.2461	-1.37129	0.000473015	0.0244058	-0.857009	0.857009	-0.857009	0.857009
chr16	30129390	30129851	Gm32998	54.5893	-1.72205	2.26856e-05	0.00275067	-0.844083	0.844083	-0.844083	0.844083
chr16	63091533	63092081	Gm33912	85.0672	-1.22399	0.000159493	0.0114527	-0.852919	0.852919	-0.852919	0.852919
chr16	31546901	31547502	Gm34032	149.651	-1.3315	4.87905e-07	0.000159913	-0.865477	0.865477	-0.865477	0.865477
chr16	90521713	90522302	Gm35939	121.811	-1.22763	2.19349e-05	0.00268833	-0.820765	0.820765	-0.820765	0.820765
chr16	39026046	39026808	Gm36585	73.6314	-1.21862	0.000554554	0.0274351	-0.835965	0.835965	-0.835965	0.835965
chr16	6247436	6248142	Gm36824	131.282	-1.01554	0.000166759	0.0118281	-0.862032	0.862032	-0.862032	0.862032
chr16	25104522	25105106	Gm41435	125.958	-1.29653	4.06989e-06	0.00075408	-0.859825	0.859825	-0.859825	0.859825
chr16	34122428	34122869	Gm41448	74.9165	-1.09894	0.00112695	0.0443557	-0.853726	0.853726	-0.853726	0.853726
chr16	63806219	63806948	Gm41466	170.904	-1.03234	0.000145211	0.0107207	-0.81687	0.81687	-0.81687	0.81687
chr16	82335689	82336130	Gm41480	173.701	-0.824992	0.00121021	0.046306	-0.831704	0.831704	-0.831704	0.831704
chr16	41707725	41708570	Gm46551	68.6823	-1.60219	1.26238e-05	0.00179654	-0.839017	0.839017	-0.839017	0.839017
chr16	29719683	29720662	Gm46567	242.957	-1.02384	3.85011e-06	0.000724213	-0.858833	0.858833	-0.858833	0.858833
chr16	89863200	89863741	Gm52239	184.61	-1.27735	8.0588e-07	0.000231662	-0.832782	0.832782	-0.832782	0.832782
chr16	16251317	16251593	Gm5481	30.1364	-1.95603	0.000304019	0.0178564	-0.834982	0.834982	-0.834982	0.834982
chr16	49982028	49982757	Gm6936	146.24	-0.88977	0.00103956	0.0419737	-0.783303	0.783303	-0.783303	0.783303
chr16	38967121	38967418	Igsf11	32.0655	-1.70328	0.000923888	0.0389767	-0.857049	0.857049	-0.857049	0.857049
chr16	34483743	34484346	Kalrn	46.1335	-1.45989	0.00077154	0.0343765	-0.803876	0.803876	-0.803876	0.803876
chr16	74675656	74676041	LOC115488698	54.6488	-1.4272	0.000343308	0.0194535	-0.853126	0.853126	-0.853126	0.853126
chr16	21339344	21340596	Magef1	430.918	-1.17974	3.41612e-09	3.9808e-06	-0.86276	0.86276	-0.86276	0.86276
chr16	28841175	28841690	Mb21d2	320.854	-0.986546	9.27713e-06	0.00139847	-0.824363	0.824363	-0.824363	0.824363
chr16	29001041	29002024	Mb21d2	333.505	-0.686654	0.000659277	0.0307687	-0.863531	0.863531	-0.863531	0.863531
chr16	31826038	31826542	Meltf	149.605	-1.33648	2.99737e-06	0.000616041	-0.819291	0.819291	-0.819291	0.819291
chr16	31834994	31835394	Meltf	45.7605	-1.52936	0.00066698	0.0310278	-0.777202	0.777202	-0.777202	0.777202
chr16	34772560	34773130	Mylk	142.781	-1.57255	1.20188e-08	1.01956e-05	-0.862698	0.862698	-0.862698	0.862698
chr16	81380309	81380830	Ncam2	150.398	-1.13602	1.90998e-05	0.00244837	-0.860292	0.860292	-0.860292	0.860292
chr16	46982441	46983483	Nectin3	190.246	-1.02478	3.70511e-05	0.00396772	-0.854887	0.854887	-0.854887	0.854887
chr16	46548192	46548668	Nectin3	76.9236	-1.26435	0.000197935	0.0133431	-0.861374	0.861374	-0.861374	0.861374
chr16	46557259	46557936	Nectin3	118.486	-1.00157	0.00050212	0.0255871	-0.854822	0.854822	-0.854822	0.854822
chr16	29657627	29658489	Opa1	290.629	-0.831154	9.92692e-05	0.00815714	-0.8488	0.8488	-0.8488	0.8488
chr16	29682645	29683901	Opa1	194.26	-0.995573	0.000107387	0.00859559	-0.831176	0.831176	-0.831176	0.831176
chr16	65405715	65406354	Pou1f1	55.8568	-1.35804	0.000508907	0.0258417	-0.835756	0.835756	-0.835756	0.835756
chr16	65436095	65436390	Pou1f1	106.77	-0.990145	0.00103072	0.0417534	-0.845998	0.845998	-0.845998	0.845998
chr16	7060834	7061385	Rbfox1	146.401	-1.04799	0.000106206	0.00854319	-0.824587	0.824587	-0.824587	0.824587
chr16	7052448	7052768	Rbfox1	39.7627	-1.50845	0.000976279	0.0402835	-0.86051	0.86051	-0.86051	0.86051
chr16	75088756	75090014	Robo2	240.407	-0.928764	3.22606e-05	0.00360152	-0.853035	0.853035	-0.853035	0.853035
chr16	23244458	23244948	St6gal1	75.3507	-1.36709	0.000209986	0.0139027	-0.781584	0.781584	-0.781584	0.781584
chr17	49043960	49044766	1700008K24Rik	361.475	-0.851251	0.000178981	0.0123877	-0.748364	0.748364	-0.748364	0.748364
chr17	88325472	88326553	1700116H05Rik	160.205	-0.876287	0.000516996	0.0261578	-0.862632	0.862632	-0.862632	0.862632
chr17	83927495	83928252	1810073O08Rik	227.816	-0.749566	0.0013593	0.049698	-0.832695	0.832695	-0.832695	0.832695
chr17	9763091	9763419	4930452A19Rik	101.502	-1.14654	0.000227079	0.014646	-0.834407	0.834407	-0.834407	0.834407
chr17	84096325	84097132	4933433H22Rik	295.853	-0.750168	0.000722287	0.032889	-0.834558	0.834558	-0.834558	0.834558
chr17	27242672	27243267	9630028I04Rik	86.9124	-1.46821	6.46731e-06	0.00107615	-0.862364	0.862364	-0.862364	0.862364
chr17	12076894	12077184	Agpat4	43.0501	-2.47375	3.69154e-07	0.000129319	-0.862958	0.862958	-0.862958	0.862958
chr17	28037055	28037632	Anks1	168.649	-0.958291	0.000171476	0.0120628	-0.821406	0.821406	-0.821406	0.821406
chr17	86947884	86948965	Atp6v1e2	622.524	-0.749462	7.24345e-05	0.00654915	-0.847947	0.847947	-0.847947	0.847947
chr17	29680229	29680688	Cmtr1	55.0908	-1.44212	0.000274739	0.0167	-0.828684	0.828684	-0.828684	0.828684
chr17	15371826	15372321	Dll1	115.711	-1.2281	3.91522e-05	0.00414654	-0.817614	0.817614	-0.817614	0.817614
chr17	15378884	15379083	Dll1	39.91	-1.46984	0.00110187	0.0435547	-0.85935	0.85935	-0.85935	0.85935
chr17	43147795	43148494	E130008D07Rik	208.553	-1.02978	1.56582e-05	0.0021236	-0.854353	0.854353	-0.854353	0.854353
chr17	86838978	86839903	Epas1	116.129	-1.43057	9.35009e-07	0.000256837	-0.857497	0.857497	-0.857497	0.857497
chr17	47898097	47899319	Foxp4	310.931	-1.19249	2.37393e-06	0.000517071	-0.777607	0.777607	-0.777607	0.777607
chr17	90696144	90696996	Gm20491	109.625	-0.973128	0.000893864	0.0379506	-0.840933	0.840933	-0.840933	0.840933
chr17	76451395	76451869	Gm24126	72.7018	-1.2563	0.000390674	0.0213408	-0.843451	0.843451	-0.843451	0.843451
chr17	17408865	17409909	Gm26873	135.279	-1.04901	0.000103409	0.00840847	-0.841614	0.841614	-0.841614	0.841614
chr17	77651708	77652576	Gm32076	43.648	-1.77042	0.000163863	0.0116537	-0.786882	0.786882	-0.786882	0.786882
chr17	77326975	77327575	Gm32076	116.942	-0.925943	0.00129449	0.0481243	-0.838377	0.838377	-0.838377	0.838377
chr17	79809643	79810569	Gm33055	192.107	-1.03997	5.17284e-05	0.00511505	-0.836112	0.836112	-0.836112	0.836112
chr17	60804734	60805426	Gm33890	62.071	-1.69663	7.50139e-06	0.00119535	-0.861912	0.861912	-0.861912	0.861912
chr17	62871865	62872402	Gm34179	77.0753	-1.17413	0.000803619	0.0353153	-0.8298	0.8298	-0.8298	0.8298
chr17	82453948	82454332	Gm34211	76.1009	-1.38492	9.51839e-05	0.00795219	-0.845459	0.845459	-0.845459	0.845459
chr17	9905519	9906502	Gm34799	170.227	-1.0523	6.69629e-05	0.00621298	-0.828792	0.828792	-0.828792	0.828792
chr17	9882537	9883187	Gm34799	154.163	-1.08918	6.78157e-05	0.00624836	-0.826436	0.826436	-0.826436	0.826436
chr17	9936976	9937850	Gm34799	224.307	-0.827162	0.000500686	0.0255802	-0.823977	0.823977	-0.823977	0.823977
chr17	9892816	9893228	Gm34799	65.7463	-1.2458	0.000549495	0.0272783	-0.852175	0.852175	-0.852175	0.852175
chr17	5293588	5294063	Gm34854	410.782	-0.858234	2.06051e-05	0.00256558	-0.839857	0.839857	-0.839857	0.839857
chr17	27401166	27401672	Gm35007	57.0641	-1.24233	0.00136144	0.0497051	-0.807078	0.807078	-0.807078	0.807078
chr17	15185126	15185708	Gm35502	255.516	-0.823039	0.000339017	0.0192608	-0.834752	0.834752	-0.834752	0.834752
chr17	29450900	29451711	Gm36199	179.679	-1.06401	2.41837e-05	0.00288692	-0.854518	0.854518	-0.854518	0.854518
chr17	85341312	85341913	Gm36826	91.2198	-1.46255	4.64916e-06	0.000834067	-0.859923	0.859923	-0.859923	0.859923
chr17	85171891	85172322	Gm36826	252.684	-0.86608	0.000101135	0.00824781	-0.842763	0.842763	-0.842763	0.842763
chr17	85258700	85259338	Gm36826	126.854	-0.947814	0.000527744	0.0265953	-0.844288	0.844288	-0.844288	0.844288
chr17	10357289	10357924	Gm39565	86.7609	-1.10125	0.000552415	0.0273448	-0.846987	0.846987	-0.846987	0.846987
chr17	11059072	11059504	Gm41526	52.1591	-1.32658	0.00109465	0.0433486	-0.817839	0.817839	-0.817839	0.817839
chr17	25765724	25766402	Gm41550	335.217	-0.707702	0.000860394	0.0371123	-0.844278	0.844278	-0.844278	0.844278
chr17	72332674	72333523	Gm41613	169.841	-1.0078	6.78801e-05	0.00624836	-0.830843	0.830843	-0.830843	0.830843
chr17	35703638	35705145	Gm4577	631.058	-0.801931	1.67972e-05	0.00224639	-0.856837	0.856837	-0.856837	0.856837
chr17	35710541	35711312	Gm4577	244.371	-0.760273	0.000856612	0.0369676	-0.848348	0.848348	-0.848348	0.848348
chr17	62853121	62854122	Gm46583	201.355	-0.868211	0.000294474	0.0174425	-0.804216	0.804216	-0.804216	0.804216
chr17	8641251	8642043	Gm46585	189.937	-1.23996	3.48651e-07	0.000125699	-0.857242	0.857242	-0.857242	0.857242
chr17	8642493	8642668	Gm46585	54.7304	-1.51603	0.000151836	0.011046	-0.855442	0.855442	-0.855442	0.855442
chr17	8647475	8647855	Gm46585	26.3852	-2.10506	0.000266744	0.0164274	-0.859773	0.859773	-0.859773	0.859773
chr17	75808648	75809485	Gm4710	221.232	-1.45674	1.74539e-09	2.51706e-06	-0.860628	0.860628	-0.860628	0.860628
chr17	75961454	75961787	Gm4710	59.7406	-1.35082	0.000416432	0.0223805	-0.84673	0.84673	-0.84673	0.84673
chr17	15247785	15248632	Gm5091	548.896	-0.79871	0.000163527	0.0116537	-0.772746	0.772746	-0.772746	0.772746
chr17	35027224	35027967	Gm52318	369.957	-0.851995	0.000282335	0.0170004	-0.771466	0.771466	-0.771466	0.771466
chr17	35241329	35243294	LOC115488830	436.784	-0.88388	4.7397e-05	0.00478544	-0.813038	0.813038	-0.813038	0.813038
chr17	35697492	35698545	LOC115488883	310.319	-0.871118	2.47824e-05	0.00293746	-0.858032	0.858032	-0.858032	0.858032
chr17	35918671	35919422	Mir1894	159.555	-1.0282	5.68639e-05	0.00548524	-0.863925	0.863925	-0.863925	0.863925
chr17	35917816	35918223	Mir1894	172.518	-0.940568	0.000404416	0.0218979	-0.809017	0.809017	-0.809017	0.809017
chr17	66444039	66444499	Mtcl1	193.526	-0.878437	0.000212285	0.013979	-0.853656	0.853656	-0.853656	0.853656
chr17	26364044	26364802	Neurl1b	128.906	-1.04509	0.000181588	0.0124701	-0.819608	0.819608	-0.819608	0.819608
chr17	91085300	91085813	Nrxn1	49.7612	-1.89493	2.5187e-05	0.00297726	-0.802404	0.802404	-0.802404	0.802404
chr17	27700788	27702113	Pacsin1	251.019	-0.766947	0.000470383	0.0243607	-0.858609	0.858609	-0.858609	0.858609
chr17	31370947	31371302	Pde9a	55.9359	-2.10113	4.63015e-07	0.000153499	-0.855384	0.855384	-0.855384	0.855384
chr17	31378042	31378910	Pde9a	291.284	-0.763426	0.000334826	0.0191105	-0.846387	0.846387	-0.846387	0.846387
chr17	28941106	28941586	Pxt1	87.0933	-1.2261	0.000145932	0.0107464	-0.859723	0.859723	-0.859723	0.859723
chr17	65742357	65742940	Rab31	117.199	-0.920271	0.00135798	0.0496835	-0.804187	0.804187	-0.804187	0.804187
chr17	7173283	7173725	Rps6ka2	100.338	-1.18483	0.000124635	0.00956051	-0.822484	0.822484	-0.822484	0.822484
chr17	85486615	85487309	Six3	313.459	-1.1927	4.60729e-07	0.000153499	-0.835037	0.835037	-0.835037	0.835037
chr17	85458174	85458898	Six3	214.126	-1.08025	7.10204e-06	0.00115294	-0.855357	0.855357	-0.855357	0.855357
chr17	85393068	85394031	Six3	318.368	-0.913943	1.52931e-05	0.002092	-0.846988	0.846988	-0.846988	0.846988
chr17	85488581	85489480	Six3	180.113	-1.0438	5.30868e-05	0.0051962	-0.843221	0.843221	-0.843221	0.843221
chr17	85461741	85461904	Six3	42.1688	-1.44841	0.00101283	0.0413189	-0.861669	0.861669	-0.861669	0.861669
chr17	85608332	85609621	Six3	249.511	-0.834544	0.00120855	0.0462915	-0.755736	0.755736	-0.755736	0.755736
chr17	85628483	85629352	Six3os1	458.762	-0.64693	0.0010946	0.0433486	-0.842586	0.842586	-0.842586	0.842586
chr17	85645698	85646647	Six3os1	309.017	-0.68623	0.00136601	0.0498092	-0.800906	0.800906	-0.800906	0.800906
chr17	81849141	81849770	Slc8a1	95.6969	-1.12312	0.000272852	0.0166451	-0.863092	0.863092	-0.863092	0.863092
chr17	25561452	25562147	Sox8	253.324	-1.38422	2.35583e-08	1.78809e-05	-0.825167	0.825167	-0.825167	0.825167
chr17	51048459	51049369	Tbc1d5	123.506	-1.14247	8.26318e-05	0.00720755	-0.837766	0.837766	-0.837766	0.837766
chr17	74804360	74804913	Ttc27	93.2124	-1.19002	0.000201596	0.0135276	-0.815702	0.815702	-0.815702	0.815702
chr17	5660307	5660912	Zdhhc14	239.609	-1.22462	5.96021e-08	3.43813e-05	-0.861787	0.861787	-0.861787	0.861787
chr17	32809214	32810354	Zfp811	317.653	-0.682596	0.000849085	0.0367344	-0.8585	0.8585	-0.8585	0.8585
chr18	54519183	54519655	4933434P08Rik	58.8985	-1.37366	0.000362328	0.0202135	-0.849923	0.849923	-0.849923	0.849923
chr18	3787490	3787992	Bambi	120.979	-1.15598	0.000240823	0.0153331	-0.777107	0.777107	-0.777107	0.777107
chr18	16713186	16714201	Cdh2	289.327	-0.888714	3.29941e-05	0.0036601	-0.863979	0.863979	-0.863979	0.863979
chr18	16669964	16670367	Cdh2	57.1177	-1.37677	0.00086776	0.0372999	-0.74694	0.74694	-0.74694	0.74694
chr18	15543972	15544733	Chst9	259.208	-1.01017	4.72731e-06	0.000841646	-0.842107	0.842107	-0.842107	0.842107
chr18	33890573	33890823	Gm23639	107.706	-1.5051	8.28929e-07	0.000236715	-0.857246	0.857246	-0.857246	0.857246
chr18	26553012	26553549	Gm23674	47.858	-1.75147	0.00014976	0.010963	-0.760393	0.760393	-0.760393	0.760393
chr18	65530051	65531082	Gm30018	301.464	-1.07876	7.37025e-07	0.000218288	-0.844286	0.844286	-0.844286	0.844286
chr18	38148862	38149083	Gm30142	54.7885	-1.99496	4.87781e-06	0.000866658	-0.794552	0.794552	-0.794552	0.794552
chr18	81251831	81252759	Gm30192	156.103	-0.852432	0.000943275	0.0394875	-0.82625	0.82625	-0.82625	0.82625
chr18	16025810	16026566	Gm30512	130.131	-1.0079	0.000238928	0.015247	-0.847544	0.847544	-0.847544	0.847544
chr18	16293204	16294060	Gm30765	282.66	-1.1359	1.33493e-05	0.00188429	-0.760094	0.760094	-0.760094	0.760094
chr18	16477910	16478662	Gm30765	117.402	-1.04086	0.00023359	0.0149717	-0.863689	0.863689	-0.863689	0.863689
chr18	70584532	70585089	Gm31671	109.773	-1.20935	5.57279e-05	0.0053937	-0.833279	0.833279	-0.833279	0.833279
chr18	72725035	72725339	Gm31819	39.392	-1.98184	6.14808e-05	0.00584587	-0.828886	0.828886	-0.828886	0.828886
chr18	76542577	76543250	Gm31875	350.956	-0.892628	6.37501e-05	0.00598276	-0.7971	0.7971	-0.7971	0.7971
chr18	73319034	73319606	Gm31960	91.9572	-1.35253	1.84617e-05	0.00239137	-0.862001	0.862001	-0.862001	0.862001
chr18	25553398	25553980	Gm3227	128.002	-1.34297	2.32194e-06	0.000509784	-0.857347	0.857347	-0.857347	0.857347
chr18	25653044	25653536	Gm3227	148.097	-1.05393	6.11893e-05	0.00582456	-0.845403	0.845403	-0.845403	0.845403
chr18	49257075	49257734	Gm32870	274.59	-0.83242	0.00024249	0.0153714	-0.839091	0.839091	-0.839091	0.839091
chr18	27037121	27037592	Gm33621	34.2712	-1.88913	0.000213673	0.0140383	-0.845494	0.845494	-0.845494	0.845494
chr18	27617163	27617530	Gm33674	114.466	-1.06553	0.000487381	0.0250425	-0.823639	0.823639	-0.823639	0.823639
chr18	54375053	54375366	Gm33675	70.0663	-1.26285	0.000326057	0.0187319	-0.861761	0.861761	-0.861761	0.861761
chr18	75872155	75872500	Gm33703	49.7403	-1.70253	0.000106247	0.00854319	-0.799136	0.799136	-0.799136	0.799136
chr18	54828063	54829376	Gm33732	564.884	-1.29577	1.52564e-10	5.28038e-07	-0.854766	0.854766	-0.854766	0.854766
chr18	54741345	54742098	Gm33732	135.892	-1.23226	7.77438e-06	0.00122979	-0.856436	0.856436	-0.856436	0.856436
chr18	55126996	55127576	Gm34011	257.13	-0.871511	0.000103494	0.00840847	-0.857627	0.857627	-0.857627	0.857627
chr18	55133527	55134217	Gm34011	156.971	-1.081	0.000123726	0.00951613	-0.804982	0.804982	-0.804982	0.804982
chr18	55195857	55196920	Gm34011	119.531	-1.01084	0.000432723	0.0229285	-0.849401	0.849401	-0.849401	0.849401
chr18	55189754	55190633	Gm34011	126.453	-0.94181	0.00100629	0.0411099	-0.790362	0.790362	-0.790362	0.790362
chr18	55379525	55380278	Gm34233	539.889	-0.862233	1.44799e-05	0.00200748	-0.844608	0.844608	-0.844608	0.844608
chr18	57438658	57439194	Gm34982	63.4837	-1.3952	0.00017964	0.0123953	-0.856282	0.856282	-0.856282	0.856282
chr18	12385575	12386329	Gm36232	98.2946	-1.03889	0.000781432	0.0346211	-0.848853	0.848853	-0.848853	0.848853
chr18	84768618	84769192	Gm38576	385.191	-0.936594	1.01623e-05	0.00151471	-0.835198	0.835198	-0.835198	0.835198
chr18	84764174	84764969	Gm38576	457.345	-0.762263	8.32083e-05	0.00724322	-0.861984	0.861984	-0.861984	0.861984
chr18	38087380	38087626	Gm41701	85.6611	-1.0887	0.000872784	0.0374415	-0.838111	0.838111	-0.838111	0.838111
chr18	54990583	54991370	Gm4221	222.756	-0.766159	0.0013153	0.0486119	-0.826096	0.826096	-0.826096	0.826096
chr18	41779614	41780146	Gm50410	104.576	-1.33786	1.8525e-05	0.00239599	-0.845203	0.845203	-0.845203	0.845203
chr18	41750007	41750517	Gm50410	95.1528	-1.19522	0.000287556	0.017207	-0.787035	0.787035	-0.787035	0.787035
chr18	55960617	55961410	Gm52332	112.084	-1.13213	9.24461e-05	0.00782667	-0.863844	0.863844	-0.863844	0.863844
chr18	59362624	59363172	Gm52338	27.5658	-1.95432	0.000493002	0.0253013	-0.845493	0.845493	-0.845493	0.845493
chr18	75434167	75435391	Gm52357	724.861	-0.665096	0.00100079	0.0409629	-0.718109	0.718109	-0.718109	0.718109
chr18	10419320	10419655	Greb1l	45.498	-1.9469	2.06284e-05	0.00256558	-0.847574	0.847574	-0.847574	0.847574
chr18	66015062	66015926	Lman1	261.074	-1.19807	3.17065e-06	0.000640128	-0.803843	0.803843	-0.803843	0.803843
chr18	66022424	66024050	Lman1	720.245	-0.921614	4.93391e-06	0.000872076	-0.827596	0.827596	-0.827596	0.827596
chr18	18130402	18130992	LOC115488950	41.2988	-1.56161	0.000677882	0.031371	-0.81083	0.81083	-0.81083	0.81083
chr18	54719090	54720585	LOC115488957	501.538	-1.44555	2.51693e-12	2.4243e-08	-0.853278	0.853278	-0.853278	0.853278
chr18	57141346	57141687	Megf10	31.9869	-1.93861	0.000211153	0.0139363	-0.8592	0.8592	-0.8592	0.8592
chr18	76167007	76167728	Mir6358	243.533	-1.14661	2.68254e-07	0.000104758	-0.862825	0.862825	-0.862825	0.862825
chr18	46421813	46422337	Mospd4	32.2538	-1.71631	0.000777408	0.0345135	-0.861602	0.861602	-0.861602	0.861602
chr18	39741453	39742037	Pabpc2	97.3245	-1.0844	0.000438838	0.023111	-0.840395	0.840395	-0.840395	0.840395
chr18	65941224	65941765	Rax	114.873	-1.66707	3.30698e-08	2.23549e-05	-0.861557	0.861557	-0.861557	0.861557
chr18	54454795	54455359	Redrum	150.214	-1.35774	3.47375e-07	0.000125699	-0.862829	0.862829	-0.862829	0.862829
chr18	54452451	54453380	Redrum	204.274	-0.751364	0.00119614	0.0459635	-0.857563	0.857563	-0.857563	0.857563
chr18	77560111	77561027	Rnf165	192.329	-0.838615	0.000430508	0.0228721	-0.83742	0.83742	-0.83742	0.83742
chr18	65833868	65834852	Sec11c	119.099	-1.14701	5.69829e-05	0.0054906	-0.860793	0.860793	-0.860793	0.860793
chr18	47242377	47242901	Sema6a	98.14	-1.0034	0.000871221	0.03743	-0.851266	0.851266	-0.851266	0.851266
chr18	60606026	60606514	Synpo	177.8	-0.844442	0.0007457	0.0335709	-0.842852	0.842852	-0.842852	0.842852
chr18	55009939	55010517	Zfp608	161.668	-1.17736	8.589e-06	0.0013177	-0.832244	0.832244	-0.832244	0.832244
chr19	23636844	23637146	1700028P14Rik	64.1306	-1.54382	3.57565e-05	0.00388681	-0.856237	0.856237	-0.856237	0.856237
chr19	7069724	7070857	5730409K12Rik	410.961	-0.959054	2.56028e-06	0.000551077	-0.851259	0.851259	-0.851259	0.851259
chr19	8920168	8920934	B3gat3	243.674	-0.748556	0.00135089	0.0494871	-0.825581	0.825581	-0.825581	0.825581
chr19	45458676	45459075	Btrc	54.1917	-1.58117	9.30205e-05	0.00784407	-0.850231	0.850231	-0.850231	0.850231
chr19	18669542	18669898	Carnmt1	113.4	-1.56081	1.02729e-07	5.05723e-05	-0.863241	0.863241	-0.863241	0.863241
chr19	6084767	6085211	Cdca5	162.653	-0.86409	0.00109355	0.0433447	-0.823001	0.823001	-0.823001	0.823001
chr19	21789599	21790063	Cemip2	99.1284	-1.39845	7.23983e-06	0.00116439	-0.841821	0.841821	-0.841821	0.841821
chr19	21784385	21784936	Cemip2	249.108	-0.990211	1.52996e-05	0.002092	-0.831978	0.831978	-0.831978	0.831978
chr19	28579795	28580568	D930032P07Rik	263.15	-0.907552	7.45825e-05	0.00667363	-0.846868	0.846868	-0.846868	0.846868
chr19	28566457	28567034	D930032P07Rik	48.1598	-1.68202	7.68416e-05	0.00682636	-0.843535	0.843535	-0.843535	0.843535
chr19	12493611	12494332	Dtx4	202.729	-1.74249	1.22554e-09	1.86039e-06	-0.819119	0.819119	-0.819119	0.819119
chr19	12488965	12489862	Dtx4	254.008	-0.778114	0.00108856	0.0432062	-0.777014	0.777014	-0.777014	0.777014
chr19	44086221	44086639	Erlin1	32.7796	-1.78028	0.000510669	0.0259159	-0.829406	0.829406	-0.829406	0.829406
chr19	10143581	10144250	Fads1	80.8774	-1.25488	0.000177016	0.012321	-0.83885	0.83885	-0.83885	0.83885
chr19	24016748	24017461	Fam189a2	136.114	-1.33186	1.79014e-06	0.000425536	-0.837331	0.837331	-0.837331	0.837331
chr19	45615420	45616567	Fbxw4	310.838	-0.740242	0.000492803	0.0253013	-0.840022	0.840022	-0.840022	0.840022
chr19	36910567	36911013	Fgfbp3	120.139	-1.84437	2.45877e-09	3.17537e-06	-0.85176	0.85176	-0.85176	0.85176
chr19	36896697	36897450	Fgfbp3	214.007	-1.0177	8.80012e-05	0.00756154	-0.782402	0.782402	-0.782402	0.782402
chr19	41850631	41851315	Frat2	209.09	-1.45673	9.47353e-10	1.56842e-06	-0.861793	0.861793	-0.861793	0.861793
chr19	46215192	46215847	Gbf1	239.316	-0.982046	3.62421e-05	0.00391519	-0.831385	0.831385	-0.831385	0.831385
chr19	30153658	30154371	Gldc	279.651	-1.88133	6.64337e-16	1.9161e-11	-0.858574	0.858574	-0.858574	0.858574
chr19	30160042	30160563	Gldc	144.592	-1.02585	9.16057e-05	0.00777857	-0.863515	0.863515	-0.863515	0.863515
chr19	58335383	58335896	Gm10007	130.724	-1.49598	1.43897e-07	6.45128e-05	-0.854298	0.854298	-0.854298	0.854298
chr19	20122483	20123178	Gm22684	336.309	-1.08916	2.00218e-06	0.000461981	-0.820225	0.820225	-0.820225	0.820225
chr19	15784520	15785201	Gm24319	112.987	-1.49149	3.88868e-07	0.00013459	-0.864309	0.864309	-0.864309	0.864309
chr19	15726841	15727906	Gm24319	545.578	-0.963261	2.62876e-06	0.000563018	-0.832715	0.832715	-0.832715	0.832715
chr19	15692339	15692925	Gm24319	148.119	-1.17013	3.22995e-05	0.00360152	-0.815225	0.815225	-0.815225	0.815225
chr19	19246874	19247414	Gm25437	79.0606	-1.21631	0.000457749	0.023817	-0.80803	0.80803	-0.80803	0.80803
chr19	50642063	50642565	Gm26629	212.78	-1.35086	7.25465e-09	7.13321e-06	-0.864714	0.864714	-0.864714	0.864714
chr19	47290999	47291723	Gm29834	187.001	-0.999615	3.45208e-05	0.00378824	-0.864455	0.864455	-0.864455	0.864455
chr19	14096222	14096745	Gm31331	107.382	-1.26565	1.71372e-05	0.00228128	-0.865028	0.865028	-0.865028	0.865028
chr19	55143754	55144276	Gm31418	79.1703	-1.22564	0.00103061	0.0417534	-0.739543	0.739543	-0.739543	0.739543
chr19	14566566	14567304	Gm31441	363.728	-0.819728	0.00010784	0.00862394	-0.829697	0.829697	-0.829697	0.829697
chr19	14565718	14566072	Gm31441	184.221	-0.882351	0.000848003	0.0367134	-0.793196	0.793196	-0.793196	0.793196
chr19	15475494	15476165	Gm31594	70.6883	-1.19448	0.000818129	0.0357463	-0.835925	0.835925	-0.835925	0.835925
chr19	57558335	57559269	Gm32932	106.827	-1.11529	0.000143575	0.0106375	-0.865255	0.865255	-0.865255	0.865255
chr19	22595225	22595778	Gm33649	117.049	-0.974018	0.00054832	0.0272356	-0.861029	0.861029	-0.861029	0.861029
chr19	41716124	41716675	Gm34116	225.949	-0.848846	0.000355084	0.019925	-0.831258	0.831258	-0.831258	0.831258
chr19	28333030	28333700	Gm35866	126.06	-1.05666	0.000119635	0.00929233	-0.865183	0.865183	-0.865183	0.865183
chr19	28277060	28277583	Gm35866	60.9402	-1.36651	0.000272971	0.0166451	-0.839016	0.839016	-0.839016	0.839016
chr19	9940924	9941426	Gm36913	55.7642	-2.01041	1.36951e-06	0.000342485	-0.835194	0.835194	-0.835194	0.835194
chr19	32969364	32970097	Gm36914	98.6619	-1.28909	6.30747e-05	0.0059387	-0.83107	0.83107	-0.83107	0.83107
chr19	20009661	20010661	Gm3728	462.8	-1.22979	2.61857e-08	1.92014e-05	-0.83101	0.83101	-0.83101	0.83101
chr19	19978807	19979270	Gm3728	75.8138	-1.1811	0.000937336	0.0393144	-0.776186	0.776186	-0.776186	0.776186
chr19	18873743	18874531	Gm41814	245.946	-1.20526	3.53797e-07	0.000126204	-0.85292	0.85292	-0.85292	0.85292
chr19	37570974	37571558	Gm41842	154.41	-1.09259	0.000292993	0.0174119	-0.757981	0.757981	-0.757981	0.757981
chr19	58460527	58461108	Gm41876	152.635	-1.26088	1.21658e-05	0.00174573	-0.789094	0.789094	-0.789094	0.789094
chr19	15047237	15047894	Gm46645	107.413	-1.16708	7.78458e-05	0.00690848	-0.862688	0.862688	-0.862688	0.862688
chr19	43905152	43905471	Gm50217	41.0327	-1.48751	0.00125461	0.0473431	-0.801332	0.801332	-0.801332	0.801332
chr19	3985025	3985763	Gm52386	175.979	-0.980553	9.64784e-05	0.00802691	-0.848662	0.848662	-0.848662	0.848662
chr19	55933907	55934870	Gm52391	260.079	-0.787221	0.000678344	0.031371	-0.770289	0.770289	-0.770289	0.770289
chr19	30982334	30982976	Gm6642	113.682	-1.23542	0.000199007	0.0133899	-0.753488	0.753488	-0.753488	0.753488
chr19	26930299	26930940	Gm815	193.566	-1.58152	1.97125e-10	5.56076e-07	-0.864765	0.864765	-0.864765	0.864765
chr19	26977626	26978851	Gm815	284.628	-1.13368	9.53211e-08	4.8233e-05	-0.862306	0.862306	-0.862306	0.862306
chr19	14481797	14482598	Gm8630	104.338	-1.23075	3.52141e-05	0.00384233	-0.86231	0.86231	-0.86231	0.86231
chr19	4702509	4702852	Gm960	41.9661	-1.74293	0.000139291	0.010435	-0.837532	0.837532	-0.837532	0.837532
chr19	42904002	42905039	Hps1	428.382	-1.02706	6.83153e-07	0.000208874	-0.849725	0.849725	-0.849725	0.849725
chr19	47017798	47018032	Ina	47.312	-1.34587	0.00128765	0.0479652	-0.846856	0.846856	-0.846856	0.846856
chr19	46041824	46042243	Ldb1	192.531	-0.763275	0.00123421	0.0468799	-0.863871	0.863871	-0.863871	0.863871
chr19	8566014	8566410	LOC115489093	94.0237	-1.27455	9.52127e-05	0.00795219	-0.833135	0.833135	-0.833135	0.833135
chr19	22823467	22824165	Mir204	205.461	-1.91135	4.51456e-14	7.81263e-10	-0.855886	0.855886	-0.855886	0.855886
chr19	22656515	22657641	Mir204	206.501	-1.03036	2.20957e-05	0.0027042	-0.852339	0.852339	-0.852339	0.852339
chr19	16353749	16354163	Mir496b	220.99	-1.32733	2.89873e-07	0.000109528	-0.82508	0.82508	-0.82508	0.82508
chr19	47750490	47750970	Mir8090	73.0228	-1.41055	9.70797e-05	0.0080537	-0.836942	0.836942	-0.836942	0.836942
chr19	6975964	6976369	Ppp1r14b	120.29	-0.945331	0.000722317	0.032889	-0.85565	0.85565	-0.85565	0.85565
chr19	31593914	31594416	Prkg1	64.7364	-1.30701	0.000431367	0.0228847	-0.83309	0.83309	-0.83309	0.83309
chr19	15836312	15837399	Psat1	246.222	-1.3197	8.01825e-09	7.46798e-06	-0.856427	0.856427	-0.856427	0.856427
chr19	15803029	15803808	Psat1	192.258	-1.00383	3.05061e-05	0.00346404	-0.861582	0.861582	-0.861582	0.861582
chr19	23672999	23673465	Ptar1	46.5456	-1.74572	6.70157e-05	0.00621298	-0.835593	0.835593	-0.835593	0.835593
chr19	7267154	7268005	Rcor2	308.035	-0.80185	0.000170595	0.0120204	-0.840849	0.840849	-0.840849	0.840849
chr19	19104623	19105002	Rorb	42.6276	-1.94962	2.01101e-05	0.00252184	-0.865836	0.865836	-0.865836	0.865836
chr19	18969310	18969897	Rorb	126.08	-0.960692	0.000434819	0.0229552	-0.863417	0.863417	-0.863417	0.863417
chr19	44293351	44294355	Scd2	469.974	-0.657918	0.000460232	0.0239031	-0.865629	0.865629	-0.865629	0.865629
chr19	5530357	5530594	Snx32	20.3492	-2.17157	0.00124928	0.0472448	-0.819995	0.819995	-0.819995	0.819995
chr19	49839116	49839756	Sorcs1	191.313	-1.13671	5.74699e-06	0.000978878	-0.849429	0.849429	-0.849429	0.849429
chr19	50569668	50570458	Sorcs1	243.962	-0.777564	0.000408406	0.0220588	-0.862717	0.862717	-0.862717	0.862717
chr19	59133204	59133738	Vax1	79.767	-1.35292	0.000221448	0.0144178	-0.804729	0.804729	-0.804729	0.804729
chr19	55491806	55492285	Vti1a	40.6507	-1.73971	0.00027075	0.0165563	-0.798203	0.798203	-0.798203	0.798203
chr2	153496923	153497437	4930404H24Rik	116.814	-0.956621	0.00126195	0.047576	-0.765761	0.765761	-0.765761	0.765761
chr2	7207673	7208333	5031426D15Rik	116.416	-0.988219	0.00079298	0.0350072	-0.838986	0.838986	-0.838986	0.838986
chr2	131799393	131800639	5330413P13Rik	138.05	-1.29425	1.65241e-06	0.000398267	-0.865423	0.865423	-0.865423	0.865423
chr2	103625100	103626036	8030431J09Rik	436.534	-0.907144	3.68643e-06	0.00070259	-0.863371	0.863371	-0.863371	0.863371
chr2	103643548	103644167	8030431J09Rik	140.765	-0.991344	0.000175876	0.0122825	-0.846201	0.846201	-0.846201	0.846201
chr2	146324632	146325611	A930019D19Rik	283.293	-1.16931	2.72761e-07	0.000105363	-0.839558	0.839558	-0.839558	0.839558
chr2	146302174	146302768	A930019D19Rik	109.794	-1.17577	7.30261e-05	0.00658201	-0.851021	0.851021	-0.851021	0.851021
chr2	146330636	146331294	A930019D19Rik	307.881	-0.825461	7.92326e-05	0.00701033	-0.847369	0.847369	-0.847369	0.847369
chr2	152068750	152069847	AA387200	478.776	-0.792301	3.58544e-05	0.00389257	-0.851067	0.851067	-0.851067	0.851067
chr2	127907607	127908127	Acoxl	67.2671	-1.33866	0.000264061	0.0163203	-0.847394	0.847394	-0.847394	0.847394
chr2	31448948	31449792	Ass1	211.623	-0.82239	0.000918501	0.0388812	-0.738669	0.738669	-0.738669	0.738669
chr2	68079439	68080343	B3galt1	136.228	-1.26236	3.03346e-06	0.000617751	-0.864925	0.864925	-0.864925	0.864925
chr2	109743095	109744044	Bdnf	200.334	-0.774727	0.000865278	0.0372487	-0.857633	0.857633	-0.857633	0.857633
chr2	34239386	34239773	C230014O12Rik	70.1122	-1.94547	1.47959e-07	6.56534e-05	-0.863387	0.863387	-0.863387	0.863387
chr2	154465932	154466385	Cbfa2t2	115.046	-1.23551	7.17678e-05	0.00651611	-0.7966	0.7966	-0.7966	0.7966
chr2	154454589	154455034	Cbfa2t2	98.717	-1.03525	0.00126846	0.0476755	-0.767087	0.767087	-0.767087	0.767087
chr2	26298082	26299209	Ccdc187	534.995	-0.810839	8.5047e-06	0.00131174	-0.857171	0.857171	-0.857171	0.857171
chr2	165248844	165249665	Cdh22	225.954	-1.14191	7.84041e-07	0.000226892	-0.864664	0.864664	-0.864664	0.864664
chr2	6903353	6903812	Celf2	83.073	-1.62169	5.90983e-06	0.000992932	-0.811761	0.811761	-0.811761	0.811761
chr2	116979895	116980188	D330050G23Rik	129.023	-0.915692	0.00124592	0.0471593	-0.834223	0.834223	-0.834223	0.834223
chr2	59485402	59486535	Dapl1	239.127	-0.764788	0.00086631	0.0372561	-0.801818	0.801818	-0.801818	0.801818
chr2	106234377	106234692	Dcdc5	141.554	-0.923742	0.000517551	0.0261578	-0.862579	0.862579	-0.862579	0.862579
chr2	106161843	106162229	Dcdc5	47.6911	-1.38227	0.00127548	0.0477428	-0.838153	0.838153	-0.838153	0.838153
chr2	38111457	38112375	Dennd1a	195.653	-1.12365	6.4992e-06	0.00107817	-0.840993	0.840993	-0.840993	0.840993
chr2	38162582	38162850	Dennd1a	60.9941	-1.47978	0.000110213	0.008796	-0.834437	0.834437	-0.834437	0.834437
chr2	38175128	38175647	Dennd1a	50.088	-1.49176	0.000562674	0.0276628	-0.767692	0.767692	-0.767692	0.767692
chr2	32559484	32560184	Dpm2	259.177	-1.41401	3.99415e-10	8.22862e-07	-0.861141	0.861141	-0.861141	0.861141
chr2	24905336	24906016	Ehmt1	124.431	-1.23869	1.11792e-05	0.00163672	-0.855566	0.855566	-0.855566	0.855566
chr2	105804409	105804890	Elp4	155.978	-1.00878	0.000176479	0.0123047	-0.835309	0.835309	-0.835309	0.835309
chr2	151973268	151973861	Fam110a	170.706	-0.847993	0.00054226	0.0270812	-0.863275	0.863275	-0.863275	0.863275
chr2	113585731	113586379	Fmn1	142.407	-1.38024	7.52162e-07	0.000221368	-0.848238	0.848238	-0.848238	0.848238
chr2	54442746	54443463	Galnt13	201.348	-0.933642	0.000170573	0.0120204	-0.814142	0.814142	-0.814142	0.814142
chr2	35858197	35858681	Gm10829	158.223	-0.844257	0.00118943	0.0458227	-0.795178	0.795178	-0.795178	0.795178
chr2	4555290	4555701	Gm13179	101.318	-1.14525	0.000275284	0.0167	-0.83424	0.83424	-0.83424	0.83424
chr2	28387277	28387961	Gm13373	393.628	-0.850727	3.18087e-05	0.00357443	-0.845209	0.845209	-0.845209	0.845209
chr2	21043932	21044535	Gm13375	235.884	-1.13519	4.36578e-07	0.00014814	-0.865571	0.865571	-0.865571	0.865571
chr2	21009897	21011179	Gm13375	299.15	-0.98919	6.7174e-06	0.00110501	-0.834948	0.834948	-0.834948	0.834948
chr2	21046575	21046839	Gm13375	53.8748	-1.58914	7.51091e-05	0.00671381	-0.863354	0.863354	-0.863354	0.863354
chr2	25125886	25127081	Gm13387	594.263	-0.89617	2.78731e-06	0.000589677	-0.830596	0.830596	-0.830596	0.830596
chr2	60068192	60068979	Gm13570	89.8132	-1.15194	0.000253287	0.0158011	-0.865559	0.865559	-0.865559	0.865559
chr2	60148659	60149292	Gm13570	74.9767	-1.1556	0.000672479	0.0311831	-0.862058	0.862058	-0.862058	0.862058
chr2	109038002	109038697	Gm13923	86.2657	-1.28831	6.74078e-05	0.00622475	-0.849169	0.849169	-0.849169	0.849169
chr2	128241148	128241796	Gm14009	127.001	-1.07203	0.000779873	0.0346052	-0.709147	0.709147	-0.709147	0.709147
chr2	169387843	169388704	Gm14250	147.524	-0.95507	0.000301431	0.0177791	-0.815502	0.815502	-0.815502	0.815502
chr2	173426010	173426952	Gm14642	586.911	-1.15316	1.57713e-07	6.89216e-05	-0.804647	0.804647	-0.804647	0.804647
chr2	173409195	173409800	Gm14642	496.948	-0.782793	7.28676e-05	0.00658144	-0.829177	0.829177	-0.829177	0.829177
chr2	97080170	97080625	Gm22313	53.3743	-1.35617	0.00117558	0.0454916	-0.782718	0.782718	-0.782718	0.782718
chr2	106797806	106798196	Gm22813	51.068	-1.29533	0.0012778	0.0477516	-0.856365	0.856365	-0.856365	0.856365
chr2	141156904	141157795	Gm25583	178.372	-0.891693	0.00040932	0.0220943	-0.800987	0.800987	-0.800987	0.800987
chr2	45169181	45170040	Gm28643	322.214	-1.06008	5.3919e-07	0.000173033	-0.861535	0.861535	-0.861535	0.861535
chr2	72556103	72556902	Gm30069	107.616	-1.21276	0.000140237	0.0104516	-0.784394	0.784394	-0.784394	0.784394
chr2	41625448	41625926	Gm30138	107.018	-1.54071	2.98472e-06	0.000616041	-0.822986	0.822986	-0.822986	0.822986
chr2	114542355	114542689	Gm31146	77.1513	-1.36508	0.000113903	0.00899244	-0.810133	0.810133	-0.810133	0.810133
chr2	50694881	50695356	Gm32232	329.1	-0.722627	0.00104061	0.041979	-0.806155	0.806155	-0.806155	0.806155
chr2	93174087	93174676	Gm32683	166.663	-0.802666	0.00117156	0.0453768	-0.840698	0.840698	-0.840698	0.840698
chr2	93367883	93368407	Gm32745	77.1604	-1.19486	0.000346483	0.0195565	-0.865577	0.865577	-0.865577	0.865577
chr2	34601970	34602470	Gm34178	109.341	-1.05486	0.00026296	0.0162639	-0.857389	0.857389	-0.857389	0.857389
chr2	102239770	102240780	Gm34268	79.996	-1.10681	0.000730507	0.0331456	-0.861924	0.861924	-0.861924	0.861924
chr2	146833994	146835159	Gm34978	282.974	-0.985416	6.03676e-06	0.00100838	-0.853906	0.853906	-0.853906	0.853906
chr2	178161293	178161946	Gm35319	126.203	-1.1678	4.85379e-05	0.00486092	-0.807678	0.807678	-0.807678	0.807678
chr2	79047941	79048551	Gm35748	159.397	-0.87495	0.000872321	0.0374402	-0.789596	0.789596	-0.789596	0.789596
chr2	172728219	172728968	Gm36156	486.188	-0.82045	0.000517342	0.0261578	-0.708895	0.708895	-0.708895	0.708895
chr2	165136097	165136433	Gm36690	128.982	-1.67025	9.51241e-09	8.48688e-06	-0.856507	0.856507	-0.856507	0.856507
chr2	165126998	165127138	Gm36690	32.194	-1.88699	0.000248198	0.0156074	-0.859094	0.859094	-0.859094	0.859094
chr2	165191577	165191763	Gm36803	17.2012	-2.56461	0.000680367	0.0314477	-0.839989	0.839989	-0.839989	0.839989
chr2	71655689	71656377	Gm36909	230.402	-0.893479	0.000118402	0.00922138	-0.843988	0.843988	-0.843988	0.843988
chr2	4529167	4529940	Gm39751	443.593	-1.37425	8.48987e-11	3.33365e-07	-0.846172	0.846172	-0.846172	0.846172
chr2	4543195	4543751	Gm39751	148.43	-1.56475	1.40583e-08	1.13684e-05	-0.859678	0.859678	-0.859678	0.859678
chr2	4508080	4508636	Gm39751	108.782	-1.08647	0.000370011	0.0205185	-0.80448	0.80448	-0.80448	0.80448
chr2	18232744	18233351	Gm39761	178.377	-1.07916	2.26978e-05	0.00275067	-0.826649	0.826649	-0.826649	0.826649
chr2	24502998	24503603	Gm39769	144.805	-1.9642	1.99225e-10	5.56076e-07	-0.821803	0.821803	-0.821803	0.821803
chr2	30759955	30760561	Gm39783	114.721	-1.17	4.57198e-05	0.00466509	-0.864982	0.864982	-0.864982	0.864982
chr2	44526197	44526859	Gm39806	183.003	-1.37793	2.21895e-07	8.88884e-05	-0.832271	0.832271	-0.832271	0.832271
chr2	50965493	50965907	Gm39811	85.0289	-1.09626	0.000952329	0.039731	-0.839314	0.839314	-0.839314	0.839314
chr2	79555168	79555779	Gm39867	76.5353	-1.57286	7.30604e-06	0.00117286	-0.847362	0.847362	-0.847362	0.847362
chr2	93283374	93284209	Gm39882	156.984	-0.946362	0.000272193	0.0166211	-0.82582	0.82582	-0.82582	0.82582
chr2	129908788	129909602	Gm39933	367.484	-0.654032	0.00131551	0.0486119	-0.812963	0.812963	-0.812963	0.812963
chr2	137227896	137228168	Gm39944	18.309	-2.27432	0.00115751	0.0449534	-0.86485	0.86485	-0.86485	0.86485
chr2	154420989	154421773	Gm39962	247.04	-0.958909	2.06665e-05	0.00256558	-0.846078	0.846078	-0.846078	0.846078
chr2	154577402	154577921	Gm39963	130.363	-1.11863	9.20367e-05	0.00779987	-0.809663	0.809663	-0.809663	0.809663
chr2	169357300	169357852	Gm39994	191.863	-0.940753	9.10733e-05	0.00774857	-0.854941	0.854941	-0.854941	0.854941
chr2	106436072	106436532	Gm46755	83.0626	-1.49426	1.46713e-05	0.0020279	-0.837506	0.837506	-0.837506	0.837506
chr2	166650389	166650985	Gm50596	283.52	-1.48142	1.36577e-09	2.00298e-06	-0.817319	0.817319	-0.817319	0.817319
chr2	166678815	166679581	Gm50596	292.789	-0.876698	0.00019694	0.0133234	-0.77816	0.77816	-0.77816	0.77816
chr2	4041902	4042549	Gm52545	262.505	-0.828659	0.000220886	0.014392	-0.836819	0.836819	-0.836819	0.836819
chr2	6642230	6642842	Gm52546	118.212	-1.14067	0.00024474	0.0154681	-0.763228	0.763228	-0.763228	0.763228
chr2	63574047	63574548	Gm8541	264.273	-0.750299	0.000676696	0.031345	-0.857684	0.857684	-0.857684	0.857684
chr2	63706266	63706498	Gm8541	37.8593	-1.52757	0.00103349	0.0418262	-0.858178	0.858178	-0.858178	0.858178
chr2	24275142	24275712	Il1f5	66.202	-1.46092	7.45448e-05	0.00667363	-0.835185	0.835185	-0.835185	0.835185
chr2	146218127	146218801	Insm1	183.962	-0.93948	0.000180941	0.0124418	-0.811725	0.811725	-0.811725	0.811725
chr2	107468683	107469388	Kcna4	105.948	-0.945656	0.00130001	0.0481947	-0.830217	0.830217	-0.830217	0.830217
chr2	55182181	55182825	Kcnj3	113.763	-1.66724	2.02477e-08	1.5927e-05	-0.865813	0.865813	-0.865813	0.865813
chr2	55091426	55091880	Kcnj3	193.592	-1.16984	3.46702e-06	0.000675654	-0.834822	0.834822	-0.834822	0.834822
chr2	142303161	142304006	Kif16b	143.9	-1.47698	8.52756e-08	4.55227e-05	-0.83825	0.83825	-0.83825	0.83825
chr2	109233961	109234332	Kif18a	28.9214	-1.8822	0.000551331	0.02733	-0.840403	0.840403	-0.840403	0.840403
chr2	146920291	146920982	Kiz	185.92	-1.57461	3.21687e-09	3.92036e-06	-0.8366	0.8366	-0.8366	0.8366
chr2	109959678	109960556	Lgr4	97.3616	-1.30358	2.10595e-05	0.00260316	-0.863542	0.863542	-0.863542	0.863542
chr2	109942827	109943704	Lgr4	170.311	-0.932854	0.000217223	0.0142385	-0.848302	0.848302	-0.848302	0.848302
chr2	158343449	158343993	LOC115489590	240.754	-1.07327	7.62092e-06	0.00120917	-0.844635	0.844635	-0.844635	0.844635
chr2	74415975	74416473	LOC115489617	67.4712	-1.58921	1.82368e-05	0.00237289	-0.851772	0.851772	-0.851772	0.851772
chr2	74426781	74427133	LOC115489617	158.231	-0.960324	0.000250487	0.0156603	-0.850392	0.850392	-0.850392	0.850392
chr2	74449960	74451360	LOC115489617	112.125	-0.924253	0.00125153	0.0473095	-0.861521	0.861521	-0.861521	0.861521
chr2	71466786	71467651	Metap1d	193.381	-1.12768	1.2935e-05	0.00183782	-0.816625	0.816625	-0.816625	0.816625
chr2	71466092	71466515	Metap1d	130.125	-0.914231	0.000730077	0.0331434	-0.86298	0.86298	-0.86298	0.86298
chr2	50197642	50198357	Mmadhc	159.067	-0.96049	0.000289823	0.0172883	-0.786152	0.786152	-0.786152	0.786152
chr2	22293571	22294404	Myo3a	183.939	-1.22323	6.98791e-07	0.000212155	-0.864466	0.864466	-0.864466	0.864466
chr2	22247614	22248107	Myo3a	197.794	-1.15857	5.31129e-06	0.000917307	-0.831708	0.831708	-0.831708	0.831708
chr2	181763080	181764194	Myt1	188.523	-0.935994	9.8977e-05	0.00815637	-0.865387	0.865387	-0.865387	0.865387
chr2	114086978	114087663	n-TDgtc2	154.79	-1.19815	8.3332e-06	0.00129425	-0.822397	0.822397	-0.822397	0.822397
chr2	79458987	79459754	Neurod1	351.986	-0.915872	2.95341e-05	0.00338028	-0.793049	0.793049	-0.793049	0.793049
chr2	26501664	26502500	Notch1	432.067	-0.975403	1.06969e-06	0.00028567	-0.85194	0.85194	-0.85194	0.85194
chr2	26500428	26501145	Notch1	685.554	-0.825549	2.06576e-05	0.00256558	-0.824558	0.824558	-0.824558	0.824558
chr2	73142846	73143206	Ola1	137.393	-1.31358	5.48396e-06	0.000941489	-0.828178	0.828178	-0.828178	0.828178
chr2	105686820	105687103	Pax6	63.7543	-1.34897	0.00113696	0.0445149	-0.735461	0.735461	-0.735461	0.735461
chr2	165967686	165968285	Platr29	63.2672	-1.28911	0.000515473	0.0261138	-0.846716	0.846716	-0.846716	0.846716
chr2	28415231	28415973	Ppp1r26	300.639	-1.01421	1.26063e-06	0.000324638	-0.861877	0.861877	-0.861877	0.861877
chr2	11139518	11139921	Prkcq	53.057	-1.60378	0.000206146	0.0137209	-0.767121	0.767121	-0.767121	0.767121
chr2	130491102	130491914	Ptpra	186.333	-1.00513	3.95683e-05	0.00417528	-0.853368	0.853368	-0.853368	0.853368
chr2	124952229	124952628	Slc24a5	81.3049	-1.21331	0.000275118	0.0167	-0.824644	0.824644	-0.824644	0.824644
chr2	151990899	151991815	Slc52a3	146.906	-0.912302	0.000685497	0.0316004	-0.792423	0.792423	-0.792423	0.792423
chr2	166151853	166152427	Sulf2	225.48	-0.855528	0.000159228	0.0114431	-0.848251	0.848251	-0.848251	0.848251
chr2	61631046	61631589	Tank	72.6964	-1.23702	0.000376499	0.0207499	-0.829704	0.829704	-0.829704	0.829704
chr2	163195565	163196403	Tox2	241.136	-1.31817	5.88718e-08	3.42802e-05	-0.832117	0.832117	-0.832117	0.832117
chr2	163166144	163166841	Tox2	177.897	-0.898654	0.000210323	0.0139027	-0.862864	0.862864	-0.862864	0.862864
chr2	163189595	163190671	Tox2	455.221	-0.772716	0.000259584	0.0160895	-0.758828	0.758828	-0.758828	0.758828
chr2	27334868	27335339	Vav2	79.3706	-1.12123	0.000901024	0.0381984	-0.801105	0.801105	-0.801105	0.801105
chr2	105108732	105109201	Wt1os	91.2975	-1.13785	0.000298993	0.0176473	-0.863466	0.863466	-0.863466	0.863466
chr2	81848848	81849266	Zfp804a	44.5905	-1.8015	4.73858e-05	0.00478544	-0.852925	0.852925	-0.852925	0.852925
chr3	138033752	138034501	1110002E22Rik	259.99	-1.33343	5.99487e-09	6.03161e-06	-0.858563	0.858563	-0.858563	0.858563
chr3	136986133	136986799	1700006H20Rik	291.733	-1.08344	1.19201e-06	0.000310666	-0.831161	0.831161	-0.831161	0.831161
chr3	35178721	35179626	1700017M07Rik	581.517	-0.754875	0.000192221	0.0130552	-0.800196	0.800196	-0.800196	0.800196
chr3	83583057	83583800	1700028M03Rik	321.664	-1.46587	0.000743704	0.0335709	-0.801096	0.801096	-0.801096	0.801096
chr3	36481739	36482185	1810062G17Rik	148.729	-0.861732	0.00110512	0.0436632	-0.850605	0.850605	-0.850605	0.850605
chr3	143158490	143158892	A830019L24Rik	57.0191	-1.38654	0.00127099	0.0477115	-0.709135	0.709135	-0.709135	0.709135
chr3	115893231	115893845	A930005H10Rik	88.2428	-1.44005	7.62593e-06	0.00120917	-0.865972	0.865972	-0.865972	0.865972
chr3	127728850	127729958	Alpk1	247.444	-0.884223	7.0111e-05	0.00641957	-0.848638	0.848638	-0.848638	0.848638
chr3	87946013	87946362	Crabp2	57.8644	-1.25194	0.00112726	0.0443557	-0.842222	0.842222	-0.842222	0.842222
chr3	42514859	42515849	D3Ertd751e	284.76	-1.17528	1.33561e-07	6.18003e-05	-0.857677	0.857677	-0.857677	0.857677
chr3	41944043	41944211	D3Ertd751e	6.57127	-5.8175	0.000623378	0.0296043	-0.848371	0.848371	-0.848371	0.848371
chr3	42463705	42464257	D3Ertd751e	20.7599	-2.20618	0.000981668	0.0404586	-0.821302	0.821302	-0.821302	0.821302
chr3	115822267	115822788	Dph5	92.3754	-1.22231	8.98055e-05	0.00766331	-0.851813	0.851813	-0.851813	0.851813
chr3	118757325	118757596	Dpyd	21.5194	-2.40994	0.000302295	0.0178058	-0.837592	0.837592	-0.837592	0.837592
chr3	36551339	36552003	Exosc9	123.174	-1.20736	2.11688e-05	0.0026095	-0.86212	0.86212	-0.86212	0.86212
chr3	85764089	85765117	Fam160a1	205.514	-0.759903	0.000998961	0.0409073	-0.848821	0.848821	-0.848821	0.848821
chr3	38842971	38843428	Fat4	158.524	-1.95656	2.52161e-12	2.4243e-08	-0.860169	0.860169	-0.860169	0.860169
chr3	108885926	108886574	Fndc7	96.3895	-1.43933	4.21648e-06	0.000770017	-0.865026	0.865026	-0.865026	0.865026
chr3	108874402	108874787	Fndc7	33.8683	-1.76214	0.000450277	0.0235273	-0.835927	0.835927	-0.835927	0.835927
chr3	30153725	30154368	Gm10258	195.362	-1.1401	6.50436e-06	0.00107817	-0.830897	0.830897	-0.830897	0.830897
chr3	30353963	30354609	Gm10258	137.087	-0.974245	0.000313286	0.0182298	-0.846909	0.846909	-0.846909	0.846909
chr3	146379842	146380422	Gm10636	296.751	-1.54989	1.49629e-12	1.84957e-08	-0.864553	0.864553	-0.864553	0.864553
chr3	146374864	146375700	Gm10636	195.32	-1.18702	5.04031e-06	0.000882902	-0.834163	0.834163	-0.834163	0.834163
chr3	126695373	126696031	Gm15551	268.422	-0.684793	0.00129773	0.0481655	-0.856479	0.856479	-0.856479	0.856479
chr3	141814423	141815318	Gm15689	453.061	-0.768973	0.000424376	0.0226667	-0.751938	0.751938	-0.751938	0.751938
chr3	102145622	102146296	Gm16160	94.1154	-1.62842	7.6691e-07	0.000224241	-0.853895	0.853895	-0.853895	0.853895
chr3	69175231	69175666	Gm1647	43.1911	-1.51911	0.00132124	0.0487726	-0.775662	0.775662	-0.775662	0.775662
chr3	34441292	34441617	Gm20515	90.4898	-1.25896	9.25339e-05	0.00782667	-0.858037	0.858037	-0.858037	0.858037
chr3	34445408	34445744	Gm20515	57.7881	-1.30088	0.000808927	0.03544	-0.85023	0.85023	-0.85023	0.85023
chr3	159011103	159011710	Gm20752	104.748	-1.15505	0.000132168	0.0100053	-0.854382	0.854382	-0.854382	0.854382
chr3	37875419	37876166	Gm20755	76.2074	-1.47789	2.51853e-05	0.00297726	-0.835594	0.835594	-0.835594	0.835594
chr3	157320922	157321625	Gm22458	166.524	-1.0279	8.26256e-05	0.00720755	-0.816985	0.816985	-0.816985	0.816985
chr3	108433412	108434170	Gm22942	303.691	-1.31688	3.45048e-09	3.9808e-06	-0.859113	0.859113	-0.859113	0.859113
chr3	108432603	108432983	Gm22942	168.164	-1.35077	3.24373e-07	0.000119434	-0.850909	0.850909	-0.850909	0.850909
chr3	4593819	4594416	Gm22944	184.711	-1.43675	2.12273e-08	1.65472e-05	-0.853807	0.853807	-0.853807	0.853807
chr3	18205867	18206440	Gm23686	246.815	-1.10073	2.04512e-06	0.000466908	-0.856308	0.856308	-0.856308	0.856308
chr3	120217627	120218300	Gm23733	307.584	-1.0434	1.8798e-06	0.000445627	-0.856497	0.856497	-0.856497	0.856497
chr3	112261198	112261756	Gm25519	121.181	-1.1491	9.42189e-05	0.00789509	-0.805051	0.805051	-0.805051	0.805051
chr3	22815840	22816193	Gm26354	56.3987	-1.79748	1.19341e-05	0.00172679	-0.818979	0.818979	-0.818979	0.818979
chr3	38711870	38713080	Gm29879	190.778	-1.004	2.44616e-05	0.00291071	-0.863945	0.863945	-0.863945	0.863945
chr3	132018569	132018859	Gm29949	38.2595	-1.59996	0.00107386	0.042938	-0.77005	0.77005	-0.77005	0.77005
chr3	16688882	16689465	Gm30223	167.462	-0.837197	0.0010379	0.0419456	-0.850641	0.850641	-0.850641	0.850641
chr3	17785231	17787041	Gm30340	657.294	-0.885383	1.22063e-05	0.00174692	-0.824167	0.824167	-0.824167	0.824167
chr3	149449381	149449763	Gm30382	111.378	-1.03173	0.000584723	0.0284078	-0.792982	0.792982	-0.792982	0.792982
chr3	150050464	150051659	Gm31244	217.625	-0.823822	0.000364763	0.020297	-0.863388	0.863388	-0.863388	0.863388
chr3	85403113	85403525	Gm31359	30.2217	-1.78426	0.000728445	0.0330867	-0.843824	0.843824	-0.843824	0.843824
chr3	86559088	86560868	Gm31677	293.126	-0.869826	0.00029831	0.017631	-0.771928	0.771928	-0.771928	0.771928
chr3	119095228	119095783	Gm32577	84.2729	-1.40563	3.20742e-05	0.00359959	-0.847922	0.847922	-0.847922	0.847922
chr3	57951510	57951729	Gm32753	16.8954	-2.75947	0.000383319	0.0210721	-0.858736	0.858736	-0.858736	0.858736
chr3	29039842	29040524	Gm33154	162.892	-1.65601	9.60695e-10	1.56842e-06	-0.860132	0.860132	-0.860132	0.860132
chr3	155373566	155373981	Gm33266	47.7751	-2.39826	2.94939e-07	0.000110957	-0.841814	0.841814	-0.841814	0.841814
chr3	155576977	155577612	Gm33266	193.529	-0.923604	9.42553e-05	0.00789509	-0.863997	0.863997	-0.863997	0.863997
chr3	31050248	31050915	Gm33641	371.279	-0.729505	0.000253593	0.0158013	-0.863593	0.863593	-0.863593	0.863593
chr3	147378469	147378893	Gm36831	44.5641	-1.46372	0.000639579	0.0301585	-0.864386	0.864386	-0.864386	0.864386
chr3	147454566	147455038	Gm37041	90.9844	-1.27682	0.000253655	0.0158013	-0.744024	0.744024	-0.744024	0.744024
chr3	34380043	34380538	Gm38505	60.0096	-1.30084	0.00106718	0.0427564	-0.7861	0.7861	-0.7861	0.7861
chr3	49893897	49894256	Gm40042	75.7242	-1.94974	4.74072e-08	2.90922e-05	-0.862451	0.862451	-0.862451	0.862451
chr3	84937067	84938403	Gm40080	385.906	-1.43957	3.91321e-12	2.6046e-08	-0.86273	0.86273	-0.86273	0.86273
chr3	85727042	85727583	Gm40082	108.715	-1.29914	1.18262e-05	0.00171981	-0.859921	0.859921	-0.859921	0.859921
chr3	97358347	97358750	Gm40101	42.5257	-1.42818	0.00111563	0.0439781	-0.849527	0.849527	-0.849527	0.849527
chr3	100759222	100759922	Gm40107	85.5806	-1.50322	5.05804e-06	0.000882902	-0.859878	0.859878	-0.859878	0.859878
chr3	147240609	147241136	Gm40171	202.844	-1.25791	1.28132e-06	0.000328987	-0.839879	0.839879	-0.839879	0.839879
chr3	147254273	147255010	Gm40171	105.666	-1.02961	0.000615448	0.0293404	-0.826648	0.826648	-0.826648	0.826648
chr3	6886683	6887547	Gm41991	145.819	-0.991765	0.00108817	0.0432062	-0.731689	0.731689	-0.731689	0.731689
chr3	38345160	38345433	Gm42213	17.5588	-3.38015	7.13079e-05	0.00648797	-0.850449	0.850449	-0.850449	0.850449
chr3	39273065	39273560	Gm42214	23.9277	-2.32159	0.000249327	0.0156481	-0.821556	0.821556	-0.821556	0.821556
chr3	37666529	37667282	Gm46799	272.853	-0.885946	9.31022e-05	0.00784407	-0.83213	0.83213	-0.83213	0.83213
chr3	51788675	51789536	Gm46803	193.997	-1.31751	2.56169e-07	0.000101213	-0.84991	0.84991	-0.84991	0.84991
chr3	85603950	85604158	Gm46809	24.6674	-1.86324	0.0013362	0.0491386	-0.865625	0.865625	-0.865625	0.865625
chr3	40070117	40070619	Gm46834	71.6331	-1.33678	0.000288827	0.0172712	-0.812768	0.812768	-0.812768	0.812768
chr3	51383239	51384039	Gm5103	215.439	-1.07013	5.85332e-06	0.000987272	-0.852444	0.852444	-0.852444	0.852444
chr3	149331198	149332265	Gm5149	170.95	-1.05412	6.96685e-05	0.00638581	-0.833898	0.833898	-0.833898	0.833898
chr3	69406270	69406715	Gm52607	64.3657	-1.56	2.46811e-05	0.00292947	-0.865138	0.865138	-0.865138	0.865138
chr3	127293691	127294811	Gm52631	553.955	-1.15229	1.63272e-07	7.02857e-05	-0.806303	0.806303	-0.806303	0.806303
chr3	127387055	127387652	Gm52631	108.86	-1.0249	0.000458246	0.0238285	-0.833553	0.833553	-0.833553	0.833553
chr3	128369421	128370083	Gm52639	418.833	-1.01111	3.04917e-07	0.000113752	-0.858217	0.858217	-0.858217	0.858217
chr3	104352169	104353009	Gm5546	79.3148	-1.19521	0.00101808	0.0413963	-0.725498	0.725498	-0.725498	0.725498
chr3	74344465	74344933	Gm6098	107.282	-0.971248	0.00106379	0.0426785	-0.836939	0.836939	-0.836939	0.836939
chr3	50552863	50553556	Gm6209	64.0652	-1.42947	0.00010733	0.00859559	-0.843409	0.843409	-0.843409	0.843409
chr3	71364697	71364964	Gm6634	19.7098	-2.2768	0.0011573	0.0449534	-0.799777	0.799777	-0.799777	0.799777
chr3	55367238	55367670	Gm9831	68.7096	-1.58579	9.94927e-06	0.00148684	-0.864745	0.864745	-0.864745	0.864745
chr3	107113257	107114094	Kcna2	147.982	-0.83321	0.00124296	0.0471294	-0.844734	0.844734	-0.844734	0.844734
chr3	105407965	105408642	Kcnd3os	328.798	-0.970635	4.72174e-06	0.000841646	-0.857614	0.857614	-0.857614	0.857614
chr3	149295225	149296323	LOC115489710	307.851	-1.26445	1.9872e-09	2.77333e-06	-0.864659	0.864659	-0.864659	0.864659
chr3	103650136	103650821	LOC115489852	104.955	-1.01692	0.000556624	0.027506	-0.86568	0.86568	-0.86568	0.86568
chr3	55755765	55756604	Mab21l1	532.489	-0.937496	2.66479e-05	0.00313282	-0.79658	0.79658	-0.79658	0.79658
chr3	55751301	55751883	Mab21l1	421.914	-0.7296	0.000551799	0.02733	-0.81662	0.81662	-0.81662	0.81662
chr3	101878049	101878814	Mab21l3	174.687	-1.45642	6.23631e-09	6.2024e-06	-0.862773	0.862773	-0.862773	0.862773
chr3	60568166	60568772	Mbnl1	120.155	-0.988127	0.000940142	0.0393935	-0.819677	0.819677	-0.819677	0.819677
chr3	17789598	17790000	Mir124-2hg	122.55	-1.10344	0.000164215	0.0116659	-0.816268	0.816268	-0.816268	0.816268
chr3	34637928	34638437	Mir1897	38.1994	-1.62248	0.000508309	0.0258265	-0.863211	0.863211	-0.863211	0.863211
chr3	29541464	29542014	Mir21b	160.61	-1.1937	3.98399e-06	0.000744542	-0.854328	0.854328	-0.854328	0.854328
chr3	115961394	115962728	Mir669n	91.2063	-1.12809	0.000559736	0.0276378	-0.78357	0.78357	-0.78357	0.78357
chr3	32736397	32737518	Ndufb5	490.27	-0.646273	0.00129867	0.0481655	-0.818833	0.818833	-0.818833	0.818833
chr3	127646306	127646867	Neurog2	158.91	-1.02854	0.000136527	0.0102724	-0.834956	0.834956	-0.834956	0.834956
chr3	26146222	26146722	Nlgn1	276.669	-1.20622	3.76569e-06	0.000714548	-0.797078	0.797078	-0.797078	0.797078
chr3	26228167	26228795	Nlgn1	75.8786	-1.58891	5.17982e-06	0.000899989	-0.851416	0.851416	-0.851416	0.851416
chr3	26173423	26173948	Nlgn1	84.3609	-1.36068	5.66423e-05	0.00546997	-0.847125	0.847125	-0.847125	0.847125
chr3	26145410	26145772	Nlgn1	149.051	-0.997276	0.000122088	0.00941526	-0.865957	0.865957	-0.865957	0.865957
chr3	5835625	5836562	Pex2	58.9371	-1.46538	0.000140757	0.0104813	-0.861712	0.861712	-0.861712	0.861712
chr3	63835690	63836540	Plch1	214.619	-1.14634	1.98955e-06	0.000461527	-0.820959	0.820959	-0.820959	0.820959
chr3	28046554	28046832	Pld1	24.0323	-2.20864	0.000433628	0.0229504	-0.80615	0.80615	-0.80615	0.80615
chr3	117520251	117520869	Plppr5	210.062	-0.87284	0.000226401	0.014646	-0.849363	0.849363	-0.849363	0.849363
chr3	117628806	117629076	Plppr5	43.7915	-1.52854	0.00103837	0.0419456	-0.748478	0.748478	-0.748478	0.748478
chr3	136750036	136750329	Ppp3ca	137.197	-0.950418	0.0004302	0.0228721	-0.822554	0.822554	-0.822554	0.822554
chr3	157582691	157583333	Ptger3	91.7014	-1.2462	0.000117184	0.00914301	-0.817603	0.817603	-0.817603	0.817603
chr3	94484064	94484544	Riiad1	113.932	-1.17501	4.60113e-05	0.00468379	-0.863933	0.863933	-0.863933	0.863933
chr3	116479942	116480893	Rtca	250.304	-1.28979	8.58772e-09	7.82178e-06	-0.863544	0.863544	-0.863544	0.863544
chr3	144643085	144643887	Selenof	335.92	-1.06879	2.7777e-06	0.000589084	-0.807993	0.807993	-0.807993	0.807993
chr3	144593124	144593809	Selenof	242.436	-1.0118	2.32965e-05	0.00280748	-0.841455	0.841455	-0.841455	0.841455
chr3	31093262	31094174	Skil	291.33	-0.754978	0.000363929	0.0202767	-0.863036	0.863036	-0.863036	0.863036
chr3	40673558	40673845	Slc25a31	73.4965	-1.1097	0.00123326	0.0468646	-0.832992	0.832992	-0.832992	0.832992
chr3	90376056	90376595	Slc27a3	92.9667	-1.14626	0.000560889	0.0276378	-0.77093	0.77093	-0.77093	0.77093
chr3	50445217	50445750	Slc7a11	125.737	-1.0005	0.000310907	0.0181035	-0.863212	0.863212	-0.863212	0.863212
chr3	34653736	34654166	Sox2	69.3655	-1.20613	0.00111167	0.0438619	-0.796546	0.796546	-0.796546	0.796546
chr3	93736132	93736536	Tdpoz1	21.0017	-2.38603	0.000393443	0.0214514	-0.831124	0.831124	-0.831124	0.831124
chr3	83980193	83980893	Tmem131l	190.755	-1.00388	0.000105973	0.00853772	-0.801695	0.801695	-0.801695	0.801695
chr3	109253849	109254445	Vav3	188.009	-1.05159	2.5335e-05	0.00298253	-0.851511	0.851511	-0.851511	0.851511
chr3	64417576	64418127	Vmn2r4	49.5707	-1.33337	0.00117901	0.0455632	-0.8579	0.8579	-0.8579	0.8579
chr3	5237346	5238284	Zfhx4	125.105	-1.22488	2.68224e-05	0.00314803	-0.845431	0.845431	-0.845431	0.845431
chr3	5349146	5350225	Zfhx4	196.424	-0.876924	0.000199883	0.0134385	-0.861837	0.861837	-0.861837	0.861837
chr4	124898549	124898756	1700125G02Rik	23.7247	-2.12393	0.000538856	0.0269824	-0.852806	0.852806	-0.852806	0.852806
chr4	9763294	9763732	4930412C18Rik	48.0192	-1.88782	1.38687e-05	0.00193863	-0.847504	0.847504	-0.847504	0.847504
chr4	42679297	42679795	4930578G10Rik	95.7987	-1.76337	4.50763e-08	2.80598e-05	-0.859707	0.859707	-0.859707	0.859707
chr4	131014453	131015421	A930031H19Rik	178.526	-0.8796	0.000361645	0.0201884	-0.861503	0.861503	-0.861503	0.861503
chr4	106780044	106780537	Acot11	220.929	-0.866398	0.000241779	0.0153488	-0.827947	0.827947	-0.827947	0.827947
chr4	126465699	126466357	Ago1	227.295	-0.958945	2.23893e-05	0.00272472	-0.855654	0.855654	-0.855654	0.855654
chr4	32351156	32351750	Bach2	155.003	-1.11604	2.85702e-05	0.00328736	-0.82659	0.82659	-0.82659	0.82659
chr4	100735482	100736393	Cachd1	273.494	-0.754938	0.000399889	0.0217481	-0.841322	0.841322	-0.841322	0.841322
chr4	150216325	150217074	Car6	293.74	-1.07428	3.37834e-06	0.000667392	-0.840486	0.840486	-0.840486	0.840486
chr4	42182281	42182636	Ccl21b	85.4606	-1.95326	8.28121e-09	7.62285e-06	-0.865277	0.865277	-0.865277	0.865277
chr4	33947530	33948008	Cnr1	65.8935	-1.15091	0.00134863	0.0494461	-0.844843	0.844843	-0.844843	0.844843
chr4	41686048	41686499	Cntfr	108.775	-1.42745	1.89985e-06	0.000447925	-0.863988	0.863988	-0.863988	0.863988
chr4	96028286	96028933	Cyp2j13	328.964	-1.03442	1.66283e-06	0.000399667	-0.818094	0.818094	-0.818094	0.818094
chr4	148321420	148322792	Disp3	701.134	-0.991745	1.74142e-07	7.42265e-05	-0.828284	0.828284	-0.828284	0.828284
chr4	148306451	148307026	Disp3	105.638	-0.956596	0.0010831	0.043095	-0.864636	0.864636	-0.864636	0.864636
chr4	97582564	97583619	E130114P18Rik	145.659	-0.910023	0.000536021	0.0268871	-0.849435	0.849435	-0.849435	0.849435
chr4	91236737	91237380	Elavl2	88.6832	-1.08758	0.000550576	0.0273163	-0.861592	0.861592	-0.861592	0.861592
chr4	57091307	57091792	Epb41l4b	185.045	-1.42963	4.62014e-08	2.85548e-05	-0.853739	0.853739	-0.853739	0.853739
chr4	57103804	57104235	Epb41l4b	74.247	-1.11528	0.00121054	0.046306	-0.852558	0.852558	-0.852558	0.852558
chr4	141334938	141335812	Epha2	229.658	-0.842425	0.000315969	0.0183243	-0.848691	0.848691	-0.848691	0.848691
chr4	141306047	141306574	Epha2	107.257	-0.981865	0.000960375	0.0398553	-0.806823	0.806823	-0.806823	0.806823
chr4	28823595	28823967	Epha7	34.1677	-1.61364	0.00104305	0.0420559	-0.84357	0.84357	-0.84357	0.84357
chr4	83058696	83058954	Frem1	31.9226	-1.95226	0.000182551	0.0125263	-0.863738	0.863738	-0.863738	0.863738
chr4	71230267	71230923	Gm11228	357.206	-0.748558	0.000421327	0.022572	-0.820724	0.820724	-0.820724	0.820724
chr4	71764948	71765704	Gm11232	645.176	-0.618318	0.000834611	0.0362532	-0.837991	0.837991	-0.837991	0.837991
chr4	63661156	63662016	Gm11482	93.3638	-1.12809	0.000353388	0.0198685	-0.846439	0.846439	-0.846439	0.846439
chr4	73488137	73489464	Gm11487	332.315	-0.788177	0.000116771	0.00912971	-0.862952	0.862952	-0.862952	0.862952
chr4	38371068	38371579	Gm12381	68.8138	-1.49628	4.58442e-05	0.00467228	-0.839213	0.839213	-0.839213	0.839213
chr4	41648109	41648526	Gm12405	58.8719	-1.24296	0.000925105	0.0390091	-0.864428	0.864428	-0.864428	0.864428
chr4	44905404	44906302	Gm12678	380.587	-1.02963	2.62115e-07	0.000103091	-0.863842	0.863842	-0.863842	0.863842
chr4	44851861	44852254	Gm12678	154.801	-1.21848	3.79663e-05	0.00403577	-0.774605	0.774605	-0.774605	0.774605
chr4	102040181	102040824	Gm12789	198.485	-0.870509	0.000248875	0.0156386	-0.836285	0.836285	-0.836285	0.836285
chr4	119014926	119015823	Gm12865	411.077	-0.662096	0.000842451	0.036537	-0.853536	0.853536	-0.853536	0.853536
chr4	124298549	124299272	Gm12916	160.756	-1.18293	7.20275e-06	0.00116275	-0.856662	0.856662	-0.856662	0.856662
chr4	124305881	124306345	Gm12916	51.2533	-1.77104	1.95131e-05	0.00247973	-0.859392	0.859392	-0.859392	0.859392
chr4	131982847	131983787	Gm12992	170.316	-1.28841	2.69986e-07	0.000104758	-0.862973	0.862973	-0.862973	0.862973
chr4	7996952	7997838	Gm23860	215.984	-0.816122	0.000351914	0.0197985	-0.847918	0.847918	-0.847918	0.847918
chr4	73516475	73517368	Gm24170	307.066	-0.884294	2.79394e-05	0.00323779	-0.860337	0.860337	-0.860337	0.860337
chr4	15448564	15449166	Gm24317	225.454	-0.75724	0.000921558	0.0389192	-0.861883	0.861883	-0.861883	0.861883
chr4	23985927	23986279	Gm31145	111.533	-1.20642	4.68519e-05	0.00474702	-0.855872	0.855872	-0.855872	0.855872
chr4	23787198	23788081	Gm31145	146.827	-0.957298	0.00134854	0.0494461	-0.726441	0.726441	-0.726441	0.726441
chr4	123543787	123544110	Gm31156	60.8752	-2.29924	2.14997e-08	1.66098e-05	-0.858891	0.858891	-0.858891	0.858891
chr4	153785408	153785917	Gm31239	44.8068	-2.00676	1.20967e-05	0.00173869	-0.830092	0.830092	-0.830092	0.830092
chr4	153806025	153807300	Gm31239	166.745	-0.941011	0.000372681	0.0205919	-0.785157	0.785157	-0.785157	0.785157
chr4	124451076	124451585	Gm31830	114.981	-1.32229	2.24561e-05	0.00272901	-0.812912	0.812912	-0.812912	0.812912
chr4	47244779	47245072	Gm32317	20.9202	-2.08374	0.00132997	0.0489904	-0.830426	0.830426	-0.830426	0.830426
chr4	138494657	138495423	Gm32549	221.527	-0.7845	0.000830356	0.0361228	-0.789998	0.789998	-0.789998	0.789998
chr4	139039909	139040699	Gm33214	314.268	-0.698057	0.000824471	0.0359571	-0.858165	0.858165	-0.858165	0.858165
chr4	7247221	7248193	Gm33646	267.528	-1.19513	1.71401e-07	7.342e-05	-0.852628	0.852628	-0.852628	0.852628
chr4	128422467	128422978	Gm33656	77.9786	-1.09592	0.000989596	0.0406585	-0.846799	0.846799	-0.846799	0.846799
chr4	128715301	128716466	Gm33712	341.477	-0.853306	2.71613e-05	0.00316737	-0.851711	0.851711	-0.851711	0.851711
chr4	128737175	128737564	Gm33712	86.775	-1.10558	0.00060544	0.0289769	-0.82105	0.82105	-0.82105	0.82105
chr4	9060276	9060791	Gm34428	201.42	-0.943795	8.08212e-05	0.00709251	-0.843922	0.843922	-0.843922	0.843922
chr4	119071302	119072373	Gm35510	316.118	-1.27253	2.88796e-09	3.5698e-06	-0.860195	0.860195	-0.860195	0.860195
chr4	119073658	119074006	Gm35510	88.9265	-1.69647	3.68285e-07	0.000129319	-0.861048	0.861048	-0.861048	0.861048
chr4	23173141	23173798	Gm38450	99.9555	-1.24973	4.62959e-05	0.00470722	-0.855316	0.855316	-0.855316	0.855316
chr4	99574105	99574515	Gm40211	100.756	-1.24527	6.43791e-05	0.00602872	-0.851754	0.851754	-0.851754	0.851754
chr4	124276753	124278367	Gm40242	296.175	-0.743296	0.00060861	0.0290727	-0.833186	0.833186	-0.833186	0.833186
chr4	22787924	22788293	Gm42262	45.4971	-1.48207	0.000614574	0.0293149	-0.84998	0.84998	-0.84998	0.84998
chr4	55057644	55058291	Gm42289	135.914	-0.977767	0.000301739	0.0177851	-0.825663	0.825663	-0.825663	0.825663
chr4	71485150	71485896	Gm42298	270.017	-1.10588	5.09972e-07	0.000165888	-0.845604	0.845604	-0.845604	0.845604
chr4	83739465	83740141	Gm42309	153.323	-0.96567	0.000189468	0.0129291	-0.847049	0.847049	-0.847049	0.847049
chr4	142622045	142622896	Gm42342	267.045	-0.740384	0.00103534	0.0418623	-0.811467	0.811467	-0.811467	0.811467
chr4	8920086	8920967	Gm46842	228.037	-0.88214	0.000100531	0.00822501	-0.862472	0.862472	-0.862472	0.862472
chr4	43341432	43341996	Gm46851	148.746	-1.02512	0.000102048	0.00831444	-0.857324	0.857324	-0.857324	0.857324
chr4	108362627	108363924	Gm46889	357.608	-1.06747	2.69528e-07	0.000104758	-0.860628	0.860628	-0.860628	0.860628
chr4	76336981	76337403	Gm46893	29.6105	-1.88788	0.000448738	0.0234817	-0.853371	0.853371	-0.853371	0.853371
chr4	154471583	154472143	Gm52688	69.7658	-1.15386	0.001128	0.0443649	-0.815605	0.815605	-0.815605	0.815605
chr4	127227180	127227984	Gm52707	193.207	-1.90424	3.4111e-13	4.91921e-09	-0.851012	0.851012	-0.851012	0.851012
chr4	32106525	32107117	Gm52717	81.7419	-1.32727	6.88058e-05	0.00632013	-0.837644	0.837644	-0.837644	0.837644
chr4	48782586	48783181	Gm52718	200.343	-1.26162	3.99978e-07	0.000137884	-0.84649	0.84649	-0.84649	0.84649
chr4	48779348	48780176	Gm52718	158.801	-0.816208	0.00122156	0.0465833	-0.84121	0.84121	-0.84121	0.84121
chr4	55276383	55277179	Gm52739	91.1049	-1.07521	0.000784762	0.0347153	-0.808379	0.808379	-0.808379	0.808379
chr4	62642985	62643878	Gm52741	269.313	-1.03346	7.12453e-06	0.00115443	-0.813434	0.813434	-0.813434	0.813434
chr4	150094099	150094797	Gpr157	107.837	-1.0083	0.000570831	0.0279368	-0.853788	0.853788	-0.853788	0.853788
chr4	154952668	154953403	Hes5	361.237	-1.08922	2.09452e-06	0.000474431	-0.822949	0.822949	-0.822949	0.822949
chr4	154960459	154961236	Hes5	488.967	-0.889652	2.75403e-05	0.00320724	-0.823863	0.823863	-0.823863	0.823863
chr4	154958252	154958520	Hes5	184.472	-0.799204	0.0011966	0.0459635	-0.841097	0.841097	-0.841097	0.841097
chr4	59727331	59727942	Inip	59.8133	-1.26535	0.00070829	0.0324266	-0.85835	0.85835	-0.85835	0.85835
chr4	12534262	12534569	LOC115490057	79.8095	-1.0849	0.00108134	0.0430712	-0.853215	0.853215	-0.853215	0.853215
chr4	58533596	58534063	Lpar1	65.0239	-1.27773	0.000978571	0.0403588	-0.804712	0.804712	-0.804712	0.804712
chr4	149496272	149497097	Lzic	106.56	-1.34473	6.83769e-06	0.00111953	-0.849511	0.849511	-0.849511	0.849511
chr4	123676743	123677752	Macf1	212.641	-0.814003	0.000372442	0.0205919	-0.862615	0.862615	-0.862615	0.862615
chr4	88218419	88219047	Mir491	139.245	-1.07907	6.50704e-05	0.00607373	-0.844759	0.844759	-0.844759	0.844759
chr4	134575420	134576094	Mir6403	179.438	-0.872824	0.000344902	0.0195055	-0.839231	0.839231	-0.839231	0.839231
chr4	122998630	122999396	Mycl	343.075	-0.988299	2.21484e-06	0.000496486	-0.860753	0.860753	-0.860753	0.860753
chr4	132092945	132093496	n-TAcgc3	98.4864	-1.01655	0.000798606	0.0351838	-0.837033	0.837033	-0.837033	0.837033
chr4	138729247	138729846	Pla2g2c	95.8591	-1.0829	0.000401053	0.021773	-0.861024	0.861024	-0.861024	0.861024
chr4	117131853	117132394	Plk3	275.041	-1.25714	1.48949e-06	0.000367182	-0.76948	0.76948	-0.76948	0.76948
chr4	131825042	131825274	Ptpru	68.8108	-1.25969	0.000472533	0.0244009	-0.845236	0.845236	-0.845236	0.845236
chr4	131820625	131821733	Ptpru	230.264	-0.817333	0.000863489	0.0372273	-0.762423	0.762423	-0.762423	0.762423
chr4	8577439	8577987	Rab2a	89.1873	-1.01479	0.00131576	0.0486119	-0.842853	0.842853	-0.842853	0.842853
chr4	116111175	116112283	Rad54l	103.478	-1.96637	7.09978e-10	1.27984e-06	-0.853571	0.853571	-0.853571	0.853571
chr4	156252673	156253328	Samd11	69.473	-1.17081	0.000989064	0.0406559	-0.824133	0.824133	-0.824133	0.824133
chr4	14554865	14555440	Slc26a7	84.7707	-1.15247	0.00060833	0.0290727	-0.796684	0.796684	-0.796684	0.796684
chr4	72146040	72146537	Tle1	57.3768	-1.31875	0.000602193	0.0288836	-0.834675	0.834675	-0.834675	0.834675
chr4	72159984	72160722	Tle1	565.215	-0.63038	0.000909665	0.0385458	-0.846312	0.846312	-0.846312	0.846312
chr4	152130864	152132727	Tnfrsf25	475.258	-0.856059	1.32765e-05	0.00187708	-0.857037	0.857037	-0.857037	0.857037
chr4	116782156	116782722	Toe1	137.189	-1.65466	2.11173e-09	2.85502e-06	-0.864745	0.864745	-0.864745	0.864745
chr4	6903298	6903987	Tox	228.649	-1.06229	5.22917e-06	0.000906742	-0.849511	0.849511	-0.849511	0.849511
chr4	6946175	6946701	Tox	116.072	-1.08118	0.000216638	0.0142115	-0.853184	0.853184	-0.853184	0.853184
chr4	148384219	148384764	Ubiad1	91.5698	-1.14687	0.00118905	0.0458227	-0.720178	0.720178	-0.720178	0.720178
chr4	44778399	44778692	Zcchc7	60.4444	-1.32935	0.000796726	0.0351189	-0.814937	0.814937	-0.814937	0.814937
chr4	90094003	90094741	Zfp352	92.4733	-1.48946	2.49455e-06	0.000538269	-0.860633	0.860633	-0.860633	0.860633
chr5	81755736	81756056	1700031L13Rik	133.963	-0.909895	0.000710084	0.0324915	-0.863458	0.863458	-0.863458	0.863458
chr5	148694218	148694898	2210417A02Rik	98.5952	-1.05128	0.000711448	0.0325367	-0.79712	0.79712	-0.79712	0.79712
chr5	124334434	124334809	2810006K23Rik	64.7294	-1.21382	0.000888962	0.0378353	-0.821025	0.821025	-0.821025	0.821025
chr5	115373669	115374336	4930401G09Rik	86.7411	-1.15532	0.000745149	0.0335709	-0.778892	0.778892	-0.778892	0.778892
chr5	99613271	99614245	4930405H06Rik	526.63	-0.807855	3.13141e-05	0.00353262	-0.836823	0.836823	-0.836823	0.836823
chr5	118980909	118981494	4930413E15Rik	251.556	-0.927521	0.000120417	0.00931125	-0.823907	0.823907	-0.823907	0.823907
chr5	60228938	60229324	4933402J10Rik	56.3476	-1.46884	0.000313978	0.0182578	-0.808634	0.808634	-0.808634	0.808634
chr5	64030655	64031112	5830416I19Rik	22.3948	-3.01053	2.40305e-05	0.00287591	-0.849362	0.849362	-0.849362	0.849362
chr5	115397971	115398921	A930005G22Rik	390.605	-1.04299	7.41561e-06	0.00118604	-0.811196	0.811196	-0.811196	0.811196
chr5	121757798	121758452	Atxn2	193.983	-2.11321	4.6218e-15	9.99776e-11	-0.843605	0.843605	-0.843605	0.843605
chr5	132429282	132429880	Auts2	228.69	-1.15689	3.75966e-07	0.000130647	-0.863173	0.863173	-0.863173	0.863173
chr5	132323636	132324992	Auts2	164.704	-0.915922	0.000506358	0.0257576	-0.770784	0.770784	-0.770784	0.770784
chr5	119559602	119560068	AW549542	123.284	-1.26163	1.22347e-05	0.00174692	-0.856874	0.856874	-0.856874	0.856874
chr5	123301938	123302727	Bcl7a	223.876	-1.49529	3.41523e-09	3.9808e-06	-0.827124	0.827124	-0.827124	0.827124
chr5	96969622	96970033	Bmp2k	51.6435	-1.36463	0.000734982	0.0332788	-0.860408	0.860408	-0.860408	0.860408
chr5	92698240	92699408	Ccdc158	345.758	-0.987672	2.32719e-06	0.000509784	-0.846408	0.846408	-0.846408	0.846408
chr5	135556938	135558169	Ccl26	152.328	-0.91879	0.000675728	0.0313169	-0.804088	0.804088	-0.804088	0.804088
chr5	76665406	76665939	Cep135	229.661	-0.905012	0.000106481	0.00854686	-0.85129	0.85129	-0.85129	0.85129
chr5	113921368	113922291	Coro1c	139.019	-1.01125	0.000228202	0.0147026	-0.813738	0.813738	-0.813738	0.813738
chr5	32940465	32941004	Depdc5	116.055	-1.33339	6.68857e-06	0.00110237	-0.847582	0.847582	-0.847582	0.847582
chr5	28149347	28149915	En2	139.106	-1.2554	3.17375e-06	0.000640128	-0.857192	0.857192	-0.857192	0.857192
chr5	138761841	138762230	Fam20c	61.4776	-1.49184	7.23367e-05	0.00654876	-0.849435	0.849435	-0.849435	0.849435
chr5	114299206	114299851	Foxn4	285.826	-1.1326	1.92833e-07	8.06051e-05	-0.86153	0.86153	-0.86153	0.86153
chr5	114284626	114285610	Foxn4	365.827	-1.0387	6.06885e-07	0.00019018	-0.859579	0.859579	-0.859579	0.859579
chr5	114279428	114279993	Foxn4	85.8285	-1.25083	0.000122056	0.00941526	-0.836308	0.836308	-0.836308	0.836308
chr5	142961479	142962549	Fscn1	429.454	-0.665665	0.000587919	0.0284853	-0.851427	0.851427	-0.851427	0.851427
chr5	135253561	135254376	Fzd9	310.987	-1.30571	5.60391e-09	5.7725e-06	-0.849587	0.849587	-0.849587	0.849587
chr5	67884707	67885289	Gm15477	31.3106	-1.73432	0.000776877	0.0345076	-0.859253	0.859253	-0.859253	0.859253
chr5	24322054	24322814	Gm15589	207.057	-0.898658	0.00018374	0.0125978	-0.853539	0.853539	-0.853539	0.853539
chr5	5056012	5056435	Gm22897	77.6974	-1.23774	0.000206088	0.0137209	-0.861761	0.861761	-0.861761	0.861761
chr5	5064615	5065133	Gm22897	118.203	-1.02846	0.000455485	0.0237706	-0.817552	0.817552	-0.817552	0.817552
chr5	126334988	126336077	Gm23151	321.376	-1.24764	7.88902e-09	7.46798e-06	-0.855353	0.855353	-0.855353	0.855353
chr5	126250384	126250836	Gm23151	89.5679	-1.78947	1.19219e-07	5.66076e-05	-0.839247	0.839247	-0.839247	0.839247
chr5	20068418	20069324	Gm23570	173.621	-1.56186	3.78142e-08	2.46011e-05	-0.805894	0.805894	-0.805894	0.805894
chr5	8223908	8224941	Gm23993	242.759	-1.22023	4.90114e-08	2.98649e-05	-0.861481	0.861481	-0.861481	0.861481
chr5	80402615	80403543	Gm24304	147.734	-1.32528	3.42012e-06	0.000669531	-0.823892	0.823892	-0.823892	0.823892
chr5	80082577	80083027	Gm24304	30.4938	-1.84808	0.000625676	0.0296492	-0.80981	0.80981	-0.80981	0.80981
chr5	75557472	75558185	Gm24502	68.0119	-1.41888	7.38692e-05	0.00663037	-0.863192	0.863192	-0.863192	0.863192
chr5	64714288	64714631	Gm26761	69.3198	-1.27861	0.000395497	0.0215498	-0.838615	0.838615	-0.838615	0.838615
chr5	131645624	131646192	Gm29681	401.834	-0.725342	0.000600778	0.0288317	-0.820874	0.820874	-0.820874	0.820874
chr5	140767618	140768271	Gm30745	195.899	-0.903193	0.000266725	0.0164274	-0.790414	0.790414	-0.790414	0.790414
chr5	119055354	119055858	Gm30895	141.151	-1.78124	5.19369e-10	9.76945e-07	-0.857415	0.857415	-0.857415	0.857415
chr5	119005894	119006724	Gm30895	168.529	-0.903338	0.000950224	0.0396815	-0.7812	0.7812	-0.7812	0.7812
chr5	119015237	119016146	Gm30895	431.49	-0.698102	0.00114943	0.0448407	-0.79375	0.79375	-0.79375	0.79375
chr5	96385974	96386846	Gm33050	83.6405	-1.15513	0.000363856	0.0202767	-0.863731	0.863731	-0.863731	0.863731
chr5	24280318	24280948	Gm33476	344.663	-1.49522	1.74839e-10	5.40297e-07	-0.831991	0.831991	-0.831991	0.831991
chr5	97194801	97195747	Gm33609	272.969	-0.809838	0.000376309	0.0207499	-0.817897	0.817897	-0.817897	0.817897
chr5	107466486	107467231	Gm33885	242.047	-1.0714	3.03425e-06	0.000617751	-0.858412	0.858412	-0.858412	0.858412
chr5	124024587	124025508	Gm34086	199.012	-0.959678	0.000151838	0.011046	-0.806798	0.806798	-0.806798	0.806798
chr5	146592321	146593055	Gm34333	196.918	-1.07878	2.23728e-05	0.00272472	-0.821173	0.821173	-0.821173	0.821173
chr5	77986580	77987089	Gm34912	63.3553	-1.88625	8.36636e-07	0.000237438	-0.864817	0.864817	-0.864817	0.864817
chr5	99391392	99391928	Gm35314	145.15	-1.45172	1.05139e-07	5.11233e-05	-0.85363	0.85363	-0.85363	0.85363
chr5	111220316	111221294	Gm35628	539.404	-1.20275	3.40109e-09	3.9808e-06	-0.827322	0.827322	-0.827322	0.827322
chr5	148588248	148588544	Gm35929	40.0947	-1.56113	0.000762914	0.0341398	-0.823571	0.823571	-0.823571	0.823571
chr5	111538371	111539100	Gm36274	371.618	-1.19736	5.35045e-07	0.000173033	-0.790083	0.790083	-0.790083	0.790083
chr5	116208655	116209475	Gm36552	372.319	-0.866005	3.07761e-05	0.00348555	-0.84885	0.84885	-0.84885	0.84885
chr5	112001627	112002597	Gm36794	426.394	-0.952549	6.88776e-07	0.000209851	-0.860744	0.860744	-0.860744	0.860744
chr5	50751299	50751678	Gm36814	71.1254	-1.40024	0.000142217	0.0105537	-0.818638	0.818638	-0.818638	0.818638
chr5	50785189	50785650	Gm36814	78.9872	-1.24104	0.000196162	0.0132811	-0.865605	0.865605	-0.865605	0.865605
chr5	101124915	101125638	Gm36851	245.215	-1.37089	8.79781e-08	4.55837e-05	-0.808128	0.808128	-0.808128	0.808128
chr5	64647241	64648004	Gm3716	499.327	-0.692303	0.000955985	0.0397685	-0.795605	0.795605	-0.795605	0.795605
chr5	128530449	128530769	Gm38612	37.6135	-1.73404	0.000341571	0.0193815	-0.836455	0.836455	-0.836455	0.836455
chr5	128538717	128539314	Gm38612	47.5839	-1.51189	0.00035487	0.019925	-0.832895	0.832895	-0.832895	0.832895
chr5	9042804	9044116	Gm40264	251.436	-0.762123	0.00111144	0.0438619	-0.818922	0.818922	-0.818922	0.818922
chr5	53525353	53526225	Gm40304	207.105	-0.827206	0.00105171	0.0423656	-0.777439	0.777439	-0.777439	0.777439
chr5	125349409	125349781	Gm40323	73.5868	-1.62986	6.86757e-06	0.00112119	-0.852303	0.852303	-0.852303	0.852303
chr5	126127347	126128110	Gm40329	112.224	-1.4737	1.3933e-06	0.000345439	-0.831702	0.831702	-0.831702	0.831702
chr5	131211473	131212081	Gm40338	77.9185	-2.02384	5.45076e-08	3.20842e-05	-0.823375	0.823375	-0.823375	0.823375
chr5	133991531	133992436	Gm40340	177.364	-0.787918	0.00115356	0.0448603	-0.846698	0.846698	-0.846698	0.846698
chr5	113872888	113873958	Gm42005	571.561	-0.647212	0.000356091	0.0199556	-0.828121	0.828121	-0.828121	0.828121
chr5	118891071	118891583	Gm42015	188.111	-1.16726	1.3695e-06	0.000342485	-0.863617	0.863617	-0.863617	0.863617
chr5	120034507	120035237	Gm42019	255.001	-0.875027	0.000118784	0.00923454	-0.840995	0.840995	-0.840995	0.840995
chr5	99852266	99852727	Gm42126	126.226	-1.41511	1.14273e-06	0.000300539	-0.842985	0.842985	-0.842985	0.842985
chr5	111446371	111447145	Gm42155	75.7475	-1.13677	0.0011968	0.0459635	-0.77641	0.77641	-0.77641	0.77641
chr5	15993321	15993880	Gm43000	169.619	-1.01099	6.42606e-05	0.00602413	-0.859906	0.859906	-0.859906	0.859906
chr5	74998931	74999492	Gm52777	92.4051	-1.54336	3.33918e-06	0.000661387	-0.838883	0.838883	-0.838883	0.838883
chr5	36915232	36915713	Gm52813	283.625	-0.851384	0.000326455	0.0187319	-0.797718	0.797718	-0.797718	0.797718
chr5	112237192	112238158	Gm52821	539.385	-0.988467	1.99647e-05	0.00251088	-0.75631	0.75631	-0.75631	0.75631
chr5	112239074	112239476	Gm52821	147.026	-1.03337	0.00028525	0.0170927	-0.760083	0.760083	-0.760083	0.760083
chr5	151236325	151236918	Gm52834	101.084	-0.995971	0.00109791	0.0434579	-0.828157	0.828157	-0.828157	0.828157
chr5	13529177	13529663	Gm6647	314.242	-1.13228	8.6161e-08	4.55227e-05	-0.864595	0.864595	-0.864595	0.864595
chr5	89592226	89592983	Gm7056	138.344	-1.44067	1.19187e-07	5.66076e-05	-0.8581	0.8581	-0.8581	0.8581
chr5	46830659	46831485	Gm7931	496.875	-0.942045	3.24978e-06	0.000650912	-0.837266	0.837266	-0.837266	0.837266
chr5	106577367	106577886	Gm8350	105.27	-1.01669	0.00102	0.0414354	-0.808272	0.808272	-0.808272	0.808272
chr5	129981822	129982360	Gusb	56.0828	-1.31495	0.000982337	0.0404586	-0.806484	0.806484	-0.806484	0.806484
chr5	24343916	24345032	Kcnh2	206.121	-0.792488	0.000806272	0.0353595	-0.826592	0.826592	-0.826592	0.826592
chr5	75952030	75953003	Kdr	288.566	-1.49035	4.68446e-11	2.25185e-07	-0.858557	0.858557	-0.858557	0.858557
chr5	75941857	75942332	Kdr	41.5825	-2.41904	6.64783e-07	0.000205435	-0.861003	0.861003	-0.861003	0.861003
chr5	140611001	140612034	Lfng	414.668	-0.99052	7.02235e-06	0.00114215	-0.794174	0.794174	-0.794174	0.794174
chr5	140608742	140608980	Lfng	97.9718	-1.22042	0.000359089	0.0200846	-0.787958	0.787958	-0.787958	0.787958
chr5	21263577	21264065	LOC108169029	64.9519	-1.22045	0.000806717	0.0353611	-0.830258	0.830258	-0.830258	0.830258
chr5	75346754	75347893	Mir7025	169.243	-1.18408	3.73423e-06	0.000710135	-0.861482	0.861482	-0.861482	0.861482
chr5	115436128	115437409	Msi1	930.416	-0.728508	9.89666e-05	0.00815637	-0.810965	0.810965	-0.810965	0.810965
chr5	33521894	33522705	Nkx1-1	110.282	-1.35944	3.39242e-06	0.000668646	-0.863459	0.863459	-0.863459	0.863459
chr5	64109361	64109829	Pgm2	39.4168	-1.73435	0.000203352	0.0136116	-0.862756	0.862756	-0.862756	0.862756
chr5	21732600	21733386	Pmpcb	244.37	-0.800724	0.00031516	0.0183109	-0.852408	0.852408	-0.852408	0.852408
chr5	36228298	36229128	Psapl1	371.211	-0.847063	6.68045e-05	0.0062088	-0.813223	0.813223	-0.813223	0.813223
chr5	14235226	14235808	Sema3e	36.6732	-1.94478	8.85715e-05	0.00759269	-0.857221	0.857221	-0.857221	0.857221
chr5	53848398	53848965	Tbc1d19	134.465	-1.41043	3.41139e-07	0.000124547	-0.854391	0.854391	-0.854391	0.854391
chr5	119670264	119671344	Tbx3	738.001	-0.615974	0.0010923	0.0433152	-0.82337	0.82337	-0.82337	0.82337
chr5	119694938	119695253	Tbx3os2	42.274	-1.77565	0.000177246	0.012321	-0.803078	0.803078	-0.803078	0.803078
chr5	83238835	83239420	Tecrl	63.7334	-1.2239	0.000733816	0.0332434	-0.865304	0.865304	-0.865304	0.865304
chr5	149428276	149429162	Tex26	182.173	-0.821312	0.000801905	0.0352932	-0.854362	0.854362	-0.854362	0.854362
chr5	128225018	128225363	Tmem132d	35.9297	-2.63811	8.76475e-07	0.000243073	-0.860556	0.860556	-0.860556	0.860556
chr5	128290996	128291556	Tmem132d	57.2438	-1.75943	8.19239e-06	0.00127954	-0.857314	0.857314	-0.857314	0.857314
chr5	65071553	65072191	Tmem156	212.312	-0.805611	0.00127384	0.0477355	-0.771843	0.771843	-0.771843	0.771843
chr5	86722941	86723576	Tmprss11e	64.5462	-1.33763	0.00034159	0.0193815	-0.82831	0.82831	-0.82831	0.82831
chr5	130292260	130292856	Tyw1	57.8564	-1.31364	0.000544241	0.0271578	-0.865749	0.865749	-0.865749	0.865749
chr5	139535376	139536788	Uncx	479.134	-0.972467	1.50549e-06	0.000369025	-0.85126	0.85126	-0.85126	0.85126
chr5	124043564	124043994	Vps37b	100.084	-1.19101	9.95451e-05	0.00817205	-0.858763	0.858763	-0.858763	0.858763
chr5	149506536	149506950	Wdr95	47.9809	-1.74425	7.58017e-05	0.00675563	-0.846409	0.846409	-0.846409	0.846409
chr5	25695734	25696163	Xrcc2	118.613	-1.21692	2.07822e-05	0.00257624	-0.845274	0.845274	-0.845274	0.845274
chr5	34251834	34252176	Zfyve28	93.3032	-1.21213	0.000256857	0.0159663	-0.795401	0.795401	-0.795401	0.795401
chr6	111622277	111623136	1700054K19Rik	230.078	-1.23125	1.01238e-07	5.0344e-05	-0.855609	0.855609	-0.855609	0.855609
chr6	35338574	35339058	1700065J11Rik	52.7997	-1.31677	0.00101512	0.041373	-0.820497	0.820497	-0.820497	0.820497
chr6	96183204	96183934	1700123L14Rik	92.0484	-1.28998	4.92198e-05	0.00491091	-0.836792	0.836792	-0.836792	0.836792
chr6	96286143	96286866	1700123L14Rik	66.8571	-1.19631	0.00126744	0.0476755	-0.771406	0.771406	-0.771406	0.771406
chr6	53982217	53982907	4921529L05Rik	107.287	-1.02556	0.000669066	0.0310885	-0.817793	0.817793	-0.817793	0.817793
chr6	77413364	77413964	6330415B21Rik	186.193	-1.33001	6.03238e-08	3.45671e-05	-0.863934	0.863934	-0.863934	0.863934
chr6	121560352	121561213	A2m	90.7107	-1.03539	0.000954243	0.0397534	-0.8638	0.8638	-0.8638	0.8638
chr6	67125658	67126774	A430010J10Rik	365.683	-0.852401	3.90204e-05	0.00413765	-0.842583	0.842583	-0.842583	0.842583
chr6	92821628	92821985	A730049H05Rik	75.2571	-1.32653	0.000157346	0.0113361	-0.815571	0.815571	-0.815571	0.815571
chr6	86059156	86059672	Add2	121.301	-1.07373	0.00016064	0.0115064	-0.833734	0.833734	-0.833734	0.833734
chr6	90561093	90561820	Aldh1l1	469.442	-0.711969	0.000176077	0.0122866	-0.84485	0.84485	-0.84485	0.84485
chr6	83748883	83749875	Atp6v1b1	228.597	-0.911215	0.000597669	0.0288103	-0.727527	0.727527	-0.727527	0.727527
chr6	83745911	83746120	Atp6v1b1	51.5407	-1.37355	0.00122503	0.0466543	-0.806083	0.806083	-0.806083	0.806083
chr6	145023663	145024523	Bcat1	228.024	-1.44691	2.29584e-09	3.05619e-06	-0.848999	0.848999	-0.848999	0.848999
chr6	120858047	120858780	Bcl2l13	623.665	-1.00382	1.349e-07	6.20879e-05	-0.853359	0.853359	-0.853359	0.853359
chr6	118406155	118406812	Bms1	137.928	-1.4652	3.24297e-07	0.000119434	-0.820797	0.820797	-0.820797	0.820797
chr6	89613485	89614330	Chchd6	86.0736	-1.08177	0.00075143	0.0337236	-0.830513	0.830513	-0.830513	0.830513
chr6	34887086	34887748	Cyren	192.941	-0.872819	0.000323084	0.0185874	-0.806337	0.806337	-0.806337	0.806337
chr6	116670936	116671522	Depp1	290.224	-0.938382	0.000246946	0.015574	-0.717287	0.717287	-0.717287	0.717287
chr6	87737852	87738665	Efcc1	279.995	-1.22557	1.00655e-07	5.0343e-05	-0.842637	0.842637	-0.842637	0.842637
chr6	119492058	119492800	Fbxl14	160.931	-1.0445	6.70681e-05	0.00621298	-0.806663	0.806663	-0.806663	0.806663
chr6	99035803	99036486	Foxp1	147.284	-1.41013	1.44954e-07	6.46519e-05	-0.863251	0.863251	-0.863251	0.863251
chr6	97576773	97577539	Frmd4b	81.0139	-1.27458	0.000212613	0.01399	-0.794746	0.794746	-0.794746	0.794746
chr6	125156801	125157940	Gapdh	313.53	-1.46554	3.59434e-12	2.59173e-08	-0.865415	0.865415	-0.865415	0.865415
chr6	33842727	33843604	Gm13853	108.83	-1.57512	4.62658e-07	0.000153499	-0.854771	0.854771	-0.854771	0.854771
chr6	46143362	46143802	Gm25161	31.8134	-1.85531	0.000344556	0.0194987	-0.864565	0.864565	-0.864565	0.864565
chr6	145050969	145051268	Gm26666	106.84	-1.00449	0.00100924	0.0411917	-0.792219	0.792219	-0.792219	0.792219
chr6	26440513	26440816	Gm30779	60.1858	-1.26089	0.000958037	0.0397912	-0.828193	0.828193	-0.828193	0.828193
chr6	97666644	97667463	Gm32481	260.269	-0.799651	0.000226852	0.014646	-0.852364	0.852364	-0.852364	0.852364
chr6	98048925	98049495	Gm32592	140.671	-1.0727	7.09421e-05	0.00646148	-0.841805	0.841805	-0.841805	0.841805
chr6	99309992	99310846	Gm32882	83.5532	-1.23274	0.000140057	0.0104516	-0.860008	0.860008	-0.860008	0.860008
chr6	101307983	101308642	Gm33934	336.382	-0.893345	2.22582e-05	0.00272024	-0.849195	0.849195	-0.849195	0.849195
chr6	101284101	101284940	Gm33934	289.849	-1.00902	2.80771e-05	0.0032479	-0.767503	0.767503	-0.767503	0.767503
chr6	101236791	101237483	Gm33934	151.694	-0.933344	0.000262231	0.0162304	-0.86288	0.86288	-0.86288	0.86288
chr6	128021742	128022720	Gm34416	349.944	-0.949119	3.22051e-05	0.00360152	-0.770298	0.770298	-0.770298	0.770298
chr6	128020391	128021150	Gm34416	234.04	-0.73401	0.000937345	0.0393144	-0.849979	0.849979	-0.849979	0.849979
chr6	5537913	5538375	Gm34470	57.318	-1.44398	0.00020932	0.0138894	-0.859421	0.859421	-0.859421	0.859421
chr6	55722990	55723294	Gm34676	31.4534	-1.70521	0.0011778	0.0455367	-0.80772	0.80772	-0.80772	0.80772
chr6	47275130	47275389	Gm35280	25.4081	-2.39556	0.000100089	0.00820116	-0.856018	0.856018	-0.856018	0.856018
chr6	47197422	47198080	Gm35565	144.291	-0.880181	0.00108326	0.043095	-0.848484	0.848484	-0.848484	0.848484
chr6	114094226	114094756	Gm36023	200.963	-1.15844	2.80269e-06	0.000591485	-0.826479	0.826479	-0.826479	0.826479
chr6	134760902	134761444	Gm36328	162.777	-1.47542	3.81726e-08	2.46489e-05	-0.841114	0.841114	-0.841114	0.841114
chr6	134700603	134701154	Gm36328	101.334	-1.08964	0.000643796	0.0302639	-0.810213	0.810213	-0.810213	0.810213
chr6	16727115	16727807	Gm36669	197.719	-1.12846	4.65582e-06	0.000834067	-0.838459	0.838459	-0.838459	0.838459
chr6	136470342	136471192	Gm36897	312.378	-0.749055	0.000642271	0.030236	-0.833677	0.833677	-0.833677	0.833677
chr6	145610917	145611283	Gm38475	70.817	-1.24985	0.000416789	0.0223842	-0.823414	0.823414	-0.823414	0.823414
chr6	144312864	144313389	Gm38531	63.5481	-1.38575	0.000203905	0.0136347	-0.829492	0.829492	-0.829492	0.829492
chr6	12560398	12561122	Gm38583	111.766	-1.13915	0.000110814	0.00882101	-0.855871	0.855871	-0.855871	0.855871
chr6	22674507	22675010	Gm38774	39.0293	-1.82063	0.000139662	0.0104447	-0.824199	0.824199	-0.824199	0.824199
chr6	76522014	76522900	Gm38836	219.258	-0.993871	2.30316e-05	0.00278332	-0.841279	0.841279	-0.841279	0.841279
chr6	116397611	116398012	Gm38880	43.2229	-1.46436	0.00130982	0.048496	-0.777811	0.777811	-0.777811	0.777811
chr6	127700960	127701626	Gm38900	203.107	-1.06715	1.11256e-05	0.00163163	-0.826078	0.826078	-0.826078	0.826078
chr6	113027202	113027990	Gm43868	219.863	-1.28119	8.74318e-08	4.55837e-05	-0.839135	0.839135	-0.839135	0.839135
chr6	113012361	113012991	Gm43868	325.292	-1.0659	8.65441e-07	0.000240785	-0.838126	0.838126	-0.838126	0.838126
chr6	4455986	4456744	Gm46948	104.601	-1.36049	1.73234e-05	0.00230027	-0.811792	0.811792	-0.811792	0.811792
chr6	114239011	114240083	Gm46972	191.042	-0.819005	0.000582601	0.0283206	-0.851331	0.851331	-0.851331	0.851331
chr6	6536761	6537242	Gm52889	85.2539	-1.36967	9.51217e-05	0.00795219	-0.795113	0.795113	-0.795113	0.795113
chr6	17806399	17807201	Gm52894	352.215	-1.28469	7.90612e-09	7.46798e-06	-0.835452	0.835452	-0.835452	0.835452
chr6	72222061	72223040	Gm52906	452.318	-0.905012	2.98024e-06	0.000616041	-0.864163	0.864163	-0.864163	0.864163
chr6	25437797	25438540	Gpr37	199.194	-1.27598	1.0054e-06	0.000272155	-0.84074	0.84074	-0.84074	0.84074
chr6	112809568	112810503	LOC108169181	616.199	-0.968644	1.24801e-07	5.86884e-05	-0.846811	0.846811	-0.846811	0.846811
chr6	70996219	70996873	LOC115490477	341.183	-1.03122	2.0354e-06	0.000466867	-0.849192	0.849192	-0.849192	0.849192
chr6	83788095	83789261	LOC665004	722.51	-0.619151	0.000365801	0.0203156	-0.865164	0.865164	-0.865164	0.865164
chr6	77188473	77189211	Lrrtm1	108.076	-2.24733	2.41077e-11	1.30373e-07	-0.834742	0.834742	-0.834742	0.834742
chr6	17451134	17451681	Met	142.061	-1.39691	1.79376e-07	7.57118e-05	-0.864612	0.864612	-0.864612	0.864612
chr6	39435016	39435602	Mkrn1	57.0387	-1.41574	0.000737381	0.0333525	-0.740093	0.740093	-0.740093	0.740093
chr6	39791737	39792276	Mrps33	191.511	-1.1003	7.63008e-06	0.00120917	-0.858655	0.858655	-0.858655	0.858655
chr6	112516355	112516943	Oxtr	311.085	-1.02159	1.6043e-05	0.00216561	-0.769975	0.769975	-0.769975	0.769975
chr6	141351804	141352865	Pde3a	269.512	-0.799545	0.000191043	0.0130058	-0.856869	0.856869	-0.856869	0.856869
chr6	139718385	139718962	Pik3c2g	88.2965	-1.03121	0.00135026	0.049485	-0.814102	0.814102	-0.814102	0.814102
chr6	22833642	22834883	Ptprz1	122.96	-1.13627	6.30185e-05	0.0059387	-0.85936	0.85936	-0.85936	0.85936
chr6	22922723	22923533	Ptprz1	135.078	-0.984668	0.000618327	0.0294113	-0.78607	0.78607	-0.78607	0.78607
chr6	54554346	54554848	Scrn1	337.727	-0.910769	1.56135e-05	0.00212087	-0.857321	0.857321	-0.857321	0.857321
chr6	54552856	54553273	Scrn1	49.3169	-1.55662	0.000162949	0.0116359	-0.864217	0.864217	-0.864217	0.864217
chr6	24105470	24106309	Slc13a1	278.611	-0.808612	0.000207638	0.013799	-0.849584	0.849584	-0.849584	0.849584
chr6	144454280	144454951	Sox5os3	180.331	-0.978423	7.58112e-05	0.00675563	-0.851311	0.851311	-0.851311	0.851311
chr6	144526576	144526820	Sox5os3	35.8956	-1.75215	0.000648369	0.0304102	-0.763126	0.763126	-0.763126	0.763126
chr6	112929882	112930394	Srgap3	111.432	-1.38301	2.39225e-05	0.00287093	-0.761006	0.761006	-0.761006	0.761006
chr6	112959815	112960135	Srgap3	41.7093	-1.73904	0.000126498	0.00963512	-0.85068	0.85068	-0.85068	0.85068
chr6	95574404	95575168	Suclg2	304.219	-0.697456	0.000969875	0.0401149	-0.812156	0.812156	-0.812156	0.812156
chr6	72673791	72674191	Tcf7l1	114.019	-1.36748	2.40115e-06	0.000520712	-0.865134	0.865134	-0.865134	0.865134
chr6	86403897	86404819	Tia1	332.747	-0.79571	0.000772158	0.0343863	-0.772228	0.772228	-0.772228	0.772228
chr6	40032294	40032949	Tmem178b	20.2366	-2.60221	0.000229917	0.0148021	-0.843685	0.843685	-0.843685	0.843685
chr7	120157485	120158485	4930505K13Rik	146.101	-1.27574	2.45425e-06	0.000530897	-0.859736	0.859736	-0.859736	0.859736
chr7	50849990	50850877	4933405O20Rik	117.423	-1.44256	6.73579e-07	0.000207412	-0.865148	0.865148	-0.865148	0.865148
chr7	134132199	134132917	5830403F22Rik	208.365	-1.2244	3.04997e-07	0.000113752	-0.85145	0.85145	-0.85145	0.85145
chr7	135923703	135924885	6330420H09Rik	154.144	-0.959977	0.000268536	0.0164721	-0.817573	0.817573	-0.817573	0.817573
chr7	49104340	49104937	9130015G15Rik	163.314	-0.893729	0.0012176	0.0464938	-0.755964	0.755964	-0.755964	0.755964
chr7	30532971	30533286	Arhgap33	143.782	-1.12233	0.00017775	0.0123436	-0.791023	0.791023	-0.791023	0.791023
chr7	122558279	122558809	Cacng3	153.043	-0.97001	0.000151144	0.0110363	-0.858696	0.858696	-0.858696	0.858696
chr7	122596967	122597746	Cacng3	226.524	-0.760071	0.0009301	0.0392006	-0.855525	0.855525	-0.855525	0.855525
chr7	144941243	144942042	Ccnd1	409.775	-0.738034	0.000586727	0.0284573	-0.808615	0.808615	-0.808615	0.808615
chr7	143428267	143429104	Cdkn1c	270.463	-0.842058	0.000100761	0.00822501	-0.854173	0.854173	-0.854173	0.854173
chr7	132331999	132332673	Chst15	94.1419	-1.11111	0.000318828	0.0184161	-0.863284	0.863284	-0.863284	0.863284
chr7	25365923	25366518	Cnfn	173.076	-0.90993	0.000217378	0.0142385	-0.839831	0.839831	-0.839831	0.839831
chr7	121939742	121940235	Cog7	102.164	-1.10791	0.000226322	0.014646	-0.85448	0.85448	-0.85448	0.85448
chr7	144762481	144763451	D930030F02Rik	283.858	-1.04412	1.33748e-06	0.000336418	-0.854399	0.854399	-0.854399	0.854399
chr7	28301368	28302495	Dll3	185.436	-0.821929	0.0012863	0.0479535	-0.769045	0.769045	-0.769045	0.769045
chr7	134751409	134752077	Dock1	60.2409	-1.99854	5.39933e-07	0.000173033	-0.846642	0.846642	-0.846642	0.846642
chr7	139074874	139075929	Dpysl4	202.993	-1.00449	1.97892e-05	0.00250336	-0.84237	0.84237	-0.84237	0.84237
chr7	28820073	28820887	Ech1	147.703	-1.40056	7.33204e-07	0.000218014	-0.829463	0.829463	-0.829463	0.829463
chr7	144627615	144629061	Fadd	390.155	-1.10366	4.85305e-07	0.000159665	-0.816186	0.816186	-0.816186	0.816186
chr7	144653695	144654667	Fadd	596.432	-0.733753	0.000151918	0.011046	-0.820119	0.820119	-0.820119	0.820119
chr7	144894861	144896843	Fgf15	912.748	-0.718287	9.12474e-05	0.00775576	-0.838725	0.838725	-0.838725	0.838725
chr7	111692719	111693355	Galnt18	140.131	-1.46639	4.30437e-07	0.000147035	-0.811891	0.811891	-0.811891	0.811891
chr7	27756151	27756802	Gm10046	52.4964	-1.37879	0.000542119	0.0270812	-0.848501	0.848501	-0.848501	0.848501
chr7	96796524	96797500	Gm15413	430.899	-0.698663	0.0005723	0.0279929	-0.836554	0.836554	-0.836554	0.836554
chr7	96679622	96680768	Gm15413	366.374	-0.647666	0.00112065	0.0441359	-0.831318	0.831318	-0.831318	0.831318
chr7	91214816	91215462	Gm24552	107.643	-1.30012	1.54508e-05	0.00210537	-0.860466	0.860466	-0.860466	0.860466
chr7	95480269	95480824	Gm25684	47.0872	-2.82214	0.000431689	0.0228877	-0.81151	0.81151	-0.81151	0.81151
chr7	73630786	73631192	Gm26176	184.045	-1.13878	5.01285e-06	0.000881599	-0.858701	0.858701	-0.858701	0.858701
chr7	39705344	39706047	Gm26327	97.9679	-1.25309	0.000148413	0.0109024	-0.782729	0.782729	-0.782729	0.782729
chr7	123992172	123992578	Gm26974	24.6291	-2.39162	0.000207284	0.0137861	-0.788881	0.788881	-0.788881	0.788881
chr7	136620959	136621451	Gm29978	56.9996	-1.36695	0.000722573	0.032889	-0.785842	0.785842	-0.785842	0.785842
chr7	37363925	37364602	Gm30483	81.6618	-1.07612	0.00101628	0.0413963	-0.862343	0.862343	-0.862343	0.862343
chr7	91810760	91811262	Gm32353	143.713	-1.49326	7.33986e-08	4.07113e-05	-0.853937	0.853937	-0.853937	0.853937
chr7	94504596	94505235	Gm32647	47.4157	-1.7552	4.66652e-05	0.00473921	-0.846824	0.846824	-0.846824	0.846824
chr7	139685459	139685756	Gm32680	87.1048	-1.41569	1.29953e-05	0.00184033	-0.864279	0.864279	-0.864279	0.864279
chr7	139528515	139529331	Gm33031	445.445	-1.19379	3.59239e-08	2.37282e-05	-0.818923	0.818923	-0.818923	0.818923
chr7	111211484	111212258	Gm33098	368.453	-0.674316	0.000768679	0.0342843	-0.821475	0.821475	-0.821475	0.821475
chr7	51783976	51784677	Gm33290	114.537	-1.08618	0.000383743	0.021082	-0.82455	0.82455	-0.82455	0.82455
chr7	66480310	66481001	Gm33515	59.4771	-1.82473	2.97628e-06	0.000616041	-0.863415	0.863415	-0.863415	0.863415
chr7	113156258	113157149	Gm33659	186.424	-1.10539	1.95451e-05	0.00247973	-0.81703	0.81703	-0.81703	0.81703
chr7	67720238	67720775	Gm34140	53.9339	-1.43238	0.000331446	0.0189551	-0.84285	0.84285	-0.84285	0.84285
chr7	117686274	117686938	Gm34762	116.525	-1.64923	3.18012e-08	2.21908e-05	-0.846337	0.846337	-0.846337	0.846337
chr7	117618642	117619689	Gm34762	220.728	-0.924006	0.000743835	0.0335709	-0.69978	0.69978	-0.69978	0.69978
chr7	101522980	101523738	Gm35363	218.427	-0.911299	0.000167885	0.0118778	-0.837401	0.837401	-0.837401	0.837401
chr7	28148202	28148594	Gm38976	97.4242	-1.03947	0.00114781	0.044818	-0.822594	0.822594	-0.822594	0.822594
chr7	56919242	56919994	Gm39017	118.165	-0.93064	0.0010572	0.0425077	-0.859702	0.859702	-0.859702	0.859702
chr7	58866915	58867422	Gm39019	34.6917	-1.56692	0.00136141	0.0497051	-0.856434	0.856434	-0.856434	0.856434
chr7	63956895	63957734	Gm39024	221.679	-1.27406	2.16265e-07	8.82679e-05	-0.852835	0.852835	-0.852835	0.852835
chr7	71064185	71064924	Gm39033	173.409	-0.99089	5.19687e-05	0.00512736	-0.859565	0.859565	-0.859565	0.859565
chr7	123068834	123069642	Gm39084	274.204	-1.23405	2.53614e-07	0.000100663	-0.834382	0.834382	-0.834382	0.834382
chr7	129842319	129842950	Gm39095	68.2777	-1.47419	0.000102361	0.00833211	-0.789012	0.789012	-0.789012	0.789012
chr7	131465058	131465556	Gm39099	46.2025	-2.13062	4.54252e-06	0.000818856	-0.831436	0.831436	-0.831436	0.831436
chr7	99287338	99287671	Gm40449	118.701	-1.1132	8.49018e-05	0.00734051	-0.865419	0.865419	-0.865419	0.865419
chr7	99304043	99304488	Gm40449	54.4394	-1.51209	0.00013411	0.0101258	-0.857896	0.857896	-0.857896	0.857896
chr7	35668021	35668594	Gm42379	62.5062	-1.31766	0.00042156	0.022572	-0.857841	0.857841	-0.857841	0.857841
chr7	109114963	109115986	Gm44781	187.223	-1.35797	2.86712e-08	2.01694e-05	-0.856619	0.856619	-0.856619	0.856619
chr7	145176741	145177356	Gm45181	203.446	-1.4208	7.3667e-09	7.16201e-06	-0.853515	0.853515	-0.853515	0.853515
chr7	115414911	115415774	Gm45999	249.6	-1.05802	1.03947e-05	0.00153747	-0.834463	0.834463	-0.834463	0.834463
chr7	145010584	145011422	Gm46023	436.306	-1.6587	1.18191e-16	5.11336e-12	-0.863079	0.863079	-0.863079	0.863079
chr7	79525680	79526629	Gm51285	192.747	-1.09278	4.47131e-06	0.000811088	-0.864877	0.864877	-0.864877	0.864877
chr7	28309747	28310042	Gm51445	52.4736	-1.38721	0.000760229	0.0340478	-0.838951	0.838951	-0.838951	0.838951
chr7	68085340	68085722	Gm51488	161.058	-0.863935	0.00114246	0.0446695	-0.802957	0.802957	-0.802957	0.802957
chr7	122477585	122478653	Gm51497	381.787	-0.759717	0.000127226	0.00966508	-0.840376	0.840376	-0.840376	0.840376
chr7	136083328	136084203	Gm51502	229.333	-1.04576	5.87561e-06	0.000989103	-0.858362	0.858362	-0.858362	0.858362
chr7	123932348	123932862	Hs3st4	94.0302	-1.74101	9.16955e-08	4.66714e-05	-0.863145	0.863145	-0.863145	0.863145
[truncated: 275 more rows]

## Sheet: Increased
Chromosome	start	end	Gene_Symbol	Average_Expression	Log2_Fold_Change	P_Value	Adj_P_Value	Average_ZscoreLog2CPM_Experimental	Average_ZscoreLog2CPM_Control	Median_ZscoreLog2CPM_Experimental	Median_ZscoreLog2CPM_Control
[truncated: 582 more rows]
