# Supplementary material for: SOX2-driven enhancer landscape defines the transcriptional architecture of retinogenesis
Source: Development. 2025 Nov 26;152(23):dev204986. doi: 10.1242/dev.204986 (PMC12687333; doi:10.1242/dev.204986)
Supplement: Table S2. Differentially expressed genes in Sox2 cKO retina at E14.5 [file develop-152-204986-TableS2.xls]

## Sheet: Final_Sox2-DEseq.WTvsKO_Issam
gene_symbol	WT1.E14.Retina	WT2.E14.Retina	WT3.E14.Retina	SOX2.KO1.E14.Retina	SOX2.KO2.E14.Retina	SOX2.KO4.E15.Retina	SOX2.KO5.E15.Retina	WT1.E14.Retina.1	WT2.E14.Retina.1	WT3.E14.Retina.1	SOX2.KO1.E14.Retina.1	SOX2.KO2.E14.Retina.1	SOX2.KO4.E15.Retina.1	SOX2.KO5.E15.Retina.1	baseMean	log2FoldChange	lfcsE	stat	pvalue	padj
Abcd4	208	294	256	7795	9767	13748	19026	7.69489	8.10631	8.00582	13.4636	13.2924	13.4264	13.4985	6695.21	5.48039	0.121859	44.9733	0	0
Rpl29	7203	6120	6874	209	322	298	455	12.8021	12.481	12.7473	8.2473	8.37379	7.90455	8.11764	3132.79	-4.52299	0.144649	-31.2688	1.24e-214	1.11e-210
Tfcp2l1	73	97	93	1282	1787	2800	2871	6.1971	6.51714	6.55478	10.8601	10.8426	11.1312	10.7709	1190.6	4.49145	0.165456	27.1458	2.84e-162	1.69e-158
Wnk4	353	317	231	2594	3678	5137	6143	8.45512	8.2146	7.85817	11.8765	11.8836	12.0064	11.8678	2439.28	3.71664	0.146551	25.3607	6.85e-142	3.06e-138
Slitrk2	443	586	426	3148	4928	5850	6566	8.78192	9.09878	8.73829	12.1557	12.3056	12.1939	11.9639	2956.8	3.27885	0.136919	23.9473	9.85e-127	3.52e-123
Cpne8	400	428	349	2379	3024	3787	4422	8.63496	8.64646	8.4514	11.7517	11.6012	11.5667	11.3937	2012.86	3.00468	0.126425	23.7665	7.41e-125	2.21e-121
Fat4	9908	12249	10052	31659	42119	51345	69413	13.262	13.4819	13.2955	15.4855	15.4007	15.3273	15.3657	30563.2	2.04537	0.0891762	22.9363	2.02e-116	5.15e-113
Sned1	798	562	554	7405	8412	10891	13569	9.62954	9.03856	9.11654	13.3896	13.0769	13.0904	13.0109	5731.15	3.86456	0.170767	22.6306	2.17e-113	4.84e-110
Hsd17b11	487	697	544	2849	4690	6418	7933	8.91824	9.34862	9.09031	12.0118	12.2342	12.3275	12.2367	3087.84	3.07864	0.137486	22.3924	4.67e-111	9.27e-108
Stra6	1067	1055	951	2426	3638	4396	5847	10.0482	9.94588	9.89501	11.78	11.8678	11.7817	11.7966	2598.1	1.84275	0.0826415	22.2982	3.85e-110	6.88e-107
Tsc22d1	9188	9805	8621	21897	31296	35574	46632	13.1532	13.1609	13.074	14.9537	14.9723	14.7979	14.7918	22139	1.75061	0.0842395	20.7813	6.38e-96	1.04e-92
Mterf4	683	707	680	3060	3865	4427	5581	9.40535	9.36914	9.4117	12.1148	11.9551	11.7919	11.7295	2603.69	2.51019	0.12346	20.332	6.7e-92	9.98e-89
Pcdh7	1611	1941	1426	15769	18462	22514	22834	10.6421	10.8248	10.479	14.48	14.2109	14.138	13.7617	11783.7	3.51416	0.174161	20.1777	1.54e-90	2.11e-87
Hunk	3475	3505	3034	7190	10975	12601	17893	11.7507	11.677	11.5677	13.3471	13.4606	13.3007	13.41	7861.52	1.71313	0.0851876	20.1101	6.03e-90	7.69e-87
Ltbp1	2095	2090	1413	10049	15147	17915	21393	11.0209	10.9314	10.4658	13.83	13.9254	13.8083	13.6677	9436.85	2.9844	0.148507	20.096	7.99e-90	9.52e-87
Slc6a6	2326	2584	2318	4316	6750	8527	11264	11.1717	11.2374	11.1795	12.6109	12.7594	12.7374	12.7424	5085.1	1.51723	0.0762377	19.9014	3.96e-88	4.42e-85
Cdh7	20	43	37	795	1045	2143	2030	4.38039	5.36314	5.24812	10.1712	10.0692	10.7456	10.2712	791.035	5.32071	0.27146	19.6003	1.54e-85	1.61e-82
Slc6a9	256	421	332	1868	3181	4293	5401	7.99315	8.62273	8.37957	11.403	11.6742	11.7475	11.6822	2051.12	3.28111	0.167628	19.5737	2.59e-85	2.57e-82
Kcnj3	284	304	250	1204	1715	1912	2331	8.14234	8.15439	7.97174	10.7696	10.7833	10.5812	10.4705	1090.43	2.56677	0.135895	18.8879	1.44e-79	1.35e-76
Kcnj13	67	96	58	637	851	1267	1301	6.07512	6.50236	5.88283	9.85189	9.77319	9.98797	9.62995	572.554	3.65355	0.195387	18.699	5.04e-78	4.51e-75
Ssc5d	300	339	301	1499	2512	2283	3243	8.22114	8.31108	8.2386	11.0856	11.3337	10.8369	10.9466	1419.84	2.80762	0.150658	18.6357	1.65e-77	1.4e-74
Prkg1	1854	1690	1288	9147	12863	15149	16227	10.8447	10.6251	10.3322	13.6944	13.6896	13.5664	13.269	7975.15	2.94861	0.159416	18.4963	2.21e-76	1.8e-73
Folr1	65	59	77	459	746	1104	1240	6.03206	5.80998	6.28559	9.3797	9.58344	9.7895	9.56075	489.892	3.55351	0.192475	18.4622	4.16e-76	3.23e-73
Lingo2	102	166	95	1727	2100	2395	2624	6.6741	7.28571	6.58515	11.2898	11.0754	10.9059	10.6412	1278.48	4.12179	0.223285	18.4598	4.35e-76	3.24e-73
Csmd3	266	175	157	2889	2948	6404	5326	8.04822	7.3614	7.30397	12.0319	11.5645	12.3244	11.662	2425.26	4.32194	0.244306	17.6907	4.95e-70	3.54e-67
Zic4	161	272	176	1072	1616	2254	2788	7.3274	7.99452	7.4678	10.6022	10.6976	10.8184	10.7286	1095.42	3.0922	0.175473	17.6221	1.67e-69	1.15e-66
Fat1	14018	13790	12138	24419	36487	50961	63456	13.7626	13.6528	13.5676	15.1109	15.1937	15.3165	15.2362	28675.9	1.55236	0.0899803	17.2523	1.08e-66	7.12e-64
Cacna1d	867	1620	1110	10185	12384	13593	18124	9.74904	10.5641	10.1178	13.8494	13.6348	13.4101	13.4285	7928.53	3.40955	0.198037	17.2167	1.99e-66	1.27e-63
Csf1	411	467	403	1328	2012	2094	2774	8.67401	8.77197	8.65841	10.911	11.0136	10.7123	10.7213	1290.02	2.14323	0.124994	17.1466	6.66e-66	4.1e-63
Ackr3	536	386	306	3215	4493	5240	5795	9.05628	8.49785	8.26229	12.1861	12.1723	12.035	11.7837	2728.56	3.41006	0.199264	17.1133	1.18e-65	7.04e-63
Kcnh5	96	161	86	958	1171	1800	1960	6.58752	7.24187	6.44314	10.4401	10.2332	10.4941	10.2206	833.362	3.55916	0.208449	17.0745	2.3e-65	1.33e-62
Flrt2	3091	2502	2177	12394	18579	20603	22725	11.5818	11.1909	11.089	14.1326	14.22	14.01	13.7548	11240.2	2.73589	0.161251	16.9666	1.45e-64	8.1e-62
Camk1d	1017	1044	746	4744	7790	7878	8816	9.97901	9.93078	9.54516	12.7473	12.9661	12.6232	12.3889	4390.88	2.86538	0.169932	16.862	8.57e-64	4.64e-61
Nr3c2	154	220	96	1529	2116	3128	3181	7.26368	7.68976	6.6001	11.1142	11.0863	11.2909	10.9187	1392.41	3.86301	0.230089	16.7892	2.93e-63	1.54e-60
Cldn19	18	49	41	600	1127	1950	2226	4.23606	5.54729	5.39251	9.76566	10.178	10.6095	10.404	757.04	5.14533	0.307935	16.7092	1.12e-62	5.74e-60
Foxi3	177	343	230	1667	2671	2911	3566	7.46328	8.32795	7.85194	11.2388	11.4222	11.1873	11.0835	1557.47	3.31695	0.200323	16.558	1.4e-61	6.96e-59
Raver2	1124	1054	954	2051	3084	3879	4818	10.1232	9.94452	9.89955	11.5378	11.6296	11.6013	11.5174	2284.22	1.58003	0.0959959	16.4594	7.18e-61	3.47e-58
Pde1c	928	1334	959	3684	4513	6291	7553	9.84702	10.2841	9.90708	12.3825	12.1787	12.2987	12.1659	3409.24	2.2328	0.13621	16.3924	2.17e-60	1.02e-57
Mecom	334	882	388	9740	14990	15075	17270	8.37553	9.68778	8.60382	13.785	13.9103	13.5593	13.3588	8042.95	4.6604	0.284954	16.3549	4.01e-60	1.84e-57
Gas7	1435	987	942	4686	7613	9456	11437	10.4753	9.84986	9.88131	12.7295	12.933	12.8866	12.7643	4863.27	2.7324	0.168282	16.237	2.76e-59	1.23e-56
Tmem150c	197	343	263	1954	3052	3003	3425	7.6169	8.32795	8.04459	11.4679	11.6145	11.2321	11.0253	1684.64	3.32991	0.20606	16.1599	9.67e-59	4.21e-56
Kcnb1	289	410	295	1549	2207	2295	2898	8.16743	8.58463	8.20965	11.1329	11.147	10.8444	10.7844	1361.21	2.65446	0.164363	16.15	1.14e-58	4.83e-56
Lrrc38	26	28	26	227	438	503	651	4.74283	4.76289	4.75507	8.36611	8.81651	8.65734	8.63287	248.281	3.92579	0.243343	16.1328	1.5e-58	6.24e-56
Cx3cr1	186	150	175	926	1516	1439	1802	7.53444	7.14047	7.45962	10.3911	10.6055	10.1714	10.0994	846.849	2.94919	0.182855	16.1286	1.61e-58	6.52e-56
Cgn	330	711	368	3723	5428	6941	8868	8.3582	9.37727	8.52767	12.3977	12.445	12.4405	12.3974	3491.64	3.59469	0.223207	16.1047	2.36e-58	9.38e-56
Lrp2	848	1632	941	6868	9035	12154	15631	9.71711	10.5748	9.87978	13.281	13.18	13.2486	13.215	6265.75	3.12426	0.194359	16.0747	3.84e-58	1.49e-55
Pdlim5	1408	1494	1162	2810	4072	5432	6501	10.4479	10.4474	10.1838	11.9919	12.0304	12.0869	11.9495	3076.63	1.65027	0.103735	15.9086	5.53e-57	2.1e-54
Cdon	6358	9397	6438	31235	43640	46114	58318	12.6221	13.0995	12.6528	15.4661	15.4519	15.1723	15.1144	27595.5	2.50051	0.157321	15.8944	6.93e-57	2.58e-54
Adarb1	664	659	637	2007	2605	2853	3725	9.3647	9.26787	9.31761	11.5065	11.3861	11.1582	11.1464	1806.44	1.98976	0.128354	15.5021	3.36e-54	1.22e-51
Slc6a17	1089	1098	1036	1905	3107	4172	5128	10.0776	10.0035	10.0184	11.4313	11.6403	11.7063	11.6074	2332.79	1.56754	0.101178	15.4929	3.87e-54	1.38e-51
Mest	7544	8618	7111	12625	20593	23927	33861	12.8688	12.9747	12.7962	14.1593	14.3685	14.2258	14.3301	15274.3	1.39076	0.0909783	15.2867	9.38e-53	3.29e-50
Nkd2	326	356	228	1170	2029	2335	2652	8.34066	8.38146	7.8394	10.7283	11.0258	10.8693	10.6565	1221.83	2.62197	0.17269	15.1831	4.58e-52	1.57e-49
Rhoj	640	644	361	2571	4373	5761	8109	9.31168	9.23471	8.50004	11.8637	12.1333	12.1718	12.2683	2903.5	3.05897	0.201527	15.1789	4.88e-52	1.64e-49
Hist2h2bb	12698	11995	14585	2212	2623	2978	5131	13.6199	13.4517	13.8325	11.6468	11.3961	11.2201	11.6082	7467.44	-2.16677	0.143237	-15.1272	1.07e-51	3.55e-49
Fcrls	114	80	115	510	678	874	1039	6.83307	6.2425	6.85817	9.53149	9.44573	9.4529	9.30598	460.431	2.77773	0.18736	14.8257	1e-49	3.25e-47
Col2a1	3097	4468	3491	9763	16765	16832	24123	11.5846	12.0272	11.77	13.7884	14.0718	13.7184	13.8409	10535.8	2.05501	0.138983	14.786	1.8e-49	5.75e-47
Tenm1	242	405	255	1297	1737	2118	2734	7.91234	8.56698	8.00019	10.8769	10.8017	10.7287	10.7004	1184.17	2.58993	0.175526	14.7553	2.85e-49	8.92e-47
Pcdh9	1092	1323	909	5991	6805	10333	8823	10.0816	10.2722	9.82992	13.0839	12.7711	13.0145	12.39	4881.14	2.76686	0.188595	14.6709	9.9e-49	3.05e-46
Ptprk	1318	2746	1863	13250	19197	21063	23294	10.3527	11.3251	10.8644	14.229	14.2672	14.0419	13.7905	11351.5	3.1927	0.21809	14.6394	1.57e-48	4.77e-46
Erbb4	154	116	72	965	1042	1787	2006	7.26368	6.77263	6.19002	10.4506	10.065	10.4837	10.254	817.872	3.52576	0.241955	14.572	4.24e-48	1.26e-45
Tenm4	4043	4803	4933	8475	11798	14948	22337	11.969	12.1314	12.2687	13.5843	13.5649	13.5471	13.73	9505.44	1.47985	0.101563	14.5708	4.31e-48	1.26e-45
Slit2	2577	4175	3106	16788	19982	23611	26572	11.3195	11.9293	11.6015	14.5704	14.325	14.2066	13.9804	13420.2	2.64742	0.18176	14.5655	4.66e-48	1.34e-45
Sox2ot	172	334	324	2159	2918	3026	3761	7.42218	8.28971	8.34449	11.6118	11.5498	11.2431	11.1602	1746.02	3.33185	0.229079	14.5445	6.33e-48	1.79e-45
Hdac7	2104	1816	1654	3787	5203	6531	8928	11.0271	10.7288	10.6928	12.4223	12.3839	12.3527	12.4071	4038.75	1.5671	0.108173	14.487	1.46e-47	4.09e-45
Idi1	1057	1228	1114	242	371	437	632	10.0346	10.1647	10.123	8.45815	8.57758	8.45495	8.59025	716.334	-1.58791	0.109706	-14.4742	1.76e-47	4.85e-45
Csrp2	4094	4261	4233	803	1221	1541	2480	11.9871	11.9587	12.048	10.1857	10.2935	10.2702	10.5598	2615.02	-1.6632	0.115016	-14.4606	2.15e-47	5.82e-45
Pdk2	957	885	852	1822	3277	4282	5192	9.89137	9.69267	9.7366	11.367	11.7171	11.7438	11.6252	2282.93	1.84604	0.12822	14.3974	5.37e-47	1.43e-44
Csf1r	365	241	392	1733	2379	2858	3294	8.50321	7.82068	8.61858	11.2948	11.2553	11.1608	10.9691	1533.64	2.82461	0.196369	14.3842	6.5e-47	1.71e-44
Galnt12	74	164	124	1166	1776	1509	2138	6.21646	7.26833	6.96598	10.7234	10.8337	10.2399	10.3459	955.668	3.68489	0.257073	14.334	1.34e-46	3.47e-44
Flna	18152	18477	18014	23163	36496	43777	57651	14.1354	14.0749	14.1371	15.0348	15.194	15.0973	15.0978	29163.6	0.990358	0.0695356	14.2425	4.99e-46	1.27e-43
Chrdl1	359	508	371	1230	1903	2146	2551	8.47936	8.89311	8.53935	10.8004	10.9333	10.7476	10.6005	1231.14	2.12679	0.149684	14.2085	8.11e-46	2.04e-43
Zfp949	308	415	329	1762	1858	2181	2873	8.25898	8.60208	8.36652	11.3187	10.8988	10.7709	10.7719	1346.35	2.5428	0.179004	14.2053	8.5e-46	2.11e-43
Ryr2	265	425	251	1459	1855	2881	2876	8.0428	8.63634	7.97747	11.0466	10.8965	11.1723	10.7734	1348	2.73153	0.193283	14.1322	2.4e-45	5.88e-43
Hexb	385	532	521	1248	1816	2166	2726	8.57996	8.95957	9.0281	10.8214	10.8658	10.761	10.6962	1269.67	1.9196	0.13658	14.0547	7.21e-45	1.74e-42
Col9a2	854	1459	1100	3642	5383	6091	9094	9.72727	10.4132	10.1048	12.366	12.433	12.2521	12.4337	3677.85	2.26427	0.161391	14.0298	1.03e-44	2.44e-42
Slc16a12	232	385	313	1171	1473	1895	2349	7.85172	8.49411	8.29481	10.7296	10.564	10.5683	10.4816	1058.63	2.3526	0.168307	13.978	2.12e-44	4.99e-42
Efnb1	1476	1253	1184	3001	4998	5457	6770	10.5159	10.1938	10.2109	12.0867	12.3259	12.0936	12.008	3267.8	1.8188	0.130291	13.9595	2.75e-44	6.39e-42
Syt17	113	159	119	459	578	786	945	6.82048	7.22396	6.90708	9.3797	9.21588	9.30002	9.1694	426.335	2.27886	0.163461	13.9413	3.55e-44	8.14e-42
Loxl3	282	314	251	693	970	1071	1536	8.13218	8.20092	7.97747	9.97333	9.96181	9.74577	9.86922	692.319	1.7844	0.129085	13.8235	1.84e-43	4.16e-41
Cpt1a	711	580	666	1655	3264	3742	4438	9.46323	9.08396	9.38174	11.2284	11.7114	11.5494	11.3989	2003.7	2.16631	0.156849	13.8114	2.17e-43	4.86e-41
Hist1h1b	19103	17262	20489	2836	3199	4512	8178	14.2091	13.9768	14.3228	12.0052	11.6824	11.8193	12.2805	10730.5	-2.21292	0.160785	-13.7633	4.24e-43	9.35e-41
Magi3	2053	2609	2131	4273	5898	7344	8867	10.9917	11.2513	11.0582	12.5964	12.5648	12.5219	12.3972	4518.76	1.4165	0.102949	13.7592	4.48e-43	9.77e-41
Nudt4	7933	10922	8227	21394	32761	34505	45527	12.9413	13.3165	13.0065	14.9201	15.0383	14.7539	14.7572	21936.8	1.77387	0.129182	13.7316	6.57e-43	1.41e-40
Cyp1b1	1377	1928	1515	279	301	451	519	10.4158	10.8151	10.5662	8.66287	8.2768	8.50032	8.30687	910.896	-2.17183	0.15916	-13.6455	2.15e-42	4.56e-40
C1qb	152	108	134	647	767	933	1148	7.24495	6.67051	7.07701	9.87434	9.62343	9.54701	9.44969	533.352	2.62305	0.192972	13.5929	4.41e-42	9.28e-40
Dtna	654	849	675	1982	2603	2959	3682	9.34285	9.63283	9.40107	11.4884	11.385	11.2108	11.1296	1840.41	1.84509	0.13608	13.5589	7.02e-42	1.44e-39
Ltbp3	1150	752	731	3065	4638	5424	7506	10.1562	9.45803	9.51589	12.1172	12.2181	12.0848	12.1569	3102.62	2.39929	0.176951	13.5591	7e-42	1.44e-39
Crabp1	2577	3084	3848	122	171	301	606	11.3195	11.4925	11.9105	7.47406	7.46457	7.91894	8.5298	1536.72	-3.67818	0.271707	-13.5373	9.42e-42	1.91e-39
Necab2	1008	1726	1316	4162	6380	6929	9790	9.9662	10.6555	10.3632	12.5585	12.6781	12.438	12.5401	4201.33	2.20045	0.163204	13.4828	1.97e-41	3.96e-39
P2ry12	73	110	75	579	925	852	961	6.1971	6.69673	6.24812	9.71432	9.89335	9.41617	9.19358	495.816	3.19143	0.237221	13.4534	2.94e-41	5.84e-39
Lrrn3	888	1423	1097	3013	4703	5562	6837	9.78353	10.3772	10.1009	12.0925	12.2382	12.1211	12.0222	3166.96	2.01312	0.14988	13.4315	3.95e-41	7.76e-39
Col9a1	2978	5818	4049	27877	42102	35952	45731	11.5281	12.408	11.9839	15.302	15.4002	14.8132	14.7637	22896.4	3.07939	0.230127	13.3812	7.78e-41	1.51e-38
Ctss	203	193	230	854	1231	1170	1540	7.65996	7.50183	7.85194	10.2744	10.3053	9.87318	9.87297	747.874	2.42193	0.181648	13.3331	1.49e-40	2.86e-38
Pvrl3	2546	4125	2993	12560	16166	18492	21116	11.3021	11.9119	11.5481	14.1518	14.0193	13.8541	13.6489	10772.6	2.32067	0.175097	13.2537	4.3e-40	8.17e-38
Med12l	1235	1552	1461	2810	3667	4559	5710	10.2589	10.5023	10.5139	11.9919	11.8793	11.8342	11.7624	2864.22	1.43884	0.108614	13.2472	4.68e-40	8.81e-38
Ccdc148	70	75	39	399	483	659	747	6.1374	6.15066	5.32212	9.17792	8.95731	9.04621	8.83085	335.192	3.10644	0.235254	13.2047	8.25e-40	1.54e-37
Zic1	2369	4076	2986	12705	18751	17448	24574	11.1982	11.8947	11.5447	14.1684	14.2333	13.7702	13.8677	11356.8	2.4486	0.186004	13.1642	1.41e-39	2.6e-37
Sema6a	3209	4163	3350	5753	8120	9974	13764	11.6358	11.9252	11.7106	13.0255	13.026	12.9635	13.0315	6517.54	1.24859	0.0951376	13.1241	2.4e-39	4.37e-37
Grid1	130	199	224	717	1251	1707	1782	7.02099	7.54576	7.81397	10.0224	10.3285	10.4176	10.0833	796.98	2.73302	0.208276	13.1221	2.46e-39	4.44e-37
Ctsb	2768	2957	3024	4181	6837	8587	10492	11.4226	11.4318	11.5629	12.5651	12.7779	12.7475	12.6399	5229.97	1.21122	0.0923349	13.1177	2.61e-39	4.66e-37
Kif26a	1280	1023	1182	2482	4068	5740	7762	10.3105	9.90149	10.2084	11.8129	12.029	12.1665	12.2052	3074.48	1.9121	0.146292	13.0704	4.86e-39	8.6e-37
Sepp1	879	633	676	2396	3758	4268	4563	9.76885	9.20989	9.40321	11.762	11.9146	11.7391	11.439	2349.41	2.24488	0.171929	13.057	5.8e-39	1.02e-36
Cntn3	210	305	193	1060	1377	1524	1796	7.70863	8.15911	7.60011	10.586	10.4669	10.2542	10.0946	892.262	2.52091	0.193301	13.0413	7.12e-39	1.24e-36
Pdgfd	131	164	126	1045	1141	1285	1315	7.03196	7.26833	6.98888	10.5654	10.1958	10.0083	9.64537	738.517	3.04572	0.23397	13.0175	9.73e-39	1.67e-36
Flrt1	941	964	998	2403	2907	4803	7365	9.86707	9.81588	9.96453	11.7662	11.5443	11.9094	12.1295	2643.22	1.97036	0.151883	12.9729	1.74e-38	2.97e-36
Spock3	187	254	230	585	888	999	1244	7.54213	7.89615	7.85194	9.72918	9.83452	9.64549	9.56539	595.271	1.9276	0.149807	12.8672	6.88e-38	1.16e-35
Gm7694	341	419	502	1040	1634	2231	2741	8.40536	8.61588	8.97461	10.5585	10.7136	10.8036	10.7041	1180.42	2.01622	0.156879	12.852	8.38e-38	1.4e-35
Wdr86	600	491	399	1614	1997	2313	3409	9.21872	8.84411	8.64405	11.1922	11.0028	10.8557	11.0185	1464.93	2.10045	0.163694	12.8315	1.09e-37	1.81e-35
Hist1h1e	23609	25010	28512	4581	5570	9147	13406	14.5146	14.5117	14.7995	12.6968	12.4822	12.8386	12.9935	15467.8	-1.85046	0.144307	-12.8231	1.22e-37	2e-35
Klhdc8b	1168	1442	1283	3012	4025	4304	5788	10.1785	10.3963	10.3266	12.092	12.0136	11.7512	11.782	2887.54	1.61281	0.125783	12.8222	1.23e-37	2e-35
Ctsd	4213	4296	5100	10281	16461	16896	21421	12.0285	11.9705	12.3168	13.863	14.0454	13.7238	13.6696	10746.2	1.71919	0.134128	12.8175	1.31e-37	2.11e-35
Isyna1	2094	2116	1978	2662	3840	4595	6570	11.0202	10.9492	10.9507	11.9139	11.9458	11.8456	11.9648	3225.8	0.944006	0.0739473	12.7659	2.54e-37	4.05e-35
Slc16a2	788	810	711	1489	2652	2716	3550	9.61137	9.56508	9.47593	11.076	11.4119	11.0873	11.077	1719.48	1.61879	0.126846	12.7619	2.68e-37	4.23e-35
Ptchd4	84	183	95	1045	1179	1524	1588	6.39701	7.42551	6.58515	10.5654	10.2431	10.2542	9.91721	789.03	3.39512	0.266709	12.7297	4.04e-37	6.34e-35
Col9a3	188	129	125	638	935	1481	2424	7.54978	6.92454	6.97747	9.85415	9.90885	10.2129	10.5269	746.375	2.98159	0.235802	12.6445	1.2e-36	1.86e-34
Mycl	3184	3563	3439	667	888	1136	2020	11.6246	11.7007	11.7484	9.91822	9.83452	9.83068	10.264	2091.22	-1.71872	0.13598	-12.6396	1.28e-36	1.97e-34
Crhbp	446	1238	794	6615	8846	8691	12774	8.79163	10.1764	9.635	13.2269	13.1495	12.7649	12.9238	5367.34	3.38701	0.27059	12.5171	6.02e-36	9.19e-34
Mtus1	2472	3359	2363	6537	10713	11946	13360	11.2595	11.6157	11.2072	13.2097	13.4257	13.2237	12.9885	6917.56	1.84698	0.147824	12.4945	8e-36	1.21e-33
Ngef	455	543	629	1378	1980	2084	3118	8.82039	8.98904	9.2994	10.9643	10.9905	10.7054	10.8899	1377.09	1.84267	0.147603	12.484	9.13e-36	1.36e-33
Unc5c	1102	1635	1336	2815	4375	6332	7260	10.0947	10.5774	10.385	11.9945	12.1339	12.3081	12.1088	3302.1	1.77523	0.142193	12.4846	9.06e-36	1.36e-33
Hist1h1c	33883	28726	36805	6157	5996	10088	14165	15.0358	14.7115	15.1678	13.1234	12.5885	12.9799	13.0729	19351.2	-2.02914	0.162567	-12.4818	9.38e-36	1.39e-33
Slc8a1	1722	2663	2126	6568	9370	10485	11724	10.7382	11.2808	11.0548	13.2166	13.2325	13.0356	12.8001	6147.74	2.03948	0.16342	12.4799	9.61e-36	1.41e-33
Hist1h4b	6942	5773	7551	954	1105	1655	2917	12.7488	12.3968	12.8828	10.4341	10.1496	10.3731	10.7938	3816.43	-2.23429	0.179516	-12.4462	1.47e-35	2.13e-33
Etl4	2378	1791	1764	4214	6277	8989	11446	11.2036	10.7088	10.7856	12.5764	12.6546	12.8135	12.7655	4875.91	1.78922	0.144068	12.4193	2.05e-35	2.96e-33
Kcnma1	284	355	264	787	1170	1489	1529	8.14234	8.37741	8.05004	10.1567	10.232	10.2207	9.86264	801.244	1.93005	0.1563	12.3484	4.97e-35	7.11e-33
Hist1h3a	9574	9715	12014	2363	2648	3658	5536	13.2125	13.1475	13.5527	11.742	11.4097	11.5167	11.7178	6452.78	-1.71328	0.139707	-12.2634	1.42e-34	2.02e-32
Lrrtm4	216	336	211	2118	2736	2581	2436	7.74908	8.2983	7.72811	11.5841	11.4569	11.0138	10.534	1524.82	3.25593	0.265773	12.2508	1.66e-34	2.34e-32
Cox4i2	531	571	557	19	21	46	96	9.04278	9.06144	9.12432	4.83458	4.49622	5.24156	5.89218	264.22	-3.86459	0.31575	-12.2394	1.91e-34	2.67e-32
Atp6v1b1	26	46	60	340	508	526	1106	4.74283	5.45815	5.93093	8.9475	9.02997	8.72169	9.396	335.396	3.61948	0.29587	12.2334	2.06e-34	2.86e-32
Stard4	1161	1391	1195	346	478	651	840	10.1699	10.3444	10.2242	8.97268	8.94232	9.02863	8.99978	850.595	-1.26333	0.103484	-12.208	2.82e-34	3.87e-32
Fam64a	2211	2259	2507	320	479	614	1145	11.0986	11.0435	11.2925	8.86022	8.94533	8.94437	9.44592	1342.96	-2.07872	0.171104	-12.1489	5.82e-34	7.93e-32
Fbn2	12883	10392	7266	28935	41453	58865	75906	13.6408	13.2447	12.8273	15.3557	15.3777	15.5245	15.4947	31131.7	2.16333	0.178171	12.1419	6.33e-34	8.57e-32
Gpr179	57	76	32	289	463	625	855	5.84567	6.1695	5.04458	8.71355	8.89642	8.96994	9.02527	311.111	3.1676	0.260899	12.1411	6.39e-34	8.59e-32
Gns	2657	2647	2529	3230	5041	5941	8319	11.3636	11.2721	11.3051	12.1928	12.3383	12.2161	12.3052	4096.26	0.950122	0.0783237	12.1307	7.26e-34	9.68e-32
Slc13a4	31	96	41	516	868	1702	1847	4.98787	6.50236	5.39251	9.54834	9.80169	10.4134	10.135	643.078	4.25765	0.351044	12.1285	7.46e-34	9.87e-32
Nos1ap	221	310	321	728	941	1407	1769	7.78195	8.18249	8.33111	10.0443	9.91806	10.139	10.0728	757.961	1.93291	0.159397	12.1264	7.66e-34	1.01e-31
Plekhg1	2694	2373	2405	4702	7258	7799	9767	11.3835	11.1145	11.2326	12.7345	12.8641	12.6087	12.5367	5061.45	1.44295	0.119012	12.1244	7.84e-34	1.02e-31
Birc5	1788	2247	2019	378	473	626	1112	10.7924	11.0359	10.9803	9.10006	8.92718	8.97224	9.40379	1215.35	-1.82701	0.15241	-11.9875	4.13e-33	5.35e-31
Mpeg1	323	350	412	1427	2054	1981	2250	8.32736	8.35701	8.69019	11.0146	11.0434	10.6323	10.4195	1228.51	2.33495	0.19538	11.9509	6.43e-33	8.26e-31
Vmn2r7	7	25	14	255	249	430	428	2.98905	4.60575	3.90707	8.53343	8.00415	8.43172	8.02972	191.123	4.36993	0.367812	11.8809	1.49e-32	1.9e-30
Hmmr	3224	3499	2523	640	914	971	1664	11.6426	11.6746	11.3017	9.85867	9.87611	9.60453	9.98458	1897	-1.71403	0.144412	-11.869	1.72e-32	2.17e-30
Ryr3	229	171	95	1211	1282	2000	2043	7.83302	7.32825	6.58515	10.778	10.3638	10.646	10.2804	959.616	3.20111	0.270185	11.8478	2.21e-32	2.78e-30
Tapbp	539	535	508	930	1468	1655	2008	9.06431	8.96767	8.99172	10.3973	10.5591	10.3731	10.2554	1041.54	1.39184	0.11749	11.8464	2.25e-32	2.81e-30
H1f0	14926	16009	15986	4667	6052	8041	12604	13.8531	13.8681	13.9648	12.7237	12.602	12.6527	12.9045	10923.5	-1.17148	0.0990242	-11.8302	2.73e-32	3.38e-30
C1qa	104	114	100	461	567	602	742	6.70184	6.74777	6.6584	9.38596	9.1882	8.91596	8.82119	373.937	2.39791	0.202711	11.8292	2.76e-32	3.4e-30
Ly86	25	34	37	196	235	291	374	4.6884	5.03359	5.24812	8.15496	7.921	7.8704	7.83594	161.88	2.97793	0.251779	11.8276	2.81e-32	3.44e-30
Unc5b	828	1305	1189	4622	6384	5710	7641	9.68272	10.2524	10.2169	12.7097	12.679	12.1589	12.1826	3854.53	2.38305	0.201828	11.8073	3.58e-32	4.35e-30
Pld5	40	68	49	274	390	491	488	5.34533	6.01139	5.64405	8.63684	8.64945	8.62259	8.21831	245.958	2.86857	0.243142	11.7979	4e-32	4.83e-30
Hmgcs1	17311	26785	21948	4263	6263	7084	11850	14.067	14.6106	14.4221	12.5931	12.6514	12.4699	12.8155	13443.8	-1.74684	0.148534	-11.7605	6.23e-32	7.48e-30
Pde4a	192	277	254	723	1165	1115	1486	7.58	8.0207	7.99455	10.0344	10.2258	9.80379	9.82153	711.458	2.10557	0.179244	11.7469	7.32e-32	8.72e-30
Dut	2992	3374	3349	928	1312	1396	2239	11.5349	11.6221	11.7101	10.3942	10.3971	10.1277	10.4124	2195.85	-1.28869	0.109868	-11.7294	9.01e-32	1.07e-29
Hist1h2bk	7271	6651	8274	862	952	1557	3019	12.8156	12.601	13.0147	10.2879	9.93481	10.2851	10.8434	4050.77	-2.44513	0.208704	-11.7158	1.06e-31	1.24e-29
Hist2h2ac	5974	5916	7754	935	1077	1896	2876	12.5322	12.4321	12.9211	10.4051	10.1126	10.569	10.7734	3739.51	-2.15932	0.184307	-11.7159	1.06e-31	1.24e-29
Gulp1	1212	1215	999	2270	3320	3784	4423	10.2318	10.1494	9.96598	11.6841	11.7359	11.5655	11.3941	2363.17	1.47988	0.126436	11.7046	1.21e-31	1.4e-29
Pxdn	4891	4497	4641	7359	12289	14978	16709	12.2437	12.0365	12.1807	13.3806	13.6237	13.55	13.3112	8869.77	1.31527	0.112456	11.6959	1.34e-31	1.54e-29
Ptprm	629	881	784	1400	1926	2458	3238	9.2867	9.68614	9.61674	10.9871	10.9506	10.9433	10.9443	1526.08	1.4164	0.121214	11.6851	1.52e-31	1.74e-29
Igfbp2	4578	3480	3869	694	692	1025	1754	12.1483	11.6667	11.9183	9.97541	9.47518	9.68251	10.0605	2289.72	-2.10955	0.180593	-11.6812	1.59e-31	1.81e-29
C1qc	163	111	180	719	898	1026	1224	7.3451	6.70966	7.50004	10.0264	9.85066	9.68392	9.54204	596.224	2.57126	0.221382	11.6146	3.47e-31	3.93e-29
Gpc6	2229	2488	1751	4452	6658	7341	9176	11.1103	11.1828	10.775	12.6556	12.7396	12.5214	12.4466	4654.8	1.56095	0.134437	11.611	3.62e-31	4.07e-29
Cenpa	2758	2842	2777	699	825	1020	1800	11.4174	11.3746	11.44	9.98575	9.72847	9.67547	10.0978	1790.78	-1.53013	0.132231	-11.5717	5.73e-31	6.4e-29
Rec8	158	242	163	461	707	933	1186	7.30044	7.82662	7.35774	9.38596	9.50607	9.54701	9.49661	511.21	1.97474	0.170806	11.5613	6.47e-31	7.18e-29
Ksr2	182	286	272	619	911	1294	1694	7.50324	8.06665	8.09295	9.81059	9.87137	10.0184	10.0103	692.719	2.02317	0.175065	11.5567	6.83e-31	7.53e-29
Fam105a	89	98	114	442	625	631	723	6.47947	6.53178	6.84568	9.32534	9.32848	8.9837	8.78385	378.12	2.50441	0.216947	11.5439	7.93e-31	8.69e-29
Hist1h2be	7482	6747	8558	1399	1335	2112	3486	12.8569	12.6217	13.0634	10.9861	10.4222	10.7246	11.0508	4423.14	-2.04317	0.177239	-11.5278	9.56e-31	1.04e-28
Ppia	15363	15380	16241	5442	7720	9648	14104	13.8947	13.8103	13.9876	12.9453	12.9531	12.9155	13.0667	11693.8	-0.928611	0.0806001	-11.5212	1.03e-30	1.12e-28
Ccnb2	1872	1936	1709	405	679	740	1219	10.8586	10.8211	10.74	9.19942	9.44786	9.21316	9.53615	1198.89	-1.45018	0.126078	-11.5022	1.29e-30	1.38e-28
Cntn4	163	273	186	588	863	974	1389	7.3451	7.9998	7.54709	9.73655	9.79337	9.60897	9.72426	594.765	2.06288	0.180043	11.4577	2.15e-30	2.3e-28
Grn	940	792	926	1510	2443	2816	3652	9.86554	9.5327	9.85662	11.0962	11.2935	11.1394	11.1178	1765.48	1.40497	0.122729	11.4478	2.41e-30	2.57e-28
Rftn1	392	396	353	690	980	1078	1540	8.60589	8.53464	8.4678	9.96708	9.97659	9.75516	9.87297	737.572	1.35814	0.118857	11.4266	3.08e-30	3.26e-28
Pkm	47467	47290	53025	16622	20959	26623	38010	15.5221	15.4307	15.6946	14.556	14.3939	14.3798	14.4969	35146	-1.09556	0.0959292	-11.4205	3.3e-30	3.47e-28
Gcgr	5	12	7	148	214	181	378	2.57453	3.60966	3.00017	7.75135	7.78654	7.18911	7.85122	124.779	4.70047	0.411986	11.4093	3.76e-30	3.93e-28
Hist1h3g	4021	4356	5455	384	652	1086	1697	11.9612	11.9905	12.4138	9.12274	9.3894	9.76581	10.0129	2495.63	-2.52304	0.221418	-11.395	4.43e-30	4.6e-28
Clec18a	175	431	303	2453	2860	2609	3669	7.44698	8.65652	8.24812	11.7959	11.5208	11.0293	11.1245	1753.26	3.20372	0.283007	11.3203	1.04e-29	1.08e-27
Klhl4	229	193	114	840	1106	1297	1509	7.83302	7.50183	6.84568	10.2506	10.1509	10.0217	9.84367	724.58	2.62967	0.232328	11.3188	1.06e-29	1.09e-27
Neo1	3990	5314	4527	8013	12779	13582	17468	11.95	12.2773	12.1449	13.5034	13.6801	13.4089	13.3753	8951.51	1.36589	0.120858	11.3017	1.29e-29	1.31e-27
Ush2a	91	174	112	424	646	951	1086	6.51117	7.35319	6.82037	9.26545	9.37608	9.57454	9.36971	459.693	2.47126	0.219369	11.2653	1.95e-29	1.98e-27
Mad2l1	2407	2555	2311	570	883	905	1627	11.2211	11.2211	11.1751	9.69175	9.82638	9.50311	9.95217	1579.79	-1.45395	0.129197	-11.2537	2.22e-29	2.24e-27
Tacr1	57	47	33	234	501	668	565	5.84567	5.48848	5.08765	8.4098	9.00999	9.06575	8.42902	279.884	3.28351	0.291798	11.2527	2.25e-29	2.26e-27
Adgre1	75	57	57	345	463	511	522	6.23557	5.76113	5.85817	8.96852	8.89642	8.68005	8.31516	282.991	2.78635	0.247949	11.2376	2.66e-29	2.66e-27
Pold2	1487	1459	1610	403	605	811	1076	10.5266	10.4132	10.6539	9.19229	9.28163	9.34513	9.35638	1043.49	-1.2381	0.110288	-11.226	3.04e-29	3.02e-27
Kif20a	2939	3157	2809	673	990	1117	2041	11.5091	11.5262	11.4565	9.93112	9.99122	9.80637	10.2789	1920.11	-1.48519	0.13253	-11.2064	3.79e-29	3.74e-27
Pbxip1	833	794	705	1749	2610	2582	3337	9.69139	9.53633	9.46372	11.3081	11.3889	11.0143	10.9878	1737.51	1.61783	0.14455	11.1922	4.45e-29	4.37e-27
Bcat1	5173	7033	7285	712	946	1153	2697	12.3245	12.6815	12.8311	10.0123	9.9257	9.85209	10.6807	3532.32	-2.46995	0.220781	-11.1873	4.7e-29	4.59e-27
Pcca	624	796	655	1125	1518	1905	2449	9.27521	9.53996	9.35775	10.6718	10.6074	10.5759	10.5417	1233.13	1.20362	0.107643	11.1816	5.02e-29	4.87e-27
H2afz	13595	12978	13980	3863	5060	6033	10219	13.7184	13.5653	13.7714	12.4509	12.3437	12.2383	12.6019	9213.41	-1.2735	0.113896	-11.1812	5.04e-29	4.87e-27
Aff1	2897	3932	3720	5589	8344	10069	13452	11.4883	11.8428	11.8617	12.9837	13.0652	12.9772	12.9984	6475.92	1.26531	0.113186	11.1791	5.16e-29	4.96e-27
Dlgap1	218	119	120	642	941	1248	1418	7.76232	6.80913	6.91906	9.86316	9.91806	9.96619	9.75403	630.86	2.65561	0.237667	11.1737	5.49e-29	5.24e-27
Itgam	49	47	40	279	353	337	446	5.63158	5.48848	5.35774	8.66287	8.50602	8.08129	8.08893	216.02	2.88212	0.258266	11.1595	6.43e-29	6.12e-27
Diap2	676	712	560	1451	1787	2411	2612	9.39051	9.37929	9.13205	11.0387	10.8426	10.9155	10.6346	1402.89	1.55889	0.139795	11.1512	7.06e-29	6.68e-27
Utrn	4730	3490	2574	11547	16564	19258	22628	12.1954	11.6708	11.3306	14.0305	14.0544	13.9126	13.7486	11017.3	2.1638	0.195082	11.0918	1.38e-28	1.29e-26
Knstrn	2105	2370	2145	477	613	687	1349	11.0278	11.1127	11.0676	9.43511	9.30055	9.10613	9.68215	1370.67	-1.67498	0.151472	-11.058	2e-28	1.87e-26
Nuf2	1935	2361	1864	428	547	618	1188	10.9063	11.1072	10.8652	9.27897	9.13648	8.95372	9.49903	1258.26	-1.73464	0.156898	-11.0558	2.05e-28	1.91e-26
Rorc	65	25	28	318	498	572	694	6.03206	4.60575	4.85817	8.85119	9.00134	8.84236	8.72492	295.199	3.58583	0.324567	11.048	2.24e-28	2.07e-26
Loxl1	698	374	443	1698	2683	4070	4356	9.43664	8.45241	8.79461	11.2654	11.4287	11.6706	11.3721	1891.42	2.49066	0.225687	11.0359	2.57e-28	2.36e-26
Slco2b1	60	57	49	227	295	324	424	5.91842	5.76113	5.64405	8.36611	8.24785	8.02475	8.01622	196.616	2.40805	0.218516	11.02	3.06e-28	2.8e-26
Sft2d2	1079	936	901	1848	2809	3050	3763	10.0643	9.77341	9.81718	11.3875	11.4949	11.2545	11.161	1970.71	1.43879	0.130837	10.9968	3.96e-28	3.61e-26
Hist1h2ac	4716	4915	6939	961	903	1284	2157	12.1911	12.1647	12.7609	10.4446	9.85866	10.0072	10.3586	3129.36	-2.21396	0.201832	-10.9693	5.37e-28	4.87e-26
Cd151	1055	1011	1113	1495	2209	2570	3573	10.0319	9.88449	10.1217	11.0818	11.1483	11.0076	11.0863	1765.21	1.06601	0.0973857	10.9463	6.92e-28	6.25e-26
Hist1h2an	1625	1806	2237	244	233	392	733	10.6546	10.7208	11.1282	8.46999	7.90872	8.29865	8.80362	1033.06	-2.44592	0.224127	-10.9131	9.98e-28	8.96e-26
Spef2	30	26	23	391	234	596	508	4.94208	4.66005	4.58515	9.14875	7.91488	8.90154	8.27606	250.544	3.9528	0.362755	10.8966	1.2e-27	1.07e-25
Baiap2l1	273	188	184	733	1214	1233	1386	8.08555	7.46417	7.53157	10.0542	10.2852	9.94876	9.72114	715.394	2.29893	0.211882	10.85	1.99e-27	1.77e-25
Eif4a1	22363	24785	24595	9073	13182	15097	21744	14.4364	14.4986	14.5863	13.6827	13.7249	13.5614	13.6912	18287.8	-0.842941	0.0777032	-10.8482	2.03e-27	1.8e-25
Sirpa	1029	1158	1100	1652	2794	3022	3788	9.99592	10.0801	10.1048	11.2258	11.4871	11.2412	11.1706	1978.21	1.22517	0.11308	10.8346	2.36e-27	2.08e-25
Ext1	1234	1245	1147	1629	2413	2778	3621	10.2578	10.1846	10.1651	11.2056	11.2757	11.1198	11.1055	1919.74	0.974159	0.0901397	10.8072	3.18e-27	2.79e-25
Aurka	1713	1742	1743	417	579	726	1243	10.7306	10.6688	10.7684	9.24147	9.21837	9.18565	9.56424	1140.77	-1.41148	0.130639	-10.8044	3.28e-27	2.86e-25
Map3k5	412	305	315	1350	1795	1924	1968	8.6775	8.15911	8.30397	10.9347	10.8491	10.5902	10.2264	1131.8	2.27992	0.211055	10.8025	3.35e-27	2.91e-25
Iqgap2	1848	3342	2333	8296	12984	12267	14962	10.84	11.6083	11.1888	13.5535	13.7031	13.262	13.1519	7733.91	2.18725	0.202957	10.7769	4.42e-27	3.82e-25
Ggt1	56	57	32	199	306	347	447	5.82059	5.76113	5.04458	8.1768	8.30049	8.12332	8.09215	193.952	2.61415	0.242951	10.76	5.32e-27	4.57e-25
Hist3h2a	10361	9774	13272	2214	3048	4153	6600	13.3265	13.1563	13.6964	11.6481	11.6126	11.6997	11.9713	6952.25	-1.67119	0.155704	-10.7331	7.11e-27	6.08e-25
8430431K14Rik	66	69	33	658	510	1768	1065	6.05375	6.03213	5.08765	9.89864	9.03563	10.4683	9.34158	555.805	4.02559	0.375135	10.731	7.28e-27	6.19e-25
Ppp1r14b	4074	3957	4591	1080	1545	2105	3115	11.9801	11.852	12.1651	10.6129	10.6328	10.7198	10.8885	2858.74	-1.2867	0.120093	-10.7142	8.73e-27	7.39e-25
Kpna2	6710	8127	6844	1741	2448	3174	5379	12.6998	12.8901	12.741	11.3015	11.2965	11.312	11.6763	4791.16	-1.37371	0.128306	-10.7065	9.49e-27	8e-25
Rxrg	423	508	446	64	112	140	220	8.71543	8.89311	8.80432	6.55065	6.85836	6.82144	7.07482	269.074	-1.96387	0.183565	-10.6985	1.03e-26	8.67e-25
Bub1b	3748	4084	3879	1093	1525	1697	3006	11.8598	11.8975	11.922	10.6302	10.614	10.4092	10.8371	2662.12	-1.26366	0.118348	-10.6774	1.3e-26	1.08e-24
Fam184b	262	302	294	45	62	76	116	8.02644	8.1449	8.20476	6.04899	6.0152	5.95079	6.161	164.437	-2.09545	0.196349	-10.6721	1.38e-26	1.14e-24
Ppm1h	1347	1712	1553	2742	4314	4515	5635	10.3841	10.6438	10.602	11.9566	12.1137	11.8203	11.7433	2989.85	1.36702	0.128198	10.6634	1.51e-26	1.25e-24
Nr4a2	227	263	181	546	765	805	1373	7.82042	7.94617	7.50799	9.62976	9.61967	9.33443	9.70756	556.122	1.81232	0.170005	10.6604	1.56e-26	1.28e-24
Vmn2r-ps11	12	18	7	171	170	276	258	3.68888	4.15468	3.00017	7.95885	7.45615	7.79439	7.30311	125.407	4.05911	0.380964	10.6548	1.66e-26	1.36e-24
Tpx2	6077	6683	5699	1349	2172	2262	4257	12.5569	12.6079	12.4769	10.9336	11.124	10.8235	11.3389	3983.28	-1.48048	0.139166	-10.6382	1.98e-26	1.61e-24
Efcab11	457	480	474	97	121	183	259	8.82671	8.8115	8.89198	7.14532	6.96895	7.20486	7.30866	291.684	-1.68278	0.158297	-10.6305	2.15e-26	1.75e-24
Scd1	944	1290	1288	55	59	168	265	9.87166	10.2357	10.3322	6.33453	5.94478	7.08235	7.34149	579.771	-3.37718	0.317771	-10.6277	2.21e-26	1.79e-24
Plod1	643	517	510	994	1649	1878	2384	9.31841	8.9184	8.99737	10.4933	10.7267	10.5553	10.5029	1157.66	1.48513	0.140052	10.6041	2.85e-26	2.29e-24
Ube2c	2149	2374	2225	447	610	713	1424	11.0576	11.1151	11.1204	9.34154	9.29349	9.15963	9.76012	1392.73	-1.69121	0.159751	-10.5865	3.44e-26	2.76e-24
Ano6	1847	1562	1486	2463	3824	4565	5868	10.8392	10.5116	10.5384	11.8018	11.9398	11.8361	11.8018	2924.46	1.20816	0.114172	10.5819	3.62e-26	2.88e-24
Hmgb1	9179	10251	8393	2668	4390	4400	6067	13.1518	13.225	13.0353	11.9171	12.1388	11.783	11.8499	6399.51	-1.21248	0.114625	-10.5778	3.78e-26	3e-24
Klhl3	129	121	105	273	384	516	591	7.00994	6.83297	6.72811	8.63158	8.62714	8.69406	8.49374	286.279	1.75851	0.16636	10.5705	4.08e-26	3.23e-24
Chst15	706	749	811	1080	1569	2272	2801	9.45306	9.45227	9.66553	10.6129	10.655	10.8299	10.7353	1336.42	1.18551	0.112448	10.5427	5.49e-26	4.32e-24
Nr2f1	2021	2993	2555	6885	9345	8734	12586	10.969	11.4493	11.3199	13.2846	13.2287	12.772	12.9024	6235.31	1.80217	0.170957	10.5417	5.55e-26	4.35e-24
Cks2	1886	2011	1832	377	467	536	1120	10.8694	10.8759	10.8402	9.09624	8.90881	8.74879	9.41412	1157.6	-1.79965	0.17073	-10.5409	5.6e-26	4.37e-24
Bdnf	256	593	322	1687	2705	2653	3439	7.99315	9.11588	8.33558	11.256	11.4405	11.0534	11.0312	1585.03	2.64572	0.251457	10.5215	6.88e-26	5.34e-24
Pld4	48	32	37	199	241	273	381	5.60244	4.94888	5.24812	8.1768	7.95723	7.77869	7.86258	165.071	2.68914	0.256455	10.4858	1e-25	7.76e-24
Unc93b1	92	101	115	348	549	532	631	6.52677	6.57482	6.85817	8.98098	9.14174	8.73801	8.58797	326.72	2.22542	0.212322	10.4813	1.05e-25	8.11e-24
Ccdc64	327	642	429	1292	1797	2312	3137	8.34507	9.23023	8.74839	10.8713	10.8507	10.8551	10.8986	1324.33	2.05005	0.195806	10.4698	1.19e-25	9.12e-24
Flrt3	1015	915	691	3117	4335	3995	4765	9.97617	9.74071	9.43482	12.1414	12.1207	11.6438	11.5015	2642.43	2.14482	0.205047	10.4602	1.32e-25	1.01e-23
Msmo1	2254	3352	3144	645	905	1237	1706	11.1264	11.6127	11.619	9.86988	9.86185	9.95343	10.0205	1860.34	-1.54309	0.147774	-10.4422	1.59e-25	1.21e-23
Pawr	1296	1441	1376	233	349	449	831	10.3284	10.3953	10.4275	8.40363	8.48962	8.49393	8.98427	835.249	-1.76988	0.169828	-10.4216	1.98e-25	1.5e-23
Ctsc	396	443	342	917	1311	1465	1623	8.6205	8.69604	8.42226	10.377	10.396	10.1973	9.94863	897.56	1.65598	0.159118	10.4072	2.3e-25	1.73e-23
Hist3h2bb-ps	1850	1794	2124	395	438	632	1109	10.8416	10.7112	11.0534	9.16341	8.81651	8.98598	9.3999	1175.48	-1.7688	0.170086	-10.3994	2.49e-25	1.87e-23
Six5	1137	1093	1002	1559	2079	2461	3518	10.1398	9.99688	9.9703	11.1422	11.0609	10.9451	11.0639	1748.07	1.01607	0.0977836	10.391	2.72e-25	2.04e-23
Tnfaip6	417	493	471	41	46	107	145	8.69486	8.84997	8.88284	5.91681	5.5923	6.43756	6.47889	243.857	-2.65829	0.256014	-10.3834	2.95e-25	2.2e-23
Laptm5	232	145	193	495	826	992	1204	7.85172	7.09192	7.60011	9.48848	9.73022	9.63536	9.51831	547.567	2.05494	0.19802	10.3774	3.14e-25	2.33e-23
Rgs8	1305	1935	1919	3548	5249	5731	7857	10.3384	10.8203	10.9071	12.3283	12.3966	12.1642	12.2228	3737.39	1.57121	0.151537	10.3684	3.45e-25	2.55e-23
Vstm2a	67	48	42	424	458	482	520	6.07512	5.51818	5.42645	9.26545	8.88079	8.59597	8.30964	291.004	3.12423	0.30152	10.3616	3.71e-25	2.73e-23
Frrs1	122	147	115	360	426	516	672	6.93009	7.11153	6.85817	9.0298	8.77653	8.69406	8.67856	323.115	1.83337	0.177135	10.3501	4.18e-25	3.06e-23
Trpm3	4091	7625	5651	15321	19412	28252	30664	11.9861	12.7981	12.4647	14.4385	14.2833	14.4655	14.1871	15035.8	1.89369	0.18316	10.339	4.69e-25	3.42e-23
Gsta4	445	313	265	1107	1555	1685	2036	8.7884	8.19634	8.05548	10.6485	10.6421	10.3989	10.2754	1018.03	2.11851	0.205272	10.3205	5.69e-25	4.14e-23
A830082K12Rik	258	416	316	812	1022	1413	1604	8.00433	8.60554	8.30853	10.2017	10.0371	10.1452	9.93165	794.022	1.75646	0.170525	10.3003	7.02e-25	5.08e-23
Lamb2	2263	2977	2744	4266	6812	7038	9837	11.1321	11.4416	11.4228	12.5941	12.7726	12.4606	12.547	4884.04	1.25855	0.122202	10.2989	7.13e-25	5.13e-23
Smim10l2a	245	349	270	683	822	1024	1321	7.93004	8.35289	8.08234	9.95238	9.72322	9.68111	9.65193	644.37	1.62432	0.157802	10.2934	7.55e-25	5.42e-23
P2rx6	11	36	20	223	268	284	404	3.57349	5.1136	4.3925	8.34054	8.10984	7.83542	7.94679	170.364	3.62878	0.35265	10.29	7.81e-25	5.59e-23
Hist1h4i	2459	2086	2401	349	391	676	1173	11.2519	10.9287	11.2302	8.98512	8.65313	9.08289	9.48073	1342.54	-2.06307	0.200551	-10.287	8.07e-25	5.74e-23
Nptx2	64	90	98	300	641	563	689	6.01004	6.41031	6.62955	8.76732	9.36489	8.81953	8.71452	331.214	2.58318	0.251282	10.28	8.67e-25	6.15e-23
Opn4	47	66	44	158	259	380	468	5.5727	5.969	5.49204	7.84525	8.06074	8.25394	8.15814	185.414	2.41754	0.235265	10.2758	9.06e-25	6.4e-23
Slc7a11	579	226	379	2234	2692	3584	4037	9.16741	7.72839	8.57005	11.661	11.4335	11.4872	11.2624	1873.57	2.86695	0.279122	10.2713	9.49e-25	6.68e-23
Baiap3	41	67	36	258	356	346	458	5.38009	5.99035	5.20964	8.55026	8.5182	8.11917	8.12709	215.113	2.79467	0.272402	10.2594	1.07e-24	7.53e-23
Dusp6	2357	2495	2623	424	563	1018	1423	11.1908	11.1868	11.3577	9.26545	9.17801	9.67264	9.7591	1524.67	-1.75522	0.171186	-10.2532	1.14e-24	7.96e-23
Axl	2039	1520	1464	3222	5001	6012	7115	10.9818	10.4723	10.5169	12.1892	12.3268	12.2333	12.0797	3577.76	1.53363	0.149569	10.2536	1.14e-24	7.96e-23
Ccna2	5027	6251	4985	964	1539	1947	3515	12.2832	12.5115	12.2839	10.4491	10.6272	10.6073	11.0627	3372.82	-1.65834	0.161926	-10.2413	1.29e-24	8.96e-23
Vwa8	1130	1276	1083	1435	2232	2931	3528	10.1309	10.22	10.0823	11.0227	11.1633	11.1971	11.068	1838.98	0.969214	0.0947743	10.2265	1.51e-24	1.04e-22
Pcna	7254	8559	8331	1595	2586	2939	5540	12.8122	12.9648	13.0246	11.1751	11.3756	11.2011	11.7188	5131.21	-1.5524	0.151946	-10.2168	1.67e-24	1.15e-22
Gmnn	1048	1291	1153	246	340	390	735	10.0223	10.2369	10.1726	8.48174	8.45204	8.29129	8.80754	729.476	-1.62658	0.159214	-10.2163	1.68e-24	1.15e-22
Ggact	128	179	164	329	448	623	770	6.9988	7.39381	7.36652	8.90015	8.84901	8.96532	8.87451	354.295	1.63924	0.160466	10.2155	1.69e-24	1.15e-22
Rassf2	1147	1420	1310	202	267	542	555	10.1524	10.3742	10.3566	8.19831	8.10447	8.76482	8.40333	766.951	-1.90628	0.186636	-10.2139	1.72e-24	1.17e-22
Smc4	7973	10351	7507	2233	3405	3848	6214	12.9486	13.239	12.8744	11.6604	11.7724	11.5897	11.8844	5802.01	-1.29941	0.127394	-10.1999	1.98e-24	1.34e-22
Apoe	1112	991	1026	2766	4042	3790	4515	10.1077	9.85569	10.0044	11.9691	12.0197	11.5678	11.4238	2548.87	1.774	0.174044	10.1928	2.13e-24	1.44e-22
Bcorl1	1538	1609	1551	1718	2629	3376	4497	10.5753	10.5543	10.6001	11.2823	11.3994	11.401	11.418	2280.92	0.800361	0.0786354	10.1781	2.48e-24	1.67e-22
Anks6	436	378	396	620	886	1095	1525	8.75899	8.46772	8.63319	9.81291	9.83127	9.77771	9.85887	719.041	1.19773	0.117893	10.1595	3.01e-24	2.01e-22
Il18	28	21	27	161	174	232	273	4.84589	4.36545	4.80754	7.87227	7.48952	7.54507	7.38414	125.713	2.9419	0.289903	10.1479	3.39e-24	2.26e-22
Hist1h1a	19378	18023	22289	3519	4172	6994	11643	14.2297	14.039	14.4443	12.3164	12.0654	12.4515	12.7901	12060.1	-1.8178	0.179228	-10.1424	3.58e-24	2.38e-22
Man2b1	575	621	731	1071	1685	1898	2477	9.15742	9.18233	9.51589	10.6009	10.7579	10.5706	10.5581	1228.33	1.33028	0.131187	10.1403	3.66e-24	2.42e-22
Hist1h4k	11474	10161	13047	2292	2389	3793	6554	13.4737	13.2123	13.6717	11.698	11.2613	11.5689	11.9612	7006.63	-1.82126	0.179796	-10.1296	4.08e-24	2.69e-22
Grin2b	53	46	31	237	231	514	705	5.7426	5.45815	5.00019	8.42812	7.89634	8.68847	8.74756	232.116	3.07523	0.303684	10.1264	4.22e-24	2.77e-22
Top2a	26621	32398	24808	6260	8670	9908	19381	14.6878	14.8851	14.5988	13.1473	13.1205	12.9539	13.5252	17876.5	-1.52778	0.151154	-10.1074	5.12e-24	3.35e-22
Lmnb1	13149	15124	14019	4244	6350	6576	11413	13.6703	13.786	13.7754	12.5866	12.6713	12.3626	12.7613	9909.37	-1.14296	0.113117	-10.1043	5.29e-24	3.45e-22
Melk	1735	2212	2034	381	549	640	1251	10.749	11.0132	10.991	9.11144	9.14174	9.00409	9.57348	1231.47	-1.69761	0.168042	-10.1023	5.4e-24	3.51e-22
Hist1h2ab	6865	7566	10561	1333	1223	1869	3556	12.7327	12.7869	13.3668	10.9164	10.2959	10.5484	11.0794	4691.36	-2.25068	0.222816	-10.1011	5.46e-24	3.54e-22
Dab1	1166	908	802	2329	3351	3462	4421	10.1761	9.72964	9.64945	11.7211	11.7493	11.4373	11.3934	2262.37	1.71279	0.169654	10.0958	5.77e-24	3.72e-22
Ntng1	148	196	132	348	575	882	1148	7.20673	7.52396	7.05548	8.98098	9.20838	9.46602	9.44969	444.156	2.02223	0.200403	10.0908	6.07e-24	3.9e-22
Ccnb1	4328	4776	4067	958	1358	1679	3152	12.0673	12.1233	11.9903	10.4401	10.4468	10.3938	10.9055	2829.85	-1.49918	0.148672	-10.0838	6.52e-24	4.17e-22
Cdh6	480	371	243	2168	3442	2361	3185	8.89739	8.44082	7.93093	11.6178	11.788	10.8853	10.9205	1735.09	2.88437	0.287217	10.0425	9.91e-24	6.32e-22
Efcab1	173	170	179	426	549	634	769	7.43049	7.31984	7.49205	9.27223	9.14174	8.99053	8.87264	399.835	1.66268	0.165568	10.0423	9.93e-24	6.32e-22
Usp44	433	1056	779	45	60	58	160	8.74906	9.94725	9.60752	6.04899	5.96864	5.56806	6.6194	369.813	-3.42932	0.341782	-10.0336	1.08e-23	6.87e-22
Mid1ip1	1093	1137	1169	241	370	552	766	10.0829	10.0538	10.1925	8.4522	8.57369	8.79113	8.86701	742.836	-1.42645	0.142325	-10.0225	1.21e-23	7.67e-22
Hist1h2bc	7995	7566	9721	1317	1444	2627	4384	12.9525	12.7869	13.2472	10.899	10.5353	11.0392	11.3813	4931.25	-2.01315	0.20104	-10.0137	1.33e-23	8.35e-22
Prc1	4811	6087	4988	1164	1674	2045	3771	12.2199	12.4732	12.2847	10.7209	10.7484	10.6781	11.1641	3417.41	-1.4886	0.148743	-10.0078	1.41e-23	8.83e-22
2810417H13Rik	4363	5356	4573	944	1292	1693	3217	12.0789	12.2886	12.1594	10.4189	10.375	10.4058	10.935	2986.56	-1.62502	0.162479	-10.0014	1.5e-23	9.39e-22
Mfap2	1468	1268	1333	1845	3190	3795	4957	10.5081	10.2109	10.3817	11.3851	11.6783	11.5697	11.5584	2396.32	1.18022	0.118342	9.973	2e-23	1.25e-21
Tpbg	955	1174	895	1399	2280	2640	3517	9.88835	10.0999	9.80755	10.9861	11.194	11.0464	11.0635	1733.98	1.13701	0.114128	9.96257	2.22e-23	1.38e-21
Shmt2	4200	4833	5516	1143	1849	2027	3347	12.024	12.1404	12.4299	10.6947	10.8918	10.6654	10.9921	3211.05	-1.39121	0.13978	-9.95284	2.45e-23	1.52e-21
Tubb2b	20841	28155	30343	3551	5216	6976	14169	14.3347	14.6826	14.8893	12.3295	12.3875	12.4478	13.0733	15300.4	-2.06104	0.207586	-9.92865	3.12e-23	1.93e-21
Spc24	896	913	972	183	254	339	593	9.79645	9.73755	9.92649	8.05631	8.03273	8.08979	8.4986	580.714	-1.63727	0.164953	-9.92568	3.22e-23	1.98e-21
Kif2c	2203	2622	2187	474	678	790	1561	11.0934	11.2584	11.0956	9.42602	9.44573	9.30733	9.89249	1467.97	-1.61537	0.162755	-9.9252	3.23e-23	1.98e-21
Phyhd1	139	182	156	452	557	576	857	7.11685	7.41765	7.29481	9.35756	9.16257	8.8524	9.02863	400.912	1.83212	0.184677	9.92065	3.39e-23	2.06e-21
Sidt2	1769	1624	1609	1991	3020	3769	5223	10.777	10.5677	10.653	11.495	11.5993	11.5598	11.6338	2559.03	0.904823	0.0913203	9.90824	3.83e-23	2.33e-21
C1ql1	184	231	227	367	579	673	928	7.51892	7.75981	7.83308	9.05753	9.21837	9.07648	9.14325	428.189	1.4194	0.143514	9.8903	4.59e-23	2.78e-21
Nbeal2	277	390	343	702	888	1101	1380	8.10646	8.51268	8.42646	9.99193	9.83452	9.78558	9.71489	694.748	1.47618	0.149429	9.87879	5.14e-23	3.11e-21
Cd180	20	9	13	119	131	225	253	4.38039	3.23349	3.80754	7.43834	7.08263	7.50111	7.27506	102.336	3.54793	0.35922	9.87677	5.25e-23	3.16e-21
Klhdc7a	16	22	19	88	191	285	332	4.07568	4.42938	4.32211	7.00588	7.62329	7.84047	7.66488	121.385	3.35491	0.339772	9.874	5.4e-23	3.24e-21
Gbe1	1054	1479	1198	1970	2746	3420	4264	10.0305	10.4328	10.2278	11.4797	11.4621	11.4197	11.3413	2194.58	1.18613	0.120142	9.87275	5.46e-23	3.27e-21
Cadm2	545	868	536	1750	2147	2754	3123	9.08026	9.66472	9.06897	11.3089	11.1073	11.1073	10.8922	1609.87	1.81169	0.18434	9.82798	8.53e-23	5.08e-21
Pgk1	6417	6889	7299	2407	2635	3754	4749	12.6354	12.6517	12.8339	11.7686	11.4026	11.554	11.4966	4827.85	-1.14967	0.116994	-9.82668	8.64e-23	5.13e-21
Rasef	293	492	265	1555	1776	1916	2276	8.18719	8.84704	8.05548	11.1385	10.8337	10.5842	10.436	1201.5	2.36711	0.240985	9.82263	9e-23	5.32e-21
Emb	1323	1831	1455	320	418	559	972	10.3582	10.7407	10.508	8.86022	8.74924	8.80927	9.20997	961.42	-1.62563	0.165518	-9.82148	9.1e-23	5.37e-21
Slc7a4	59	72	96	213	351	405	551	5.89458	6.09261	6.6001	8.27456	8.49785	8.34557	8.39293	232.502	2.1695	0.221297	9.8036	1.09e-22	6.39e-21
Plk1	2906	2726	3067	615	941	1103	2041	11.4928	11.3145	11.5833	9.80124	9.91806	9.7882	10.2789	1871.49	-1.50653	0.153853	-9.79205	1.22e-22	7.14e-21
Gas1	3256	2174	1544	7632	11375	12769	15133	11.6568	10.9882	10.5936	13.4332	13.5122	13.3198	13.1683	7345.82	2.21563	0.226408	9.78598	1.29e-22	7.55e-21
Hist1h4j	4831	4187	5325	1153	1030	1418	2338	12.2259	11.9335	12.379	10.7072	10.0483	10.1503	10.4748	2896.71	-1.82451	0.186599	-9.77772	1.4e-22	8.17e-21
Kif15	3998	5563	3977	1170	1554	1853	3096	11.9529	12.3433	11.958	10.7283	10.6412	10.536	10.8797	2969.74	-1.39631	0.142848	-9.77484	1.44e-22	8.38e-21
Cdk1	3871	3611	3847	798	988	1333	2559	11.9063	11.72	11.9101	10.1767	9.98831	10.0612	10.605	2378	-1.61995	0.166324	-9.73973	2.04e-22	1.18e-20
Hist1h2bj	3454	3213	4155	477	486	872	1696	11.7419	11.5516	12.0212	9.43511	8.96622	9.4496	10.012	2025.02	-2.27099	0.233402	-9.72993	2.25e-22	1.3e-20
Sapcd2	912	1068	998	146	209	269	552	9.82196	9.96353	9.96453	7.73181	7.75259	7.75749	8.39553	581.608	-1.97736	0.203473	-9.71802	2.53e-22	1.45e-20
Cdca3	2343	3001	2727	510	672	870	1720	11.1822	11.4531	11.4138	9.53149	9.43293	9.44629	10.0323	1653.81	-1.72156	0.177307	-9.70949	2.75e-22	1.57e-20
Fzd1	1019	612	668	2224	3382	3503	4267	9.98184	9.1613	9.38606	11.6546	11.7626	11.4542	11.3423	2151.78	2.01051	0.207285	9.69924	3.04e-22	1.73e-20
Slc38a3	501	686	785	1244	2119	2555	3148	8.95904	9.32571	9.61858	10.8168	11.0884	10.9992	10.9037	1479.12	1.63115	0.168294	9.69228	3.25e-22	1.85e-20
Ska1	564	705	542	113	160	182	340	9.1296	9.36506	9.085	7.36414	7.3692	7.19701	7.69907	366.104	-1.78147	0.183855	-9.68954	3.34e-22	1.89e-20
Ttc7	513	426	501	757	1134	1510	1774	8.99312	8.63972	8.97174	10.1006	10.187	10.2409	10.0768	893.557	1.27789	0.13228	9.66046	4.44e-22	2.51e-20
Ptprg	4315	5160	4333	8290	12014	12189	15330	12.063	12.2348	12.0817	13.5525	13.5911	13.2528	13.1869	8529.27	1.27718	0.132256	9.65686	4.6e-22	2.59e-20
Ptk7	3341	3403	3313	3980	6782	7394	10046	11.694	11.6344	11.6946	12.494	12.7662	12.5317	12.5773	5184.74	0.921153	0.0954336	9.65228	4.81e-22	2.7e-20
Rmst	1691	3530	2779	9026	9165	19150	20040	10.712	11.6873	11.4411	13.6752	13.2006	13.9045	13.5734	8665.47	2.27429	0.235743	9.64733	5.05e-22	2.82e-20
Lsr	548	698	555	990	1502	1576	2170	9.08816	9.35069	9.11913	10.4875	10.5921	10.3025	10.3673	1096.28	1.24984	0.129552	9.64739	5.04e-22	2.82e-20
Tcn2	414	507	483	788	1279	1454	1657	8.68447	8.89028	8.91906	10.1585	10.3604	10.1864	9.97851	899.144	1.34258	0.139264	9.64051	5.39e-22	3e-20
Ckap2	1902	2063	1725	503	752	904	1517	10.8815	10.9127	10.7534	9.51157	9.59498	9.50152	9.85129	1302.98	-1.22825	0.127502	-9.63321	5.79e-22	3.21e-20
Cdc20	3447	3227	3504	731	1015	1266	2416	11.739	11.5578	11.7754	10.0503	10.0272	9.98683	10.5221	2178.14	-1.5298	0.159063	-9.61761	6.74e-22	3.73e-20
Nusap1	3945	5153	3860	917	1507	1747	3039	11.9337	12.2329	11.915	10.377	10.5969	10.451	10.8529	2806.66	-1.45379	0.151304	-9.60842	7.37e-22	4.06e-20
Ckb	28419	35171	39755	7169	9309	9918	21027	14.7821	15.0035	15.2791	13.3429	13.2231	12.9554	13.6428	21216.8	-1.72461	0.179633	-9.60073	7.94e-22	4.36e-20
Camk4	742	524	389	1458	2440	2885	3275	9.52471	8.93776	8.60752	11.0456	11.2918	11.1743	10.9607	1580.26	2.05026	0.213687	9.5947	8.42e-22	4.61e-20
Psmb7	3333	3362	3364	1370	1934	2566	3394	11.6905	11.617	11.7166	10.9559	10.9566	11.0054	11.0122	2685.06	-0.692636	0.0721937	-9.59413	8.46e-22	4.62e-20
Insig1	2894	4222	4361	689	1163	1421	2242	11.4868	11.9455	12.091	9.96499	10.2234	10.1533	10.4143	2380.1	-1.66515	0.173584	-9.59276	8.58e-22	4.67e-20
Akap13	5559	5945	5187	6347	8795	12953	15618	12.4283	12.4391	12.3412	13.1672	13.1411	13.3405	13.2138	8153.14	0.813754	0.0848713	9.58809	8.97e-22	4.87e-20
Mns1	300	512	414	61	73	70	115	8.22114	8.90441	8.69716	6.48215	6.24746	5.83414	6.14869	221.876	-2.46811	0.257776	-9.57459	1.02e-21	5.54e-20
Fdps	2297	2649	3307	411	647	962	1517	11.1536	11.2732	11.6919	9.2206	9.37831	9.59111	9.85129	1651.61	-1.86067	0.194354	-9.57361	1.03e-21	5.57e-20
Prkar2b	1503	1914	1595	405	535	703	1210	10.5421	10.8046	10.6404	9.19942	9.10454	9.13929	9.52547	1096.32	-1.41406	0.147756	-9.57023	1.07e-21	5.74e-20
Gpr34	41	72	43	201	347	436	402	5.38009	6.09261	5.45962	8.19118	8.48136	8.45166	7.93966	208.841	2.62084	0.274271	9.55564	1.23e-21	6.59e-20
Cul9	757	909	947	1246	1667	2161	3015	9.55355	9.73123	9.88894	10.8191	10.7424	10.7577	10.8414	1444.07	1.06006	0.110947	9.55472	1.24e-21	6.63e-20
Fabp5	4740	4934	5318	523	744	1600	2280	12.1985	12.1702	12.3771	9.56775	9.57957	10.3243	10.4386	2822.7	-2.21671	0.23207	-9.55192	1.27e-21	6.79e-20
Pou2f1	2737	3138	2568	3455	4571	5765	7854	11.4064	11.5175	11.3272	12.2899	12.1971	12.1728	12.2222	4095.89	0.800831	0.0838444	9.55139	1.28e-21	6.81e-20
Crocc	1503	2130	1915	3149	4450	4963	6661	10.5421	10.9588	10.9041	12.1562	12.1584	11.9567	11.9846	3382.6	1.25319	0.131241	9.54874	1.31e-21	6.96e-20
Abca9	332	186	139	844	1239	1726	1967	8.36689	7.44883	7.12948	10.2575	10.3146	10.4336	10.2257	857.396	2.56676	0.269029	9.54082	1.42e-21	7.49e-20
Hist1h2bm	8219	7269	8688	1138	1062	2034	3940	12.9924	12.7291	13.0852	10.6883	10.0924	10.6703	11.2273	4558.84	-2.21929	0.232821	-9.53218	1.54e-21	8.12e-20
Aph1b	616	709	583	142	251	287	413	9.25662	9.37321	9.19002	7.69192	8.01565	7.85052	7.97845	420.151	-1.38492	0.145471	-9.52025	1.73e-21	9.08e-20
Pgm2l1	2778	3916	3083	790	901	1164	2106	11.4278	11.837	11.5908	10.1622	9.85546	9.86577	10.3241	2066.91	-1.56426	0.164324	-9.51936	1.74e-21	9.13e-20
Kif11	6455	7786	5414	1704	2229	2486	4500	12.6439	12.8283	12.4029	11.2705	11.1613	10.9597	11.419	4286.71	-1.42492	0.149701	-9.51847	1.76e-21	9.18e-20
Cd63	1140	1081	1124	1565	2265	2653	3255	10.1436	9.98097	10.1359	11.1478	11.1844	11.0534	10.9519	1794.22	0.997483	0.104799	9.51803	1.76e-21	9.19e-20
Galnt10	1351	1213	1193	1582	2438	3305	4487	10.3884	10.147	10.2218	11.1633	11.2906	11.3703	11.4148	2075.51	1.05803	0.111313	9.505	2e-21	1.04e-19
Ncf1	78	61	68	216	336	369	405	6.29141	5.85723	6.10872	8.29467	8.43501	8.2117	7.95034	210.317	2.15068	0.226408	9.49912	2.12e-21	1.1e-19
Cfh	112	71	65	324	433	540	566	6.80777	6.07273	6.04459	8.8781	8.79999	8.7595	8.43156	289.983	2.38532	0.251121	9.49868	2.13e-21	1.1e-19
Gcat	960	806	945	230	298	425	598	9.89588	9.55794	9.88589	8.38499	8.2624	8.4149	8.51068	598.993	-1.39289	0.146645	-9.49839	2.13e-21	1.1e-19
Cadps2	362	414	331	594	774	1129	1278	8.49134	8.59861	8.37523	9.75118	9.63653	9.82177	9.60425	662.064	1.21508	0.128363	9.466	2.91e-21	1.49e-19
Kif22	2809	3017	3132	750	991	1162	2230	11.4438	11.4608	11.6135	10.0873	9.99268	9.86329	10.4066	1968.93	-1.40681	0.148664	-9.46306	2.99e-21	1.53e-19
Erap1	190	196	138	505	586	745	844	7.56497	7.52396	7.11913	9.51729	9.23567	9.22286	9.00663	442.934	1.84227	0.194903	9.45224	3.32e-21	1.69e-19
Vldlr	1965	3342	2792	380	615	1020	1244	10.9285	11.6083	11.4478	9.10766	9.30525	9.67547	9.56539	1592.81	-1.92542	0.203717	-9.45141	3.34e-21	1.7e-19
Lrba	2926	3248	2621	4978	6309	7789	8966	11.5027	11.5672	11.3566	12.8167	12.6619	12.6068	12.4132	5090.84	1.15246	0.121956	9.44976	3.4e-21	1.72e-19
Abcc3	17	25	25	122	178	190	221	4.1581	4.60575	4.70063	7.47406	7.52213	7.25865	7.08131	106.689	2.88747	0.305573	9.44935	3.41e-21	1.73e-19
Lrrc66	35	103	81	489	708	616	824	5.15775	6.60281	6.35774	9.47091	9.50811	8.94906	8.97209	396.211	3.10122	0.328373	9.44417	3.58e-21	1.8e-19
Pcdh19	1742	2626	2076	4043	5699	6041	8376	10.7548	11.2606	11.0205	12.5166	12.5153	12.2402	12.315	4184.33	1.37436	0.145521	9.44439	3.57e-21	1.8e-19
Mcm5	5748	5818	5900	1719	2476	2906	5072	12.4766	12.408	12.5269	11.2831	11.3129	11.1848	11.5915	4121.89	-1.12049	0.118686	-9.44082	3.7e-21	1.86e-19
Tacc3	2463	2987	2810	618	951	1120	2052	11.2543	11.4464	11.4571	9.80826	9.9333	9.81024	10.2867	1808.9	-1.41498	0.149957	-9.43589	3.88e-21	1.94e-19
Acat2	3280	3690	4136	1071	1559	1901	2965	11.6674	11.7512	12.0146	10.6009	10.6458	10.5728	10.8173	2596.86	-1.15652	0.122578	-9.43494	3.91e-21	1.95e-19
Trem2	23	11	27	138	172	201	317	4.57296	3.49483	4.80754	7.6509	7.47293	7.33934	7.59852	118.531	3.19364	0.338721	9.42852	4.16e-21	2.07e-19
Chrm2	4	13	12	81	162	214	213	2.31192	3.71602	3.70062	6.88727	7.38702	7.42921	7.02852	91.9177	3.9612	0.420855	9.41227	4.86e-21	2.41e-19
Mfap4	1232	909	880	1791	3405	5044	5972	10.2554	9.73123	9.78319	11.3423	11.7724	11.9801	11.8271	2507.22	1.80673	0.192094	9.40544	5.18e-21	2.56e-19
Hist1h1d	27675	24346	30500	2640	4550	8573	12765	14.7438	14.4729	14.8968	11.9019	12.1905	12.7451	12.9228	15571.8	-2.21761	0.236323	-9.38378	6.36e-21	3.14e-19
Heph	1521	2050	1499	3311	5192	5109	6356	10.5592	10.9036	10.5509	12.2285	12.3809	11.9985	11.917	3451.07	1.46121	0.155877	9.37408	6.98e-21	3.43e-19
Rfc4	950	1176	1163	322	399	437	686	9.88079	10.1024	10.1851	8.86919	8.68228	8.45495	8.70824	727.029	-1.3823	0.147935	-9.34396	9.28e-21	4.56e-19
Chsy1	2609	2981	2724	3263	4732	5714	8905	11.3373	11.4435	11.4122	12.2075	12.2471	12.1599	12.4034	4150.73	0.858815	0.0919738	9.3376	9.85e-21	4.82e-19
Maml2	778	776	651	949	1431	1753	2256	9.59297	9.50329	9.34892	10.4265	10.5223	10.456	10.4233	1165.17	0.972266	0.104173	9.33315	1.03e-20	5.02e-19
Tpp1	976	1346	1265	1902	3297	3518	4477	9.9197	10.297	10.3063	11.429	11.7259	11.4604	11.4116	2275.59	1.32733	0.142302	9.32757	1.08e-20	5.27e-19
Serf1	1558	1734	1823	483	733	715	1202	10.5939	10.6622	10.8331	9.45312	9.55811	9.16366	9.51591	1161.52	-1.27189	0.136395	-9.325	1.11e-20	5.39e-19
Psat1	4376	3352	4209	429	705	1442	1681	12.0832	11.6127	12.0398	9.28233	9.50199	10.1745	9.99923	2280.57	-2.14192	0.229858	-9.31844	1.18e-20	5.72e-19
Ect2	3447	4239	3216	862	1334	1619	2778	11.739	11.9513	11.6517	10.2879	10.4211	10.3413	10.7234	2430.09	-1.33273	0.143246	-9.30379	1.36e-20	6.55e-19
Chsy3	117	155	81	469	621	595	794	6.87022	7.18745	6.35774	9.41075	9.31923	8.89912	8.9187	392.725	2.31569	0.248972	9.301	1.39e-20	6.7e-19
Il1rapl1	92	169	78	571	638	1262	912	6.52677	7.31138	6.30397	9.69427	9.35813	9.98227	9.11821	506.377	2.80243	0.301354	9.29947	1.41e-20	6.78e-19
Acss3	278	190	130	920	1025	1278	1414	8.11164	7.47935	7.03362	10.3818	10.0413	10.0004	9.74996	727.822	2.45475	0.264029	9.29727	1.44e-20	6.9e-19
Lrp4	1392	1145	1021	1999	2493	3359	4610	10.4315	10.0639	9.99737	11.5007	11.3228	11.3937	11.4538	2163.08	1.24167	0.133573	9.29585	1.46e-20	6.98e-19
Abca2	1034	1358	1494	2028	3084	3932	5635	10.0029	10.3098	10.5461	11.5215	11.6296	11.6209	11.7433	2470.01	1.32844	0.14304	9.2872	1.58e-20	7.55e-19
Tmem117	32	32	20	149	219	214	257	5.03225	4.94888	4.3925	7.76102	7.81971	7.42921	7.29754	127.503	2.81245	0.303111	9.27861	1.72e-20	8.16e-19
Sgpl1	2660	2833	2992	3835	5856	6367	8251	11.3652	11.3701	11.5476	12.4405	12.5545	12.316	12.2934	4494.11	0.974054	0.104993	9.27735	1.74e-20	8.24e-19
Spc25	2006	2922	2207	424	580	709	1446	10.9583	11.4147	11.1087	9.26545	9.22085	9.15153	9.78221	1437.53	-1.79582	0.19399	-9.25729	2.1e-20	9.91e-19
Enc1	3204	3526	3408	652	786	1396	2222	11.6336	11.6856	11.7353	9.88544	9.65869	10.1277	10.4014	2115.11	-1.64002	0.177213	-9.25454	2.15e-20	1.01e-18
Eml2	590	614	603	824	1110	1332	1766	9.19451	9.166	9.2386	10.2229	10.1561	10.0601	10.0703	935.357	0.927186	0.100219	9.25163	2.21e-20	1.04e-18
Pkp4	4180	4653	3763	5910	9142	9736	12484	12.0171	12.0857	11.8782	13.0643	13.197	12.9286	12.8907	6839.06	1.02794	0.111123	9.25045	2.24e-20	1.05e-18
Rad51	1273	1619	1534	364	461	506	977	10.3026	10.5632	10.5842	9.04571	8.89019	8.6659	9.21736	946.292	-1.5224	0.164732	-9.24165	2.43e-20	1.14e-18
Efna5	3399	3483	2957	3990	6157	6943	9158	11.7188	11.6679	11.5306	12.4976	12.6268	12.441	12.4438	4922.13	0.861996	0.09342	9.2271	2.78e-20	1.3e-18
Pip5k1b	800	1270	1114	1887	2758	3349	4250	9.63315	10.2132	10.123	11.4176	11.4684	11.3894	11.3365	2088.84	1.39232	0.151004	9.22041	2.96e-20	1.38e-18
Mark1	1809	2450	2215	334	491	736	1303	10.8093	11.1606	11.1139	8.92186	8.98096	9.20536	9.63216	1300.14	-1.82155	0.197715	-9.21299	3.17e-20	1.47e-18
Gng2	3208	5546	4592	675	876	1414	2355	11.6354	12.3389	12.1654	9.9354	9.81491	10.1462	10.4852	2609.44	-1.9581	0.212649	-9.20813	3.32e-20	1.54e-18
Plek	223	184	192	405	591	743	797	7.79489	7.43332	7.59265	9.19942	9.24791	9.21899	8.92413	428.779	1.54162	0.167465	9.2056	3.4e-20	1.57e-18
Cd53	34	43	62	248	274	362	373	5.11712	5.36314	5.97747	8.49339	8.14167	8.18416	7.8321	193.986	2.6729	0.290447	9.20272	3.49e-20	1.61e-18
Hmx1	1563	2704	2820	5115	7143	10380	13651	10.5985	11.3028	11.4622	12.8559	12.841	13.021	13.0196	5737.89	1.77021	0.192393	9.20101	3.55e-20	1.63e-18
Cep55	1274	1570	1185	321	369	434	843	10.3038	10.5189	10.2121	8.86471	8.5698	8.44504	9.00492	842.97	-1.61572	0.176035	-9.17836	4.38e-20	2.01e-18
Ralyl	63	58	82	238	305	720	672	5.98767	5.78576	6.37523	8.43418	8.29579	9.1737	8.67856	276.345	2.63707	0.287336	9.17766	4.41e-20	2.01e-18
Pmm1	899	1100	1170	245	314	359	671	9.80127	10.0061	10.1937	8.47588	8.33761	8.1722	8.67642	669.24	-1.58409	0.172708	-9.17209	4.64e-20	2.11e-18
Ppargc1a	245	202	112	636	1055	1071	1309	7.93004	7.56723	6.82037	9.84963	10.0829	9.74577	9.63878	630.34	2.33357	0.254702	9.16195	5.1e-20	2.32e-18
Dapl1	1558	1903	1800	324	529	643	1200	10.5939	10.7963	10.8148	8.8781	9.0883	9.01082	9.51351	1106.99	-1.59363	0.174228	-9.14679	5.87e-20	2.66e-18
Fdft1	3314	4179	4805	741	1164	1609	2612	11.6823	11.9307	12.2308	10.0699	10.2246	10.3324	10.6346	2570.85	-1.6344	0.178742	-9.14392	6.02e-20	2.72e-18
Hist1h2bn	11577	10377	13182	1812	1854	2898	6397	13.4866	13.2426	13.6866	11.3591	10.8957	11.1808	11.9263	6763.75	-2.09267	0.2292	-9.13034	6.83e-20	3.08e-18
Rangap1	6359	6471	6472	1832	2764	3212	5661	12.6223	12.5614	12.6604	11.3749	11.4716	11.3292	11.75	4549.5	-1.12465	0.123212	-9.12771	7e-20	3.15e-18
Otx2	3130	3628	3343	310	390	584	1550	11.5999	11.7268	11.7076	8.81451	8.64945	8.87225	9.8823	1814.44	-2.53462	0.277781	-9.12453	7.21e-20	3.23e-18
Dach2	202	351	182	894	997	1371	1437	7.65287	8.36111	7.51589	10.3404	10.0014	10.1017	9.77321	750.209	2.17707	0.238667	9.12179	7.39e-20	3.31e-18
Camk2b	252	315	378	34	28	61	95	7.97052	8.2055	8.56625	5.65163	4.89519	5.63932	5.87733	165.997	-2.72592	0.29886	-9.12106	7.44e-20	3.32e-18
Pbk	2065	2550	2172	349	633	661	1407	11.0001	11.2183	11.0857	8.98512	9.3468	9.05058	9.74281	1371.43	-1.79021	0.196331	-9.11833	7.63e-20	3.4e-18
Aacs	1780	2112	2480	450	605	990	1332	10.786	10.9465	11.2769	9.35117	9.28163	9.63245	9.66388	1364.03	-1.52492	0.16728	-9.11596	7.8e-20	3.47e-18
Klf6	2052	2263	1943	461	768	1215	1223	10.991	11.0461	10.925	9.38596	9.62531	9.92757	9.54087	1390.06	-1.354	0.148557	-9.11429	7.92e-20	3.51e-18
Hk2	1915	2138	1994	632	762	1268	1591	10.8914	10.9642	10.9624	9.84054	9.61401	9.98911	9.91993	1435.83	-1.09201	0.119883	-9.10902	8.31e-20	3.68e-18
2810025M15Rik	645	605	660	199	245	312	404	9.32288	9.14473	9.3687	8.1768	7.98088	7.97051	7.94679	435.049	-1.26979	0.139459	-9.10513	8.62e-20	3.8e-18
Csf3r	18	11	9	89	107	156	239	4.23606	3.49483	3.3221	7.02206	6.79306	6.97625	7.19348	81.9222	3.36574	0.369744	9.10288	8.8e-20	3.87e-18
Myo1f	76	55	46	205	281	332	388	6.25442	5.71057	5.55478	8.21951	8.17794	8.0598	7.88873	189.023	2.23603	0.245712	9.1002	9.02e-20	3.96e-18
Snrpe	2025	2069	2224	700	1095	1158	1708	10.9719	10.9169	11.1198	9.98781	10.1365	9.85832	10.0222	1540.4	-1.00255	0.110182	-9.09902	9.11e-20	3.99e-18
Hspa1a	147	60	37	545	1122	1266	1310	7.19701	5.8338	5.24812	9.62712	10.1716	9.98683	9.63988	598.725	3.55817	0.391319	9.09276	9.66e-20	4.22e-18
Esrrg	434	633	410	982	1617	1708	2083	8.75238	9.20989	8.68319	10.4758	10.6985	10.4185	10.3083	1072.43	1.58089	0.173891	9.09125	9.79e-20	4.27e-18
Sgol1	1202	1448	1064	279	416	501	872	10.2199	10.4023	10.0568	8.66287	8.74233	8.65161	9.05362	805.844	-1.44576	0.159067	-9.08899	1e-19	4.35e-18
Espn	789	1113	1359	41	88	198	271	9.6132	10.023	10.4096	5.91681	6.51383	7.31778	7.37359	548.049	-3.15093	0.346802	-9.08567	1.03e-19	4.47e-18
Adamts9	744	626	270	2375	3495	3720	4486	9.52859	9.19388	8.08234	11.7493	11.81	11.5409	11.4145	2149.48	2.58291	0.28446	9.08006	1.09e-19	4.69e-18
Dlgap5	1926	2164	1867	357	601	696	1367	10.8996	10.9816	10.8675	9.01775	9.27208	9.12488	9.70125	1248.3	-1.61245	0.177627	-9.07769	1.11e-19	4.79e-18
2610037D02Rik	9	4	6	103	93	347	335	3.31066	2.24359	2.80752	7.23132	6.59271	8.12332	7.6778	111.781	4.87662	0.53732	9.07582	1.13e-19	4.86e-18
Gas2l3	1591	2041	1434	391	645	707	1165	10.6241	10.8972	10.487	9.14875	9.37385	9.14746	9.47087	1113.44	-1.38814	0.153138	-9.06461	1.25e-19	5.37e-18
Ercc6l	1250	1588	1217	381	469	617	1002	10.2764	10.5354	10.2505	9.11144	8.91496	8.95139	9.25375	911.654	-1.29734	0.143184	-9.06065	1.3e-19	5.56e-18
Arhgap11a	2522	3106	2459	584	883	1156	2018	11.2884	11.5027	11.2646	9.72671	9.82638	9.85583	10.2626	1765.25	-1.42231	0.157167	-9.04965	1.43e-19	6.13e-18
Hist1h2bl	6970	5973	7963	1300	1329	2144	4070	12.7546	12.4459	12.9595	10.8802	10.4157	10.7463	11.2741	4183.8	-1.8738	0.207304	-9.03891	1.58e-19	6.75e-18
Oplah	289	176	204	547	710	944	1253	8.16743	7.36957	7.67967	9.6324	9.51217	9.5639	9.57578	554.165	1.7993	0.199237	9.03098	1.7e-19	7.24e-18
Slc16a3	2423	2935	3337	563	372	530	620	11.2307	11.4211	11.705	9.67394	8.58145	8.73259	8.56266	1572	-2.50459	0.277419	-9.02817	1.75e-19	7.41e-18
Hist1h3c	14784	21232	26910	2914	3378	5994	10209	13.8393	14.2754	14.7161	12.0443	11.7609	12.229	12.6005	12012.8	-2.13008	0.23663	-9.00175	2.22e-19	9.41e-18
Cercam	356	337	346	559	765	985	1113	8.46729	8.30257	8.43899	9.66367	9.61967	9.62516	9.40509	611.259	1.17693	0.130765	9.00036	2.25e-19	9.5e-18
Cd33	25	17	30	113	190	216	231	4.6884	4.07698	4.95438	7.36414	7.61575	7.44255	7.1447	111.442	2.8374	0.315268	8.99996	2.26e-19	9.5e-18
Pnpla6	683	828	945	1279	2006	2313	2974	9.40535	9.59674	9.88589	10.8568	11.0093	10.8557	10.8217	1495.32	1.24535	0.138374	8.99992	2.26e-19	9.5e-18
Prex1	3125	3481	3809	955	1434	1864	2895	11.5976	11.6671	11.8958	10.4356	10.5253	10.5445	10.7829	2440.24	-1.14735	0.12751	-8.99809	2.3e-19	9.63e-18
Id4	725	1071	869	40	35	124	216	9.49132	9.96758	9.76507	5.88179	5.20739	6.648	7.04855	437.003	-3.39586	0.377443	-8.99699	2.32e-19	9.71e-18
Tnrc6c	4135	4526	4059	4129	5788	7598	10028	12.0015	12.0458	11.9875	12.547	12.5376	12.571	12.5747	5474.49	0.54534	0.0606392	8.99319	2.4e-19	1e-17
Nucb1	1724	1702	1747	2059	3643	4206	5256	10.7399	10.6353	10.7717	11.5434	11.8698	11.718	11.6429	2750.27	0.981916	0.109215	8.99066	2.46e-19	1.02e-17
Gm5089	34	33	34	117	142	262	293	5.11712	4.99185	5.12947	7.41403	7.19813	7.71963	7.48555	120.288	2.42375	0.270693	8.95385	3.43e-19	1.43e-17
Cldn1	405	917	344	1968	3286	3871	4711	8.65284	9.74385	8.43065	11.4782	11.7211	11.5983	11.485	2068.97	2.51109	0.280604	8.94888	3.59e-19	1.49e-17
Gja1	4440	3767	2205	9418	15266	16309	18154	12.1041	11.781	11.1074	13.7365	13.9366	13.6728	13.4308	9533.08	1.98313	0.221802	8.94098	3.86e-19	1.59e-17
Hist1h2ai	1099	1643	1880	273	222	403	619	10.0908	10.5844	10.8775	8.63158	7.83925	8.33845	8.56034	873.952	-2.18364	0.244226	-8.94106	3.85e-19	1.59e-17
Dnajc9	2555	2971	2829	837	1241	1390	2413	11.3072	11.4386	11.4668	10.2455	10.3169	10.1215	10.5203	1980.8	-1.09772	0.122881	-8.93317	4.14e-19	1.7e-17
Gpm6b	1573	2485	2136	181	196	486	793	10.6077	11.181	11.0616	8.04052	7.66038	8.60786	8.91688	1102.88	-2.58294	0.289277	-8.92894	4.3e-19	1.77e-17
Ociad2	239	240	256	405	618	770	851	7.89442	7.8147	8.00582	9.19942	9.31226	9.2704	9.01852	460.922	1.2993	0.145637	8.92148	4.6e-19	1.89e-17
Nabp1	442	577	505	139	167	194	293	8.77867	9.07649	8.98319	7.66127	7.43061	7.28852	7.48555	328.323	-1.49126	0.167492	-8.90349	5.41e-19	2.21e-17
Efnb3	1676	2037	1878	3193	4577	4354	6502	10.6991	10.8944	10.8759	12.1762	12.199	11.7679	11.9498	3331.06	1.20698	0.135595	8.9014	5.51e-19	2.25e-17
Hist1h2ak	7077	8295	9347	1482	1393	2773	4627	12.7766	12.9196	13.1906	11.0692	10.4835	11.1172	11.4591	4908.49	-1.90012	0.213469	-8.90116	5.53e-19	2.25e-17
Tuba1c	1397	1198	1260	314	429	528	947	10.4366	10.1291	10.3005	8.83297	8.78663	8.72715	9.17244	848.828	-1.40344	0.157842	-8.8914	6.03e-19	2.45e-17
Tmem196	48	119	85	394	555	534	680	5.60244	6.80913	6.42646	9.15976	9.15739	8.74341	8.69559	333.816	2.60446	0.293188	8.88326	6.49e-19	2.63e-17
Lrrn2	469	610	575	829	1402	2168	2749	8.86402	9.15659	9.17012	10.2316	10.4928	10.7623	10.7083	1148.8	1.49603	0.16845	8.88115	6.62e-19	2.68e-17
Rhbdl3	656	739	884	71	87	197	303	9.34724	9.43291	9.78973	6.69888	6.49752	7.31052	7.5337	413.833	-2.46146	0.278274	-8.84547	9.11e-19	3.68e-17
Fbxo32	266	419	230	641	1103	1329	1595	8.04822	8.61588	7.85194	9.86092	10.147	10.0568	9.92355	747.16	1.7936	0.202778	8.84513	9.14e-19	3.68e-17
Kcna5	125	152	110	340	419	457	618	6.96485	7.15945	6.79461	8.9475	8.75268	8.51933	8.55801	306.072	1.7255	0.195094	8.84449	9.2e-19	3.69e-17
Spdl1	804	776	666	207	271	264	432	9.64034	9.50329	9.38174	8.23347	8.12584	7.73055	8.04309	486.138	-1.47767	0.167125	-8.84171	9.43e-19	3.78e-17
Col4a5	1897	1946	2585	3424	5908	7644	8306	10.8777	10.8285	11.3367	12.2769	12.5672	12.5797	12.3029	4272.64	1.40618	0.159077	8.8396	9.61e-19	3.84e-17
Ran	13417	14607	15716	3941	6122	7354	12592	13.6994	13.7359	13.9402	12.4798	12.6185	12.5239	12.9031	10230.8	-1.15518	0.130688	-8.83917	9.64e-19	3.85e-17
Cyp4f13	67	54	69	173	231	263	391	6.07512	5.68461	6.12947	7.97555	7.89634	7.7251	7.8998	168.295	1.917	0.216891	8.83852	9.7e-19	3.86e-17
Agap2	480	521	569	98	121	235	260	8.89739	8.92949	9.15501	7.16002	6.96895	7.56351	7.31418	321.651	-1.73068	0.195971	-8.83131	1.03e-18	4.1e-17
Dtx4	8712	12079	11693	2610	4231	4780	8136	13.0764	13.4617	13.5137	11.8854	12.0856	11.9025	12.2731	7277.21	-1.31849	0.149293	-8.83153	1.03e-18	4.1e-17
Fzd8	760	490	552	1129	1870	2290	2764	9.55924	8.84118	9.11133	10.6769	10.9081	10.8413	10.7161	1325.16	1.58851	0.180315	8.80966	1.26e-18	4.96e-17
Casc5	3430	4021	2923	1031	1154	1564	2567	11.7319	11.8751	11.5139	10.546	10.2122	10.2915	10.6095	2336.29	-1.29203	0.146666	-8.80933	1.26e-18	4.97e-17
Tubb2a	3294	4316	4896	261	464	931	1624	11.6735	11.9772	12.2579	8.5669	8.89953	9.54392	9.94951	2217.08	-2.64845	0.300718	-8.80709	1.28e-18	5.05e-17
Ranbp1	4602	5495	5085	1594	2425	2239	3689	12.1558	12.3256	12.3125	11.1742	11.2829	10.8088	11.1324	3542.65	-1.1586	0.131634	-8.80166	1.35e-18	5.29e-17
Atpif1	3028	2929	3255	1089	1666	1809	2552	11.5521	11.4181	11.6691	10.6249	10.7415	10.5013	10.6011	2292.42	-0.931953	0.106127	-8.78148	1.61e-18	6.32e-17
Car10	97	238	200	0	2	8	11	6.60231	7.80269	7.65124	0	1.61076	2.88863	2.94311	80.0469	-5.35485	0.609869	-8.78034	1.63e-18	6.37e-17
Hsd3b7	158	182	154	298	403	490	613	7.30044	7.41765	7.27632	8.75769	8.69664	8.61966	8.54633	313.717	1.32489	0.150905	8.77963	1.64e-18	6.4e-17
Hpcal1	823	955	876	1025	1483	2103	2739	9.67399	9.80237	9.77663	10.5376	10.5738	10.7184	10.703	1341.29	0.884948	0.100851	8.77478	1.71e-18	6.67e-17
Sorcs1	1910	3375	2561	4725	6816	8943	10955	10.8876	11.6225	11.3232	12.7415	12.7734	12.8061	12.7022	5291.46	1.44724	0.164982	8.77209	1.75e-18	6.81e-17
Siglech	8	23	19	107	121	226	274	3.1588	4.4906	4.32211	7.28592	6.96895	7.50748	7.38938	101.296	3.27744	0.374617	8.74879	2.16e-18	8.36e-17
Ncapd2	11306	12565	12450	3160	4984	5899	10521	13.4524	13.5186	13.6042	12.1612	12.3219	12.2059	12.6439	8432.43	-1.18088	0.135006	-8.74687	2.19e-18	8.48e-17
Nrip1	2060	2315	1748	3574	5429	5321	6845	10.9966	11.0789	10.7725	12.3388	12.4453	12.0572	12.0239	3769.48	1.27129	0.145557	8.73397	2.46e-18	9.49e-17
Lrp10	817	722	676	1001	1392	1689	2315	9.66345	9.39938	9.40321	10.5034	10.4825	10.4024	10.4605	1170.09	0.968281	0.110906	8.73066	2.53e-18	9.75e-17
Rasl11a	182	194	185	16	23	47	61	7.50324	7.50925	7.53935	4.5961	4.6219	5.27177	5.25182	100.25	-2.55255	0.292868	-8.71569	2.89e-18	1.11e-16
Lss	2202	3206	3219	573	908	1110	1914	11.0927	11.5484	11.653	9.69931	9.86662	9.79731	10.1863	1831.78	-1.55163	0.178509	-8.6922	3.55e-18	1.36e-16
Hist1h2bb	6972	5175	6842	1122	791	1524	2865	12.755	12.239	12.7406	10.6679	9.66783	10.2542	10.7679	3598.53	-2.19885	0.252972	-8.69209	3.56e-18	1.36e-16
Dync1li1	2743	3253	3001	1010	1392	1891	2841	11.4095	11.5694	11.5519	10.5163	10.4825	10.5652	10.7557	2234.25	-0.927723	0.106802	-8.68635	3.74e-18	1.43e-16
Tfeb	128	99	120	259	336	527	553	6.9988	6.54627	6.91906	8.55583	8.43501	8.72442	8.39814	272.722	1.70888	0.196765	8.68489	3.79e-18	1.44e-16
Tubb4b	7447	7413	8657	1531	2480	3531	5771	12.8501	12.7574	13.08	11.1161	11.3152	11.4657	11.7777	5110.06	-1.46296	0.168475	-8.68351	3.84e-18	1.46e-16
Cenpe	4543	5673	3620	1240	1728	1865	3159	12.1372	12.3716	11.8224	10.8121	10.7942	10.5453	10.9087	3062.13	-1.35855	0.156703	-8.66957	4.34e-18	1.65e-16
Lppr1	788	1228	1072	111	184	271	509	9.61137	10.1647	10.0676	7.33854	7.5697	7.76813	8.27889	581.532	-2.18284	0.251915	-8.665	4.52e-18	1.71e-16
Stmn1	12147	15499	16484	2830	4279	5004	10354	13.5559	13.8214	14.0091	12.0021	12.1019	11.9686	12.6208	9269.79	-1.60913	0.185897	-8.65605	4.88e-18	1.84e-16
3632451O06Rik	1059	1370	1231	311	534	565	909	10.0373	10.3225	10.267	8.81915	9.10185	8.82464	9.11346	834.778	-1.24234	0.143556	-8.65406	4.97e-18	1.87e-16
Ckap2l	2141	2819	2133	540	911	1065	1792	11.0522	11.3629	11.0595	9.61384	9.87137	9.73768	10.0914	1582.66	-1.32574	0.153588	-8.6318	6.04e-18	2.27e-16
Nnat	13989	19303	20241	1553	2230	3682	8625	13.7596	14.138	14.3053	11.1367	11.162	11.5261	12.3573	9730.7	-2.44887	0.283771	-8.62973	6.15e-18	2.3e-16
Fam19a1	35	92	62	277	316	453	544	5.15775	6.44165	5.97747	8.65251	8.34674	8.50669	8.37453	240.302	2.53915	0.29423	8.62979	6.15e-18	2.3e-16
Rapgef2	1772	1826	1741	2090	2977	3459	4489	10.7795	10.7367	10.7667	11.5649	11.5786	11.436	11.4154	2518.31	0.73803	0.0855417	8.62773	6.26e-18	2.34e-16
Slc2a12	102	73	66	204	310	443	458	6.6741	6.11222	6.06628	8.21248	8.31917	8.47457	8.12709	222.406	1.99136	0.231089	8.61726	6.86e-18	2.56e-16
Racgap1	5137	6537	6348	1160	1790	2147	4361	12.3145	12.576	12.6325	10.7159	10.8451	10.7483	11.3737	3815.6	-1.56771	0.182004	-8.61359	7.08e-18	2.64e-16
Ror1	437	302	291	688	1049	1433	1521	8.76229	8.1449	8.19002	9.96289	10.0747	10.1654	9.85508	773.035	1.62741	0.189027	8.60937	7.35e-18	2.73e-16
Uhrf1	11499	13133	13455	1935	3183	4313	8605	13.4768	13.5824	13.7162	11.4538	11.6751	11.7542	12.354	7782.45	-1.74572	0.202806	-8.60786	7.44e-18	2.76e-16
Ttk	1357	1821	1388	405	591	693	1172	10.3948	10.7328	10.44	9.19942	9.24791	9.11866	9.4795	1034.5	-1.26328	0.146832	-8.60358	7.73e-18	2.86e-16
Hat1	2469	2868	2550	1036	1476	1755	2633	11.2578	11.3878	11.317	10.553	10.567	10.4576	10.6461	2055.19	-0.765264	0.0889585	-8.60249	7.8e-18	2.87e-16
Kcnab2	609	661	793	139	224	258	440	9.24016	9.27223	9.63319	7.66127	7.85213	7.69754	8.06946	437.95	-1.56293	0.181682	-8.60258	7.79e-18	2.87e-16
Itm2a	4092	4276	3326	1122	1544	2350	3211	11.9864	11.9638	11.7002	10.6679	10.6319	10.8786	10.9323	2764.11	-1.1058	0.128557	-8.6016	7.86e-18	2.89e-16
Gpatch2	1111	1303	1210	1378	1903	2388	3141	10.1064	10.2502	10.2422	10.9643	10.9333	10.9017	10.9005	1695.27	0.723002	0.0840696	8.60004	7.97e-18	2.92e-16
S1pr1	473	571	494	145	182	267	367	8.87624	9.06144	8.95148	7.72194	7.55401	7.74678	7.8088	349.595	-1.25607	0.146133	-8.59542	8.3e-18	3.04e-16
Ppp2r5a	879	869	850	1625	2468	2438	2845	9.76885	9.66638	9.73321	11.202	11.3082	10.9316	10.7578	1665.67	1.34182	0.15616	8.5926	8.5e-18	3.11e-16
Hist1h4c	12348	9122	12060	2608	2431	4251	6707	13.5796	13.0567	13.5583	11.8843	11.2864	11.7334	11.9945	6987.57	-1.66989	0.195097	-8.55927	1.14e-17	4.14e-16
Hmgb2	6657	8374	7551	1516	2402	2491	5492	12.6883	12.9333	12.8828	11.1019	11.2691	10.9626	11.7063	4795.77	-1.55127	0.181263	-8.55813	1.15e-17	4.17e-16
Rprm	771	885	839	99	216	224	460	9.57995	9.69267	9.71444	7.17456	7.7999	7.49472	8.13336	488.206	-1.96616	0.229789	-8.55637	1.16e-17	4.23e-16
Klhl29	1189	1049	1002	1393	1844	2565	3554	10.2042	9.93766	9.9703	10.9799	10.8879	11.0048	11.0786	1693.21	0.94753	0.11077	8.55405	1.19e-17	4.3e-16
Gyg	845	687	714	1005	1459	1987	2519	9.712	9.3278	9.48199	10.5092	10.5502	10.6366	10.5823	1240.69	1.05558	0.123401	8.55407	1.19e-17	4.3e-16
Lbr	4201	5507	4617	1698	2328	2598	4074	12.0243	12.3287	12.1732	11.2654	11.224	11.0232	11.2755	3500.5	-0.981844	0.114817	-8.55135	1.22e-17	4.39e-16
Rpa2	1790	1991	2075	592	836	871	1570	10.794	10.8614	11.0198	9.74632	9.74756	9.44794	9.90078	1361.67	-1.17664	0.137637	-8.54891	1.24e-17	4.48e-16
Herc3	553	703	653	1120	1539	1685	2068	9.10124	9.36097	9.35334	10.6654	10.6272	10.3989	10.2979	1150.17	1.22741	0.143789	8.53622	1.39e-17	4.99e-16
Tmsb4x	14728	15849	14403	18016	25262	30885	36144	13.8338	13.8536	13.8144	14.6722	14.6633	14.594	14.4243	21386.2	0.756935	0.0887067	8.53301	1.43e-17	5.12e-16
Manba	183	288	250	616	884	874	1074	7.51111	8.07667	7.97174	9.80358	9.82801	9.4529	9.3537	578.025	1.75246	0.205382	8.53268	1.43e-17	5.12e-16
Ssbp2	2192	2299	2022	3465	4771	5372	6158	11.0862	11.0689	10.9825	12.2941	12.2589	12.0709	11.8713	3646.53	1.0857	0.127692	8.50254	1.85e-17	6.63e-16
AW549542	45	55	31	337	417	273	432	5.51131	5.71057	5.00019	8.93474	8.74579	7.77869	8.04309	228.668	3.03872	0.357843	8.49176	2.04e-17	7.26e-16
Kif18a	1641	2208	1570	523	615	768	1288	10.6687	11.0106	10.6177	9.56775	9.30525	9.26665	9.61548	1207.27	-1.33227	0.156934	-8.48939	2.08e-17	7.39e-16
Magee2	114	108	118	201	406	534	601	6.83307	6.67051	6.89501	8.19118	8.70731	8.74341	8.51788	274.993	1.76595	0.208069	8.48731	2.11e-17	7.51e-16
Tsku	445	409	427	532	847	1108	1411	8.7884	8.58112	8.74166	9.59233	9.7664	9.79471	9.7469	695.443	1.02427	0.120689	8.48684	2.12e-17	7.53e-16
Ntn3	476	361	389	628	942	1365	1812	8.88535	8.40152	8.60752	9.83139	9.9196	10.0954	10.1074	790.574	1.35157	0.159309	8.48396	2.18e-17	7.7e-16
Man1a	338	361	202	642	1082	1178	1492	8.39265	8.40152	7.66553	9.86316	10.1193	9.883	9.82734	714.979	1.73741	0.205071	8.47222	2.41e-17	8.49e-16
Prkar1b	874	1021	1109	262	416	533	761	9.76063	9.89867	10.1165	8.5724	8.74233	8.74072	8.85758	693.852	-1.1993	0.141556	-8.47226	2.41e-17	8.49e-16
Cycs	1090	1029	1047	359	552	613	900	10.0789	9.90992	10.0336	9.02579	9.14959	8.94203	9.09913	782.177	-0.954731	0.112756	-8.46721	2.51e-17	8.84e-16
Arid2	6315	7907	6173	8695	12278	13926	19310	12.6123	12.8505	12.5922	13.6213	13.6224	13.445	13.5199	10188.1	0.863121	0.102019	8.46035	2.67e-17	9.36e-16
Ccdc85a	393	541	482	96	88	144	241	8.60956	8.98373	8.91607	7.13048	6.51383	6.86173	7.20542	280.27	-1.90122	0.225005	-8.44967	2.92e-17	1.02e-15
Ddx39	1927	2308	2584	687	866	994	1677	10.9004	11.0745	11.3361	9.9608	9.79837	9.63826	9.9958	1552.54	-1.26159	0.149397	-8.44451	3.05e-17	1.07e-15
Amigo2	191	226	192	348	708	652	932	7.5725	7.72839	7.59265	8.98098	9.50811	9.03084	9.14945	436.864	1.55382	0.18415	8.43782	3.23e-17	1.13e-15
Kif4	2484	3306	2835	734	1058	1260	2314	11.2665	11.5927	11.4698	10.0562	10.087	9.97998	10.4599	1942.91	-1.29124	0.15304	-8.43732	3.25e-17	1.13e-15
Hist1h2bh	3001	2853	3384	329	359	795	1511	11.5392	11.3802	11.7251	8.90015	8.53027	9.31642	9.84558	1713.83	-2.32282	0.275781	-8.4227	3.68e-17	1.28e-15
Flnb	3175	3181	3181	3297	5132	7077	9003	11.6205	11.5371	11.6359	12.2224	12.3641	12.4685	12.4192	4573.59	0.773272	0.0918076	8.42274	3.68e-17	1.28e-15
Pde4dip	3560	3920	3582	1391	1892	2843	3591	11.7855	11.8384	11.8071	10.9778	10.925	11.1532	11.0935	2879.19	-0.770052	0.091463	-8.41927	3.79e-17	1.31e-15
Hmgn2	13561	14069	14058	4768	7922	8682	13554	13.7148	13.6817	13.7794	12.7546	12.9903	12.7634	13.0093	10633	-0.842025	0.100067	-8.41458	3.94e-17	1.36e-15
Syn3	517	706	442	910	1263	1668	2179	9.00431	9.3671	8.79136	10.366	10.3423	10.3843	10.3733	1033.6	1.29238	0.153674	8.40989	4.1e-17	1.41e-15
Phkb	1558	1365	1129	2458	2993	4093	4463	10.5939	10.3172	10.1423	11.7989	11.5864	11.6787	11.407	2486.56	1.26062	0.149898	8.4098	4.11e-17	1.41e-15
Tbx20	206	409	234	1251	1579	1323	1759	7.68102	8.58112	7.87671	10.8248	10.6642	10.0503	10.0646	957.401	2.34396	0.278782	8.40784	4.18e-17	1.43e-15
Ddi1	7	4	2	84	82	179	136	2.98905	2.24359	1.58509	6.9393	6.4131	7.17319	6.38752	66.7147	4.67395	0.556545	8.39815	4.54e-17	1.56e-15
Etv5	2814	3072	3305	261	292	779	1313	11.4464	11.4869	11.6911	8.5669	8.23315	9.28714	9.64317	1659.84	-2.50562	0.298696	-8.38852	4.92e-17	1.69e-15
Tor4a	88	52	82	275	328	410	452	6.46335	5.63124	6.37523	8.64209	8.40035	8.36322	8.10814	233.438	2.20283	0.262687	8.38575	5.04e-17	1.72e-15
Galnt16	666	900	777	1144	1576	1793	2502	9.36904	9.71689	9.60382	10.6959	10.6615	10.4885	10.5725	1276.62	1.0353	0.123864	8.35838	6.36e-17	2.17e-15
Mgst3	493	612	644	165	217	278	394	8.93587	9.1613	9.33335	7.90753	7.80653	7.80475	7.91078	394.288	-1.29889	0.155433	-8.35659	6.46e-17	2.2e-15
Nfkbiz	227	170	154	494	603	698	835	7.82042	7.31984	7.27632	9.48556	9.27686	9.12901	8.99119	440.94	1.74043	0.208393	8.35169	6.73e-17	2.29e-15
Clybl	235	224	226	392	487	620	777	7.87017	7.71563	7.82674	9.15243	8.96918	8.95837	8.88754	405.793	1.18911	0.142385	8.35138	6.75e-17	2.29e-15
Gm5415	15	28	9	205	151	441	270	3.98826	4.76289	3.3221	8.21951	7.2862	8.46806	7.36829	152.984	3.85431	0.462059	8.34161	7.33e-17	2.48e-15
Cenpf	8503	10900	6726	2394	3253	3844	6314	13.0414	13.3136	12.7159	11.7608	11.7065	11.5882	11.9074	5861.33	-1.30037	0.156105	-8.33006	8.08e-17	2.73e-15
Slc4a5	544	184	168	3272	5076	5700	6658	9.07761	7.43332	7.40107	12.2114	12.3483	12.1564	11.9839	2916.86	3.98402	0.478353	8.32862	8.18e-17	2.76e-15
Etnppl	1	7	3	64	77	117	147	0.993751	2.91409	2.00015	6.55065	6.32344	6.56503	6.49844	54.8099	4.64026	0.557197	8.32787	8.23e-17	2.77e-15
Eef1e1	1165	1273	1311	300	498	580	1006	10.1748	10.2166	10.3577	8.76732	9.00134	8.86236	9.25949	851.634	-1.26493	0.151985	-8.32274	8.6e-17	2.88e-15
Enho	416	455	526	89	114	178	280	8.69141	8.73451	9.04185	7.02206	6.88368	7.16517	7.42045	288.341	-1.69293	0.203409	-8.32281	8.59e-17	2.88e-15
Mras	1136	1103	1129	1220	1969	2596	3335	10.1385	10.01	10.1423	10.7887	10.9825	11.0221	10.9869	1677.37	0.851198	0.1024	8.31248	9.37e-17	3.14e-15
Calm3	15113	14371	15392	4973	7467	10240	14602	13.8711	13.7124	13.9102	12.8153	12.905	13.0015	13.1168	11363.7	-0.870006	0.104706	-8.309	9.65e-17	3.22e-15
Cacnb2	133	213	121	337	535	918	996	7.05366	7.64334	6.93093	8.93474	9.10454	9.52366	9.2451	424.616	1.98113	0.238454	8.30825	9.71e-17	3.24e-15
Atp5j2	1079	1070	1112	292	530	486	699	10.0643	9.96623	10.1204	8.72841	9.09102	8.60786	8.73526	744.485	-1.25314	0.150914	-8.3037	1.01e-16	3.36e-15
Car11	66	67	93	232	284	299	472	6.05375	5.99035	6.55478	8.39745	8.19321	7.90936	8.17038	206.246	1.96738	0.237009	8.30088	1.03e-16	3.43e-15
Ocln	50	21	11	194	339	486	429	5.66015	4.36545	3.58514	8.14022	8.4478	8.60786	8.03307	203.966	3.58089	0.43161	8.29657	1.07e-16	3.55e-15
Prkch	1021	982	978	143	207	437	526	9.98467	9.84254	9.93536	7.702	7.73878	8.45495	8.32614	599.701	-1.82384	0.21986	-8.29546	1.08e-16	3.58e-15
Ska3	769	896	819	225	323	398	680	9.57621	9.71047	9.67967	8.35338	8.37825	8.32049	8.69559	571.284	-1.20992	0.145903	-8.2926	1.11e-16	3.66e-15
Calm1	13568	13603	14376	4415	6283	9126	13254	13.7155	13.6331	13.8117	12.6436	12.656	12.8353	12.977	10313.4	-0.937574	0.113274	-8.27707	1.26e-16	4.16e-15
Slc20a2	1179	1164	1139	1234	1811	2236	2901	10.1921	10.0876	10.155	10.8051	10.8619	10.8069	10.7859	1589.68	0.669291	0.0808684	8.2763	1.27e-16	4.18e-15
Hist1h3b	11433	14301	19842	2506	2618	4549	8348	13.4685	13.7053	14.2765	11.8268	11.3933	11.8311	12.3102	8934.26	-1.98114	0.239569	-8.26962	1.34e-16	4.41e-15
Nfat5	3949	2974	2248	7306	7940	12286	13429	11.9351	11.4401	11.1353	13.3702	12.9936	13.2642	12.996	6853.68	1.6229	0.196256	8.26931	1.35e-16	4.42e-15
Galt	293	272	253	418	693	733	949	8.18719	7.99452	7.98888	9.24492	9.47726	9.19947	9.17548	491.842	1.22083	0.147691	8.26611	1.38e-16	4.53e-15
P3h1	691	417	456	1058	1702	2064	2422	9.42212	8.60899	8.83624	10.5832	10.7724	10.6914	10.5257	1190.63	1.64996	0.199836	8.25659	1.5e-16	4.9e-15
Lmo2	540	795	732	95	143	260	354	9.06698	9.53814	9.51786	7.11548	7.20818	7.70863	7.75701	407.73	-1.91119	0.231516	-8.25511	1.52e-16	4.95e-15
Dpysl2	25804	34903	33704	7812	12351	14615	25795	14.6428	14.9925	15.0409	13.4668	13.631	13.5146	13.9376	21492	-1.2538	0.152023	-8.24743	1.62e-16	5.27e-15
Fyco1	1057	1261	1007	1318	1789	2512	3084	10.0346	10.203	9.97747	10.9001	10.8442	10.9747	10.8741	1630.12	0.823762	0.0999671	8.24033	1.72e-16	5.58e-15
Mcm7	7140	8759	8844	2451	3706	4304	7359	12.7894	12.9981	13.1108	11.7947	11.8945	11.7512	12.1283	5907.41	-1.07286	0.130212	-8.23935	1.73e-16	5.61e-15
Rin2	1465	1014	959	1906	2996	4596	5633	10.5052	9.88876	9.90708	11.432	11.5878	11.8459	11.7428	2445.67	1.53116	0.185846	8.23886	1.74e-16	5.63e-15
Hmgcr	8136	13553	12083	2895	4158	4418	7400	12.9778	13.6278	13.561	12.0349	12.0605	11.7889	12.1363	7396.64	-1.40702	0.170955	-8.23032	1.87e-16	6.03e-15
Snrpd2	2100	1898	2133	694	1054	1318	1865	11.0243	10.7925	11.0595	9.97541	10.0815	10.0448	10.1489	1539.91	-0.899083	0.109245	-8.22994	1.87e-16	6.04e-15
Shcbp1	1015	1265	857	296	344	403	677	9.97617	10.2075	9.74503	8.748	8.46886	8.33845	8.68923	684.383	-1.42378	0.173093	-8.22553	1.94e-16	6.26e-15
Atf5	1351	1470	1550	427	652	880	1285	10.3884	10.424	10.5992	9.2756	9.3894	9.46275	9.61212	1055.58	-1.03105	0.125433	-8.21994	2.04e-16	6.54e-15
Cntnap2	1477	2225	2224	208	401	548	1050	10.5169	11.0217	11.1198	8.2404	8.68948	8.78066	9.32115	1133.55	-2.09836	0.255317	-8.21864	2.06e-16	6.6e-15
Pon3	71	85	75	178	248	276	353	6.15757	6.32884	6.24812	8.0165	7.99837	7.79439	7.75295	175.95	1.65558	0.201535	8.21485	2.12e-16	6.8e-15
Fcgr3	103	59	60	301	389	408	480	6.68804	5.80998	5.93093	8.77211	8.64575	8.35618	8.19454	250.711	2.32503	0.283066	8.21372	2.14e-16	6.85e-15
Fen1	2069	2457	2545	635	925	952	1854	11.0029	11.1647	11.3142	9.84736	9.89335	9.57606	10.1404	1597.6	-1.28893	0.156943	-8.21272	2.16e-16	6.9e-15
Sae1	3864	3899	3716	1563	2336	2711	4065	11.9037	11.8307	11.8601	11.1459	11.2289	11.0846	11.2723	3074.55	-0.680871	0.0830644	-8.19691	2.47e-16	7.86e-15
Chst3	559	605	648	128	139	226	387	9.11678	9.14473	9.34227	7.54294	7.16753	7.50748	7.88502	376.791	-1.65675	0.202163	-8.19511	2.5e-16	7.96e-15
Ccdc8	2074	1903	1798	2518	3804	4222	5294	11.0064	10.7963	10.8132	11.8336	11.9322	11.7235	11.6533	2968.12	0.913402	0.111497	8.19219	2.57e-16	8.14e-15
Ado	2729	3175	2747	1211	1654	2245	2997	11.4022	11.5344	11.4244	10.778	10.7311	10.8126	10.8328	2324.05	-0.666139	0.0813506	-8.1885	2.65e-16	8.38e-15
Trib2	2993	3209	2711	525	667	1207	2029	11.5353	11.5498	11.4053	9.57325	9.42217	9.91805	10.2704	1848.66	-1.66391	0.203276	-8.18544	2.71e-16	8.58e-15
Hist1h2ae	2945	3636	4922	366	381	928	1656	11.512	11.73	12.2655	9.0536	8.61585	9.53927	9.97764	2086.13	-2.48542	0.303645	-8.18527	2.72e-16	8.58e-15
Cyp26a1	995	1671	1271	214	241	153	430	9.94749	10.6088	10.3131	8.28129	7.95723	6.94846	8.03642	714.054	-2.44002	0.298245	-8.18124	2.81e-16	8.84e-15
4930539N22Rik	11	5	4	91	79	222	176	3.57349	2.50326	2.32208	7.05388	6.35997	7.48186	6.75556	77.6292	4.25663	0.52029	8.18126	2.81e-16	8.84e-15
Hs3st4	203	269	299	6	23	33	63	7.65996	7.97859	8.22901	3.2772	4.6219	4.77733	5.29716	127.284	-3.3214	0.406006	-8.18067	2.82e-16	8.86e-15
Acot7	1356	1662	1910	272	506	650	1065	10.3937	10.601	10.9003	8.6263	9.02429	9.02641	9.34158	1033.26	-1.61827	0.19788	-8.17805	2.88e-16	9.04e-15
Gadd45a	1113	1903	1493	94	121	141	551	10.109	10.7963	10.5452	7.10032	6.96895	6.83162	8.39293	762.433	-3.03599	0.371742	-8.16691	3.16e-16	9.9e-15
Zfp36l2	2496	1974	1637	3213	5834	7306	7808	11.2735	10.8491	10.6779	12.1852	12.549	12.5145	12.2138	4080.7	1.41917	0.173796	8.16571	3.2e-16	9.98e-15
Spag5	2152	3015	2822	579	809	1037	1972	11.0596	11.4598	11.4632	9.71432	9.70025	9.69928	10.2294	1720.67	-1.48475	0.181893	-8.16281	3.27e-16	1.02e-14
Syne4	117	132	127	440	428	457	679	6.87022	6.95744	7.00019	9.3188	8.78327	8.51933	8.69348	333.274	1.92069	0.235435	8.15806	3.4e-16	1.06e-14
Syt3	47	62	55	269	351	271	370	5.5727	5.88029	5.80755	8.61034	8.49785	7.76813	7.8205	202.724	2.48041	0.304189	8.15418	3.52e-16	1.09e-14
Cyp51	4360	6655	6482	1623	2306	2475	4012	12.0779	12.6018	12.6626	11.2002	11.2103	10.9533	11.2534	3924.2	-1.31245	0.161134	-8.14505	3.79e-16	1.18e-14
Nek2	1742	2102	1965	441	570	608	1390	10.7548	10.9397	10.9412	9.32207	9.1958	8.93024	9.72529	1231.82	-1.56	0.191589	-8.14246	3.87e-16	1.2e-14
Plekhd1	259	526	421	6	11	28	74	8.00989	8.94324	8.72129	3.2772	3.62031	4.54966	5.52387	188.496	-4.11002	0.504857	-8.14096	3.92e-16	1.21e-14
Clip2	2839	3316	3491	1112	1447	1935	2948	11.4592	11.5971	11.77	10.655	10.5383	10.5984	10.809	2376.37	-0.960932	0.118102	-8.13643	4.07e-16	1.26e-14
Plxdc2	1323	1657	1179	2084	2585	3506	4230	10.3582	10.5967	10.2048	11.5608	11.375	11.4555	11.3297	2264.03	1.03604	0.127369	8.13414	4.15e-16	1.28e-14
Fam131b	604	937	920	85	152	196	409	9.22829	9.77494	9.84725	6.95624	7.29566	7.30322	7.96446	461.831	-2.21165	0.271957	-8.13234	4.21e-16	1.3e-14
Cox7a2	2506	2167	2282	822	1089	1480	2131	11.2792	10.9836	11.1569	10.2194	10.1286	10.2119	10.3411	1737.35	-0.917989	0.112951	-8.12734	4.39e-16	1.35e-14
Itfg3	736	673	801	933	1515	1811	2309	9.51301	9.29815	9.64765	10.402	10.6046	10.5029	10.4568	1188.17	1.00134	0.123232	8.12567	4.45e-16	1.36e-14
Hist1h2ad	1770	2121	3097	259	284	542	1087	10.7778	10.9526	11.5973	8.55583	8.19321	8.76482	9.37103	1288.94	-2.36743	0.291387	-8.12471	4.48e-16	1.37e-14
Ncapg	2244	3157	2133	687	800	938	1729	11.12	11.5262	11.0595	9.9608	9.68413	9.55471	10.0398	1639.24	-1.42983	0.176024	-8.12291	4.55e-16	1.39e-14
Dok1	140	99	109	350	397	475	564	7.12712	6.54627	6.78155	8.98924	8.67505	8.57492	8.42647	296.759	1.84843	0.227571	8.12245	4.57e-16	1.39e-14
Ndufa4l2	522	564	560	29	50	145	162	9.01817	9.04368	9.13205	5.42709	5.7102	6.87163	6.63714	286.916	-2.77743	0.341988	-8.12142	4.61e-16	1.4e-14
Hist2h4	8754	7565	9499	1330	1494	2774	5340	13.0834	12.7867	13.2139	10.9131	10.5844	11.1177	11.6658	5126.22	-1.91402	0.235671	-8.12158	4.6e-16	1.4e-14
Cyth4	89	44	61	247	368	334	492	6.47947	5.39551	5.95439	8.48757	8.5659	8.06844	8.23005	223.885	2.35867	0.290592	8.11678	4.79e-16	1.45e-14
Aldh1a7	811	399	465	1330	2249	3017	3390	9.65283	8.5455	8.86438	10.9131	11.1742	11.2388	11.0105	1553.53	1.99278	0.245869	8.10506	5.27e-16	1.6e-14
Zfp839	314	293	264	536	621	762	1041	8.28672	8.10141	8.05004	9.60313	9.31923	9.25536	9.30875	525.973	1.22731	0.151526	8.09967	5.51e-16	1.67e-14
Socs3	609	640	701	185	218	316	490	9.24016	9.22573	9.45552	8.07194	7.81314	7.98882	8.22419	441.842	-1.27983	0.15815	-8.09249	5.85e-16	1.76e-14
Slc6a11	276	393	392	17	44	87	101	8.10126	8.5237	8.61858	4.68005	5.52953	6.14285	5.96422	185.062	-2.75144	0.340324	-8.08476	6.23e-16	1.88e-14
Cdca8	2720	3144	3356	455	762	867	2040	11.3974	11.5203	11.7132	9.36709	9.61401	9.44131	10.2782	1854.84	-1.82602	0.225943	-8.08176	6.38e-16	1.92e-14
P2ry13	18	59	40	196	255	367	364	4.23606	5.80998	5.35774	8.15496	8.03837	8.20388	7.79701	176.119	2.81226	0.348174	8.07718	6.63e-16	1.99e-14
Nup62	3075	3221	3159	1297	1735	2294	3383	11.5743	11.5552	11.6259	10.8769	10.8001	10.8438	11.0075	2515.89	-0.70131	0.0869711	-8.06372	7.4e-16	2.22e-14
Phlpp1	1981	3015	2595	3716	5188	6741	8148	10.9402	11.4598	11.3423	12.395	12.3798	12.3984	12.2752	4266.05	1.09843	0.136318	8.05786	7.76e-16	2.32e-14
Hist1h2bg	15023	13868	17977	1246	2318	4463	7715	13.8625	13.661	14.1341	10.8191	11.2178	11.8035	12.1965	8741.5	-2.29451	0.284766	-8.05752	7.79e-16	2.33e-14
Tyrobp	54	60	82	225	355	338	369	5.76906	5.8338	6.37523	8.35338	8.51415	8.08555	7.81661	206.565	2.21191	0.27454	8.05679	7.83e-16	2.33e-14
Snx1	3229	3132	3214	1268	1927	2333	2798	11.6448	11.5148	11.6508	10.8443	10.9514	10.8681	10.7337	2509.3	-0.754978	0.0937082	-8.05669	7.84e-16	2.33e-14
Hist1h4d	18208	16314	20360	3724	3703	7099	12165	14.1398	13.8953	14.3137	12.3981	11.8934	12.473	12.8534	11389.8	-1.68304	0.209003	-8.05272	8.1e-16	2.41e-14
Rrm1	8014	9457	8628	2975	4405	5156	8666	12.956	13.1087	13.0752	12.0742	12.1438	12.0117	12.3641	6546.28	-0.893946	0.111021	-8.05206	8.14e-16	2.42e-14
4930426D05Rik	88	32	28	321	401	427	703	6.46335	4.94888	4.85817	8.86471	8.68948	8.42165	8.74347	268.675	3.08795	0.383899	8.04365	8.72e-16	2.58e-14
Fabp7	491	420	369	5	14	42	81	8.93002	8.61931	8.53157	3.04363	3.94288	5.11394	5.65156	202.976	-3.94966	0.491127	-8.04204	8.84e-16	2.61e-14
Magoh	1925	2073	2032	817	1174	1275	1802	10.8989	10.9196	10.9896	10.2106	10.2369	9.99704	10.0994	1557.55	-0.800785	0.0995896	-8.04085	8.92e-16	2.63e-14
Ptpn13	4467	3847	3529	5849	8463	9619	11388	12.1129	11.8113	11.7856	13.0493	13.0856	12.9112	12.7582	6502.07	1.04468	0.129983	8.03705	9.2e-16	2.71e-14
Stx7	1594	1846	1862	688	920	1132	1665	10.6268	10.7524	10.8636	9.96289	9.88554	9.8256	9.98545	1354.12	-0.836168	0.104046	-8.0365	9.24e-16	2.72e-14
Nav1	3808	2620	2533	4880	6831	9135	11933	11.8827	11.2573	11.3074	12.7881	12.7766	12.8367	12.8256	5612.23	1.29482	0.161241	8.03036	9.72e-16	2.85e-14
Lpar2	420	436	415	647	904	968	1292	8.70518	8.67311	8.70063	9.87434	9.86025	9.60007	9.61994	699.77	1.04939	0.130677	8.03044	9.71e-16	2.85e-14
A730017C20Rik	1866	2806	2382	3507	5056	5561	8148	10.854	11.3562	11.2188	12.3115	12.3426	12.1208	12.2752	3979.85	1.10615	0.137833	8.02528	1.01e-15	2.97e-14
Cenpv	780	979	1042	163	203	332	590	9.59667	9.83813	10.0267	7.89001	7.71076	8.0598	8.4913	569.852	-1.76138	0.219488	-8.02494	1.02e-15	2.97e-14
Twsg1	3193	3278	2797	3545	5725	6195	8341	11.6286	11.5805	11.4504	12.327	12.5218	12.2765	12.309	4511.1	0.805829	0.100491	8.01894	1.07e-15	3.11e-14
9630028B13Rik	298	396	420	13	22	43	108	8.21152	8.53464	8.71787	4.31024	4.56043	5.14692	6.0594	184.031	-3.31975	0.414038	-8.01797	1.08e-15	3.13e-14
Pcnx	3153	3171	3026	3094	4176	5713	7546	11.6104	11.5326	11.5639	12.1308	12.0668	12.1597	12.1645	4057.5	0.561368	0.070022	8.01702	1.08e-15	3.15e-14
Spry2	1171	1161	1189	465	598	847	1028	10.1822	10.0839	10.2169	9.39841	9.26487	9.40769	9.29065	903.959	-0.822975	0.102656	-8.01681	1.09e-15	3.15e-14
Fscn1	13061	13106	14904	4341	6647	8768	13036	13.6606	13.5794	13.8637	12.6192	12.7372	12.7776	12.9531	10224.1	-0.929683	0.11614	-8.00483	1.2e-15	3.47e-14
Ppp1r11	1308	1278	1413	495	646	918	1191	10.3417	10.2223	10.4658	9.48848	9.37608	9.52366	9.50267	1011.6	-0.873487	0.109176	-8.00072	1.24e-15	3.58e-14
Tubb5	80931	89159	99438	24871	39991	47818	80886	16.2919	16.3455	16.6017	15.1374	15.3259	15.2247	15.5863	64129.3	-1.09148	0.136467	-7.99814	1.26e-15	3.65e-14
Snrpg	1827	1923	1886	716	1095	1139	1584	10.8235	10.8113	10.8821	10.0204	10.1365	9.83448	9.91357	1429.73	-0.861894	0.108002	-7.98033	1.46e-15	4.21e-14
Atp7a	1797	1776	1518	2200	2934	3702	4435	10.7997	10.6967	10.5691	11.6389	11.5577	11.5339	11.398	2523.28	0.841692	0.105526	7.97613	1.51e-15	4.35e-14
Kifc1	1342	1728	1594	374	446	636	1181	10.3787	10.6572	10.6395	9.08474	8.84257	8.99506	9.49052	1014.93	-1.44001	0.180764	-7.96625	1.64e-15	4.71e-14
Kif14	1434	1551	1372	350	507	701	1215	10.4743	10.5014	10.4233	8.98924	9.02713	9.13519	9.53141	985.692	-1.27721	0.160509	-7.95725	1.76e-15	5.05e-14
Fcer1g	57	53	63	142	244	242	306	5.84567	5.65817	6.00019	7.69192	7.975	7.60564	7.54784	150.77	1.88992	0.237525	7.95671	1.77e-15	5.07e-14
Kcnk1	1271	1875	1684	301	412	502	1079	10.3004	10.7749	10.7187	8.77211	8.72843	8.65448	9.36039	991.934	-1.70501	0.214349	-7.95437	1.8e-15	5.16e-14
Anln	2302	2875	2145	794	895	1264	2004	11.1568	11.3913	11.0676	10.1694	9.84583	9.98455	10.2526	1712.27	-1.1417	0.143698	-7.94511	1.94e-15	5.55e-14
Dctpp1	1207	1129	1321	357	456	547	981	10.2259	10.0436	10.3687	9.01775	8.87449	8.77803	9.22324	838.845	-1.23659	0.155827	-7.93568	2.09e-15	5.98e-14
Lsm3	1396	1273	1435	463	635	767	1221	10.4356	10.2166	10.488	9.3922	9.35134	9.26478	9.53851	1003.2	-0.995234	0.125449	-7.93337	2.13e-15	6.08e-14
Prim1	1332	1761	1679	481	562	684	1219	10.3679	10.6844	10.7144	9.44714	9.17545	9.09983	9.53615	1081.14	-1.27343	0.160821	-7.91832	2.41e-15	6.85e-14
Cecr6	202	426	328	650	1178	1331	1847	7.65287	8.63972	8.36214	9.88101	10.2418	10.059	10.135	789.95	1.81298	0.229003	7.91685	2.44e-15	6.92e-14
Mgst1	384	275	246	612	848	1091	1212	8.57622	8.01029	7.94856	9.7942	9.7681	9.77243	9.52785	637.839	1.51408	0.191268	7.916	2.45e-15	6.96e-14
E330033B04Rik	330	615	420	1348	1219	3365	3160	8.3582	9.16834	8.71787	10.9325	10.2912	11.3963	10.9092	1371.75	2.14981	0.271783	7.91002	2.57e-15	7.29e-14
Txn1	2788	2736	2821	1194	1721	2208	2963	11.433	11.3198	11.4627	10.7576	10.7884	10.7887	10.8164	2281.39	-0.618754	0.078234	-7.90902	2.59e-15	7.33e-14
Mif	6328	6035	7213	2486	3053	3561	5361	12.6152	12.4608	12.8168	11.8152	11.615	11.4779	11.6714	4795.86	-0.989809	0.125243	-7.90309	2.72e-15	7.68e-14
Asns	1066	1256	1470	241	413	558	879	10.0468	10.1972	10.5228	8.4522	8.73192	8.80669	9.06513	818.179	-1.4867	0.18823	-7.89834	2.83e-15	7.95e-14
H2afx	9827	10756	12084	2664	3127	4812	8713	13.2502	13.2944	13.5611	11.9149	11.6495	11.9121	12.3719	7214.31	-1.38944	0.175916	-7.89833	2.83e-15	7.95e-14
Slc27a3	373	365	363	554	785	844	1132	8.5344	8.41737	8.50799	9.65072	9.65686	9.40258	9.42947	607.002	1.05092	0.133137	7.89348	2.94e-15	8.26e-14
Glul	10620	12927	12952	14959	25042	25875	35578	13.3621	13.5596	13.6612	14.404	14.6506	14.3387	14.4015	18794.2	0.920259	0.11659	7.89314	2.95e-15	8.27e-14
Hist1h2bp	747	698	906	120	71	148	311	9.53439	9.35069	9.82515	7.45035	6.20792	6.90092	7.5711	427.935	-2.46665	0.312724	-7.88762	3.08e-15	8.63e-14
Mki67	22034	29825	18704	6182	8759	10552	18420	14.415	14.7657	14.1913	13.1292	13.1352	13.0447	13.4518	15905.5	-1.27937	0.162213	-7.88698	3.1e-15	8.66e-14
Slc27a1	481	594	535	823	1238	1236	1707	8.90039	9.11831	9.06628	10.2211	10.3135	9.95227	10.0214	908.693	1.10189	0.139719	7.88645	3.11e-15	8.68e-14
Fzd6	584	296	300	1143	1733	1946	2196	9.17979	8.11605	8.23381	10.6947	10.7984	10.6066	10.3845	1122.82	2.03752	0.258442	7.88385	3.17e-15	8.85e-14
Hist1h2bf	2538	2318	2892	303	461	800	1526	11.2975	11.0807	11.4985	8.78164	8.89019	9.32545	9.85981	1508.18	-2.022	0.256647	-7.87853	3.31e-15	9.22e-14
Cobll1	281	276	160	511	871	943	1112	8.12707	8.0155	7.33111	9.53431	9.80666	9.56237	9.40379	564.439	1.72141	0.218598	7.87479	3.41e-15	9.48e-14
Gnb1	18581	20103	19545	7826	12326	14581	21381	14.1691	14.1966	14.2548	13.4694	13.6281	13.5113	13.6669	15813.9	-0.636654	0.0808767	-7.87192	3.49e-15	9.69e-14
Ndufa2	993	1102	1032	423	541	665	839	9.94459	10.0087	10.0128	9.26205	9.1206	9.05926	8.99807	788.642	-0.882737	0.112209	-7.8669	3.64e-15	1.01e-13
Ndc80	1284	1997	1398	367	425	508	1019	10.315	10.8658	10.4504	9.05753	8.77314	8.67157	9.27798	979.793	-1.60091	0.203734	-7.85785	3.91e-15	1.08e-13
Cpq	300	333	329	473	644	885	951	8.22114	8.2854	8.36652	9.42298	9.37162	9.47092	9.17851	535.71	1.07297	0.136601	7.85478	4e-15	1.11e-13
Pgam1	2924	2715	3126	1081	1413	1903	2771	11.5017	11.3087	11.6108	10.6143	10.5041	10.5744	10.7198	2218.16	-0.874178	0.111316	-7.85314	4.06e-15	1.12e-13
Cdc25b	2470	2681	2696	499	747	1246	1962	11.2584	11.2905	11.3973	9.50007	9.58537	9.96388	10.222	1699.68	-1.46763	0.186948	-7.85047	4.14e-15	1.14e-13
Khdrbs1	9372	10388	9816	4258	6399	7672	11193	13.1818	13.2442	13.2613	12.5914	12.6824	12.585	12.7332	8175.78	-0.580616	0.0739962	-7.84657	4.28e-15	1.18e-13
Smarcd3	1061	1326	1323	1690	2396	2610	3768	10.0401	10.2754	10.3709	11.2586	11.2655	11.0299	11.1629	1935.44	0.946146	0.120593	7.84575	4.3e-15	1.18e-13
Ncaph	2273	2723	2484	626	938	1041	2099	11.1385	11.3129	11.2792	9.82679	9.91346	9.70483	10.3193	1689.26	-1.28527	0.163839	-7.84474	4.34e-15	1.19e-13
Luzp2	166	181	137	416	591	506	725	7.37125	7.40975	7.10872	9.23801	9.24791	8.6659	8.78782	378.922	1.70708	0.217768	7.83899	4.54e-15	1.24e-13
Gpr37	743	1168	1069	57	95	171	401	9.52665	10.0925	10.0636	6.38543	6.62309	7.1077	7.93608	518.652	-2.77294	0.353781	-7.83802	4.58e-15	1.25e-13
Snrpd1	1552	2057	1923	512	896	1071	1490	10.5883	10.9085	10.9101	9.53713	9.84744	9.74577	9.82541	1321.4	-1.06545	0.136127	-7.82684	5e-15	1.36e-13
Dazap1	4100	4689	4592	1685	2692	3071	4519	11.9892	12.0968	12.1654	11.2543	11.4335	11.2644	11.425	3517.64	-0.739087	0.0945036	-7.82073	5.25e-15	1.43e-13
Chdh	13	40	30	252	167	301	344	3.79573	5.26143	4.95438	8.51641	7.43061	7.91894	7.71586	160.054	3.19902	0.409846	7.80541	5.93e-15	1.61e-13
Creg1	242	232	278	420	607	693	842	7.91234	7.76602	8.12431	9.2518	9.28639	9.11866	9.00321	455.007	1.22858	0.157463	7.80233	6.08e-15	1.65e-13
Adck4	665	773	757	1659	1782	1882	2746	9.36687	9.49771	9.56625	11.2319	10.8386	10.5584	10.7067	1432.16	1.37583	0.176481	7.79589	6.4e-15	1.73e-13
B4galt4	352	324	321	541	682	833	1027	8.45103	8.246	8.33111	9.61651	9.45421	9.38368	9.28925	562.271	1.09411	0.140429	7.79118	6.64e-15	1.8e-13
Id1	2021	2273	2207	878	1160	1321	2076	10.969	11.0525	11.1087	10.3144	10.2196	10.0481	10.3035	1667.68	-0.821564	0.105464	-7.78998	6.7e-15	1.81e-13
Nrarp	2434	3007	3238	330	365	945	1458	11.2372	11.456	11.6615	8.90452	8.55412	9.56542	9.79412	1643.5	-2.17327	0.279042	-7.78832	6.79e-15	1.83e-13
Cfl1	21720	23439	24159	8262	12717	15394	24163	14.3943	14.4181	14.5605	13.5476	13.6731	13.5895	13.8433	17946.1	-0.792159	0.101727	-7.78714	6.85e-15	1.84e-13
Orc6	1247	1478	1276	515	673	781	1222	10.2729	10.4319	10.3187	9.54554	9.43507	9.29083	9.53969	1004.89	-0.889456	0.114221	-7.78715	6.85e-15	1.84e-13
Ptchd1	832	1499	881	2062	3009	3646	4377	9.68966	10.4522	9.78483	11.5455	11.5941	11.5119	11.379	2214.87	1.49199	0.191667	7.78427	7.01e-15	1.88e-13
Asphd2	383	547	643	67	120	129	264	8.57247	8.99961	9.33111	6.61605	6.95707	6.70447	7.33607	302.627	-2.06995	0.266028	-7.78093	7.2e-15	1.93e-13
Vmac	446	343	374	570	794	1125	1337	8.79163	8.32795	8.55094	9.69175	9.67329	9.81666	9.66927	673.806	1.147	0.147491	7.77679	7.44e-15	1.99e-13
Hes6	4479	5927	6152	519	704	1099	2979	12.1168	12.4347	12.5873	9.55669	9.49995	9.78296	10.8241	3044.17	-2.36691	0.304548	-7.77186	7.73e-15	2.07e-13
Gm9839	4	10	14	131	86	278	187	2.31192	3.37007	3.90707	7.57619	6.48103	7.80475	6.84224	96.2969	4.07683	0.524672	7.77025	7.83e-15	2.09e-13
Dcaf12l2	136	198	167	259	480	635	753	7.0856	7.53853	7.39251	8.55583	8.94834	8.99279	8.84237	348.224	1.50068	0.1932	7.76749	8.01e-15	2.14e-13
Ssrp1	7839	8098	7752	3153	4891	5232	8168	12.9241	12.8849	12.9207	12.158	12.2947	12.0328	12.2788	6275.76	-0.71604	0.0921967	-7.76644	8.07e-15	2.15e-13
Inppl1	3402	2910	3017	3504	5169	6419	8346	11.7201	11.4087	11.5596	12.3103	12.3745	12.3278	12.3099	4456.44	0.761961	0.0981377	7.76421	8.22e-15	2.18e-13
Cdh22	284	448	361	11	8	23	81	8.14234	8.71219	8.50004	4.08239	3.20422	4.27919	5.65156	172.957	-3.90905	0.503531	-7.76326	8.28e-15	2.2e-13
Hspa12a	2534	3894	3401	343	444	664	1783	11.2952	11.8288	11.7324	8.96015	8.8361	9.0571	10.0841	1817.97	-2.3079	0.297583	-7.75546	8.8e-15	2.33e-13
Lbh	2639	2918	3274	401	538	928	1872	11.3538	11.4127	11.6775	9.18512	9.11259	9.53927	10.1543	1744.63	-1.92766	0.248601	-7.75402	8.9e-15	2.36e-13
Pttg1ip	1120	1265	1286	1357	2003	2506	3099	10.1181	10.2075	10.33	10.9421	11.0072	10.9712	10.8811	1723.88	0.729591	0.094194	7.74562	9.51e-15	2.51e-13
Mvp	146	128	138	226	330	427	499	7.18723	6.91341	7.11913	8.35976	8.40909	8.42165	8.25036	257.114	1.28932	0.166578	7.74004	9.94e-15	2.62e-13
2700094K13Rik	2522	2225	2372	888	1068	1218	1967	11.2884	11.0217	11.2127	10.3307	10.1005	9.93112	10.2257	1725.95	-1.02683	0.132685	-7.73879	1e-14	2.64e-13
Il1rap	143	128	118	280	364	431	491	7.15749	6.91341	6.89501	8.66802	8.55017	8.43507	8.22712	270.392	1.48735	0.192242	7.73685	1.02e-14	2.68e-13
Hist1h3d	6870	9204	12273	1368	1798	3355	5410	12.7338	13.0696	13.5835	10.9538	10.8515	11.392	11.6846	5622	-1.91163	0.247125	-7.7355	1.03e-14	2.7e-13
Umps	2036	2127	2219	773	1087	1451	2158	10.9797	10.9567	11.1165	10.1308	10.1259	10.1834	10.3593	1640.3	-0.815376	0.105405	-7.73562	1.03e-14	2.7e-13
Arhgef17	3528	3008	3008	3569	5354	7420	9483	11.7725	11.4565	11.5553	12.3368	12.4252	12.5368	12.4941	4754.29	0.849201	0.109833	7.73175	1.06e-14	2.78e-13
Fjx1	861	1057	1100	137	180	327	600	9.73903	9.94861	10.1048	7.64046	7.53816	8.03799	8.51548	592.664	-1.94993	0.252552	-7.7209	1.16e-14	3.02e-13
Mex3b	3003	3179	3190	1239	1969	2130	3045	11.5401	11.5362	11.64	10.8109	10.9825	10.7368	10.8557	2476.83	-0.724799	0.0939324	-7.71618	1.2e-14	3.13e-13
2024-09-05	2702	3742	4102	534	668	1082	2221	11.3878	11.7714	12.0027	9.59774	9.42433	9.7605	10.4008	2092.75	-1.8964	0.245973	-7.70978	1.26e-14	3.28e-13
Ptx3	109	67	63	435	643	501	487	6.76895	5.99035	6.00019	9.30234	9.36938	8.65161	8.21536	333.231	2.6709	0.346433	7.70971	1.26e-14	3.28e-13
Wdr78	398	418	342	557	673	1009	1200	8.62775	8.61244	8.42226	9.6585	9.43507	9.65984	9.51351	624.493	1.01269	0.131415	7.70605	1.3e-14	3.38e-13
Hist1h4a	12872	9828	12426	1712	2068	4452	7126	13.6395	13.1642	13.6014	11.2772	11.0532	11.8	12.0819	7031.32	-1.87369	0.243203	-7.70422	1.32e-14	3.42e-13
Tenm3	7326	9338	8861	9523	15421	17379	24140	12.8265	13.0905	13.1136	13.7525	13.9512	13.7645	13.842	12461.1	0.813249	0.105592	7.70177	1.34e-14	3.48e-13
Kcnq5	180	77	78	391	600	744	873	7.48739	6.1881	6.30397	9.14875	9.26968	9.22093	9.05527	395.683	2.39868	0.311596	7.69807	1.38e-14	3.58e-13
Tmsb10	19586	20785	22035	5046	10528	8252	12471	14.2451	14.2447	14.4278	12.8363	13.4006	12.6901	12.8892	13977.9	-1.32915	0.172665	-7.69787	1.38e-14	3.58e-13
9430037G07Rik	65	123	59	2	3	4	3	6.03206	6.85641	5.90708	1.96283	2.02899	2.07136	1.49811	37.423	-4.89106	0.635508	-7.69631	1.4e-14	3.62e-13
Tmem176a	424	540	586	812	1171	1323	1691	8.71882	8.98107	9.19741	10.2017	10.2332	10.0503	10.0078	896.573	1.14747	0.149145	7.69366	1.43e-14	3.69e-13
Zmym3	2581	2532	2374	2480	3454	4430	6110	11.3218	11.2081	11.2139	11.8117	11.793	11.7928	11.8601	3255.28	0.565447	0.0735709	7.68575	1.52e-14	3.92e-13
St5	1832	1691	1533	1927	2832	3320	4502	10.8275	10.626	10.5833	11.4478	11.5066	11.3769	11.4196	2403.89	0.754781	0.0982422	7.68286	1.56e-14	4e-13
Shtn1	431	436	380	128	167	171	260	8.74239	8.67311	8.57384	7.54294	7.43061	7.1077	7.31418	280.032	-1.322	0.17215	-7.67933	1.6e-14	4.11e-13
Erh	2644	2783	2829	1160	1644	1947	2929	11.3565	11.3444	11.4668	10.7159	10.7224	10.6073	10.7997	2213.95	-0.678057	0.088356	-7.67414	1.67e-14	4.27e-13
Vmn2r5	2	11	13	83	99	136	155	1.57662	3.49483	3.80754	6.92217	6.682	6.78	6.57406	67.5476	3.65338	0.47613	7.67309	1.68e-14	4.3e-13
Stxbp2	862	919	935	1291	1785	1862	2623	9.74071	9.74699	9.87056	10.8702	10.841	10.543	10.6406	1415.57	0.941238	0.122744	7.66827	1.74e-14	4.46e-13
Mrc2	1890	1124	1052	2938	4563	4967	6139	10.8724	10.0372	10.0405	12.0561	12.1946	11.9579	11.8669	3094.51	1.65043	0.215267	7.66689	1.76e-14	4.5e-13
Fam214a	468	642	492	701	1036	1342	1633	8.86095	9.23023	8.94564	9.98987	10.0567	10.0709	9.95748	855.491	0.998372	0.130257	7.66463	1.79e-14	4.57e-13
Fbxl20	1927	2168	1787	2303	2996	3662	5085	10.9004	10.9843	10.8043	11.7049	11.5878	11.5183	11.5952	2724.16	0.703336	0.0917959	7.66195	1.83e-14	4.66e-13
Mrps33	490	467	553	155	210	265	374	8.92708	8.77197	9.11394	7.81772	7.75944	7.73598	7.83594	353.243	-1.16048	0.151473	-7.66128	1.84e-14	4.68e-13
Jph4	441	501	495	56	71	160	240	8.77541	8.87314	8.95439	6.36021	6.20792	7.01249	7.19946	274.285	-2.11011	0.275499	-7.65926	1.87e-14	4.75e-13
Kif16b	951	861	722	1227	1769	2185	2456	9.88231	9.65305	9.49805	10.7969	10.828	10.7736	10.5458	1396.16	1.05289	0.137498	7.6575	1.9e-14	4.81e-13
Gucy1b3	555	550	451	139	180	255	394	9.10644	9.00749	8.82037	7.66127	7.53816	7.68075	7.91078	351.833	-1.2787	0.167006	-7.65662	1.91e-14	4.83e-13
Mir135a-2	68	165	96	301	462	519	792	6.09618	7.27705	6.6001	8.77211	8.89331	8.70241	8.91507	318.764	2.09181	0.273451	7.64969	2.01e-14	5.09e-13
Atp1a3	1709	2474	2536	100	157	271	867	10.7273	11.1746	11.3091	7.18896	7.34206	7.76813	9.04534	1138.69	-3.04888	0.398762	-7.64587	2.08e-14	5.24e-13
Ybx1	14108	14564	14761	5325	9115	9411	13564	13.7718	13.7316	13.8498	12.9139	13.1927	12.8797	13.0104	11282.5	-0.781643	0.102242	-7.64505	2.09e-14	5.26e-13
Chaf1b	1235	1175	1187	287	443	550	1009	10.2589	10.1012	10.2145	8.70355	8.83285	8.78591	9.26378	815.125	-1.2773	0.16708	-7.64484	2.09e-14	5.26e-13
Khk	133	118	112	275	346	359	517	7.05366	6.79707	6.82037	8.64209	8.4772	8.1722	8.30132	256.437	1.51643	0.198795	7.62811	2.38e-14	5.99e-13
Sema3a	1574	1178	1202	2293	4396	4812	4567	10.6086	10.1048	10.2326	11.6986	12.1408	11.9121	11.4403	2749.9	1.48946	0.195299	7.62656	2.41e-14	6.05e-13
Cox6c	1528	1524	1587	566	801	797	1113	10.5659	10.4761	10.6332	9.6816	9.68593	9.32004	9.40509	1122.54	-1.03265	0.135443	-7.62426	2.45e-14	6.15e-13
Tmem97	849	954	1029	304	430	545	834	9.71881	9.80086	10.0086	8.78638	8.78998	8.77276	8.98946	688.123	-1.0099	0.13253	-7.6202	2.53e-14	6.34e-13
Ccnf	2128	2165	2424	565	667	953	1817	11.0434	10.9823	11.244	9.67905	9.42217	9.57757	10.1114	1489.14	-1.37311	0.180405	-7.61127	2.71e-14	6.78e-13
Gcnt4	389	927	613	76	100	103	257	8.59484	9.75948	9.26229	6.79615	6.69636	6.38324	7.29754	347.459	-2.45809	0.32337	-7.60147	2.93e-14	7.31e-13
Hn1l	7240	7861	7698	2558	4114	4661	7756	12.8094	12.8421	12.9106	11.8564	12.0452	11.8662	12.2041	5790.03	-0.854859	0.112485	-7.59973	2.97e-14	7.39e-13
Plk4	2125	2974	2149	711	1002	1099	1964	11.0414	11.4401	11.0703	10.0103	10.0086	9.78296	10.2235	1675.32	-1.18247	0.15559	-7.59988	2.96e-14	7.39e-13
Per3	409	368	313	611	682	959	1361	8.66699	8.42915	8.29481	9.79184	9.45421	9.58661	9.69491	636.52	1.16573	0.153441	7.59726	3.02e-14	7.51e-13
Pdap1	2773	2766	2661	985	1623	1802	2756	11.4252	11.3355	11.3785	10.4802	10.7038	10.4957	10.7119	2131.19	-0.77802	0.102409	-7.59715	3.03e-14	7.51e-13
Slc8a3	593	1131	986	106	97	231	386	9.20182	10.0461	9.9471	7.27246	6.65284	7.53888	7.88131	495.505	-2.3765	0.312926	-7.59444	3.09e-14	7.66e-13
Hexa	825	910	933	1117	1702	1817	2461	9.67749	9.73281	9.86747	10.6615	10.7724	10.5077	10.5487	1337.75	0.863845	0.11376	7.59356	3.11e-14	7.7e-13
Ldha	21906	19669	22073	7575	6848	8631	12557	14.4066	14.1651	14.4303	13.4223	12.7802	12.7549	12.8991	14208.8	-1.34918	0.177699	-7.59253	3.14e-14	7.75e-13
Snx33	1207	1193	1055	1256	1822	2234	2875	10.2259	10.1231	10.0446	10.8306	10.8706	10.8056	10.7729	1589.21	0.686284	0.0905463	7.57938	3.47e-14	8.57e-13
Lamc1	3185	2085	2284	3740	6436	8417	9873	11.625	10.928	11.1582	12.4043	12.6907	12.7187	12.5522	4824.68	1.32979	0.175477	7.57813	3.51e-14	8.63e-13
F630111L10Rik	79	85	80	336	274	507	413	6.30956	6.32884	6.34004	8.93046	8.14167	8.66874	7.97845	249.498	2.16469	0.285649	7.57814	3.51e-14	8.63e-13
Defb11	1	7	3	63	57	118	136	0.993751	2.91409	2.00015	6.52818	5.89585	6.57718	6.38752	50.6325	4.52397	0.597253	7.57462	3.6e-14	8.85e-13
Pskh1	1302	1214	1150	1304	1914	2405	3102	10.3351	10.1482	10.1689	10.8847	10.9416	10.9119	10.8825	1686.38	0.685301	0.0905151	7.57113	3.7e-14	9.08e-13
Nudt21	2002	1963	1808	826	1161	1364	1953	10.9554	10.841	10.8212	10.2264	10.2209	10.0943	10.2154	1544.49	-0.685613	0.0905957	-7.56783	3.8e-14	9.3e-13
Ppp1cc	3867	4394	4111	1765	2368	2682	4200	11.9049	12.0031	12.0058	11.3212	11.2486	11.0691	11.3195	3261.15	-0.730478	0.0965616	-7.5649	3.88e-14	9.5e-13
Tspan15	1626	2711	2758	227	264	429	1166	10.6555	11.3066	11.4301	8.36611	8.08823	8.42837	9.4721	1283.1	-2.47479	0.327288	-7.5615	3.98e-14	9.74e-13
Tuba1b	19762	17678	19947	5460	7280	10883	17556	14.258	14.0111	14.2842	12.95	12.8684	13.0893	13.3825	13625.3	-1.10391	0.14603	-7.55945	4.05e-14	9.88e-13
Bub1	2301	3326	2393	753	1077	1088	2050	11.1562	11.6014	11.2254	10.093	10.1126	9.76847	10.2853	1814.62	-1.26653	0.167575	-7.55803	4.09e-14	9.96e-13
Grik5	1881	2465	2175	2414	3468	4424	6158	10.8655	11.1694	11.0877	11.7728	11.7988	11.7909	11.8713	3103.27	0.762204	0.100846	7.55813	4.09e-14	9.96e-13
Nsg1	2289	3150	3331	773	1180	1167	2175	11.1486	11.523	11.7024	10.1308	10.2443	9.86948	10.3706	1969.58	-1.3117	0.173591	-7.5563	4.15e-14	1.01e-12
Fbxw7	1773	2463	1814	710	969	1193	1679	10.7803	11.1682	10.8259	10.0083	9.96032	9.90123	9.99752	1481.13	-0.970222	0.128418	-7.5552	4.18e-14	1.02e-12
BC064078	448	618	552	11	8	67	90	8.79807	9.17535	9.11133	4.08239	3.20422	5.77208	5.80069	255.945	-3.95708	0.5239	-7.55312	4.25e-14	1.03e-12
Traip	619	839	702	192	269	286	539	9.26362	9.61576	9.45757	8.12532	8.1152	7.8455	8.36125	481.624	-1.33208	0.176449	-7.54936	4.37e-14	1.06e-12
Alyref	2459	2931	2883	933	1361	1248	2140	11.2519	11.4191	11.494	10.402	10.45	9.96619	10.3472	1966.34	-1.09097	0.144526	-7.54863	4.4e-14	1.06e-12
Nrcam	3377	5942	5191	584	976	1667	2788	11.7094	12.4384	12.3423	9.72671	9.9707	10.3835	10.7286	2845.33	-1.94383	0.257564	-7.54697	4.46e-14	1.08e-12
Ep300	5469	6026	5498	5148	7300	9712	12907	12.4048	12.4586	12.4251	12.8652	12.8724	12.9251	12.9388	7069.86	0.470663	0.0623873	7.54422	4.55e-14	1.1e-12
Gpx8	818	831	771	1065	1499	1753	2082	9.66521	9.60195	9.59265	10.5928	10.5892	10.456	10.3076	1216.63	0.86883	0.115175	7.54353	4.57e-14	1.1e-12
Bcl2	2177	2561	2027	673	854	1302	2021	11.0763	11.2245	10.986	9.93112	9.77826	10.0272	10.2647	1605.46	-1.08739	0.144174	-7.54222	4.62e-14	1.11e-12
Tuba1a	70326	83777	101944	11717	18908	28658	57589	16.0893	16.2557	16.6376	14.0516	14.2453	14.4861	15.0963	51637.3	-1.82056	0.241511	-7.5382	4.76e-14	1.14e-12
Epha6	353	922	590	2330	2090	3622	3641	8.45512	9.75169	9.20721	11.7217	11.0685	11.5024	11.1135	1865.82	2.14604	0.284708	7.53768	4.78e-14	1.15e-12
Tsc22d2	2141	2183	1800	2375	3117	3942	5332	11.0522	10.9942	10.8148	11.7493	11.6449	11.6245	11.6636	2850.57	0.712877	0.0947322	7.52518	5.26e-14	1.26e-12
Dek	5793	8164	5687	1947	3147	3142	5161	12.4878	12.8966	12.4739	11.4627	11.6587	11.2974	11.6166	4615.28	-1.11881	0.148679	-7.52499	5.27e-14	1.26e-12
Marcks	33048	37768	33744	11246	19125	24477	35036	14.9998	15.1063	15.0426	13.9924	14.2618	14.2586	14.3793	26797.3	-0.82104	0.109159	-7.52152	5.41e-14	1.29e-12
2810428I15Rik	708	651	719	253	314	403	571	9.45713	9.25028	9.49205	8.52211	8.33761	8.33845	8.44421	508.233	-0.99574	0.132484	-7.51596	5.65e-14	1.35e-12
Ncaph2	4978	4208	4621	1767	2588	3026	4366	12.2691	11.9407	12.1745	11.3228	11.3767	11.2431	11.3754	3567.75	-0.805015	0.107145	-7.51336	5.76e-14	1.37e-12
Il17rd	1214	1000	905	1545	2004	2587	3132	10.2342	9.86872	9.82356	11.1292	11.0079	11.0171	10.8963	1697.44	1.02657	0.136715	7.50886	5.96e-14	1.42e-12
Crx	1867	2396	2043	342	549	803	1531	10.8548	11.1284	10.9974	8.95594	9.14174	9.33085	9.86453	1314.95	-1.63161	0.217308	-7.50828	5.99e-14	1.42e-12
B930041F14Rik	321	318	252	387	689	806	1077	8.31843	8.21912	7.98319	9.13394	9.46892	9.33622	9.35772	515.414	1.15224	0.153472	7.50778	6.01e-14	1.43e-12
Cd84	34	23	29	96	141	162	187	5.11712	4.4906	4.90708	7.13048	7.188	7.03028	6.84224	91.7283	2.23013	0.297137	7.50541	6.12e-14	1.45e-12
Abcd2	753	1033	835	215	293	365	679	9.54591	9.91551	9.70755	8.288	8.23806	8.19603	8.69348	579.661	-1.36257	0.18156	-7.5048	6.15e-14	1.46e-12
Prkcz	453	543	471	166	205	261	392	8.81405	8.98904	8.88284	7.91621	7.72484	7.71414	7.90347	348.9	-1.0851	0.144599	-7.50423	6.18e-14	1.46e-12
Rplp1	14887	11469	12984	4720	5231	8100	9831	13.8493	13.387	13.6648	12.74	12.3917	12.6633	12.5461	9471.29	-1.05584	0.140708	-7.50375	6.2e-14	1.46e-12
Lgals12	11	42	28	162	183	211	317	3.57349	5.33003	4.85817	7.88116	7.56188	7.40896	7.59852	129.354	2.90595	0.387306	7.50299	6.24e-14	1.47e-12
Gria1	176	451	276	756	1186	1466	1730	7.45515	8.7218	8.11394	10.0987	10.2516	10.1982	10.0406	811.672	1.96412	0.261866	7.5005	6.36e-14	1.5e-12
Rtkn	959	805	789	1050	1528	1900	2436	9.89438	9.55615	9.6259	10.5723	10.6169	10.5721	10.534	1287.82	0.874393	0.116697	7.49286	6.74e-14	1.58e-12
Smad6	552	469	437	711	887	1325	1526	9.09863	8.77813	8.77498	10.0103	9.83289	10.0525	9.85981	802.945	1.05026	0.14017	7.49276	6.74e-14	1.58e-12
Eif2ak4	1322	1473	1197	1636	2350	2682	3421	10.3571	10.427	10.2266	11.2117	11.2376	11.0691	11.0236	1934.38	0.79737	0.106429	7.49205	6.78e-14	1.59e-12
Cnr1	1128	2512	2000	385	365	545	881	10.1283	11.1966	10.9667	9.12648	8.55412	8.77276	9.06841	1105.46	-1.93661	0.258524	-7.49103	6.83e-14	1.6e-12
Col18a1	4542	4230	4178	5317	8343	8201	13536	12.1369	11.9482	12.0291	12.9118	13.065	12.6812	13.0074	6554.75	0.882567	0.117839	7.48958	6.91e-14	1.62e-12
Fam83d	820	906	874	186	290	413	694	9.66873	9.72646	9.77333	8.07968	8.22327	8.3737	8.72492	578.045	-1.3485	0.180115	-7.4869	7.05e-14	1.65e-12
Lig1	4237	5174	5138	1277	2077	2200	4261	12.0366	12.2388	12.3275	10.8545	11.0595	10.7835	11.3403	3376.08	-1.18037	0.157691	-7.48532	7.14e-14	1.66e-12
Mir3058	14	23	17	88	85	154	167	3.8952	4.4906	4.17011	7.00588	6.46434	6.95779	6.68056	73.8086	2.64834	0.354174	7.4775	7.57e-14	1.76e-12
Tcf7	490	285	263	770	1209	1331	1763	8.92708	8.06162	8.04459	10.1252	10.2793	10.059	10.0679	826.541	1.73088	0.231512	7.4764	7.64e-14	1.78e-12
Cntfr	1567	2286	2300	431	745	978	1495	10.6022	11.0607	11.1682	9.28903	9.5815	9.61488	9.83023	1360.59	-1.37127	0.183642	-7.46711	8.2e-14	1.9e-12
Synpr	101	242	151	374	613	1016	1226	6.66002	7.82662	7.24812	9.08474	9.30055	9.6698	9.54439	481.191	2.10143	0.281447	7.46654	8.23e-14	1.91e-12
Bco2	1	0	2	60	119	118	163	0.993751	0	1.58509	6.45857	6.9451	6.57718	6.64593	60.853	6.68935	0.896063	7.46527	8.31e-14	1.93e-12
Rundc3a	1302	2293	2365	353	502	522	1166	10.3351	11.0651	11.2084	9.00152	9.01286	8.7107	9.4721	1192.58	-1.84267	0.246921	-7.4626	8.48e-14	1.96e-12
Rnf26	1733	1970	1783	574	1000	1016	1667	10.7474	10.8462	10.8011	9.70182	10.0057	9.6698	9.98718	1354.18	-0.949398	0.12723	-7.46204	8.52e-14	1.97e-12
Syp	1632	2137	2058	94	153	245	817	10.6608	10.9635	11.0079	7.10032	7.30506	7.62332	8.95981	998.802	-2.93364	0.393183	-7.46125	8.57e-14	1.98e-12
Hcn1	170	266	156	408	552	844	820	7.4054	7.96247	7.29481	9.21005	9.14959	9.40258	8.96509	435.908	1.60793	0.215573	7.45885	8.73e-14	2.01e-12
Atl1	536	944	909	101	160	221	431	9.05628	9.78567	9.82992	7.20322	7.3692	7.47538	8.03976	460.757	-2.03928	0.273489	-7.45653	8.88e-14	2.05e-12
Zic2	2216	4886	3775	7894	12892	12484	17141	11.1019	12.1561	11.8828	13.4818	13.6928	13.2873	13.348	8344.14	1.68215	0.225659	7.45436	9.03e-14	2.08e-12
Efna2	1003	1194	1137	280	497	620	948	9.95903	10.1243	10.1525	8.66802	8.99845	8.95837	9.17396	785.418	-1.11716	0.149887	-7.45337	9.1e-14	2.09e-12
Sipa1l1	3537	3633	3188	3398	4805	6109	7842	11.7762	11.7288	11.6391	12.2659	12.2691	12.2564	12.22	4441.31	0.536228	0.0719988	7.44774	9.5e-14	2.18e-12
Elavl2	1392	2446	1798	306	467	516	1195	10.4315	11.1582	10.8132	8.79582	8.90881	8.69406	9.5075	1128.94	-1.81857	0.244205	-7.44689	9.56e-14	2.19e-12
Gldc	5344	7974	6981	1504	2638	3142	5417	12.3715	12.8627	12.7696	11.0904	11.4043	11.2974	11.6864	4564.05	-1.29764	0.174341	-7.44312	9.83e-14	2.25e-12
Cyp4f17	128	169	118	228	323	418	532	6.9988	7.31138	6.89501	8.37243	8.37825	8.39101	8.34245	258.469	1.29533	0.174082	7.44093	1e-13	2.28e-12
Gria4	705	1491	1100	129	110	253	471	9.45102	10.4445	10.1048	7.55411	6.8326	7.66944	8.16733	597.147	-2.42779	0.326274	-7.44096	1e-13	2.28e-12
Hist1h3f	14847	15790	19422	1596	2726	5746	9258	13.8455	13.8482	14.2457	11.1761	11.4516	12.168	12.4595	9635.01	-2.08665	0.280708	-7.43353	1.06e-13	2.41e-12
Sdk1	1302	1793	1844	2241	3380	3825	5355	10.3351	10.7104	10.8496	11.6656	11.7617	11.5811	11.6698	2676.82	1.02317	0.137721	7.42931	1.09e-13	2.48e-12
Lrrc49	2161	3417	2786	830	1100	1367	2210	11.0656	11.6404	11.4447	10.2333	10.1431	10.0975	10.3936	1933.77	-1.18262	0.159193	-7.4288	1.1e-13	2.49e-12
Exo1	1605	2390	1964	472	715	897	1594	10.6367	11.1248	10.9405	9.41993	9.52228	9.49032	9.92264	1334.11	-1.31147	0.176585	-7.42685	1.11e-13	2.53e-12
Ptp4a2	9949	9664	8989	4454	6350	7605	10495	13.268	13.14	13.1343	12.6563	12.6713	12.5723	12.6404	7999.84	-0.547646	0.0737782	-7.42287	1.15e-13	2.6e-12
Pcx	1263	1102	1226	431	534	647	1037	10.2913	10.0087	10.2611	9.28903	9.10185	9.01975	9.3032	874.411	-1.01155	0.136391	-7.41657	1.2e-13	2.72e-12
Vav1	42	27	21	116	168	179	218	5.41403	4.71239	4.45962	7.40172	7.43918	7.17319	7.06174	105.655	2.39201	0.322583	7.41519	1.21e-13	2.75e-12
Cd86	4	8	4	51	74	72	115	2.31192	3.08261	2.32208	6.227	6.26683	5.87408	6.14869	43.9281	3.73975	0.504512	7.41261	1.24e-13	2.8e-12
Aurkb	1724	2097	2051	393	549	739	1536	10.7399	10.9362	11.003	9.1561	9.14174	9.21121	9.86922	1256.71	-1.51752	0.204972	-7.40356	1.33e-13	2.99e-12
C330027C09Rik	2420	3134	1861	663	872	1045	1824	11.2289	11.5157	10.8628	9.90955	9.80832	9.71036	10.1169	1648.94	-1.33456	0.180277	-7.40279	1.33e-13	3e-12
Mthfd1	2285	2112	2247	774	1246	1587	2172	11.1461	10.9465	11.1346	10.1327	10.3227	10.3126	10.3686	1721.84	-0.790664	0.106874	-7.39811	1.38e-13	3.11e-12
Rasl10b	2540	2603	2958	904	1288	1213	2174	11.2987	11.2479	11.5311	10.3565	10.3705	9.9252	10.3699	1924.95	-1.09917	0.148648	-7.39443	1.42e-13	3.19e-12
Chchd1	1125	987	1029	341	530	524	680	10.1245	9.84986	10.0086	8.95173	9.09102	8.7162	8.69559	740.764	-1.13157	0.153087	-7.39168	1.45e-13	3.25e-12
Nhp2	991	949	1127	370	493	638	887	9.94168	9.79328	10.1397	9.06925	8.98681	8.99958	9.07818	763.305	-0.932897	0.126294	-7.3867	1.51e-13	3.37e-12
Slc13a3	9	14	2	139	200	129	147	3.31066	3.81507	1.58509	7.66127	7.68938	6.70447	6.49844	93.5088	4.21331	0.570709	7.3826	1.55e-13	3.48e-12
Dagla	204	185	155	261	399	505	718	7.66702	7.4411	7.2856	8.5669	8.68228	8.66305	8.77386	323.852	1.2064	0.163435	7.38153	1.56e-13	3.5e-12
Rdh10	992	1436	1054	1483	2428	3277	4911	9.94314	10.3903	10.0432	11.0702	11.2847	11.3581	11.545	2044.69	1.18636	0.160862	7.375	1.64e-13	3.67e-12
Snrpb	5151	5125	5286	2332	3104	3773	5662	12.3184	12.225	12.3684	11.723	11.6389	11.5613	11.7502	4231.81	-0.635971	0.0862335	-7.37498	1.64e-13	3.67e-12
Cfap44	15	14	12	59	81	107	128	3.98826	3.81507	3.70062	6.4346	6.39561	6.43756	6.30113	55.8208	2.63824	0.358247	7.36431	1.78e-13	3.97e-12
Zic5	450	917	726	1459	2150	2176	3317	8.80449	9.74385	9.50601	11.0466	11.1093	10.7676	10.9791	1516.3	1.57797	0.214416	7.35936	1.85e-13	4.11e-12
Lrrc4c	392	844	456	1309	1982	2060	2798	8.60589	9.62432	8.83624	10.8902	10.992	10.6887	10.7337	1337.36	1.7403	0.236576	7.35619	1.89e-13	4.21e-12
Fstl1	8210	5459	5162	10022	15668	20819	23047	12.9908	12.3161	12.3342	13.8262	13.9741	14.025	13.7751	11956.4	1.32029	0.179488	7.35584	1.9e-13	4.21e-12
Txnrd1	5710	6360	6113	2262	3592	3918	6339	12.467	12.5364	12.5781	11.679	11.8495	11.6157	11.9131	4751.15	-0.758993	0.103204	-7.35432	1.92e-13	4.25e-12
Tlr7	34	27	14	99	170	191	198	5.11712	4.71239	3.90707	7.17456	7.45615	7.26618	6.924	99.6566	2.60078	0.353801	7.35096	1.97e-13	4.36e-12
Rnf144b	856	1193	1167	64	68	266	362	9.73064	10.1231	10.19	6.55065	6.1465	7.74139	7.7891	558.917	-2.79974	0.380928	-7.34979	1.99e-13	4.39e-12
Gfap	19	24	22	65	128	226	198	4.31003	4.54932	4.52375	6.57279	7.04945	7.50748	6.924	88.5625	2.64813	0.360327	7.34925	1.99e-13	4.4e-12
Asph	1815	2321	1859	2966	4080	4484	5452	10.814	11.0826	10.8613	12.0698	12.0332	11.8103	11.6957	3183.05	0.985059	0.134082	7.34672	2.03e-13	4.48e-12
Rhoh	16	15	30	81	124	138	202	4.07568	3.90776	4.95438	6.88727	7.004	6.80087	6.95262	80.672	2.58643	0.352105	7.34561	2.05e-13	4.51e-12
Cdh11	8329	11424	8040	15287	24272	22919	28712	13.0116	13.3813	12.9734	14.4353	14.6056	14.1637	14.0922	16478.6	1.20394	0.163972	7.34235	2.1e-13	4.62e-12
Ssc4d	85	59	62	195	270	284	332	6.41389	5.80998	5.97747	8.14761	8.12053	7.83542	7.66488	178.575	1.87691	0.255635	7.34217	2.1e-13	4.62e-12
P3h3	831	962	808	1341	1670	1759	2765	9.68793	9.81289	9.66019	10.925	10.745	10.4609	10.7166	1391.65	0.997555	0.135954	7.33743	2.18e-13	4.78e-12
Tpra1	462	416	525	630	988	1319	1472	8.84237	8.60554	9.03911	9.83597	9.98831	10.0459	9.80789	787.588	1.08533	0.147933	7.33659	2.19e-13	4.8e-12
Lfng	1096	1533	1639	81	245	422	560	10.0868	10.4845	10.6797	6.88727	7.98088	8.40471	8.41623	780.769	-2.39751	0.327057	-7.33057	2.29e-13	5.02e-12
Dpysl3	24946	32298	30504	2774	4654	9152	17276	14.5941	14.8806	14.897	11.9733	12.2231	12.8394	13.3593	16807	-2.09643	0.286007	-7.33002	2.3e-13	5.03e-12
Pnpla2	351	309	320	400	692	864	1070	8.44694	8.17785	8.32662	9.18153	9.47518	9.43632	9.34833	538.431	1.04735	0.142884	7.33007	2.3e-13	5.03e-12
Gpsm2	2054	2363	2129	884	1290	1431	2244	10.9924	11.1084	11.0568	10.3242	10.3728	10.1634	10.4156	1723.41	-0.732518	0.0999732	-7.32715	2.35e-13	5.13e-12
Nckap1l	128	63	109	382	484	514	555	6.9988	5.90299	6.78155	9.11521	8.96028	8.68847	8.40333	314.145	2.19366	0.299454	7.32555	2.38e-13	5.18e-12
Aspm	5336	6385	4433	1890	2331	2656	4511	12.3693	12.5421	12.1146	11.4199	11.2259	11.0551	11.4225	3854.2	-1.06574	0.145545	-7.32237	2.44e-13	5.3e-12
Rtkn2	994	1202	1289	185	345	438	824	9.94604	10.1339	10.3333	8.07194	8.47304	8.45824	8.97209	730.696	-1.61404	0.220564	-7.31778	2.52e-13	5.48e-12
Pogz	3718	4482	3676	3919	6061	7563	10415	11.8482	12.0317	11.8445	12.4717	12.6041	12.5643	12.6293	5376.31	0.657358	0.089858	7.31552	2.56e-13	5.57e-12
Egln1	2888	3097	3139	1337	1982	2410	3355	11.4838	11.4985	11.6167	10.9207	10.992	10.9149	10.9955	2525.78	-0.578351	0.0790597	-7.31537	2.57e-13	5.57e-12
Ddx26b	905	1627	1369	2924	3308	4008	5002	9.81086	10.5703	10.4202	12.0493	11.7307	11.6485	11.5715	2650.48	1.45871	0.199505	7.31165	2.64e-13	5.72e-12
Arhgap18	587	430	369	722	1158	1533	1804	9.18717	8.65317	8.53157	10.0324	10.2172	10.2627	10.101	886.987	1.33799	0.18303	7.31022	2.67e-13	5.77e-12
Tmem8	223	266	284	386	499	626	861	7.79489	7.96247	8.15501	9.13022	9.00423	8.97224	9.03534	427.489	1.0594	0.144948	7.30888	2.69e-13	5.82e-12
Ccnd1	61759	86423	85619	12368	18874	23000	56793	15.9019	16.3005	16.3859	14.1296	14.2427	14.1688	15.0762	47671.5	-1.75002	0.239486	-7.30741	2.72e-13	5.88e-12
Gpr85	522	862	686	1243	1738	1764	2584	9.01817	9.65473	9.42436	10.8156	10.8025	10.465	10.619	1286.63	1.2928	0.176936	7.30662	2.74e-13	5.9e-12
Pkia	3148	3530	2929	1344	2011	2296	3346	11.6082	11.6873	11.5169	10.9282	11.0129	10.845	10.9916	2585.29	-0.661108	0.0905367	-7.3021	2.83e-13	6.1e-12
Pax2	248	68	262	3	13	9	4	7.94753	6.01139	8.03911	2.41883	3.84316	3.03674	1.77946	89.7969	-4.81899	0.660206	-7.29922	2.89e-13	6.22e-12
Chst11	1174	1428	1220	309	467	693	1088	10.1859	10.3823	10.254	8.80986	8.90881	9.11866	9.37236	879.365	-1.20496	0.165115	-7.29769	2.93e-13	6.29e-12
Akap12	3082	2873	2848	244	421	1109	1352	11.5776	11.3903	11.4764	8.46999	8.75953	9.79601	9.68535	1662.94	-2.19467	0.300871	-7.29438	3e-13	6.44e-12
Fzd2	1822	1529	1429	1886	2855	3530	4530	10.8196	10.4808	10.482	11.4168	11.5183	11.4653	11.4285	2386.59	0.854296	0.117147	7.29253	3.04e-13	6.52e-12
Hint1	4121	3997	4356	1500	2314	2145	3266	11.9966	11.8665	12.0893	11.0866	11.2153	10.7469	10.9568	3064.38	-0.977376	0.134049	-7.29116	3.07e-13	6.58e-12
Zfp41	2908	3576	3627	1080	1624	1914	3214	11.4938	11.706	11.8252	10.6129	10.7047	10.5827	10.9336	2485.47	-0.966235	0.132657	-7.28372	3.25e-13	6.94e-12
Dpp6	1170	2044	1890	184	242	330	921	10.181	10.8993	10.8851	8.06414	7.96318	8.05112	9.13235	944.735	-2.30033	0.315848	-7.28305	3.26e-13	6.97e-12
Gpr171	26	37	26	176	127	235	220	4.74283	5.152	4.75507	8.00026	7.03822	7.56351	7.07482	119.069	2.611	0.358713	7.27878	3.37e-13	7.18e-12
Sgol2a	1930	2232	1634	673	754	885	1530	10.9026	11.0262	10.6753	9.93112	9.5988	9.47092	9.86358	1353.37	-1.15045	0.158104	-7.27651	3.43e-13	7.3e-12
Rab3a	687	991	1077	197	308	351	632	9.41376	9.85569	10.0743	8.16228	8.30986	8.1398	8.59025	592.581	-1.49482	0.205455	-7.27562	3.45e-13	7.33e-12
Cks1b	1963	1855	1985	687	1028	1134	1892	10.9271	10.7594	10.9558	9.9608	10.0455	9.82814	10.1697	1466.08	-0.877299	0.120587	-7.27522	3.46e-13	7.35e-12
Spag16	107	177	128	353	567	499	604	6.74248	7.3777	7.01142	9.00152	9.1882	8.64585	8.52504	338.989	1.80051	0.247519	7.27424	3.48e-13	7.39e-12
H2afy2	3772	4394	4745	1372	2297	2186	3616	11.869	12.0031	12.2127	10.958	11.2047	10.7742	11.1036	3132.67	-1.01711	0.139912	-7.26966	3.6e-13	7.64e-12
Ctdsp1	3341	2796	2724	3454	4738	6368	8091	11.694	11.3511	11.4122	12.2895	12.2489	12.3163	12.2651	4280.94	0.785948	0.108127	7.26876	3.63e-13	7.68e-12
Rtn2	995	1228	1374	160	199	360	734	9.94749	10.1647	10.4254	7.86332	7.68219	8.1762	8.80558	701.714	-1.99262	0.274312	-7.26406	3.76e-13	7.94e-12
Mdga2	421	646	461	42	68	151	226	8.7086	9.23917	8.85194	5.95101	6.1465	6.92964	7.11335	280.703	-2.32956	0.320748	-7.26289	3.79e-13	8e-12
Aifm3	52	78	54	236	314	219	442	5.71563	6.20646	5.78155	8.42204	8.33761	7.46234	8.07598	192.988	2.21425	0.304887	7.26252	3.8e-13	8.02e-12
Pard6b	482	462	418	682	1023	1034	1358	8.90338	8.75648	8.711	9.95027	10.0385	9.69511	9.69173	752.987	1.05802	0.145826	7.25533	4.01e-13	8.44e-12
Spaca6	478	622	373	820	1021	1623	1818	8.89138	9.18464	8.54709	10.2159	10.0357	10.3449	10.1122	910.592	1.28438	0.177148	7.25034	4.16e-13	8.75e-12
Ssh3	324	227	181	512	668	855	1076	8.33181	7.73473	7.50799	9.53713	9.42433	9.42123	9.35638	522.195	1.53707	0.21204	7.24895	4.2e-13	8.83e-12
Pafah1b3	2505	2722	2887	1050	1327	1860	2738	11.2787	11.3124	11.496	10.5723	10.4135	10.5414	10.7025	2092.79	-0.804627	0.111053	-7.24542	4.31e-13	9.05e-12
Slbp	2078	2507	2144	929	1396	1565	2178	11.0092	11.1938	11.067	10.3958	10.4866	10.2924	10.3726	1785.67	-0.705636	0.0973979	-7.24488	4.33e-13	9.08e-12
Kif23	2308	3146	2266	784	991	1156	2162	11.1605	11.5212	11.1468	10.1512	9.99268	9.85583	10.362	1783.28	-1.18564	0.163723	-7.24171	4.43e-13	9.28e-12
Ephb4	2443	1620	1559	3654	5046	5501	6803	11.2425	10.5641	10.6075	12.3707	12.3397	12.1052	12.015	3677.01	1.3752	0.189959	7.23944	4.51e-13	9.43e-12
Kctd1	787	706	670	813	1182	1488	1978	9.60954	9.3671	9.39036	10.2035	10.2467	10.2197	10.2337	1034.43	0.766599	0.105951	7.23538	4.64e-13	9.7e-12
Pdp1	849	1106	842	322	357	508	749	9.71881	10.0139	9.71958	8.86919	8.52223	8.67157	8.8347	661.946	-1.09706	0.151653	-7.23401	4.69e-13	9.79e-12
Mapk8ip2	1485	2178	2425	246	271	369	1118	10.5247	10.9909	11.2446	8.48174	8.12584	8.2117	9.41154	1131.08	-2.29423	0.317228	-7.23213	4.75e-13	9.91e-12
Lsm4	1830	1793	2189	571	967	1109	1692	10.8259	10.7104	11.0969	9.69427	9.95735	9.79601	10.0086	1412.29	-1.01687	0.140629	-7.23088	4.8e-13	9.99e-12
Mxra7	2342	2717	2874	341	762	1228	1606	11.1816	11.3098	11.4895	8.95173	9.61401	9.94291	9.93345	1645.71	-1.66894	0.230854	-7.22943	4.85e-13	1.01e-11
Hyls1	660	960	780	250	363	403	604	9.356	9.80989	9.60937	8.50494	8.54621	8.33845	8.52504	563.463	-1.1267	0.155885	-7.22777	4.91e-13	1.02e-11
Ccdc124	1087	1091	1240	380	595	736	1057	10.0749	9.99424	10.2775	9.10766	9.25763	9.20536	9.33072	859.596	-0.891641	0.123369	-7.22746	4.92e-13	1.02e-11
Fyb	56	37	35	180	234	249	240	5.82059	5.152	5.17011	8.03256	7.91488	7.64657	7.19946	145.737	2.33837	0.323589	7.22636	4.96e-13	1.03e-11
Tma7	2567	2366	2613	862	1447	1515	2329	11.3139	11.1103	11.3522	10.2879	10.5383	10.2456	10.4692	1909.94	-0.872734	0.120779	-7.22587	4.98e-13	1.03e-11
Doc2b	855	571	552	84	105	203	347	9.72896	9.06144	9.11133	6.9393	6.76608	7.35353	7.72833	380.554	-2.08752	0.288954	-7.2244	5.03e-13	1.04e-11
Rad21	10487	10133	9304	3970	6335	6628	9863	13.3439	13.2083	13.184	12.4904	12.6679	12.374	12.5508	7910.29	-0.723623	0.100174	-7.22366	5.06e-13	1.05e-11
Mcm3	4780	5340	5428	1713	2629	2881	5153	12.2106	12.2843	12.4067	11.2781	11.3994	11.1723	11.6144	3866.58	-0.927672	0.12848	-7.22038	5.18e-13	1.07e-11
Sez6	202	320	249	369	640	778	1042	7.65287	8.22814	7.96598	9.06535	9.36264	9.28529	9.31013	479.502	1.29574	0.179516	7.218	5.28e-13	1.09e-11
Dbi	1711	1809	1806	693	1090	1125	1656	10.7289	10.7232	10.8196	9.97333	10.1299	9.81666	9.97764	1383.58	-0.781484	0.108291	-7.2165	5.33e-13	1.1e-11
Gins1	620	811	776	225	254	326	567	9.26594	9.56685	9.60196	8.35338	8.03273	8.03359	8.4341	501.141	-1.26454	0.175248	-7.21574	5.36e-13	1.1e-11
Shisa2	2254	2880	2108	3569	5631	5644	6949	11.1264	11.3938	11.0425	12.3368	12.4979	12.1422	12.0456	4009.92	1.06965	0.148248	7.21528	5.38e-13	1.11e-11
Fanci	786	1111	909	265	282	416	707	9.60771	10.0204	9.82992	8.58878	8.18305	8.38411	8.75164	624.453	-1.33869	0.185598	-7.21284	5.48e-13	1.12e-11
Pcbp4	8535	9943	10574	2370	3136	4328	8497	13.0468	13.181	13.3686	11.7463	11.6537	11.7592	12.3357	6541.36	-1.30477	0.18101	-7.20827	5.67e-13	1.16e-11
4931406C07Rik	519	504	486	735	1097	1172	1403	9.00987	8.88173	8.92797	10.0581	10.1391	9.87564	9.73871	818.193	1.01898	0.141418	7.20544	5.79e-13	1.18e-11
Eif2ak2	513	304	231	1072	1385	1478	1801	8.99312	8.15439	7.85817	10.6022	10.4752	10.21	10.0986	941.705	1.94296	0.269706	7.204	5.85e-13	1.2e-11
Fignl1	2230	2737	2207	958	1218	1354	2147	11.111	11.3203	11.1087	10.4401	10.29	10.0837	10.3519	1800.67	-0.889169	0.12344	-7.20326	5.88e-13	1.2e-11
Arsk	201	277	230	438	605	714	759	7.64575	8.0207	7.85194	9.31224	9.28163	9.16165	8.8538	446.608	1.31524	0.18259	7.20324	5.88e-13	1.2e-11
Dclk1	4538	5406	4700	1375	1839	2852	4571	12.1356	12.302	12.1989	10.9611	10.884	11.1577	11.4415	3479.34	-1.08626	0.150843	-7.20127	5.97e-13	1.22e-11
Tnfaip8	1386	1566	1309	2479	3574	3242	4311	10.4252	10.5152	10.3555	11.8111	11.8422	11.3426	11.3571	2493.75	1.17307	0.162918	7.20035	6.01e-13	1.22e-11
Usp49	1314	1631	1478	1542	2330	2796	3976	10.3483	10.5739	10.5306	11.1264	11.2252	11.1291	11.2404	2038.15	0.693728	0.0964403	7.19334	6.32e-13	1.29e-11
Nfam1	51	27	42	128	169	209	252	5.68816	4.71239	5.42645	7.54294	7.44769	7.3953	7.26938	119.607	2.11345	0.294062	7.18707	6.62e-13	1.34e-11
Nup50	4064	4546	4483	1656	2674	2980	4582	11.9765	12.0521	12.1308	11.2293	11.4238	11.221	11.445	3461.6	-0.721146	0.100338	-7.18716	6.62e-13	1.34e-11
Syngr2	471	583	559	654	920	1122	1483	8.87014	9.09139	9.12948	9.88985	9.88554	9.81281	9.81862	789.461	0.816729	0.113647	7.18656	6.64e-13	1.35e-11
Fyn	3090	3568	3516	1019	1484	2135	3301	11.5813	11.7027	11.7803	10.5291	10.5747	10.7402	10.9721	2494.59	-0.974972	0.135711	-7.18418	6.76e-13	1.37e-11
Stk32b	163	262	258	12	7	41	48	7.3451	7.9407	8.017	4.20081	3.03376	5.08019	4.91627	112.646	-3.32629	0.463421	-7.17768	7.09e-13	1.43e-11
Tmod2	3497	5489	4283	840	1184	1804	3339	11.7598	12.324	12.0649	10.2506	10.2492	10.4973	10.9886	2818.06	-1.53848	0.214379	-7.17645	7.15e-13	1.44e-11
Agap3	3591	3377	3609	1275	1630	2290	3585	11.7981	11.6234	11.818	10.8522	10.71	10.8413	11.0911	2678.95	-0.868769	0.121069	-7.17582	7.19e-13	1.45e-11
Pcdh11x	233	265	154	612	572	883	942	7.85789	7.95706	7.27632	9.7942	9.20085	9.46766	9.16482	508.044	1.70362	0.237495	7.17329	7.32e-13	1.47e-11
Lpcat3	504	624	611	686	982	1271	1588	8.96764	9.18927	9.25758	9.9587	9.97953	9.99251	9.91721	851.914	0.819073	0.114205	7.17196	7.39e-13	1.49e-11
Crabp2	3742	3884	4343	1368	2185	2059	2711	11.8575	11.8251	12.085	10.9538	11.1326	10.688	10.6882	2880.71	-1.05123	0.14659	-7.17121	7.43e-13	1.49e-11
C3ar1	61	27	19	147	261	308	359	5.94187	4.71239	4.32211	7.74161	8.0718	7.95197	7.77715	157.612	2.7608	0.38501	7.17072	7.46e-13	1.5e-11
Rnd2	851	848	1023	267	370	464	776	9.7222	9.63113	10.0002	8.5996	8.57369	8.54121	8.88568	640.338	-1.13577	0.158496	-7.16593	7.73e-13	1.55e-11
Pbx3	1613	1828	1602	489	705	1120	1537	10.6439	10.7383	10.6468	9.47091	9.50199	9.81024	9.87016	1226.1	-1.00063	0.139663	-7.16459	7.8e-13	1.56e-11
Cd83	75	82	50	195	228	240	438	6.23557	6.27766	5.67262	8.14761	7.87756	7.59373	8.06291	176.396	1.85914	0.259618	7.16108	8e-13	1.6e-11
Gngt2	231	188	211	22	38	22	78	7.84551	7.46417	7.72811	5.03917	5.32295	4.21844	5.59821	112.748	-2.5873	0.361492	-7.15727	8.23e-13	1.64e-11
Jph3	227	299	333	52	77	75	157	7.82042	8.13055	8.3839	6.25464	6.32344	5.93199	6.59237	172.078	-1.84455	0.257751	-7.15631	8.29e-13	1.65e-11
Hist1h3i	5225	8320	11246	1806	1954	3065	4654	12.339	12.9239	13.4574	11.3543	10.9715	11.2616	11.4675	5114.6	-1.70302	0.238009	-7.15526	8.35e-13	1.67e-11
Cadm3	2172	3518	3280	228	338	566	1554	11.073	11.6824	11.6801	8.37243	8.44355	8.82719	9.88601	1619.22	-2.48339	0.347213	-7.15235	8.53e-13	1.7e-11
Vav3	783	1063	823	1419	1994	2401	2488	9.6022	9.95677	9.68669	11.0065	11.0007	10.9095	10.5644	1519.87	1.12336	0.157139	7.14885	8.75e-13	1.74e-11
Caps2	19	38	36	193	195	187	238	4.31003	5.18941	5.20964	8.13279	7.65304	7.23584	7.18747	129.681	2.67679	0.374487	7.14788	8.81e-13	1.75e-11
Cpz	124	71	86	199	282	424	541	6.95336	6.07273	6.44314	8.1768	8.18305	8.41151	8.36658	228.264	1.76666	0.247196	7.14681	8.88e-13	1.76e-11
Megf8	3380	3669	3525	3554	5087	6391	9849	11.7107	11.743	11.784	12.3307	12.3514	12.3215	12.5487	4767.33	0.644816	0.0902232	7.14689	8.88e-13	1.76e-11
Dbf4	1698	2572	1949	667	926	1013	1664	10.718	11.2307	10.9295	9.91822	9.89491	9.66554	9.98458	1466.44	-1.10628	0.154981	-7.13813	9.46e-13	1.87e-11
Sqle	4250	6398	6221	1494	2409	2577	4533	12.0411	12.545	12.6034	11.0808	11.2733	11.0115	11.4295	3880.24	-1.21002	0.169625	-7.13349	9.79e-13	1.94e-11
Itm2c	2194	1894	2104	2519	3497	4179	5330	11.0875	10.7894	11.0398	11.8342	11.8108	11.7087	11.6631	2981.56	0.777067	0.10897	7.13099	9.96e-13	1.97e-11
Cdkn2aipnl	2456	2265	2574	933	1412	1702	2433	11.2502	11.0474	11.3306	10.402	10.503	10.4134	10.5322	1915.42	-0.750568	0.105268	-7.13004	1e-12	1.98e-11
Khdrbs2	237	449	364	886	896	1432	1468	7.88235	8.7154	8.51195	10.3275	9.84744	10.1644	9.80397	789.288	1.64218	0.230468	7.1254	1.04e-12	2.05e-11
Mab21l2	4091	7998	6472	10676	16712	18018	24798	11.9861	12.867	12.6604	13.9174	14.0672	13.8166	13.8808	12019.7	1.37209	0.192574	7.12499	1.04e-12	2.05e-11
Clspn	1580	2432	1730	492	714	717	1447	10.6141	11.15	10.7576	9.47972	9.52027	9.16769	9.78321	1270.39	-1.35643	0.190476	-7.12124	1.07e-12	2.1e-11
Psrc1	1051	1064	1020	319	394	388	821	10.0264	9.95813	9.99596	8.85571	8.66413	8.2839	8.96684	709.926	-1.28247	0.180109	-7.12053	1.08e-12	2.11e-11
Lgi2	301	226	336	457	742	1046	1124	8.22592	7.72839	8.3968	9.37341	9.57569	9.71174	9.41925	568.647	1.38694	0.194862	7.11755	1.1e-12	2.16e-11
9230110C19Rik	340	337	322	412	628	739	918	8.40114	8.30257	8.33558	9.2241	9.33538	9.21121	9.12765	504.88	0.879354	0.123563	7.11663	1.11e-12	2.17e-11
Pdzd4	1159	1101	1182	271	370	627	938	10.1674	10.0074	10.2084	8.621	8.57369	8.97454	9.15869	780.768	-1.27479	0.179146	-7.11594	1.11e-12	2.18e-11
Hspa4l	3115	4458	3376	1199	1721	1991	3296	11.593	12.0239	11.7217	10.7636	10.7884	10.6395	10.9699	2660.03	-0.996834	0.140089	-7.11571	1.11e-12	2.18e-11
Fam120c	900	825	747	1025	1374	1933	2177	9.80287	9.59151	9.54709	10.5376	10.4637	10.5969	10.3719	1226.81	0.842867	0.118465	7.11491	1.12e-12	2.19e-11
Kif20b	2276	2796	1801	810	914	1162	1603	11.1404	11.3511	10.8156	10.1982	9.87611	9.86329	9.93076	1603.46	-1.14899	0.16156	-7.11182	1.15e-12	2.24e-11
Rasa3	1854	1631	1612	488	737	1076	1551	10.8447	10.5739	10.6557	9.46796	9.56595	9.75248	9.88323	1236.55	-1.01779	0.143159	-7.10953	1.16e-12	2.27e-11
Naga	387	354	326	434	698	873	1043	8.58742	8.37335	8.35334	9.29903	9.48762	9.45125	9.31151	557.942	0.94961	0.133595	7.10812	1.18e-12	2.29e-11
Sars	3744	4067	4512	1532	2463	2627	3499	11.8582	11.8915	12.1401	11.117	11.3053	11.0392	11.0561	3150.54	-0.836711	0.117724	-7.10741	1.18e-12	2.3e-11
Mad2l2	537	697	624	746	1032	1317	1973	9.05896	9.34862	9.28791	10.0795	10.0511	10.0438	10.2301	930.33	0.867045	0.122016	7.106	1.19e-12	2.32e-11
P3h4	469	412	410	591	867	992	1214	8.86402	8.59164	8.68319	9.74388	9.80003	9.63536	9.53022	680.887	0.962788	0.135527	7.10402	1.21e-12	2.35e-11
Suox	382	343	432	556	850	956	1194	8.56871	8.32795	8.75842	9.65591	9.77149	9.5821	9.50629	645.158	1.0708	0.150755	7.10293	1.22e-12	2.37e-11
Rbbp4	11313	11971	12107	5577	8166	9719	13703	13.4533	13.4488	13.5639	12.9806	13.0341	12.9261	13.0251	10063.5	-0.498239	0.0701634	-7.10113	1.24e-12	2.4e-11
Rpl19	6885	5846	6445	2625	3627	4040	5487	12.7369	12.4149	12.6544	11.8937	11.8635	11.6599	11.705	4925.16	-0.826048	0.116447	-7.0938	1.3e-12	2.53e-11
H2afv	4117	4422	4721	1471	2180	2647	4506	11.9952	12.0122	12.2054	11.0584	11.1293	11.0502	11.4209	3324.43	-0.901231	0.127056	-7.09316	1.31e-12	2.53e-11
Filip1l	516	254	208	1007	1572	1831	1802	9.00152	7.89615	7.70755	10.512	10.6578	10.5187	10.0994	988.985	2.14191	0.30198	7.09289	1.31e-12	2.54e-11
Incenp	2642	3428	3134	810	1231	1495	2800	11.3554	11.645	11.6144	10.1982	10.3053	10.2265	10.7348	2143.99	-1.16063	0.163663	-7.09158	1.33e-12	2.56e-11
Nsl1	823	1053	948	231	357	429	799	9.67399	9.94315	9.89046	8.39123	8.52223	8.42837	8.92774	641.766	-1.25477	0.177043	-7.0874	1.37e-12	2.63e-11
Ccdc34	1150	1372	1124	499	672	779	1144	10.1562	10.3246	10.1359	9.50007	9.43293	9.28714	9.44466	941.855	-0.793541	0.111981	-7.0864	1.38e-12	2.65e-11
Cdc25c	810	917	862	197	269	323	697	9.65105	9.74385	9.75341	8.16228	8.1152	8.0203	8.73113	564.89	-1.43012	0.20186	-7.0847	1.39e-12	2.68e-11
Fam162a	1182	1038	1019	363	604	701	935	10.1957	9.92247	9.99455	9.04175	9.27925	9.13519	9.15408	815.619	-0.887832	0.125352	-7.0827	1.41e-12	2.72e-11
Map2	6697	10067	8414	740	1058	1901	4860	12.697	13.1989	13.0389	10.0679	10.087	10.5728	11.5299	4664.33	-2.29673	0.324442	-7.07904	1.45e-12	2.79e-11
U2af1	2223	2853	2588	957	1383	1588	2528	11.1064	11.3802	11.3384	10.4386	10.4731	10.3135	10.5874	1960.96	-0.824286	0.116471	-7.0772	1.47e-12	2.82e-11
Psmc1	2642	2982	2786	1301	1897	2247	2980	11.3554	11.444	11.4447	10.8814	10.9288	10.8139	10.8246	2345.5	-0.554332	0.0783326	-7.07665	1.48e-12	2.83e-11
Rbx1	3209	3115	3374	1386	2073	2546	3414	11.6358	11.5069	11.7209	10.9726	11.0567	10.9941	11.0207	2657.71	-0.61298	0.0867106	-7.06926	1.56e-12	2.98e-11
Lmnb2	2586	2442	2568	1102	1565	1817	2644	11.3245	11.1559	11.3272	10.642	10.6514	10.5077	10.6521	2052.05	-0.658241	0.093191	-7.06335	1.63e-12	3.11e-11
Wscd1	519	694	864	153	190	268	447	9.00987	9.34241	9.75675	7.79906	7.61575	7.75214	8.09215	439.442	-1.57807	0.223552	-7.05907	1.68e-12	3.2e-11
Myo6	942	578	823	1262	2242	3215	3136	9.8686	9.07899	9.68669	10.8375	11.1697	11.3305	10.8982	1636.63	1.49216	0.211463	7.05635	1.71e-12	3.26e-11
Aplp1	2916	4638	5233	570	883	1184	2727	11.4977	12.081	12.3539	9.69175	9.82638	9.89032	10.6967	2518.86	-1.93538	0.274386	-7.05349	1.74e-12	3.32e-11
Ruvbl2	3198	3331	3459	1173	1852	2032	3421	11.6309	11.6036	11.7568	10.732	10.8941	10.6689	11.0236	2557.52	-0.828987	0.117541	-7.05274	1.75e-12	3.34e-11
Fam69c	560	1030	868	22	31	49	244	9.11935	9.91132	9.76341	5.03917	5.03733	5.33037	7.22314	395.504	-3.64597	0.517025	-7.05183	1.77e-12	3.36e-11
Aqp4	16	23	12	85	100	99	172	4.07568	4.4906	3.70062	6.95624	6.69636	6.32679	6.72271	68.846	2.62809	0.372808	7.04945	1.8e-12	3.41e-11
Psmb6	4618	4301	5198	1729	2716	3188	4466	12.1608	11.9722	12.3442	11.2915	11.4463	11.3183	11.408	3653.57	-0.800019	0.113549	-7.04556	1.85e-12	3.5e-11
Cyp2j6	209	202	142	358	495	545	671	7.70178	7.56723	7.16006	9.02178	8.99264	8.77276	8.67642	361.428	1.37948	0.19583	7.04426	1.86e-12	3.53e-11
Mis18bp1	2063	2861	1842	700	1007	1069	1766	10.9987	11.3842	10.848	9.98781	10.0158	9.74308	10.0703	1581.04	-1.13783	0.161574	-7.04211	1.89e-12	3.58e-11
Commd1	1115	1038	1091	442	632	781	1057	10.1116	9.92247	10.093	9.32534	9.34452	9.29083	9.33072	858.621	-0.723402	0.102752	-7.0403	1.92e-12	3.63e-11
Ptma	28046	28070	27672	11489	16814	16570	26926	14.763	14.6782	14.7564	14.0232	14.076	13.6957	13.9995	21789	-0.778153	0.110558	-7.03844	1.94e-12	3.67e-11
Lsm6	1515	1985	1722	614	1003	1050	1479	10.5535	10.8571	10.7509	9.7989	10.01	9.71724	9.81473	1310.81	-0.888704	0.126305	-7.03619	1.98e-12	3.73e-11
Clcn5	1144	981	780	1440	2516	2489	3207	10.1486	9.84107	9.60937	11.0277	11.336	10.9614	10.9305	1716.69	1.18924	0.169065	7.03422	2e-12	3.78e-11
Jag1	1065	875	1503	3156	4532	3990	4537	10.0455	9.6763	10.5548	12.1594	12.1848	11.642	11.4308	2783.22	1.7535	0.24931	7.03342	2.02e-12	3.79e-11
Syt16	231	367	299	76	95	108	152	7.84551	8.42523	8.22901	6.79615	6.62309	6.45082	6.54617	188.632	-1.59541	0.226847	-7.03299	2.02e-12	3.8e-11
Ndufb8	2365	2280	2814	894	1238	1652	2333	11.1957	11.0569	11.4591	10.3404	10.3135	10.3704	10.4717	1889.49	-0.871782	0.12404	-7.02825	2.09e-12	3.93e-11
Jmjd6	1774	2101	2473	741	1011	1089	1630	10.7811	10.939	11.2728	10.0699	10.0215	9.76979	9.95483	1525.31	-1.05643	0.150353	-7.02633	2.12e-12	3.98e-11
Txnip	3002	1504	1345	7188	9192	9550	9007	11.5397	10.457	10.3947	13.3467	13.2048	12.9008	12.4198	5806.3	2.10964	0.300631	7.01738	2.26e-12	4.24e-11
Dhfr	1774	2200	1785	532	843	906	1746	10.7811	11.0054	10.8027	9.59233	9.75958	9.5047	10.0539	1353.5	-1.12347	0.160167	-7.0144	2.31e-12	4.33e-11
Rfx5	590	442	393	944	1212	1310	1689	9.19451	8.69278	8.62225	10.4189	10.2829	10.0361	10.0061	911.911	1.33587	0.190472	7.01345	2.33e-12	4.35e-11
Crtap	632	478	461	682	1114	1456	1902	9.29356	8.80549	8.85194	9.95027	10.1613	10.1884	10.1773	898.374	1.12362	0.160295	7.00968	2.39e-12	4.46e-11
Hgsnat	561	713	677	794	1139	1400	1733	9.12192	9.38131	9.40534	10.1694	10.1933	10.1318	10.0431	959.138	0.826284	0.117922	7.00705	2.43e-12	4.54e-11
Boc	1168	705	588	1685	2398	2947	3725	10.1785	9.36506	9.20232	11.2543	11.2667	11.205	11.1464	1790.17	1.57042	0.224207	7.00435	2.48e-12	4.63e-11
Trip13	939	1091	950	300	433	419	841	9.86401	9.99424	9.8935	8.76732	8.79999	8.39445	9.0015	693.987	-1.16355	0.166332	-6.99537	2.65e-12	4.93e-11
Abracl	927	1018	808	282	498	500	756	9.84547	9.89443	9.66019	8.67826	9.00134	8.64873	8.84809	668.829	-1.00412	0.143594	-6.99279	2.69e-12	5.02e-11
Gtse1	1165	1196	1174	245	330	436	953	10.1748	10.1267	10.1986	8.47588	8.40909	8.45166	9.18154	760.346	-1.4981	0.214445	-6.98596	2.83e-12	5.26e-11
Snrpa1	1206	1424	1218	485	753	925	1316	10.2247	10.3782	10.2517	9.45907	9.59689	9.5346	9.64646	1014.23	-0.724706	0.103787	-6.98265	2.9e-12	5.38e-11
Cend1	185	330	384	13	27	29	99	7.5267	8.27239	8.58891	4.31024	4.84452	4.59816	5.93584	150.811	-3.13972	0.449749	-6.98104	2.93e-12	5.44e-11
Rcc1	1674	1964	1973	606	817	968	1781	10.6974	10.8418	10.9471	9.78	9.71443	9.60007	10.0825	1356.34	-1.02699	0.147117	-6.98076	2.94e-12	5.44e-11
Doc2a	720	908	823	236	345	337	665	9.48135	9.72964	9.68669	8.42204	8.47304	8.08129	8.66349	563.329	-1.21402	0.17393	-6.97992	2.95e-12	5.47e-11
Lyn	309	202	200	460	632	740	952	8.26364	7.56723	7.65124	9.38283	9.34452	9.21316	9.18003	477.319	1.42267	0.203831	6.97967	2.96e-12	5.47e-11
Cdca2	1723	2527	2189	550	747	1023	1823	10.739	11.2052	11.0969	9.64028	9.58537	9.6797	10.1161	1462.47	-1.25536	0.179927	-6.97704	3.01e-12	5.57e-11
Trim2	5050	7729	5967	1113	1625	2558	4784	12.2898	12.8177	12.5432	10.6563	10.7056	11.0009	11.5072	3965.28	-1.55763	0.223306	-6.97533	3.05e-12	5.63e-11
Dazl	5	39	21	194	266	260	277	2.57453	5.22587	4.45962	8.14022	8.09908	7.70863	7.405	148.984	3.47746	0.498833	6.9712	3.14e-12	5.79e-11
Calm2	14337	15927	14754	6728	9931	10499	14733	13.795	13.8607	13.8491	13.2513	13.3164	13.0375	13.1296	12174.7	-0.648724	0.0930574	-6.97122	3.14e-12	5.79e-11
Vax1	86	48	69	2	0	1	4	6.43056	5.51818	6.12947	1.96283	0	0.848564	1.77946	30.7921	-5.45234	0.782876	-6.96449	3.3e-12	6.06e-11
Acsl6	525	982	824	63	87	123	372	9.02642	9.84254	9.68844	6.52818	6.49752	6.63644	7.82824	415.062	-2.56853	0.36884	-6.96379	3.31e-12	6.09e-11
Slc48a1	996	874	820	1014	1493	2019	2423	9.94894	9.67465	9.68143	10.522	10.5835	10.6597	10.5263	1307.6	0.80022	0.114916	6.96354	3.32e-12	6.09e-11
1190002F15Rik	289	400	370	66	95	79	201	8.16743	8.5491	8.53547	6.59458	6.62309	6.00576	6.94552	211.322	-1.857	0.266715	-6.96251	3.34e-12	6.13e-11
Zfp367	1313	1804	1431	444	667	861	1381	10.3472	10.7192	10.484	9.33184	9.42217	9.43131	9.71593	1091.43	-1.04163	0.149659	-6.95997	3.4e-12	6.24e-11
Nde1	2846	3157	2785	1038	1671	1678	2895	11.4627	11.5262	11.4442	10.5557	10.7459	10.3929	10.7829	2232.1	-0.851279	0.122332	-6.95877	3.43e-12	6.28e-11
Atp10d	154	182	104	309	434	631	575	7.26368	7.41765	6.71444	8.80986	8.80331	8.9837	8.45426	326.329	1.61686	0.232594	6.95141	3.62e-12	6.61e-11
Gpx7	357	308	303	392	608	867	1095	8.47133	8.17318	8.24812	9.15243	9.28876	9.44131	9.3816	524.606	1.02162	0.146987	6.95035	3.64e-12	6.66e-11
Tyms	1937	2310	2045	598	948	1133	2029	10.9078	11.0757	10.9988	9.76085	9.92875	9.82687	10.2704	1515.73	-1.03435	0.148925	-6.94545	3.77e-12	6.89e-11
Arsb	502	356	367	571	899	1155	1496	8.96191	8.38146	8.52376	9.69427	9.85226	9.85458	9.8312	717.396	1.16784	0.16823	6.94193	3.87e-12	7.05e-11
Pde6c	116	160	102	2	8	18	28	6.85795	7.23294	6.68669	1.96283	3.20422	3.94605	4.17239	61.3793	-3.44509	0.496343	-6.94094	3.89e-12	7.09e-11
Rrm2	4917	6445	5864	1201	1765	2249	4889	12.2513	12.5556	12.5181	10.766	10.8248	10.8152	11.5385	3762.88	-1.42397	0.205374	-6.93354	4.1e-12	7.47e-11
Rap1gap	529	749	733	149	121	203	400	9.03735	9.45227	9.51983	7.76102	6.96895	7.35353	7.93249	405.447	-1.80603	0.26058	-6.9308	4.18e-12	7.61e-11
Cenpw	437	463	391	97	179	150	293	8.76229	8.75959	8.6149	7.14532	7.53016	6.92013	7.48555	281.949	-1.42629	0.205923	-6.92632	4.32e-12	7.84e-11
Folr2	32	29	35	84	108	157	184	5.03225	4.81168	5.17011	6.9393	6.80636	6.9854	6.81911	84.6071	1.91078	0.275887	6.92596	4.33e-12	7.86e-11
Zfp449	360	388	294	512	767	860	1016	8.48336	8.50528	8.20476	9.53713	9.62343	9.42963	9.27374	577.444	1.06639	0.154002	6.92456	4.37e-12	7.93e-11
Meis1	5202	8082	6425	9668	14001	15196	19351	12.3326	12.8821	12.6499	13.7743	13.8119	13.5709	13.523	10717.9	1.03571	0.149588	6.92375	4.4e-12	7.96e-11
Rfc5	1662	1826	1766	626	954	1054	1797	10.6871	10.7367	10.7873	9.82679	9.93784	9.72271	10.0954	1341.47	-0.835124	0.120621	-6.92354	4.41e-12	7.97e-11
Clrn1	34	64	60	121	175	255	318	5.11712	5.92533	5.93093	7.46225	7.49774	7.68075	7.60304	135.911	1.87946	0.271484	6.92292	4.42e-12	7.99e-11
Hist4h4	5453	4568	5858	1382	1452	2813	4110	12.4006	12.0591	12.5166	10.9684	10.5433	11.1379	11.2882	3566.63	-1.32816	0.191898	-6.92119	4.48e-12	8.08e-11
Kcne1	41	43	40	103	185	328	680	5.38009	5.36314	5.35774	7.23132	7.57748	8.04238	8.69559	170.385	2.66091	0.384846	6.91422	4.7e-12	8.48e-11
Cyb5b	5195	5786	5163	2349	3722	4316	6046	12.3307	12.4	12.3345	11.7334	11.9008	11.7552	11.8449	4511.92	-0.545791	0.0789392	-6.91407	4.71e-12	8.48e-11
Ldlr	1681	2564	2813	497	750	1105	1704	10.7034	11.2262	11.4586	9.49429	9.59114	9.79081	10.0188	1542.77	-1.42418	0.206165	-6.90796	4.92e-12	8.85e-11
Shc2	1562	1915	2058	449	625	746	1558	10.5976	10.8053	11.0079	9.34797	9.32848	9.22479	9.88972	1234.8	-1.34068	0.194106	-6.90697	4.95e-12	8.9e-11
Hist1h4f	9668	8048	9978	889	1350	3268	5304	13.2266	12.876	13.2849	10.3323	10.4383	11.3541	11.656	5340.12	-2.08335	0.301633	-6.9069	4.95e-12	8.9e-11
Cenpp	422	505	373	120	121	188	305	8.71202	8.88459	8.54709	7.45035	6.96895	7.24349	7.54314	284.648	-1.4087	0.204047	-6.90378	5.06e-12	9.08e-11
Fam155a	186	390	322	34	22	34	100	7.53444	8.51268	8.33558	5.65163	4.56043	4.81885	5.9501	154.587	-2.85738	0.414094	-6.90032	5.19e-12	9.3e-11
Aldh1l2	312	380	317	54	60	120	202	8.27753	8.47531	8.31308	6.30839	5.96864	6.60117	6.95262	201.047	-1.85331	0.268705	-6.8972	5.3e-12	9.5e-11
Atad2	4471	6044	4327	1794	2231	2690	4493	12.1142	12.4629	12.0797	11.3447	11.1626	11.0734	11.4167	3627.82	-0.975267	0.141515	-6.89164	5.52e-12	9.86e-11
Pou3f2	412	856	587	26	39	61	224	8.6775	9.64466	9.19987	5.27341	5.3595	5.63932	7.10062	308.718	-3.17163	0.460239	-6.89127	5.53e-12	9.88e-11
Tle2	272	236	215	367	442	595	865	8.08028	7.79057	7.75508	9.05753	8.8296	8.89912	9.04201	403.982	1.07945	0.156658	6.89045	5.56e-12	9.93e-11
9530051G07Rik	38	63	43	133	202	222	233	5.2732	5.90299	5.45962	7.59793	7.70367	7.48186	7.15705	128.875	1.94451	0.282255	6.88921	5.61e-12	1e-10
Rap1gap2	663	727	731	83	115	256	414	9.36253	9.40933	9.51589	6.92217	6.89618	7.68637	7.98192	414.426	-1.97758	0.287144	-6.88705	5.7e-12	1.01e-10
Ptn	1632	1565	1372	3571	5166	3898	5241	10.6608	10.5143	10.4233	12.3376	12.3736	11.6083	11.6388	3185.66	1.49843	0.217655	6.88443	5.8e-12	1.03e-10
Vgll4	1315	1118	1087	1424	2033	2581	3041	10.3494	10.0295	10.0877	11.0116	11.0286	11.0138	10.8538	1725.46	0.815628	0.118567	6.87902	6.03e-12	1.07e-10
Adamts7	466	313	396	586	914	1041	1592	8.85478	8.19634	8.63319	9.73164	9.87611	9.70483	9.92083	710.91	1.22719	0.178415	6.87832	6.06e-12	1.08e-10
Slc39a12	10	11	1	56	84	164	152	3.44805	3.49483	1.0001	6.36021	6.44747	7.04784	6.54617	61.87	3.78539	0.550473	6.87661	6.13e-12	1.09e-10
Pard3b	1608	2177	1717	2187	2978	4158	4787	10.6394	10.9902	10.7467	11.6304	11.5791	11.7015	11.5081	2672.08	0.80607	0.117242	6.87525	6.19e-12	1.1e-10
Nuak2	1358	2363	2174	199	331	592	1134	10.3958	11.1084	11.087	8.1768	8.41345	8.89184	9.43201	1127.91	-2.08796	0.303865	-6.87134	6.36e-12	1.13e-10
Mir99ahg	208	150	102	732	520	1135	814	7.69489	7.14047	6.68669	10.0522	9.06359	9.82941	8.95451	517.166	2.32442	0.338551	6.8658	6.61e-12	1.17e-10
Myeov2	1292	1145	1325	417	696	680	953	10.324	10.0639	10.3731	9.24147	9.48348	9.09139	9.18154	917.813	-1.00603	0.146549	-6.86481	6.66e-12	1.18e-10
Hey1	1006	1219	1411	144	302	493	741	9.96334	10.1541	10.4637	7.712	8.28157	8.62844	8.81925	736.67	-1.78766	0.260546	-6.86122	6.83e-12	1.21e-10
Vps13d	3054	3135	2739	3302	4304	7021	7972	11.5644	11.5161	11.4202	12.2246	12.1103	12.4571	12.2437	4255.98	0.762747	0.111177	6.86066	6.85e-12	1.21e-10
Ctnna2	1569	3014	2686	608	781	776	1472	10.604	11.4594	11.392	9.78475	9.6495	9.28158	9.80789	1538.36	-1.5573	0.227014	-6.85993	6.89e-12	1.21e-10
Polh	833	894	749	257	331	545	726	9.69139	9.70725	9.55094	8.54468	8.41345	8.77276	8.78981	600.142	-1.01095	0.147384	-6.85929	6.92e-12	1.22e-10
Pdc	267	261	228	1	0	9	30	8.05361	7.9352	7.8394	1.29227	0	3.03674	4.26658	114.552	-5.09313	0.742981	-6.855	7.13e-12	1.25e-10
Hsd17b7	862	1165	1099	306	409	590	910	9.74071	10.0888	10.1035	8.79582	8.71791	8.88697	9.11505	739.68	-1.09932	0.16041	-6.8532	7.22e-12	1.27e-10
Hist1h2af	3746	3969	5352	490	647	1480	2607	11.859	11.8563	12.3863	9.47385	9.37831	10.2119	10.6318	2537.48	-2.03712	0.297271	-6.85274	7.25e-12	1.27e-10
Uchl1	2679	4159	4678	309	445	892	2066	11.3755	11.9238	12.1922	8.80986	8.83934	9.48227	10.2965	2113.83	-2.3773	0.346943	-6.85214	7.28e-12	1.27e-10
Rfwd3	2850	3280	2986	1366	1920	2159	3262	11.4647	11.5813	11.5447	10.9517	10.9461	10.7563	10.955	2480.96	-0.628129	0.0916673	-6.85227	7.27e-12	1.27e-10
Ndnf	364	438	327	60	51	142	183	8.49926	8.6797	8.35775	6.45857	5.73823	6.84173	6.81132	219.268	-1.99715	0.29147	-6.85198	7.28e-12	1.27e-10
Psmc3	4296	3957	4641	1736	2615	2946	3984	12.0566	11.852	12.1807	11.2973	11.3917	11.2045	11.2433	3386.93	-0.751304	0.109733	-6.84668	7.56e-12	1.32e-10
Dpysl5	6175	9847	9325	1843	2921	3320	6763	12.5799	13.167	13.1872	11.3836	11.5512	11.3769	12.0065	5562.56	-1.40131	0.204689	-6.84605	7.59e-12	1.33e-10
Pkig	1619	1499	1668	496	824	1096	1512	10.6493	10.4522	10.705	9.49138	9.72673	9.77902	9.84653	1205.39	-0.887202	0.129841	-6.83301	8.32e-12	1.45e-10
Slc36a1	531	667	572	800	987	1225	1614	9.04278	9.28525	9.16259	10.1803	9.98685	9.93938	9.94061	878.489	0.845968	0.123815	6.83249	8.35e-12	1.45e-10
Camk2g	1558	1488	1559	1674	2298	2741	3690	10.5939	10.4416	10.6075	11.2449	11.2053	11.1005	11.1328	2057.65	0.621167	0.0909533	6.82952	8.52e-12	1.48e-10
Nup107	1962	2277	2037	953	1288	1477	2146	10.9263	11.055	10.9931	10.4326	10.3705	10.209	10.3513	1695.17	-0.652241	0.0955262	-6.82788	8.62e-12	1.5e-10
Cdk2ap1	1377	1549	1527	496	699	960	1509	10.4158	10.4995	10.5776	9.49138	9.48968	9.58811	9.84367	1119.34	-0.886771	0.129885	-6.82737	8.65e-12	1.5e-10
Dnph1	732	709	779	204	343	339	627	9.50516	9.37321	9.60752	8.21248	8.46468	8.08979	8.57882	520.135	-1.14882	0.168313	-6.82551	8.76e-12	1.52e-10
Nipal3	502	622	671	733	1141	1374	1754	8.96191	9.18464	9.39251	10.0542	10.1958	10.1048	10.0605	922.519	0.915415	0.134117	6.82549	8.76e-12	1.52e-10
Shisa5	445	360	391	500	788	987	1184	8.7884	8.39753	8.6149	9.50296	9.66236	9.62808	9.49417	631.91	0.966564	0.141628	6.82468	8.81e-12	1.53e-10
Ndrg4	1119	1487	1549	343	559	678	1170	10.1168	10.4406	10.5982	8.96015	9.16774	9.08714	9.47704	955.884	-1.21175	0.17761	-6.82253	8.95e-12	1.55e-10
Fgf15	17442	33776	30309	3427	5676	5879	17283	14.0778	14.9451	14.8877	12.2782	12.5094	12.201	13.3599	15772.7	-2.02118	0.296387	-6.8194	9.14e-12	1.58e-10
Elmod1	231	384	398	8	19	54	94	7.84551	8.49037	8.64044	3.65455	4.35855	5.46722	5.86232	167.576	-3.28802	0.482295	-6.81745	9.27e-12	1.6e-10
Cyb5r4	1798	2466	2085	771	1076	1108	1399	10.8005	11.17	11.0267	10.1271	10.1113	9.79471	9.73459	1519.83	-1.05812	0.155255	-6.81539	9.4e-12	1.62e-10
Ly6h	348	514	553	96	139	228	278	8.43459	8.91002	9.11394	7.13048	7.16753	7.52012	7.41017	301.74	-1.53068	0.224744	-6.81078	9.71e-12	1.67e-10
Zcchc18	800	1213	1100	1582	2347	2323	3492	9.63315	10.147	10.1048	11.1633	11.2357	10.8619	11.0532	1756.63	1.105	0.162334	6.80697	9.97e-12	1.72e-10
Dok5	263	231	293	16	22	60	102	8.03192	7.75981	8.19987	4.5961	4.56043	5.61596	5.97821	138.814	-2.68912	0.39561	-6.79741	1.07e-11	1.83e-10
Mertk	202	121	113	336	447	634	649	7.65287	6.83297	6.83308	8.93046	8.84579	8.99053	8.62844	341.23	1.70007	0.250157	6.796	1.08e-11	1.85e-10
Gins2	776	712	793	230	346	336	635	9.58926	9.37929	9.63319	8.38499	8.4772	8.07702	8.59706	535.682	-1.1437	0.168524	-6.78659	1.15e-11	1.97e-10
Sms	3314	4162	3836	1497	2061	2059	3335	11.6823	11.9248	11.906	11.0837	11.0483	10.688	10.9869	2845.8	-0.884074	0.13027	-6.7865	1.15e-11	1.97e-10
Med28	1513	1476	1450	668	930	1202	1616	10.5516	10.4299	10.503	9.92038	9.90112	9.91207	9.9424	1229.66	-0.577433	0.0851148	-6.78416	1.17e-11	2e-10
Cth	362	319	304	40	69	117	194	8.49134	8.22364	8.25286	5.88179	6.16726	6.56503	6.89481	195.248	-1.89347	0.279152	-6.78295	1.18e-11	2.02e-10
Cox6a1	2019	1917	2197	698	1011	1362	2062	10.9676	10.8068	11.1022	9.98369	10.0215	10.0922	10.2937	1557.56	-0.859992	0.126801	-6.78223	1.18e-11	2.03e-10
Slitrk4	112	148	108	310	393	405	459	6.80777	7.12125	6.76838	8.81451	8.66048	8.34557	8.13023	272.02	1.60539	0.236765	6.78052	1.2e-11	2.05e-10
Klhl15	355	418	346	486	651	782	1015	8.46324	8.61244	8.43899	9.46204	9.38719	9.29267	9.27232	555.694	0.846123	0.124855	6.77684	1.23e-11	2.1e-10
Srsf2	10964	12848	11574	4859	7104	7951	13081	13.4081	13.5508	13.4989	12.7818	12.8331	12.6365	12.9581	9465.73	-0.681026	0.100526	-6.77466	1.25e-11	2.13e-10
Rpl7a	17522	15149	17768	6850	10336	11977	16143	14.0844	13.7884	14.1173	13.2772	13.374	13.2275	13.2615	13386.3	-0.71874	0.106109	-6.77363	1.26e-11	2.14e-10
Pold1	3324	3973	4038	1154	1711	2056	3737	11.6866	11.8578	11.98	10.7085	10.78	10.6858	11.151	2758.83	-1.00236	0.148122	-6.76713	1.31e-11	2.24e-10
Nme1	2533	2624	2993	947	1330	1668	2752	11.2947	11.2595	11.5481	10.4235	10.4168	10.3843	10.7098	2055.31	-0.883272	0.130595	-6.76342	1.35e-11	2.29e-10
Got1	929	1003	1165	388	495	647	924	9.84858	9.87304	10.1875	9.13766	8.99264	9.01975	9.13703	775.999	-0.906781	0.13413	-6.76047	1.38e-11	2.34e-10
Shmt1	837	964	930	218	239	431	724	9.6983	9.81588	9.86283	8.30793	7.94525	8.43507	8.78584	601.092	-1.39301	0.206115	-6.75841	1.4e-11	2.37e-10
Mybl1	2696	5681	3617	359	522	709	2210	11.3846	12.3736	11.8212	9.02579	9.06912	9.15153	10.3936	2184.94	-2.3807	0.352673	-6.75045	1.47e-11	2.5e-10
Gabarapl2	1077	1313	1432	472	655	802	1123	10.0616	10.2612	10.485	9.41993	9.39602	9.32905	9.41797	961.164	-0.890256	0.131883	-6.75034	1.48e-11	2.5e-10
Meis3	1241	1846	1921	360	559	573	1254	10.2659	10.7524	10.9086	9.0298	9.16774	8.84488	9.57693	1078.79	-1.48701	0.220331	-6.749	1.49e-11	2.52e-10
Eif2s1	2764	3028	2820	1382	2022	2440	3344	11.4205	11.4661	11.4622	10.9684	11.0208	10.9328	10.9908	2468.44	-0.472236	0.069976	-6.74855	1.49e-11	2.53e-10
Psma2	3097	2800	2904	1246	1787	2366	3154	11.5846	11.3532	11.5045	10.8191	10.8426	10.8883	10.9064	2406.7	-0.619478	0.0919052	-6.74039	1.58e-11	2.67e-10
Shroom4	671	513	344	1048	1392	1760	1964	9.37981	8.90721	8.43065	10.5696	10.4825	10.4617	10.2235	1056.15	1.48236	0.219933	6.74003	1.58e-11	2.67e-10
Slfn9	879	827	549	124	187	320	484	9.76885	9.595	9.10348	7.49739	7.59291	8.00689	8.20647	467.479	-1.65879	0.246141	-6.73919	1.59e-11	2.69e-10
Mast3	976	1079	967	1048	1378	1772	2465	9.9197	9.9783	9.91906	10.5696	10.4679	10.4715	10.5511	1319.12	0.575471	0.085428	6.73633	1.62e-11	2.74e-10
Magt1	1644	1815	1400	2073	3306	3578	4181	10.6714	10.728	10.4524	11.5532	11.7298	11.4848	11.3129	2479.94	0.90462	0.13442	6.72982	1.7e-11	2.86e-10
Fbxo5	1211	1776	1518	452	623	652	1251	10.2307	10.6967	10.5691	9.35756	9.32386	9.03084	9.57348	1043.27	-1.17948	0.175295	-6.72852	1.71e-11	2.88e-10
Erlec1	855	1088	911	1125	1514	1984	2355	9.72896	9.99027	9.83308	10.6718	10.6036	10.6345	10.4852	1347.17	0.744138	0.110629	6.72645	1.74e-11	2.92e-10
Asf1b	918	946	1004	182	290	359	774	9.83141	9.78872	9.97317	8.04844	8.22327	8.1722	8.88197	617.619	-1.49381	0.222112	-6.72551	1.75e-11	2.94e-10
Ggcx	501	550	463	625	758	1127	1371	8.95904	9.00749	8.85817	9.82449	9.60643	9.81922	9.70546	734.101	0.79816	0.118687	6.72489	1.76e-11	2.95e-10
6330403K07Rik	2217	2446	2419	2444	3498	3966	5650	11.1025	11.1582	11.241	11.7906	11.8112	11.6333	11.7472	3096.91	0.57778	0.0859474	6.72248	1.79e-11	2.99e-10
Yeats4	2039	2305	2149	915	1350	1389	2092	10.9818	11.0726	11.0703	10.3739	10.4383	10.1205	10.3145	1713.11	-0.728282	0.108383	-6.7195	1.82e-11	3.05e-10
Lix1l	2806	2728	2530	1096	1583	2205	2944	11.4423	11.3156	11.3057	10.6341	10.6679	10.7867	10.8071	2194.78	-0.629385	0.093731	-6.7148	1.88e-11	3.15e-10
Rsph1	96	135	111	14	24	33	47	6.58752	6.9896	6.80755	4.41195	4.68086	4.77733	4.88691	64.8443	-2.1289	0.317365	-6.70805	1.97e-11	3.3e-10
Abca1	923	267	333	1951	2716	3633	3823	9.83924	7.96786	8.3839	11.4657	11.4463	11.5068	11.1838	1852.35	2.44102	0.36404	6.70536	2.01e-11	3.36e-10
Atp1b3	1979	2668	2548	2883	5358	5825	6897	10.9388	11.2835	11.3159	12.0289	12.4263	12.1877	12.0348	3831.08	0.989273	0.147605	6.70215	2.05e-11	3.43e-10
Notch3	3432	2938	3184	3359	4752	6096	8559	11.7327	11.4225	11.6373	12.2493	12.2531	12.2533	12.3462	4374.6	0.672546	0.100362	6.70118	2.07e-11	3.45e-10
Timm8b	1066	930	1039	370	546	730	930	10.0468	9.76414	10.0226	9.06925	9.13385	9.19357	9.14635	781.803	-0.813529	0.121433	-6.69942	2.09e-11	3.48e-10
Prkd1	623	720	561	786	1103	1281	1659	9.2729	9.39539	9.13462	10.1548	10.147	10.0038	9.98025	923.65	0.799988	0.119477	6.69577	2.15e-11	3.57e-10
Chchd10	67	76	109	150	262	387	463	6.07512	6.1695	6.78155	7.77062	8.0773	8.28019	8.1427	198.636	1.71866	0.256882	6.69046	2.22e-11	3.7e-10
Mir218-1	2	11	4	64	66	125	95	1.57662	3.49483	2.32208	6.55065	6.10404	6.65947	5.87733	50.2071	3.85925	0.577054	6.68786	2.26e-11	3.76e-10
Crip2	1393	1779	1881	288	364	678	1232	10.4325	10.6991	10.8782	8.70856	8.55017	9.08714	9.55143	1051.03	-1.65273	0.247136	-6.68754	2.27e-11	3.77e-10
Fam110a	1228	1482	1568	242	284	459	1043	10.2508	10.4358	10.6158	8.45815	8.19321	8.52562	9.31151	872.045	-1.75443	0.262444	-6.68499	2.31e-11	3.83e-10
Dna2	832	1033	946	237	401	458	837	9.68966	9.91551	9.88741	8.42812	8.68948	8.52248	8.99463	655.031	-1.15701	0.173193	-6.68046	2.38e-11	3.94e-10
Fcgr1	28	9	14	89	162	137	173	4.84589	3.23349	3.90707	7.02206	7.38702	6.79047	6.73099	84.0528	2.93233	0.439078	6.67839	2.42e-11	4e-10
Syt12	25	40	28	88	125	140	175	4.6884	5.26143	4.85817	7.00588	7.0155	6.82144	6.74742	84.6796	1.97264	0.295733	6.67035	2.55e-11	4.22e-10
Inpp5d	135	63	77	251	340	438	501	7.07503	5.90299	6.28559	8.51069	8.45204	8.45824	8.25611	245.704	1.92741	0.289008	6.66903	2.57e-11	4.25e-10
Gulo	149	169	182	374	394	438	661	7.21638	7.31138	7.51589	9.08474	8.66413	8.45824	8.65481	327.966	1.38128	0.207164	6.66755	2.6e-11	4.29e-10
Fam63b	2471	3262	2413	990	1348	1870	2650	11.2589	11.5734	11.2374	10.4875	10.4362	10.5491	10.6554	2075.97	-0.831118	0.12465	-6.66764	2.6e-11	4.29e-10
St3gal6	124	77	69	326	404	381	441	6.95336	6.1881	6.12947	8.88696	8.70021	8.25772	8.07272	258.65	2.04944	0.307632	6.66199	2.7e-11	4.45e-10
Ttc9b	128	162	202	15	16	27	66	6.9988	7.25075	7.66553	4.50696	4.12375	4.49947	5.36261	87.0089	-2.65294	0.398443	-6.65826	2.77e-11	4.56e-10
Tnfrsf22	86	107	86	140	223	287	353	6.43056	6.65722	6.44314	7.67156	7.84571	7.85052	7.75295	172.14	1.27733	0.191914	6.6557	2.82e-11	4.63e-10
Prim2	1018	1079	1104	460	574	651	939	9.98043	9.9783	10.11	9.38283	9.20587	9.02863	9.16022	820.445	-0.830238	0.124746	-6.65541	2.83e-11	4.64e-10
Parvb	1106	1442	1621	117	204	359	807	10.0999	10.3963	10.6638	7.41403	7.71782	8.1722	8.94208	783.193	-2.22184	0.334054	-6.65114	2.91e-11	4.77e-10
Mamdc2	42	28	33	88	112	205	297	5.41403	4.76289	5.08765	7.00588	6.85836	7.36759	7.505	103.209	2.13495	0.321094	6.64898	2.95e-11	4.84e-10
Rcor2	4453	6722	6473	1538	1992	2021	4689	12.1084	12.6163	12.6606	11.1227	10.9992	10.6611	11.4783	3886.22	-1.38883	0.20892	-6.64767	2.98e-11	4.88e-10
Troap	626	782	712	197	201	289	560	9.27982	9.51439	9.47795	8.16228	7.69655	7.86049	8.41623	469.053	-1.36916	0.206046	-6.64492	3.03e-11	4.96e-10
Chmp4c	24	16	12	85	120	124	126	4.63183	3.99485	3.70062	6.95624	6.95707	6.648	6.2787	70.9604	2.63532	0.396676	6.64351	3.06e-11	5.01e-10
Atp6v0a2	1538	1682	1753	1701	2567	2953	4049	10.5753	10.6183	10.7766	11.2679	11.3649	11.2079	11.2667	2216.42	0.618142	0.0930642	6.64211	3.09e-11	5.05e-10
Nedd8	2293	2085	2412	922	1327	1677	2304	11.1511	10.928	11.2368	10.3849	10.4135	10.3921	10.4537	1811.41	-0.700154	0.105421	-6.64149	3.11e-11	5.07e-10
Firre	1404	2427	1669	3889	4189	4653	6890	10.4438	11.147	10.7058	12.4606	12.0712	11.8637	12.0334	3476.74	1.32805	0.199995	6.64041	3.13e-11	5.1e-10
Rfc2	2199	2152	2453	919	1271	1600	2385	11.0908	10.9736	11.2611	10.3802	10.3514	10.3243	10.5035	1801.76	-0.72205	0.108774	-6.63811	3.18e-11	5.18e-10
C330021F23Rik	178	233	193	47	68	79	130	7.47136	7.77219	7.60011	6.1108	6.1465	6.00576	6.32322	130.12	-1.47802	0.222664	-6.63786	3.18e-11	5.18e-10
Fkbp10	1009	531	502	1458	2202	2587	3076	9.96763	8.95687	8.97461	11.0456	11.1438	11.0171	10.8703	1547.28	1.64099	0.247291	6.63586	3.23e-11	5.25e-10
Ptges3	9613	9046	8513	3936	6135	6895	9686	13.2184	13.0446	13.0558	12.4779	12.6216	12.4309	12.5246	7487.07	-0.593953	0.0895133	-6.63536	3.24e-11	5.26e-10
4933439K11Rik	9	7	9	56	53	79	102	3.31066	2.91409	3.3221	6.36021	5.79271	6.00576	5.97821	42.7934	2.99618	0.451834	6.63115	3.33e-11	5.41e-10
Ccr5	15	15	23	129	138	104	158	3.98826	3.90776	4.58515	7.55411	7.15719	6.39701	6.60143	83.9563	2.86971	0.432831	6.6301	3.35e-11	5.44e-10
Man2b2	630	802	734	859	1293	1503	1851	9.28899	9.55077	9.52179	10.2829	10.3761	10.2342	10.1381	1051.41	0.800745	0.120806	6.62836	3.39e-11	5.5e-10
D930028M14Rik	1038	1640	1749	120	143	179	746	10.0085	10.5818	10.7733	7.45035	7.20818	7.17319	8.82893	784.021	-2.64275	0.398949	-6.62427	3.49e-11	5.65e-10
Tmem44	715	951	836	259	316	434	741	9.47131	9.79632	9.70928	8.55583	8.34674	8.44504	8.81925	589.695	-1.11294	0.168038	-6.6231	3.52e-11	5.69e-10
Mmd	1670	1785	1854	606	1002	1304	1804	10.694	10.704	10.8574	9.78	10.0086	10.0295	10.101	1383.88	-0.767189	0.11589	-6.61999	3.59e-11	5.8e-10
Satb2	912	851	773	128	205	297	626	9.82196	9.63622	9.59638	7.54294	7.72484	7.89972	8.57652	523.075	-1.6932	0.255876	-6.61727	3.66e-11	5.91e-10
Pgbd5	642	1002	1034	78	100	130	467	9.31617	9.8716	10.0156	6.83329	6.69636	6.71551	8.15507	481.472	-2.51818	0.380748	-6.61378	3.75e-11	6.04e-10
P2ry14	39	43	58	213	140	337	305	5.30972	5.36314	5.88283	8.27456	7.1778	8.08129	7.54314	156.697	2.31268	0.349864	6.61023	3.84e-11	6.18e-10
Znf512b	2940	2880	2653	2690	3846	4697	6454	11.5096	11.3938	11.3741	11.9289	11.948	11.8773	11.9391	3568.79	0.495719	0.0750203	6.60779	3.9e-11	6.28e-10
Galns	160	205	210	264	478	531	654	7.31847	7.58839	7.72129	8.58334	8.94232	8.7353	8.63949	338.455	1.18366	0.179276	6.60243	4.04e-11	6.51e-10
Polr2f	849	809	912	288	487	513	757	9.71881	9.5633	9.83466	8.70856	8.96918	8.68567	8.85	644.709	-0.902846	0.136768	-6.60128	4.08e-11	6.55e-10
Magel2	363	386	376	105	116	189	297	8.4953	8.49785	8.55861	7.25888	6.90856	7.25109	7.505	254.973	-1.27153	0.192676	-6.59932	4.13e-11	6.63e-10
Pa2g4	5870	6060	6590	2083	3702	3751	6052	12.5069	12.4667	12.6865	11.5601	11.893	11.5529	11.8463	4736.09	-0.835372	0.126675	-6.5946	4.26e-11	6.84e-10
Kmt2c	6458	7897	6146	8210	9643	14017	17453	12.6446	12.8487	12.5859	13.5385	13.2739	13.4544	13.374	9534.87	0.715041	0.108465	6.59236	4.33e-11	6.94e-10
Nynrin	7380	4913	5452	7799	13605	15981	19332	12.8371	12.1641	12.413	13.4644	13.7705	13.6435	13.5215	10078.1	1.10565	0.167727	6.59194	4.34e-11	6.94e-10
Dock11	2305	2847	1893	895	981	1248	1829	11.1587	11.3772	10.8874	10.342	9.97806	9.96619	10.1209	1688.41	-1.04838	0.159039	-6.59196	4.34e-11	6.94e-10
Pm20d2	124	92	109	199	270	304	428	6.95336	6.44165	6.78155	8.1768	8.12053	7.93319	8.02972	208.064	1.33309	0.20234	6.58836	4.45e-11	7.11e-10
Depdc1a	680	767	553	167	202	322	535	9.399	9.48649	9.11394	7.92484	7.70367	8.01585	8.35054	446.541	-1.32315	0.200862	-6.58735	4.48e-11	7.15e-10
Fut9	517	434	369	48	67	147	241	9.00431	8.6665	8.53157	6.14074	6.12543	6.89122	7.20542	253.525	-2.07773	0.315496	-6.5856	4.53e-11	7.23e-10
Wasf3	1328	1589	1587	435	786	968	1396	10.3636	10.5363	10.6332	9.30234	9.65869	9.60007	9.7315	1117.46	-0.931376	0.141429	-6.58548	4.53e-11	7.23e-10
Mir1251	13	18	25	101	77	280	217	3.79573	4.15468	4.70063	7.20322	6.32344	7.81505	7.05516	95.476	2.9984	0.455621	6.58091	4.68e-11	7.45e-10
Mrpl12	2187	1736	2076	778	1015	1156	1711	11.0829	10.6638	11.0205	10.1401	10.0272	9.85583	10.0247	1500.32	-0.920906	0.13996	-6.5798	4.71e-11	7.5e-10
Lonrf3	708	1277	931	48	107	235	423	9.45713	10.2211	9.86438	6.14074	6.79306	7.56351	8.01283	517.687	-2.58319	0.392605	-6.57962	4.72e-11	7.5e-10
Angptl2	870	755	655	927	1479	1752	2109	9.75402	9.46377	9.35775	10.3927	10.5699	10.4552	10.3262	1165.64	0.903478	0.137374	6.57679	4.81e-11	7.63e-10
Cetn2	1236	1597	1400	598	798	950	1335	10.2601	10.5435	10.4524	9.76085	9.68053	9.57303	9.66712	1106.42	-0.754891	0.114794	-6.57604	4.83e-11	7.67e-10
Adarb2	203	335	320	636	707	922	1024	7.65996	8.29401	8.32662	9.84963	9.50607	9.52992	9.28503	576.396	1.43301	0.218061	6.57159	4.98e-11	7.89e-10
Adamts6	388	216	198	632	762	1314	1234	8.59113	7.66341	7.63682	9.84054	9.61401	10.0405	9.55377	642.942	1.74229	0.265286	6.56758	5.11e-11	8.09e-10
Mb21d2	1419	2094	1889	634	814	907	1503	10.4592	10.9342	10.8844	9.84509	9.70913	9.50629	9.83792	1296.99	-1.04588	0.159249	-6.56758	5.11e-11	8.09e-10
Frmd4a	5658	7433	6292	1669	2550	4101	5919	12.4538	12.7613	12.6197	11.2405	11.3554	11.6815	11.8143	4615.33	-1.0753	0.163736	-6.56727	5.12e-11	8.1e-10
Clgn	164	293	242	14	9	18	73	7.35387	8.10141	7.92501	4.41195	3.35664	3.94605	5.50467	114.997	-3.33032	0.507118	-6.56716	5.13e-11	8.1e-10
Colgalt2	242	330	301	415	552	866	1361	7.91234	8.27239	8.2386	9.23455	9.14959	9.43965	9.69491	530.721	1.25002	0.190408	6.56495	5.2e-11	8.22e-10
Ccne2	493	702	535	189	239	323	469	8.93587	9.35892	9.06628	8.10268	7.94525	8.0203	8.16121	411.454	-1.07503	0.163798	-6.56316	5.27e-11	8.31e-10
Fam189b	545	570	605	597	891	1171	1605	9.08026	9.05892	9.24337	9.75844	9.83938	9.87441	9.93255	805.706	0.725482	0.110552	6.56234	5.3e-11	8.35e-10
Mkrn1	1924	2234	2276	844	1238	1689	2243	10.8981	11.0275	11.1531	10.2575	10.3135	10.4024	10.415	1722.23	-0.680793	0.103766	-6.56085	5.35e-11	8.42e-10
Eme1	706	989	911	190	274	283	672	9.45306	9.85278	9.83308	8.11027	8.14167	7.83036	8.67856	558.985	-1.50085	0.22889	-6.55709	5.49e-11	8.63e-10
Igtp	54	47	36	141	158	174	237	5.76906	5.48848	5.20964	7.68178	7.35117	7.13261	7.18143	117.511	1.86097	0.283859	6.55597	5.53e-11	8.69e-10
Gm6642	2	5	3	43	38	121	98	1.57662	2.50326	2.00015	5.98442	5.32295	6.61302	5.92143	40.1343	4.3186	0.658748	6.55577	5.54e-11	8.69e-10
Galnt13	688	1309	1019	43	63	179	400	9.41585	10.2568	9.99455	5.98442	6.03793	7.17319	7.93249	515.665	-2.91478	0.444654	-6.55517	5.56e-11	8.72e-10
E2f7	1816	2165	1857	301	497	755	1533	10.8148	10.9823	10.8597	8.77211	8.99845	9.24206	9.86641	1224.6	-1.60573	0.245053	-6.55256	5.66e-11	8.86e-10
Trim36	933	1764	1624	193	273	304	888	9.85477	10.6869	10.6664	8.13279	8.13642	7.93319	9.0798	830.926	-2.05589	0.313786	-6.55189	5.68e-11	8.9e-10
Hist3h2ba	4759	4950	6015	1994	2316	2773	4759	12.2042	12.1749	12.5548	11.4971	11.2165	11.1172	11.4997	3860.53	-0.980518	0.149694	-6.55015	5.75e-11	8.99e-10
Zer1	1429	1416	1334	1330	1845	2481	3235	10.4693	10.3701	10.3828	10.9131	10.8887	10.9568	10.943	1777.46	0.517698	0.0790878	6.54586	5.92e-11	9.25e-10
Wdr76	1552	2337	1861	455	772	839	1633	10.5883	11.0925	10.8628	9.36709	9.6328	9.39402	9.95748	1305.01	-1.25457	0.191668	-6.54554	5.93e-11	9.26e-10
Clec2l	217	299	279	60	66	100	174	7.75572	8.13055	8.12948	6.45857	6.10404	6.34111	6.73923	167.11	-1.59214	0.243297	-6.54399	5.99e-11	9.35e-10
Slc38a8	504	207	138	1622	1657	1779	1951	8.96764	7.60232	7.11913	11.1994	10.7337	10.4772	10.2139	1124.09	2.58606	0.395199	6.54368	6e-11	9.36e-10
Tex30	625	738	694	233	337	341	611	9.27751	9.43096	9.44106	8.40363	8.43929	8.09825	8.54162	499.702	-1.00819	0.154106	-6.54219	6.06e-11	9.44e-10
Olfm2	438	701	789	68	130	121	356	8.76558	9.35686	9.6259	6.63721	7.07165	6.61302	7.7651	363.443	-2.19139	0.335121	-6.5391	6.19e-11	9.63e-10
Zfp516	4653	4637	4475	4778	6275	7898	9966	12.1717	12.0807	12.1282	12.7576	12.6541	12.6268	12.5658	5875.93	0.524143	0.0801653	6.53828	6.22e-11	9.68e-10
Mllt11	1981	3200	3219	242	455	657	1705	10.9402	11.5457	11.653	8.45815	8.87133	9.04184	10.0197	1582.78	-2.19208	0.335288	-6.53792	6.24e-11	9.69e-10
Plekhg3	943	870	813	1040	1702	2998	3791	9.87013	9.66804	9.66908	10.5585	10.7724	11.2297	11.1717	1578.36	1.22231	0.186963	6.53767	6.25e-11	9.7e-10
Ctso	168	200	125	256	389	488	577	7.38843	7.55295	6.97747	8.53907	8.64575	8.61377	8.45925	298.598	1.24276	0.19023	6.53295	6.45e-11	1e-09
Bcl7a	3564	4815	4393	1444	2102	2269	4131	11.7872	12.135	12.1015	11.0317	11.0767	10.828	11.2956	3150.56	-0.949431	0.145331	-6.53289	6.45e-11	1e-09
Brca1	2140	3164	2368	729	1049	1252	2324	11.0515	11.5294	11.2103	10.0463	10.0747	9.9708	10.4661	1799.33	-1.12533	0.172298	-6.53134	6.52e-11	1.01e-09
Unc5a	324	502	507	15	19	98	117	8.33181	8.87601	8.98888	4.50696	4.35855	6.31233	6.17321	223.214	-3.15847	0.483666	-6.53027	6.57e-11	1.02e-09
Timm50	1572	1917	2041	547	879	1076	1758	10.6068	10.8068	10.996	9.6324	9.81984	9.75248	10.0638	1352.37	-0.985031	0.150853	-6.52974	6.59e-11	1.02e-09
Lair1	10	5	20	178	142	109	172	3.44805	2.50326	4.3925	8.0165	7.19813	6.46397	6.72271	94.4941	3.6911	0.565367	6.52868	6.64e-11	1.02e-09
4930447C04Rik	330	820	467	1950	2114	2022	2551	8.3582	9.58275	8.87056	11.465	11.0849	10.6618	10.6005	1458.89	1.97119	0.302067	6.52567	6.77e-11	1.04e-09
Exosc9	714	985	760	267	394	356	515	9.46929	9.84694	9.57195	8.5996	8.66413	8.16013	8.29575	566.728	-1.20166	0.184149	-6.52549	6.78e-11	1.04e-09
Mxd4	643	444	484	700	1184	1403	1798	9.31841	8.69928	8.92203	9.98781	10.2492	10.1349	10.0962	897.521	1.11856	0.171459	6.52375	6.86e-11	1.06e-09
Cd247	19	55	33	161	171	216	244	4.31003	5.71057	5.08765	7.87227	7.46457	7.44255	7.22314	125.012	2.39971	0.367851	6.52361	6.86e-11	1.06e-09
Psmb4	3482	3227	3646	1551	2049	2731	3586	11.7536	11.5578	11.8327	11.1348	11.0399	11.0952	11.0915	2824.88	-0.629476	0.0966412	-6.51354	7.34e-11	1.13e-09
Helz	2581	2564	2193	2637	3658	4331	5783	11.3218	11.2262	11.0995	11.9002	11.8757	11.7602	11.7807	3256.51	0.610381	0.0937577	6.5102	7.51e-11	1.15e-09
Sypl	1114	1052	1042	1279	1647	2194	2527	10.1103	9.94178	10.0267	10.8568	10.725	10.7795	10.5869	1495.19	0.710906	0.109219	6.50899	7.57e-11	1.16e-09
Nbeal1	2470	2826	2014	4377	4485	6605	6879	11.2584	11.3665	10.9768	12.6311	12.1697	12.369	12.031	4128.89	1.10725	0.170223	6.50473	7.78e-11	1.19e-09
H2afy	7264	8079	8009	3605	5240	6327	9249	12.8142	12.8815	12.9678	12.3512	12.3941	12.3069	12.4581	6608.08	-0.511087	0.0785839	-6.5037	7.84e-11	1.2e-09
Ndufa4	2211	2125	2294	934	1409	1552	1999	11.0986	10.9554	11.1645	10.4035	10.5	10.2804	10.249	1759.56	-0.716221	0.110147	-6.50242	7.9e-11	1.21e-09
Dusp4	1104	1492	1574	107	135	294	756	10.0973	10.4455	10.6213	7.28592	7.12571	7.88513	8.84809	757.61	-2.44812	0.376697	-6.49891	8.09e-11	1.24e-09
Kif5a	2757	5377	4939	449	688	1060	2697	11.4169	12.2943	12.2705	9.34797	9.46683	9.73089	10.6807	2480.9	-2.13694	0.329186	-6.49161	8.49e-11	1.3e-09
F2rl1	63	9	10	597	678	803	1470	5.98767	3.23349	3.45961	9.75844	9.44573	9.33085	9.80593	476.728	4.84375	0.746451	6.48904	8.64e-11	1.32e-09
1810037I17Rik	1195	1164	1187	396	675	823	1197	10.2115	10.0876	10.2145	9.16705	9.43934	9.36628	9.50991	917.016	-0.793741	0.122337	-6.48815	8.69e-11	1.33e-09
Syde2	540	487	427	568	818	1073	1323	9.06698	8.83234	8.74166	9.68668	9.7162	9.74846	9.65411	711.67	0.8153	0.125666	6.48785	8.71e-11	1.33e-09
Rab38	393	239	131	625	993	1370	1601	8.60956	7.80871	7.04459	9.82449	9.99559	10.1006	9.92896	711.084	2.00926	0.309732	6.48711	8.75e-11	1.33e-09
Kif18b	1493	1685	1520	476	619	819	1544	10.5324	10.6208	10.571	9.43209	9.31458	9.35927	9.87671	1124.2	-1.06074	0.163555	-6.48552	8.84e-11	1.35e-09
Ift172	1504	1667	1534	1663	2461	2665	3758	10.543	10.6054	10.5842	11.2354	11.3041	11.0599	11.1591	2090.72	0.61324	0.0945701	6.4845	8.9e-11	1.35e-09
D430019H16Rik	2371	2946	2890	1073	1428	1859	2875	11.1994	11.4265	11.4975	10.6035	10.5193	10.5406	10.7729	2137.6	-0.767684	0.118446	-6.48128	9.09e-11	1.38e-09
Mcm10	1215	1822	1759	292	434	584	1247	10.2354	10.7335	10.7816	8.72841	8.80331	8.87225	9.56886	1013.98	-1.56757	0.241864	-6.48119	9.1e-11	1.38e-09
Rbl1	2268	2846	2489	1017	1470	1671	2685	11.1353	11.3767	11.2821	10.5263	10.5611	10.3869	10.6743	2002.59	-0.728197	0.112368	-6.48048	9.14e-11	1.39e-09
Ddhd2	924	1033	852	1297	1602	1817	2484	9.8408	9.91551	9.7366	10.8769	10.6851	10.5077	10.5621	1383.43	0.829779	0.128043	6.48046	9.14e-11	1.39e-09
Hsp90aa1	21755	27061	20806	10161	14647	16831	24055	14.3966	14.6254	14.345	13.846	13.8769	13.7183	13.8369	18830.7	-0.641226	0.0990358	-6.47469	9.5e-11	1.44e-09
Mybl2	998	1098	1108	189	309	458	871	9.95183	10.0035	10.1152	8.10268	8.31452	8.52248	9.05197	691.628	-1.47947	0.228524	-6.47403	9.54e-11	1.44e-09
Olfm3	29	85	59	151	229	343	422	4.89478	6.32884	5.90708	7.78017	7.88385	8.10666	8.00943	172.86	2.14345	0.331146	6.47284	9.62e-11	1.45e-09
Ptpn5	315	639	579	71	124	80	235	8.2913	9.22348	9.1801	6.69888	7.004	6.02362	7.16929	288.771	-2.18116	0.336972	-6.47284	9.62e-11	1.45e-09
Hnmt	22	12	16	57	93	103	133	4.51158	3.60966	4.08765	6.38543	6.59271	6.38324	6.35573	58.5682	2.38766	0.368919	6.47203	9.67e-11	1.46e-09
Clec11a	86	88	89	137	184	252	347	6.43056	6.37827	6.49204	7.64046	7.5697	7.66376	7.72833	158.504	1.2286	0.189932	6.46865	9.89e-11	1.49e-09
Ppp1ca	7947	6841	7887	2804	4602	5670	7462	12.9439	12.6416	12.9456	11.9888	12.2069	12.1488	12.1484	6003.88	-0.725465	0.112233	-6.46392	1.02e-10	1.54e-09
Ocrl	1372	1429	1230	1353	1876	2516	3060	10.4106	10.3833	10.2658	10.9379	10.9127	10.977	10.8628	1753.29	0.567672	0.0878479	6.46198	1.03e-10	1.56e-09
Rnaseh2b	784	791	711	319	445	537	772	9.60404	9.53088	9.47593	8.85571	8.83934	8.75148	8.87824	606.945	-0.708412	0.109645	-6.46097	1.04e-10	1.56e-09
Klk8	70	29	37	170	257	237	297	6.1374	4.81168	5.24812	7.95042	8.0496	7.57567	7.505	152.111	2.30514	0.356992	6.45712	1.07e-10	1.6e-09
Rnf220	2300	2334	2563	940	1504	1793	2542	11.1555	11.0906	11.3244	10.4128	10.594	10.4885	10.5954	1936.78	-0.668497	0.103577	-6.4541	1.09e-10	1.63e-09
Dnajc1	982	1276	1022	1273	1586	2216	3006	9.92854	10.22	9.99878	10.85	10.6706	10.7939	10.8371	1539.51	0.734416	0.113799	6.45364	1.09e-10	1.64e-09
Dnmt1	8675	9979	9446	2822	4767	5740	9842	13.0703	13.1862	13.2058	11.998	12.2577	12.1665	12.5477	7040.3	-0.899209	0.139334	-6.45362	1.09e-10	1.64e-09
Ckap5	12335	15408	11263	5138	7964	9034	12950	13.5781	13.8129	13.4596	12.8624	12.998	12.8207	12.9436	10294.2	-0.717732	0.111225	-6.453	1.1e-10	1.64e-09
Tnfaip8l3	7	6	4	47	74	55	87	2.98905	2.72325	2.32208	6.1108	6.26683	5.4931	5.75267	38.6294	3.4408	0.533233	6.45273	1.1e-10	1.64e-09
Slc7a1	1571	1676	1679	386	661	968	1502	10.6059	10.6131	10.7144	9.13022	9.40915	9.60007	9.83697	1159.4	-1.12583	0.174528	-6.45072	1.11e-10	1.66e-09
Cit	1873	2185	1966	747	1051	1310	2188	10.8594	10.9955	10.942	10.0815	10.0774	10.0361	10.3792	1560.85	-0.782696	0.121518	-6.44101	1.19e-10	1.77e-09
Foxj1	68	108	77	154	227	448	603	6.09618	6.67051	6.28559	7.80842	7.87125	8.49072	8.52266	214.056	1.85634	0.288254	6.43995	1.2e-10	1.78e-09
Mmp11	699	722	662	933	1258	1326	1827	9.4387	9.39938	9.37306	10.402	10.3366	10.0536	10.1193	1026.87	0.828706	0.128708	6.43864	1.21e-10	1.8e-09
Usp1	4559	5715	4250	1744	2708	2805	4748	12.1423	12.3822	12.0538	11.3039	11.4421	11.1338	11.4963	3682.89	-0.850049	0.132047	-6.43746	1.21e-10	1.81e-09
Skp2	2631	2944	2723	1279	1753	2024	3123	11.3494	11.4255	11.4117	10.8568	10.8149	10.6632	10.8922	2288.31	-0.588028	0.0913592	-6.43644	1.22e-10	1.82e-09
Swi5	2676	2593	2811	953	1682	1653	2527	11.3739	11.2424	11.4576	10.4326	10.7553	10.3713	10.5869	2078.25	-0.817192	0.126967	-6.43628	1.22e-10	1.82e-09
Prr11	1568	1800	1715	377	645	818	1557	10.6031	10.716	10.745	9.09624	9.37385	9.35751	9.88879	1164.25	-1.22895	0.191145	-6.42944	1.28e-10	1.9e-09
Prelid1	4833	3917	4614	1623	2197	3150	4421	12.2265	11.8373	12.1723	11.2002	11.1405	11.3011	11.3934	3432.73	-0.826823	0.128624	-6.4282	1.29e-10	1.92e-09
Inadl	1198	739	681	1546	2284	3008	3113	10.2151	9.43291	9.41382	11.1302	11.1965	11.2345	10.8876	1717.23	1.38024	0.214791	6.42594	1.31e-10	1.94e-09
Rab15	2053	1949	1973	339	402	996	1376	10.9917	10.8307	10.9471	8.94326	8.69306	9.64116	9.71071	1255.33	-1.61171	0.250867	-6.42454	1.32e-10	1.96e-09
B2m	611	534	573	817	1103	1267	1506	9.24488	8.96498	9.1651	10.2106	10.147	9.98797	9.8408	888.68	0.922413	0.143732	6.41761	1.38e-10	2.05e-09
Kdsr	620	704	720	1015	1371	1533	1761	9.26594	9.36302	9.49405	10.5234	10.4606	10.2627	10.0662	1075.39	0.960165	0.149721	6.41305	1.43e-10	2.11e-09
Irf8	65	68	75	165	217	227	270	6.03206	6.01139	6.24812	7.90753	7.80653	7.51381	7.36829	151.617	1.57083	0.245039	6.41056	1.45e-10	2.14e-09
Fam187b	15	15	11	42	69	100	138	3.98826	3.90776	3.58514	5.95101	6.16726	6.34111	6.40833	50.3383	2.48144	0.387114	6.4101	1.45e-10	2.15e-09
Spire2	320	468	521	42	72	117	244	8.31394	8.77505	9.0281	5.95101	6.22783	6.56503	7.22314	247.814	-2.1594	0.33689	-6.40981	1.46e-10	2.15e-09
Sgip1	880	1678	1372	116	129	278	703	9.77049	10.6148	10.4233	7.40172	7.0606	7.80475	8.74347	714.389	-2.41384	0.376832	-6.40561	1.5e-10	2.21e-09
Gpr4	61	108	94	155	254	302	394	5.94187	6.67051	6.57005	7.81772	8.03273	7.92371	7.91078	183.323	1.50511	0.235052	6.40333	1.52e-10	2.24e-09
Cox5a	1681	1946	2154	663	1126	1246	1778	10.7034	10.8285	11.0737	9.90955	10.1768	9.96388	10.0801	1475.12	-0.840741	0.13136	-6.40028	1.55e-10	2.28e-09
Setd8	2840	2810	2719	1101	1847	2227	3032	11.4597	11.3583	11.4096	10.6407	10.8903	10.801	10.8496	2292.03	-0.610814	0.0954423	-6.39982	1.56e-10	2.29e-09
Tmem241	179	230	210	286	392	542	603	7.4794	7.75358	7.72129	8.69853	8.65681	8.76482	8.52266	333.014	1.00796	0.15751	6.39935	1.56e-10	2.29e-09
Coro1c	6105	7032	7803	1883	3078	4083	6803	12.5635	12.6813	12.9302	11.4145	11.6268	11.6752	12.015	5057.82	-1.0339	0.1616	-6.39793	1.57e-10	2.31e-09
Lyar	648	705	580	240	333	332	540	9.32957	9.36506	9.18259	8.44622	8.42211	8.0598	8.36392	474.799	-0.9705	0.151805	-6.39306	1.63e-10	2.39e-09
Chia1	0	1	2	40	69	108	74	0	0.951538	1.58509	5.88179	6.16726	6.45082	5.52387	39.4968	6.06071	0.948546	6.38947	1.66e-10	2.44e-09
Gabrb3	816	1010	831	134	198	359	650	9.66168	9.88306	9.70063	7.60868	7.67496	8.1722	8.63066	549.639	-1.66632	0.260821	-6.38874	1.67e-10	2.45e-09
Tceal6	61	36	42	103	230	214	272	5.94187	5.1136	5.42645	7.23132	7.89011	7.42921	7.37888	128.745	1.99431	0.312254	6.38684	1.69e-10	2.48e-09
Igsf11	530	999	760	20	58	100	291	9.04007	9.86728	9.57195	4.90605	5.92052	6.34111	7.47572	384.669	-3.08423	0.48301	-6.38544	1.71e-10	2.5e-09
1500009L16Rik	323	357	350	110	149	132	222	8.32736	8.38549	8.45552	7.32556	7.26709	6.73733	7.08778	233.529	-1.28449	0.201188	-6.38453	1.72e-10	2.51e-09
Cd200	599	651	749	176	210	379	533	9.21631	9.25028	9.55094	8.00026	7.75944	8.25015	8.34515	457.394	-1.23883	0.19405	-6.38404	1.72e-10	2.52e-09
Ndufs4	1447	1543	1466	669	976	1144	1409	10.4873	10.4939	10.5188	9.92253	9.9707	9.84079	9.74486	1213.09	-0.631687	0.0989542	-6.38363	1.73e-10	2.52e-09
Ophn1	619	709	651	740	1027	1204	1598	9.26362	9.37321	9.34892	10.0679	10.0441	9.91446	9.92625	898.456	0.658161	0.103104	6.38346	1.73e-10	2.53e-09
Irf9	238	320	269	457	522	633	879	7.88839	8.22814	8.07701	9.37341	9.06912	8.98825	9.06513	456.5	1.05861	0.165855	6.38274	1.74e-10	2.54e-09
Btrc	1771	1983	1892	1837	2813	3198	4295	10.7786	10.8556	10.8867	11.3789	11.4969	11.3229	11.3517	2433.48	0.547186	0.0857425	6.38174	1.75e-10	2.55e-09
Cpne5	427	424	398	47	64	195	165	8.72897	8.63295	8.64044	6.1108	6.0603	7.29589	6.66334	241.238	-2.045	0.320521	-6.38023	1.77e-10	2.57e-09
Hist1h2ah	839	1207	1720	268	196	376	664	9.70174	10.1399	10.7492	8.60498	7.66038	8.23872	8.66133	745.848	-1.92197	0.301663	-6.37124	1.88e-10	2.73e-09
Mfge8	1635	1584	1807	1924	3092	3283	4255	10.6634	10.5317	10.8204	11.4456	11.6333	11.3607	11.3382	2412.97	0.772007	0.12118	6.37072	1.88e-10	2.73e-09
Arhgap4	124	135	141	263	345	334	475	6.95336	6.9896	7.14994	8.57788	8.47304	8.06844	8.17949	252.226	1.30669	0.205128	6.3701	1.89e-10	2.74e-09
Apitd1	254	302	345	45	110	110	179	7.98188	8.1449	8.43482	6.04899	6.8326	6.47699	6.77972	188.096	-1.63238	0.25628	-6.36953	1.9e-10	2.75e-09
Pif1	590	878	800	199	265	290	601	9.19451	9.68123	9.64585	8.1768	8.09366	7.86546	8.51788	504.468	-1.34261	0.21104	-6.36187	1.99e-10	2.89e-09
Actl6a	2773	3184	3027	1359	1781	2142	3351	11.4252	11.5385	11.5643	10.9442	10.8378	10.7449	10.9938	2445.28	-0.628469	0.0988046	-6.36072	2.01e-10	2.91e-09
Eif1	9318	8786	10055	3671	5526	6357	10232	13.1734	13.0026	13.296	12.3774	12.4708	12.3138	12.6038	7470.92	-0.717239	0.112786	-6.35929	2.03e-10	2.93e-09
Casp3	3399	3983	3259	1421	2152	2315	3794	11.7188	11.8614	11.6709	11.0086	11.1106	10.8569	11.1728	2817.13	-0.711566	0.111893	-6.35932	2.03e-10	2.93e-09
Haus4	605	613	612	160	255	399	530	9.23067	9.16365	9.25994	7.86332	8.03837	8.3241	8.33704	438.047	-1.05911	0.166556	-6.3589	2.03e-10	2.94e-09
Arrdc3	2773	2636	2253	3240	4760	5442	6152	11.4252	11.2661	11.1385	12.1973	12.2556	12.0896	11.8699	3772.27	0.827858	0.130213	6.35772	2.05e-10	2.96e-09
Gusb	670	685	773	973	1354	1424	1919	9.37766	9.32361	9.59638	10.4625	10.4426	10.1563	10.1901	1077.62	0.880904	0.138566	6.35729	2.05e-10	2.96e-09
Stx3	577	804	735	1175	1452	1549	2108	9.16242	9.55436	9.52376	10.7345	10.5433	10.2776	10.3255	1165.99	1.05626	0.166202	6.35528	2.08e-10	3e-09
Ap1s2	958	1044	981	369	529	812	930	9.89288	9.93078	9.93977	9.06535	9.0883	9.3469	9.14635	780.072	-0.754135	0.118672	-6.3548	2.09e-10	3e-09
Cxxc4	892	1055	912	325	502	725	926	9.79001	9.94588	9.83466	8.88254	9.01286	9.18367	9.14015	736.899	-0.796255	0.125513	-6.34402	2.24e-10	3.22e-09
Klc1	6962	10086	10442	2982	3906	4910	8371	12.753	13.2016	13.3504	12.0776	11.9704	11.9412	12.3142	6617.43	-1.04037	0.164012	-6.34325	2.25e-10	3.23e-09
Sh2b2	494	588	615	181	212	324	491	8.93879	9.10369	9.26698	8.04052	7.77305	8.02475	8.22712	403.805	-1.08421	0.171015	-6.33984	2.3e-10	3.3e-09
Nudt3	4747	4974	5108	2175	3286	3971	5838	12.2006	12.1819	12.319	11.6224	11.7211	11.6351	11.7944	4157.59	-0.540274	0.0852218	-6.33962	2.3e-10	3.31e-09
Gm2516	5	10	6	44	54	101	81	2.57453	3.37007	2.80752	6.01706	5.81919	6.35529	5.65156	40.4561	3.19595	0.504143	6.33936	2.31e-10	3.31e-09
Cdkn2d	607	666	617	234	291	377	620	9.23542	9.28309	9.27166	8.4098	8.22822	8.24254	8.56266	473.686	-0.897065	0.141539	-6.33793	2.33e-10	3.34e-09
Zfp536	1727	2152	1949	1967	2756	4093	5168	10.7424	10.9736	10.9295	11.4775	11.4674	11.6787	11.6186	2665.9	0.678514	0.10711	6.33472	2.38e-10	3.4e-09
Foxn4	3074	5778	5384	663	829	948	3132	11.5738	12.398	12.3949	9.90955	9.73544	9.56999	10.8963	2745.27	-2.0425	0.322535	-6.33266	2.41e-10	3.44e-09
Dusp26	619	1129	1166	59	101	145	484	9.26362	10.0436	10.1888	6.4346	6.71057	6.87163	8.20647	514.998	-2.6481	0.41817	-6.33259	2.41e-10	3.44e-09
Acsl4	1446	1909	1428	641	856	954	1236	10.4863	10.8008	10.481	9.86092	9.78163	9.57908	9.5561	1195.42	-0.90165	0.142381	-6.33265	2.41e-10	3.44e-09
Hn1	5472	5921	6236	1660	2598	3875	5891	12.4056	12.4333	12.6068	11.2327	11.3822	11.5998	11.8074	4342.74	-0.962337	0.152003	-6.33106	2.43e-10	3.47e-09
Soga3	2106	4506	3600	468	623	870	2243	11.0285	12.0394	11.8144	9.40767	9.32386	9.44629	10.415	1991.24	-1.96496	0.310446	-6.32948	2.46e-10	3.51e-09
Tnfrsf10b	182	144	141	263	421	410	542	7.50324	7.082	7.14994	8.57788	8.75953	8.36322	8.36924	289.086	1.27226	0.201003	6.32953	2.46e-10	3.51e-09
Celf4	947	1948	1705	169	182	349	876	9.87623	10.83	10.7366	7.94194	7.55401	8.13158	9.06021	856.054	-2.25512	0.35633	-6.32873	2.47e-10	3.52e-09
Gle1	1806	1856	1858	837	1235	1436	2088	10.8069	10.7602	10.8605	10.2455	10.31	10.1684	10.3118	1542.5	-0.550494	0.0869975	-6.3277	2.49e-10	3.54e-09
Atp5f1	4944	5446	5142	2410	3661	3993	5469	12.2592	12.3127	12.3286	11.7704	11.8769	11.6431	11.7002	4336.1	-0.55169	0.0871887	-6.32754	2.49e-10	3.54e-09
Tfdp1	3724	3780	3834	1528	2196	2897	4399	11.8505	11.786	11.9052	11.1133	11.1398	11.1803	11.3862	3078.29	-0.638629	0.100932	-6.3273	2.49e-10	3.54e-09
Lrig3	758	500	418	965	1358	1639	2138	9.55545	8.87026	8.711	10.4506	10.4468	10.359	10.3459	1056.36	1.3075	0.206657	6.32693	2.5e-10	3.55e-09
Ttc9	416	733	761	76	103	179	372	8.69141	9.42117	9.57384	6.79615	6.7386	7.17319	7.82824	366.489	-2.07294	0.327752	-6.32472	2.54e-10	3.6e-09
Srd5a1	433	460	455	181	216	258	340	8.74906	8.75024	8.83308	8.04052	7.7999	7.69754	7.69907	331.737	-0.974674	0.154157	-6.32262	2.57e-10	3.64e-09
Rorb	17171	35078	24630	6449	7951	8961	19033	14.0552	14.9997	14.5884	13.1902	12.9956	12.809	13.4991	16602.5	-1.45329	0.229866	-6.32232	2.58e-10	3.65e-09
Kit	838	1260	1072	139	129	330	638	9.70002	10.2018	10.0676	7.66127	7.0606	8.05112	8.60384	609.933	-2.05332	0.325179	-6.31444	2.71e-10	3.84e-09
Arrdc4	749	508	460	1323	1801	1710	1967	9.53824	8.89311	8.84882	10.9055	10.8539	10.4202	10.2257	1201.38	1.49969	0.237507	6.31431	2.71e-10	3.84e-09
Sdc3	3467	3888	3986	1251	1691	2470	3983	11.7474	11.8266	11.9613	10.8248	10.763	10.9504	11.243	2850.68	-0.889995	0.140993	-6.31235	2.75e-10	3.88e-09
Npas3	690	615	501	784	1061	1404	1656	9.42004	9.16834	8.97174	10.1512	10.0911	10.136	9.97764	917.564	0.891393	0.141262	6.31021	2.79e-10	3.93e-09
Nap1l2	207	325	273	25	68	100	125	7.68798	8.25043	8.09823	5.21832	6.1465	6.34111	6.26735	156.617	-1.97376	0.312962	-6.3067	2.85e-10	4.02e-09
L3mbtl3	1311	1046	939	1371	2090	2574	3070	10.345	9.93353	9.87671	10.9569	11.0685	11.0098	10.8675	1691.67	0.909846	0.144361	6.30256	2.93e-10	4.13e-09
Pias3	955	929	878	884	1320	1649	2271	9.88835	9.76259	9.77991	10.3242	10.4059	10.3678	10.4329	1204.6	0.572895	0.0909498	6.29903	3e-10	4.22e-09
9030404E10Rik	13	36	27	112	91	192	243	3.79573	5.1136	4.80754	7.3514	6.56167	7.27366	7.21726	94.6111	2.50364	0.397666	6.29584	3.06e-10	4.3e-09
Fkbp5	1757	1977	1901	701	907	1233	2033	10.7672	10.8513	10.8935	9.98987	9.86503	9.94876	10.2733	1449.11	-0.810173	0.128721	-6.29402	3.09e-10	4.35e-09
Vwa5a	732	371	595	1173	1493	2353	2195	9.50516	8.44082	9.21936	10.732	10.5835	10.8804	10.3838	1218.03	1.53711	0.244451	6.28801	3.22e-10	4.52e-09
Cenpq	583	734	656	191	325	335	592	9.17732	9.42313	9.35994	8.11781	8.38713	8.07273	8.49617	473.775	-1.04383	0.166093	-6.28463	3.29e-10	4.61e-09
Gpx3	324	416	415	486	770	924	1059	8.33181	8.60554	8.70063	9.46204	9.62906	9.53304	9.33344	600.553	0.939561	0.14951	6.28428	3.29e-10	4.62e-09
Uaca	1618	1774	1474	626	861	1302	1682	10.6484	10.6951	10.5267	9.82679	9.79002	10.0272	10.0001	1289.02	-0.709462	0.112897	-6.28413	3.3e-10	4.62e-09
Polr2k	560	690	563	196	314	291	500	9.11935	9.33408	9.13975	8.15496	8.33761	7.8704	8.25324	435.978	-1.04109	0.16586	-6.27691	3.45e-10	4.84e-09
Cspg5	1278	1898	1935	2154	3344	3830	5771	10.3083	10.7925	10.9191	11.6084	11.7463	11.5829	11.7777	2715.62	0.985047	0.156937	6.2767	3.46e-10	4.84e-09
Rps25	10024	8079	9135	3809	5441	6769	8564	13.2788	12.8815	13.1575	12.4306	12.4484	12.4043	12.3471	7253.95	-0.708144	0.112861	-6.2745	3.51e-10	4.9e-09
Bcl2l11	1375	1405	1417	1616	2092	2398	3452	10.4137	10.3588	10.4698	11.194	11.0699	10.9077	11.0366	1890.19	0.639065	0.101861	6.27388	3.52e-10	4.92e-09
Anp32e	7051	8535	7155	3231	5167	5567	7885	12.7713	12.9607	12.8051	12.1933	12.3739	12.1224	12.2279	6204.38	-0.616913	0.0983592	-6.27204	3.56e-10	4.97e-09
Cdca5	900	1027	1090	254	374	365	862	9.80287	9.90712	10.0916	8.52778	8.58917	8.19603	9.03701	676.475	-1.32028	0.210537	-6.27103	3.59e-10	5e-09
Lcp2	37	42	30	138	172	155	181	5.23573	5.33003	4.95438	7.6509	7.47293	6.96705	6.79561	107.497	2.10231	0.335262	6.27065	3.6e-10	5.01e-09
Hnrnpab	11065	13590	12449	4418	7700	7733	12613	13.4213	13.6318	13.6041	12.6446	12.9493	12.5964	12.9055	9642.96	-0.773845	0.123418	-6.27012	3.61e-10	5.02e-09
Ppef2	126	199	124	10	18	34	61	6.97626	7.54576	6.96598	3.95338	4.28445	4.81885	5.25182	79.8416	-2.53807	0.40488	-6.2687	3.64e-10	5.07e-09
Adcy9	333	376	374	450	550	856	1011	8.37122	8.46008	8.55094	9.35117	9.14436	9.42292	9.26663	535.892	0.838518	0.133787	6.26754	3.67e-10	5.1e-09
Napb	506	965	846	169	215	291	528	8.97334	9.81738	9.72641	7.94194	7.79323	7.8704	8.3316	490.305	-1.55388	0.24793	-6.2674	3.67e-10	5.1e-09
Pax6os1	143	244	214	383	453	621	705	7.15749	7.83845	7.74839	9.11898	8.86499	8.9607	8.74756	379.474	1.31923	0.210612	6.26381	3.76e-10	5.22e-09
Rims3	314	525	523	35	32	62	208	8.28672	8.9405	9.03362	5.69263	5.08176	5.66232	6.99452	237.636	-2.75225	0.439674	-6.25974	3.86e-10	5.35e-09
Dohh	964	907	925	401	566	729	966	9.90187	9.72805	9.85506	9.18512	9.18566	9.19159	9.20105	759.288	-0.640361	0.102309	-6.25906	3.87e-10	5.37e-09
Grik2	380	793	562	113	115	192	343	8.56116	9.53452	9.13718	7.36414	6.89618	7.27366	7.71168	348.578	-1.79506	0.286889	-6.25698	3.93e-10	5.43e-09
Pde10a	1272	2090	1755	431	517	791	1406	10.3015	10.9314	10.7783	9.28903	9.05526	9.30916	9.74179	1141.85	-1.32389	0.211584	-6.25706	3.92e-10	5.43e-09
Ajap1	90	201	190	7	7	14	47	6.49541	7.56011	7.57762	3.47818	3.03376	3.60998	4.88691	78.6054	-3.40321	0.544255	-6.25296	4.03e-10	5.57e-09
Bcas3	639	639	605	705	928	1512	1704	9.30942	9.22348	9.24337	9.99807	9.89802	10.2428	10.0188	908.636	0.787315	0.125948	6.25109	4.08e-10	5.63e-09
Slc50a1	257	246	232	346	427	528	702	7.99875	7.85017	7.86438	8.97268	8.7799	8.72715	8.74142	375.917	0.900855	0.144112	6.25106	4.08e-10	5.63e-09
Cinp	727	823	827	292	465	578	793	9.49529	9.58802	9.69368	8.72841	8.90263	8.85739	8.91688	624.365	-0.739864	0.118435	-6.24701	4.18e-10	5.77e-09
Cct6a	9089	9287	9516	4428	6694	8344	11151	13.1375	13.0826	13.2165	12.6478	12.7474	12.7061	12.7278	8093.71	-0.439209	0.0703066	-6.24705	4.18e-10	5.77e-09
Mrpl20	676	688	741	271	408	420	592	9.39051	9.3299	9.53547	8.621	8.71439	8.39788	8.49617	534.291	-0.86463	0.138422	-6.24635	4.2e-10	5.79e-09
Tle1	3742	5703	5128	6654	8207	10247	14744	11.8575	12.3792	12.3247	13.2353	13.0413	13.0024	13.1307	7410.25	0.899247	0.144058	6.24225	4.31e-10	5.94e-09
Invs	669	713	641	721	981	1252	1554	9.37551	9.38131	9.32662	10.0304	9.97806	9.9708	9.88601	895.539	0.603782	0.0967797	6.23873	4.41e-10	6.07e-09
Banf1	2754	2675	3078	806	1317	1680	2857	11.4153	11.2873	11.5884	10.1911	10.4026	10.3947	10.7638	2086.49	-0.981666	0.157414	-6.23621	4.48e-10	6.16e-09
Nudt5	1205	1395	1331	617	799	1017	1364	10.2235	10.3485	10.3796	9.80592	9.68233	9.67122	9.69808	1078.13	-0.606715	0.097313	-6.23467	4.53e-10	6.22e-09
Foxm1	2786	3676	3296	623	891	1447	2811	11.432	11.7457	11.6871	9.81987	9.83938	10.1794	10.7404	2126.74	-1.43219	0.229742	-6.23393	4.55e-10	6.24e-09
Cc2d2a	1137	1131	950	1169	1840	2068	2631	10.1398	10.0461	9.8935	10.7271	10.8848	10.6942	10.645	1496.05	0.709522	0.113829	6.23322	4.57e-10	6.27e-09
Tmcc2	1673	1898	2241	510	670	1068	1752	10.6966	10.7925	11.1308	9.53149	9.42863	9.74173	10.0589	1352.95	-1.17374	0.188328	-6.23244	4.59e-10	6.29e-09
Psmc2	2701	2919	3009	1154	1942	2226	3004	11.3873	11.4132	11.5557	10.7085	10.9626	10.8004	10.8362	2353.48	-0.62435	0.100193	-6.23145	4.62e-10	6.33e-09
Cacng4	1196	1894	1876	225	372	460	1194	10.2127	10.7894	10.8744	8.35338	8.58145	8.52875	9.50629	994.895	-1.83452	0.294508	-6.22911	4.69e-10	6.42e-09
Slc29a4	663	1036	1050	73	96	196	508	9.36253	9.91969	10.0377	6.73858	6.63804	7.30322	8.27606	501.746	-2.40422	0.385988	-6.22875	4.7e-10	6.43e-09
H1fx	3529	4046	3866	1116	1706	2440	3962	11.7729	11.8841	11.9172	10.6602	10.7757	10.9328	11.2353	2831.59	-0.941277	0.151133	-6.22814	4.72e-10	6.45e-09
Ung	978	1228	1236	220	403	491	976	9.92265	10.1647	10.2728	8.32106	8.69664	8.62259	9.21588	760.781	-1.37413	0.22074	-6.2251	4.81e-10	6.57e-09
Reln	4353	9179	7035	11046	15591	18657	28692	12.0756	13.0657	12.7807	13.9665	13.967	13.8669	14.0912	12647.8	1.277	0.205145	6.22486	4.82e-10	6.57e-09
Ext2	1399	1454	1551	1466	2396	2763	3521	10.4387	10.4083	10.6001	11.0535	11.2655	11.112	11.0652	1985.17	0.64166	0.103159	6.22008	4.97e-10	6.77e-09
Cmss1	500	573	587	150	298	295	442	8.95617	9.06648	9.19987	7.77062	8.2624	7.89001	8.07598	396.961	-1.06591	0.171369	-6.21995	4.97e-10	6.77e-09
Pnpla7	189	159	194	295	441	491	552	7.5574	7.22396	7.60752	8.74312	8.82634	8.62259	8.39553	320.862	1.18475	0.190527	6.21831	5.03e-10	6.84e-09
Trib1	1318	1645	1703	1743	2796	3091	4082	10.3527	10.5862	10.7349	11.3031	11.4882	11.2738	11.2784	2234.97	0.771901	0.124154	6.21728	5.06e-10	6.88e-09
Pam	2239	2790	2546	2408	3756	4559	6346	11.1168	11.348	11.3148	11.7692	11.9139	11.8342	11.9147	3334.14	0.595772	0.0958276	6.21712	5.06e-10	6.88e-09
Tpi1	12075	10565	12236	5214	6013	8656	10288	13.5473	13.2685	13.5792	12.8835	12.5926	12.759	12.6116	9149.82	-0.755924	0.121614	-6.21577	5.11e-10	6.93e-09
Ccdc114	57	93	83	213	249	225	415	5.84567	6.45707	6.39251	8.27456	8.00415	7.50111	7.98539	183.439	1.71824	0.276445	6.21548	5.12e-10	6.94e-09
Thoc7	1628	1888	1754	840	1082	1299	1724	10.6573	10.7849	10.7774	10.2506	10.1193	10.0239	10.0356	1432.37	-0.634877	0.102217	-6.2111	5.26e-10	7.13e-09
Zfr2	300	449	423	581	752	997	1164	8.22114	8.7154	8.72811	9.71929	9.59498	9.6426	9.46963	639.016	1.03589	0.166805	6.21023	5.29e-10	7.17e-09
Fhod1	484	616	580	665	862	1093	1557	8.90934	9.17068	9.18259	9.91389	9.79169	9.77507	9.88879	795.87	0.750263	0.120838	6.20885	5.34e-10	7.22e-09
Dnajc6	860	1310	1088	67	139	324	557	9.73736	10.2579	10.089	6.61605	7.16753	8.02475	8.4085	600.428	-2.3247	0.374451	-6.2083	5.36e-10	7.24e-09
Pycr1	392	442	521	156	185	215	338	8.60589	8.69278	9.0281	7.82695	7.57748	7.4359	7.6906	317.414	-1.15595	0.186208	-6.20783	5.37e-10	7.26e-09
BC021767	5	3	14	62	69	102	101	2.57453	1.92668	3.90707	6.50535	6.16726	6.36933	5.96422	48.8308	3.3949	0.54694	6.20708	5.4e-10	7.29e-09
D17H6S56E-5	1848	2839	2434	491	851	687	1839	10.84	11.3731	11.2499	9.47679	9.77319	9.10613	10.1287	1525.71	-1.50311	0.242318	-6.20305	5.54e-10	7.47e-09
Cox7b	1940	1829	1788	802	1232	1551	1964	10.9101	10.7391	10.8051	10.1839	10.3064	10.2795	10.2235	1542.71	-0.571106	0.092089	-6.20167	5.59e-10	7.53e-09
Msi2	13479	16386	13498	15893	22772	24463	34689	13.706	13.9017	13.7208	14.4913	14.5136	14.2577	14.365	19389.5	0.630582	0.101704	6.20016	5.64e-10	7.6e-09
Tmem176b	1525	1754	2033	1926	2888	3823	4861	10.563	10.6787	10.9903	11.4471	11.5349	11.5803	11.5302	2543.48	0.768827	0.124011	6.19966	5.66e-10	7.62e-09
Ank2	10018	15669	13617	1807	3544	6330	9391	13.2779	13.8371	13.7334	11.3551	11.8301	12.3076	12.48	8284.17	-1.57917	0.254788	-6.19797	5.72e-10	7.7e-09
Tomm22	2108	2236	2288	970	1492	1609	2321	11.0298	11.0288	11.1607	10.458	10.5825	10.3324	10.4643	1815.66	-0.614022	0.0990916	-6.19651	5.77e-10	7.76e-09
Higd1a	1013	1116	1109	396	694	752	982	9.97333	10.0269	10.1165	9.16705	9.47934	9.23633	9.22471	846.298	-0.759465	0.122593	-6.19504	5.83e-10	7.83e-09
Zfp369	893	954	787	1008	1256	1617	2204	9.79162	9.80086	9.62225	10.5134	10.3343	10.3396	10.3897	1192.38	0.653644	0.105517	6.19468	5.84e-10	7.84e-09
Scai	2303	2456	1568	3653	4228	5361	6093	11.1574	11.1641	10.6158	12.3703	12.0846	12.068	11.856	3567.14	1.10412	0.17827	6.19352	5.88e-10	7.89e-09
Fam13a	315	206	127	519	700	974	988	8.2913	7.59537	7.00019	9.55669	9.49174	9.60897	9.23348	522.602	1.75775	0.283842	6.19272	5.91e-10	7.93e-09
Efna4	432	461	475	569	886	883	1258	8.74573	8.75336	8.89501	9.68922	9.83127	9.46766	9.58152	680.997	0.848091	0.136957	6.19241	5.93e-10	7.94e-09
Psmd13	2560	2332	2528	1021	1587	1784	2641	11.31	11.0894	11.3045	10.5319	10.6715	10.4813	10.6505	2008.3	-0.652789	0.105436	-6.19136	5.96e-10	7.98e-09
Prkdc	1871	1923	1513	2598	2913	4150	4500	10.8578	10.8113	10.5643	11.8788	11.5473	11.6987	11.419	2697.28	0.894657	0.144519	6.1906	5.99e-10	8.02e-09
Gpm6a	3619	6049	4629	1477	2323	2587	4128	11.8093	12.4641	12.177	11.0643	11.2209	11.0171	11.2945	3446.45	-1.02201	0.165118	-6.18957	6.03e-10	8.06e-09
Ak4	999	1087	1023	451	463	670	781	9.95327	9.98895	10.0002	9.35437	8.89642	9.07005	8.89493	775.48	-0.921327	0.148879	-6.18841	6.08e-10	8.12e-09
Mboat7	794	899	969	950	1680	1859	2407	9.6223	9.71529	9.92203	10.428	10.7536	10.5406	10.5167	1297.46	0.806721	0.130439	6.18465	6.22e-10	8.31e-09
Sult4a1	171	251	264	15	11	30	88	7.41381	7.87908	8.05004	4.50696	3.62031	4.64508	5.76885	116.775	-2.98266	0.482382	-6.1832	6.28e-10	8.38e-09
Pitpnm1	4063	7008	6693	1152	1440	1718	4574	11.9762	12.6764	12.7088	10.706	10.5314	10.4269	11.4425	3685.37	-1.65627	0.267887	-6.1827	6.3e-10	8.4e-09
Arl8a	1785	2502	2445	690	1003	1331	2148	10.79	11.1909	11.2564	9.96708	10.01	10.059	10.3526	1643.01	-0.987631	0.159767	-6.1817	6.34e-10	8.44e-09
Cdc42ep4	4943	5331	5770	1918	2780	3543	5900	12.2589	12.2819	12.4948	11.4411	11.4799	11.4706	11.8096	4156.29	-0.790775	0.128011	-6.17741	6.52e-10	8.67e-09
Arpc3	1694	1580	1869	568	1034	989	1340	10.7146	10.5281	10.869	9.68668	10.0539	9.63099	9.6725	1277.43	-0.940909	0.152317	-6.1773	6.52e-10	8.67e-09
Atp11a	2248	2194	1946	2126	2823	4045	5433	11.1225	11.0014	10.9272	11.5896	11.502	11.6617	11.6907	2812.16	0.593432	0.0961069	6.17471	6.63e-10	8.81e-09
D2hgdh	455	457	472	555	698	914	1156	8.82039	8.74082	8.88589	9.65332	9.48762	9.51737	9.45969	645.876	0.712712	0.115507	6.17029	6.82e-10	9.05e-09
2024-09-11	11752	10352	10181	4133	6565	8376	11796	13.5082	13.2392	13.3139	12.5484	12.7193	12.7116	12.8089	8718.04	-0.658689	0.106753	-6.17021	6.82e-10	9.05e-09
Plag1	1056	956	730	1861	2110	2443	2657	10.0332	9.80387	9.51392	11.3976	11.0822	10.9345	10.6592	1665.92	1.24248	0.201416	6.16874	6.88e-10	9.12e-09
Mcm8	811	999	712	307	424	423	674	9.65283	9.86728	9.47795	8.80052	8.76975	8.40811	8.68284	611.811	-1.0076	0.163361	-6.16792	6.92e-10	9.16e-09
Ripk1	600	494	434	751	1153	1328	1410	9.21872	8.85288	8.76507	10.0892	10.2109	10.0557	9.74588	852.605	1.07552	0.174416	6.16642	6.99e-10	9.25e-09
D030056L22Rik	1177	1548	1446	536	762	868	1378	10.1896	10.4986	10.499	9.60313	9.61401	9.44297	9.7128	1072.67	-0.807803	0.131012	-6.16586	7.01e-10	9.27e-09
Cdkn2c	570	571	653	123	181	313	480	9.14484	9.06144	9.35334	7.48577	7.54611	7.97511	8.19454	398.733	-1.35639	0.220006	-6.16526	7.04e-10	9.3e-09
2900011O08Rik	508	741	788	93	205	233	466	8.97902	9.4368	9.62408	7.08501	7.72484	7.55125	8.15199	419.817	-1.69069	0.274248	-6.1648	7.06e-10	9.32e-09
Chac1	83	115	147	13	15	21	46	6.37994	6.76025	7.20965	4.31024	4.03614	4.15501	4.85694	62.3482	-2.48654	0.403348	-6.16474	7.06e-10	9.32e-09
Fzd9	123	132	133	17	19	51	51	6.94177	6.95744	7.06628	4.68005	4.35855	5.38668	5.00092	74.1522	-2.10042	0.340726	-6.16454	7.07e-10	9.32e-09
Fam167a	830	1262	1130	278	420	477	927	9.68619	10.2041	10.1436	8.6577	8.75611	8.58096	9.1417	736.708	-1.22816	0.199253	-6.16382	7.1e-10	9.36e-09
Fn3k	48	58	37	98	126	235	254	5.60244	5.78576	5.24812	7.16002	7.02691	7.56351	7.28071	112.939	1.73181	0.280975	6.16357	7.11e-10	9.36e-09
Ak6	438	412	495	131	226	206	330	8.76558	8.59164	8.95439	7.57619	7.8649	7.37457	7.65621	315.238	-1.1548	0.187369	-6.16323	7.13e-10	9.38e-09
Mturn	2326	3053	3133	1030	1532	1540	2601	11.1717	11.4779	11.614	10.5446	10.6206	10.2692	10.6285	2125.58	-0.911287	0.148005	-6.15715	7.41e-10	9.74e-09
Ticrr	1674	2325	1993	638	711	991	1858	10.6974	11.0851	10.9616	9.85415	9.5142	9.63391	10.1435	1410.4	-1.1178	0.181566	-6.15645	7.44e-10	9.77e-09
Tmem106b	2095	2023	1441	2728	3872	4345	4997	11.0209	10.8844	10.494	11.9492	11.9577	11.7649	11.57	2978.53	1.00115	0.16265	6.15523	7.5e-10	9.84e-09
Rps27l	1757	1394	1556	589	789	1025	1547	10.7672	10.3475	10.6047	9.739	9.66418	9.68251	9.87951	1203.9	-0.84008	0.13655	-6.15219	7.64e-10	1e-08
Gpr137c	234	319	255	441	523	607	833	7.86405	8.22364	8.00019	9.32207	9.07187	8.92787	8.98774	443.029	1.04614	0.170123	6.14932	7.78e-10	1.02e-08
A430005L14Rik	791	881	893	362	500	581	874	9.61685	9.68614	9.80432	9.03778	9.00711	8.86484	9.05692	680.241	-0.713452	0.116044	-6.14814	7.84e-10	1.03e-08
Fgfr1	2660	2066	2192	2442	4111	5148	6820	11.3652	10.9148	11.0989	11.7894	12.0441	12.0095	12.0186	3418.45	0.830725	0.135127	6.14774	7.86e-10	1.03e-08
Nsdhl	996	1464	1508	320	619	752	994	9.94894	10.4181	10.5596	8.86022	9.31458	9.23633	9.2422	925.335	-1.15725	0.188247	-6.1475	7.87e-10	1.03e-08
Vash1	7868	10343	10184	1906	3058	4223	8648	12.9294	13.2379	13.3144	11.432	11.6174	11.7238	12.3611	6328.05	-1.34183	0.21828	-6.14728	7.88e-10	1.03e-08
Acot2	204	194	207	242	406	507	593	7.66702	7.50925	7.70063	8.45815	8.70731	8.66874	8.4986	318.711	0.963718	0.156835	6.14478	8.01e-10	1.05e-08
Phactr3	336	711	617	12	26	52	191	8.38412	9.37727	9.27166	4.20081	4.792	5.41403	6.87251	272.407	-3.39463	0.552486	-6.14428	8.03e-10	1.05e-08
Mrpl51	984	973	1129	370	595	721	1006	9.93147	9.82927	10.1423	9.06925	9.25763	9.1757	9.25949	802.463	-0.780136	0.127009	-6.14236	8.13e-10	1.06e-08
Gad2	544	1227	957	60	78	183	439	9.07761	10.1636	9.90408	6.45857	6.34182	7.20486	8.06619	483.46	-2.59377	0.422633	-6.13716	8.4e-10	1.09e-08
Hnrnpl	19264	19225	20092	9323	13896	16507	23530	14.2212	14.1322	14.2946	13.7219	13.801	13.6902	13.805	16868.8	-0.46277	0.0754082	-6.13686	8.42e-10	1.1e-08
Smdt1	1411	1213	1568	456	734	913	1294	10.451	10.147	10.6158	9.37025	9.56007	9.51579	9.62217	1054.87	-0.896715	0.146144	-6.13582	8.47e-10	1.1e-08
Slc11a2	611	818	616	824	1195	1324	1895	9.24488	9.57924	9.26932	10.2229	10.2625	10.0514	10.172	992.921	0.805358	0.13133	6.13233	8.66e-10	1.13e-08
Atp5j	2013	2141	1914	848	1299	1304	1721	10.9633	10.9662	10.9033	10.2643	10.3828	10.0295	10.0331	1584.65	-0.762649	0.124399	-6.13065	8.75e-10	1.14e-08
Laptm4a	4402	4499	4675	4435	6697	7912	9785	12.0917	12.0371	12.1913	12.6501	12.748	12.6294	12.5393	5824.79	0.534745	0.0872539	6.1286	8.87e-10	1.15e-08
Ldb2	625	510	472	651	898	1264	1532	9.27751	8.89877	8.88589	9.88322	9.85066	9.98455	9.86547	806.671	0.865278	0.141198	6.1281	8.89e-10	1.15e-08
Diras2	873	1266	1202	269	368	560	961	9.75898	10.2087	10.2326	8.61034	8.5659	8.81184	9.19358	757.581	-1.26365	0.206319	-6.12472	9.08e-10	1.18e-08
4932441J04Rik	22	18	20	78	85	121	113	4.51158	4.15468	4.3925	6.83329	6.46434	6.61302	6.12374	63.686	2.21947	0.36255	6.12183	9.25e-10	1.2e-08
Snrnp40	2148	2266	2417	988	1429	1618	2501	11.0569	11.048	11.2398	10.4846	10.5203	10.3405	10.572	1856.81	-0.636678	0.104019	-6.12077	9.31e-10	1.21e-08
Camk1g	276	270	239	509	756	651	814	8.10126	7.98392	7.90708	9.52866	9.60262	9.02863	8.95451	494.234	1.30704	0.213555	6.12039	9.33e-10	1.21e-08
Rpl32	7441	6662	7273	3238	4366	4978	6241	12.849	12.6034	12.8287	12.1964	12.1309	11.9611	11.8907	5674.94	-0.716067	0.117004	-6.12002	9.36e-10	1.21e-08
Dse	835	829	740	885	1401	1689	1894	9.69485	9.59848	9.53352	10.3258	10.4918	10.4024	10.1712	1135.24	0.74124	0.121216	6.11503	9.65e-10	1.25e-08
Pofut1	1536	1709	1536	1465	2082	2672	3409	10.5734	10.6412	10.5861	11.0525	11.063	11.0637	11.0185	1969.4	0.448084	0.0733157	6.11171	9.86e-10	1.27e-08
Arhgef39	562	765	722	170	194	219	535	9.12449	9.48273	9.49805	7.95042	7.64566	7.46234	8.35054	440.978	-1.48863	0.243607	-6.11077	9.91e-10	1.28e-08
Ywhae	34318	34933	35919	14258	24257	24973	37502	15.0542	14.9937	15.1327	14.3347	14.6047	14.2875	14.4775	28642.7	-0.630591	0.103243	-6.1078	1.01e-09	1.3e-08
Uba52	7134	6124	6909	3084	3981	4743	6279	12.7882	12.4819	12.7547	12.1261	11.9978	11.8913	11.8994	5381.66	-0.700942	0.114766	-6.10757	1.01e-09	1.3e-08
Iqce	996	1092	1183	1092	1642	2120	3017	9.94894	9.99556	10.2096	10.6289	10.7206	10.73	10.8424	1498.61	0.677925	0.111	6.10744	1.01e-09	1.3e-08
Lpgat1	3192	3843	3053	4659	7016	6658	8594	11.6282	11.8098	11.5767	12.7212	12.8152	12.3805	12.3521	5148.07	0.905345	0.148261	6.10643	1.02e-09	1.31e-08
Brip1	901	1161	827	286	349	537	874	9.80447	10.0839	9.69368	8.69853	8.48962	8.75148	9.05692	680.986	-1.10631	0.181255	-6.1036	1.04e-09	1.33e-08
Oard1	867	1054	968	394	534	573	934	9.74904	9.94452	9.92055	9.15976	9.10185	8.84488	9.15253	743.744	-0.807272	0.13226	-6.10369	1.04e-09	1.33e-08
St6galnac3	302	293	255	392	553	619	768	8.23069	8.10141	8.00019	9.15243	9.1522	8.95605	8.87077	439.019	0.922189	0.15115	6.10116	1.05e-09	1.35e-08
Dennd2a	3462	4053	3656	3365	5160	6141	8781	11.7453	11.8865	11.8366	12.2519	12.3719	12.2639	12.3832	4695.9	0.494596	0.0811434	6.09534	1.09e-09	1.4e-08
Ube2t	315	501	359	94	97	117	262	8.2913	8.87314	8.49205	7.10032	6.65284	6.56503	7.32517	244.241	-1.63557	0.268421	-6.09328	1.11e-09	1.42e-08
Gaa	1522	1276	1416	1476	2570	3046	3704	10.5602	10.22	10.4688	11.0633	11.3666	11.2526	11.1382	2038.03	0.786736	0.129113	6.09338	1.11e-09	1.42e-08
Lamp2	2770	2690	2311	3410	4674	5347	6088	11.4237	11.2954	11.1751	12.271	12.2293	12.0642	11.8549	3794.49	0.81097	0.133153	6.09049	1.13e-09	1.44e-08
Gars	3783	4524	5048	1543	2375	3105	4528	11.8732	12.0451	12.302	11.1273	11.2528	11.2803	11.4279	3440.75	-0.80803	0.132697	-6.0893	1.13e-09	1.45e-08
Ube2ql1	323	587	599	37	50	127	241	8.32736	9.10124	9.22901	5.77129	5.7102	6.68215	7.20542	273.088	-2.45641	0.403467	-6.08825	1.14e-09	1.46e-08
Gm14207	100	155	165	20	16	25	60	6.64581	7.18745	7.37523	4.90605	4.12375	4.39353	5.22861	76.6175	-2.41105	0.396071	-6.08742	1.15e-09	1.47e-08
Lgmn	764	876	1035	1450	2326	2066	2610	9.56681	9.67794	10.017	11.0377	11.2228	10.6928	10.6335	1551.12	1.15011	0.188963	6.08639	1.15e-09	1.47e-08
Fah	214	292	256	61	84	131	186	7.73573	8.0965	8.00582	6.48215	6.44747	6.72646	6.83457	170.055	-1.32147	0.217174	-6.08487	1.17e-09	1.49e-08
Nme2	4000	3184	3748	1462	1709	2560	3483	11.9536	11.5385	11.8725	11.0496	10.7783	11.002	11.0495	2809.63	-0.825861	0.135826	-6.08031	1.2e-09	1.53e-08
Triobp	2238	3009	2916	888	1294	1784	2742	11.1161	11.457	11.5105	10.3307	10.3772	10.4813	10.7046	2048.56	-0.890197	0.146447	-6.07862	1.21e-09	1.54e-08
Timm23	1023	1061	988	435	653	864	1115	9.98749	9.95406	9.95002	9.30234	9.39161	9.43632	9.40767	849.719	-0.577507	0.095011	-6.07832	1.21e-09	1.55e-08
Mis18a	685	797	750	274	328	420	732	9.40956	9.54176	9.55286	8.63684	8.40035	8.39788	8.80165	553.348	-0.934811	0.153847	-6.07622	1.23e-09	1.56e-08
Zdhhc15	684	944	644	1119	1519	1632	2146	9.40745	9.78567	9.33335	10.6641	10.6084	10.3529	10.3513	1199.57	0.976665	0.160745	6.07587	1.23e-09	1.57e-08
Maneal	428	696	783	62	128	134	380	8.73234	9.34655	9.6149	6.50535	7.04945	6.75882	7.8588	362.493	-2.13739	0.351981	-6.07245	1.26e-09	1.6e-08
Ntn4	372	470	399	154	203	228	351	8.53054	8.78119	8.64405	7.80842	7.71076	7.52012	7.74479	305.194	-0.96362	0.158707	-6.07168	1.27e-09	1.61e-08
Cltb	1221	1143	1288	330	538	721	1191	10.2425	10.0614	10.3322	8.90452	9.11259	9.1757	9.50267	884.793	-1.02367	0.168608	-6.07128	1.27e-09	1.61e-08
Ginm1	388	395	351	503	738	801	970	8.59113	8.53101	8.45963	9.51157	9.5679	9.32725	9.207	573.413	0.880078	0.145021	6.06861	1.29e-09	1.63e-08
Mvk	1038	1070	1137	378	589	795	1135	10.0085	9.96623	10.1525	9.10006	9.24303	9.31642	9.43328	846.785	-0.763479	0.125825	-6.06781	1.3e-09	1.64e-08
Cux2	726	1077	898	1167	1425	1932	2737	9.4933	9.97563	9.81237	10.7246	10.5163	10.5962	10.702	1348.38	0.862634	0.142217	6.06562	1.31e-09	1.66e-08
Zkscan8	2231	2369	1752	2503	3447	4380	5136	11.1116	11.1121	10.7758	11.825	11.7901	11.7765	11.6096	2996.44	0.743044	0.122517	6.06483	1.32e-09	1.67e-08
Ezh2	4838	6621	5366	2224	3262	3317	5441	12.228	12.5945	12.3901	11.6546	11.7105	11.3756	11.6928	4332.88	-0.798889	0.131731	-6.06453	1.32e-09	1.67e-08
Pcnt	3652	3291	2767	1325	1892	2186	3244	11.8223	11.5862	11.4348	10.9077	10.925	10.7742	10.947	2557.62	-0.734835	0.121182	-6.06387	1.33e-09	1.68e-08
Vbp1	2340	2705	2370	1118	1604	1671	2486	11.1804	11.3034	11.2115	10.6628	10.6869	10.3869	10.5633	2000.18	-0.655738	0.108173	-6.06193	1.34e-09	1.7e-08
2024-09-04	476	507	463	109	126	223	394	8.88535	8.89028	8.85817	7.31247	7.02691	7.4883	7.91078	317.139	-1.40454	0.231715	-6.06151	1.35e-09	1.7e-08
Tapbpl	40	34	37	74	102	151	190	5.34533	5.03359	5.24812	6.75803	6.72465	6.92964	6.865	83.5273	1.63728	0.270163	6.06035	1.36e-09	1.71e-08
Stk33	354	454	430	148	155	217	330	8.45919	8.73134	8.75174	7.75135	7.32368	7.44918	7.65621	292.975	-1.10624	0.182574	-6.05913	1.37e-09	1.72e-08
Dsn1	929	962	994	406	559	579	914	9.84858	9.81289	9.95875	9.20297	9.16774	8.85988	9.12136	749.321	-0.785152	0.129596	-6.05846	1.37e-09	1.73e-08
Kif21b	3243	4884	4481	1036	1322	2073	3793	11.651	12.1556	12.1301	10.553	10.4081	10.6977	11.1725	2862.49	-1.25933	0.207937	-6.05629	1.39e-09	1.75e-08
Atp5g2	2147	2040	2180	909	1388	1690	2393	11.0563	10.8965	11.091	10.3644	10.4783	10.4032	10.5083	1764.86	-0.577017	0.0953314	-6.05275	1.42e-09	1.79e-08
Hist1h2ag	958	1213	1548	289	183	389	745	9.89288	10.147	10.5973	8.71355	7.56188	8.2876	8.827	750.181	-1.81987	0.300677	-6.05257	1.43e-09	1.79e-08
Setd3	2675	2872	2829	1333	1912	2529	3368	11.3733	11.3898	11.4668	10.9164	10.9401	10.9844	11.0011	2419.96	-0.449375	0.0742498	-6.0522	1.43e-09	1.79e-08
Zfp467	1281	792	714	1494	2137	2795	3389	10.3117	9.5327	9.48199	11.0808	11.1006	11.1286	11.0101	1707.5	1.25252	0.206974	6.05159	1.43e-09	1.8e-08
Etnk1	3055	3370	2942	3815	4922	5597	7198	11.5649	11.6204	11.5233	12.4329	12.3038	12.1301	12.0964	4284.07	0.675637	0.111648	6.0515	1.44e-09	1.8e-08
Pcdhac2	100	166	166	11	21	31	64	6.64581	7.28571	7.3839	4.08239	4.49622	4.69052	5.31931	78.2126	-2.43476	0.402381	-6.05088	1.44e-09	1.8e-08
Defb15	0	4	0	30	60	63	82	0	2.24359	0	5.47488	5.96864	5.68495	5.66891	31.368	5.31788	0.879	6.04991	1.45e-09	1.81e-08
Kdr	3063	4823	4251	240	116	640	950	11.5687	12.1374	12.0541	8.44622	6.90856	9.00409	9.177	2002.75	-3.33518	0.551356	-6.04905	1.46e-09	1.82e-08
Nphp3	494	326	261	657	897	1080	1376	8.93879	8.25485	8.03362	9.89645	9.84905	9.75783	9.71071	694.548	1.34362	0.222231	6.04605	1.48e-09	1.85e-08
Psma7	3984	3393	3859	1665	2281	2607	3610	11.9478	11.6302	11.9146	11.2371	11.1946	11.0282	11.1012	3002.57	-0.696931	0.115288	-6.04511	1.49e-09	1.86e-08
Phka1	547	469	433	680	768	1162	1367	9.08553	8.77813	8.76174	9.94604	9.62531	9.86329	9.70125	742.438	0.90597	0.149876	6.04478	1.5e-09	1.87e-08
Ppfia3	590	688	795	195	277	349	622	9.19451	9.3299	9.63682	8.14761	8.15733	8.13158	8.5673	487.057	-1.13476	0.187734	-6.04451	1.5e-09	1.87e-08
Cfap45	15	28	12	58	120	120	134	3.98826	4.76289	3.70062	6.41023	6.95707	6.60117	6.3664	65.6852	2.43773	0.403354	6.04365	1.51e-09	1.88e-08
Crnde	256	352	310	12	26	95	93	7.99315	8.36521	8.28096	4.20081	4.792	6.26805	5.84716	160.438	-2.72802	0.451492	-6.04223	1.52e-09	1.89e-08
Hs3st5	312	492	365	40	49	108	222	8.27753	8.84704	8.51589	5.88179	5.68162	6.45082	7.08778	219.585	-2.18244	0.361296	-6.04059	1.54e-09	1.91e-08
Impdh1	1141	1410	1320	508	654	807	1349	10.1448	10.364	10.3676	9.52583	9.39381	9.338	9.68215	996.388	-0.805555	0.133396	-6.03883	1.55e-09	1.93e-08
Tnfaip8l1	268	343	335	87	92	153	240	8.05898	8.32795	8.39251	6.98952	6.57727	6.94846	7.19946	211.521	-1.32397	0.219299	-6.03729	1.57e-09	1.95e-08
Snrnp25	524	422	546	158	202	186	345	9.02367	8.62615	9.09559	7.84525	7.70367	7.22816	7.72003	338.211	-1.29612	0.214772	-6.03485	1.59e-09	1.98e-08
Tmem169	293	644	471	32	29	53	205	8.18719	9.23471	8.88284	5.56596	4.94414	5.44087	6.97372	240.953	-2.88868	0.478836	-6.03271	1.61e-09	2e-08
2010107G23Rik	379	515	574	141	158	139	293	8.55736	8.91282	9.16761	7.68178	7.35117	6.81119	7.48555	312.984	-1.54584	0.256346	-6.03028	1.64e-09	2.03e-08
Ndufv2	2399	2383	2446	1143	1597	2124	2849	11.2163	11.1206	11.257	10.6947	10.6805	10.7328	10.7598	2067.12	-0.481754	0.0798946	-6.02987	1.64e-09	2.03e-08
Dos	713	922	938	1067	1287	1938	2784	9.46727	9.75169	9.87518	10.5955	10.3694	10.6006	10.7265	1292.71	0.871494	0.144576	6.02792	1.66e-09	2.06e-08
Hmgb3	3273	4418	4126	1282	2243	2192	3750	11.6643	12.0109	12.0111	10.8601	11.1704	10.7782	11.156	2954.12	-0.903431	0.149875	-6.02789	1.66e-09	2.06e-08
Asic1	396	549	532	76	106	195	349	8.6205	9.00487	9.05819	6.79615	6.77963	7.29589	7.73658	303.721	-1.69582	0.281436	-6.02559	1.68e-09	2.08e-08
Rhno1	1301	1681	1578	553	908	1081	1526	10.334	10.6174	10.625	9.64812	9.86662	9.75916	9.85981	1194.86	-0.745195	0.123686	-6.02489	1.69e-09	2.09e-08
Klhl8	784	872	841	781	1237	1660	2187	9.60404	9.67135	9.71787	10.1456	10.3123	10.3774	10.3785	1124.12	0.643696	0.106866	6.02339	1.71e-09	2.11e-08
Lsm8	964	1145	1086	456	662	707	995	9.90187	10.0639	10.0863	9.37025	9.41133	9.14746	9.24365	843.491	-0.727212	0.120741	-6.0229	1.71e-09	2.11e-08
Mrpl54	861	875	942	352	517	634	952	9.73903	9.6763	9.88131	8.99744	9.05526	8.99053	9.18003	711.09	-0.709313	0.117823	-6.02018	1.74e-09	2.15e-08
5031439G07Rik	4061	3974	4242	1638	2489	3026	4746	11.9755	11.8582	12.0511	11.2135	11.3204	11.2431	11.4957	3332.9	-0.64114	0.106521	-6.01891	1.76e-09	2.16e-08
Chic1	652	850	586	936	1245	1529	1840	9.33843	9.63453	9.19741	10.4066	10.3216	10.2589	10.1295	1050.74	0.87902	0.146077	6.01751	1.77e-09	2.18e-08
F2r	2260	2827	2412	2947	4891	4696	6370	11.1302	11.367	11.2368	12.0606	12.2947	11.8769	11.9202	3632.93	0.798533	0.13272	6.01666	1.78e-09	2.19e-08
Cenpm	490	620	645	128	133	259	445	8.92708	9.18001	9.33558	7.54294	7.10433	7.7031	8.0857	376.496	-1.50492	0.250173	-6.01552	1.79e-09	2.21e-08
Pih1d1	1014	984	1046	454	617	756	1083	9.97475	9.84548	10.0322	9.36392	9.30992	9.24397	9.36572	828.913	-0.633075	0.105254	-6.01476	1.8e-09	2.21e-08
Lnpep	1878	2302	1843	2913	3185	4558	4963	10.8632	11.0707	10.8488	12.0438	11.676	11.8339	11.5602	3002.46	0.857479	0.142749	6.00688	1.89e-09	2.32e-08
Mtss1	2162	2639	2344	2175	3310	4257	5709	11.0663	11.2678	11.1956	11.6224	11.7316	11.7354	11.7622	3057.62	0.535003	0.0890999	6.00454	1.92e-09	2.35e-08
Arhgef26	561	668	555	147	146	350	407	9.12192	9.28741	9.11913	7.74161	7.23794	8.1357	7.95742	393.975	-1.37312	0.228741	-6.00295	1.94e-09	2.38e-08
Rps15	15277	12287	14660	6108	8349	10331	13606	13.8866	13.4864	13.8399	13.1118	13.0661	13.0142	13.0148	11288.9	-0.696889	0.116105	-6.00221	1.95e-09	2.39e-08
Zbtb4	891	590	569	978	1355	2252	2489	9.78839	9.10858	9.15501	10.4699	10.4436	10.8171	10.565	1219.55	1.19728	0.199483	6.00191	1.95e-09	2.39e-08
Fam122a	455	556	598	582	1102	1319	1660	8.82039	9.02311	9.22661	9.72177	10.1457	10.0459	9.98111	841.35	0.951414	0.158571	5.99994	1.97e-09	2.41e-08
Zkscan16	157	151	64	385	480	483	606	7.29134	7.14999	6.02256	9.12648	8.94834	8.59895	8.5298	325.023	1.90469	0.317451	5.99995	1.97e-09	2.41e-08
Plcg2	82	60	72	140	228	251	265	6.36267	5.8338	6.19002	7.67156	7.87756	7.65805	7.34149	151.279	1.51515	0.252544	5.99953	1.98e-09	2.42e-08
Bzw2	3798	4366	4191	1951	2793	3045	4281	11.8789	11.9938	12.0336	11.4657	11.4866	11.2522	11.347	3415.85	-0.581211	0.0968919	-5.99855	1.99e-09	2.43e-08
Stxbp4	1594	1752	1343	1689	2505	3061	3663	10.6268	10.6771	10.3925	11.2577	11.3297	11.2597	11.1222	2138.96	0.672311	0.112085	5.9982	2e-09	2.44e-08
Hykk	366	257	298	421	690	866	944	8.50715	7.91301	8.2242	9.25522	9.47101	9.43965	9.16787	523.104	1.10628	0.184501	5.99606	2.02e-09	2.47e-08
Cmc2	439	464	485	181	258	315	436	8.76886	8.7627	8.92501	8.04052	8.05518	7.98426	8.05633	359.752	-0.789475	0.131732	-5.99304	2.06e-09	2.51e-08
Phf21b	1275	1988	1922	260	264	449	1227	10.3049	10.8593	10.9093	8.56137	8.08823	8.49393	9.54557	1019.39	-1.93704	0.323264	-5.99211	2.07e-09	2.52e-08
Cyb5a	1402	1380	1371	303	484	880	1180	10.4418	10.333	10.4223	8.78164	8.96028	9.46275	9.4893	961.409	-1.19118	0.198789	-5.99219	2.07e-09	2.52e-08
Rpsa	39008	32176	39622	15219	20544	29282	36326	15.239	14.8751	15.2742	14.4288	14.365	14.5171	14.4315	29557.8	-0.704253	0.117628	-5.98711	2.14e-09	2.6e-08
Lmbrd1	825	1036	825	1259	1652	1868	2222	9.67749	9.91969	9.69019	10.834	10.7294	10.5476	10.4014	1346.81	0.868651	0.145097	5.9867	2.14e-09	2.6e-08
Stim1	774	679	741	887	1099	1514	1821	9.58554	9.31093	9.53547	10.3291	10.1418	10.2447	10.1145	1031.46	0.726953	0.121565	5.97993	2.23e-09	2.71e-08
Stk32a	347	683	542	49	38	74	256	8.43045	9.31939	9.085	6.17007	5.32295	5.91295	7.29195	277.345	-2.63583	0.440809	-5.97952	2.24e-09	2.72e-08
Gnb3	237	376	340	18	30	71	149	7.88235	8.46008	8.41382	4.75938	4.99149	5.85425	6.51772	169.588	-2.57232	0.430192	-5.97946	2.24e-09	2.72e-08
Pkdcc	1271	949	978	1409	2015	2233	3013	10.3004	9.79328	9.93536	10.9963	11.0158	10.8049	10.8405	1628.38	0.890775	0.148992	5.97868	2.25e-09	2.73e-08
Cck	12	21	19	86	89	95	116	3.68888	4.36545	4.32211	6.97298	6.52995	6.26805	6.161	61.9618	2.41615	0.404569	5.97217	2.34e-09	2.84e-08
Pomp	2278	2186	2304	1057	1519	1815	2276	11.1417	10.9962	11.1707	10.5819	10.6084	10.5061	10.436	1880.14	-0.572512	0.0958651	-5.97205	2.34e-09	2.84e-08
C2cd2	823	954	954	1124	1469	1753	2166	9.67399	9.80086	9.89955	10.6705	10.5601	10.456	10.3646	1277.86	0.720926	0.120833	5.9663	2.43e-09	2.94e-08
Uqcr11	1399	1390	1582	544	917	1040	1448	10.4387	10.3434	10.6286	9.62447	9.88083	9.70345	9.7842	1156.62	-0.723634	0.1213	-5.96567	2.44e-09	2.95e-08
Atp5o	4277	3771	4482	1714	2514	3384	4272	12.0502	11.7825	12.1304	11.2789	11.3348	11.4044	11.344	3392.85	-0.654239	0.109702	-5.96379	2.46e-09	2.98e-08
Gm4371	2	1	1	50	18	145	127	1.57662	0.951538	1.0001	6.19881	4.28445	6.87163	6.28996	43.2451	5.77375	0.968193	5.96343	2.47e-09	2.98e-08
Tgif1	1005	876	861	992	1580	1806	2258	9.9619	9.67794	9.75174	10.4904	10.6651	10.4989	10.4246	1283.29	0.719791	0.120713	5.96282	2.48e-09	2.99e-08
Ntm	372	516	476	59	138	234	253	8.53054	8.91561	8.89804	6.4346	7.15719	7.55739	7.27506	284.332	-1.62761	0.273086	-5.96006	2.52e-09	3.04e-08
Atrn	1721	2340	1991	2132	3226	3770	4992	10.7374	11.0943	10.9602	11.5936	11.6945	11.5602	11.5686	2750.95	0.666392	0.111813	5.95986	2.52e-09	3.04e-08
Rev3l	5041	5026	3297	6502	8086	10962	12261	12.2873	12.1969	11.6876	13.202	13.0199	13.0997	12.8647	7043.33	0.970257	0.162811	5.95942	2.53e-09	3.05e-08
Dpf2	3979	4361	4617	4089	6227	7446	10990	11.946	11.9922	12.1732	12.533	12.6431	12.5418	12.7068	5639.74	0.567277	0.0951968	5.95899	2.54e-09	3.05e-08
Rhpn2	292	196	214	427	544	624	776	8.18227	7.52396	7.74839	9.2756	9.12856	8.96763	8.88568	425.33	1.22838	0.206199	5.95724	2.57e-09	3.08e-08
Cep76	883	1194	1010	394	513	562	968	9.77539	10.1243	9.98176	9.15976	9.04407	8.81698	9.20403	770.593	-0.906804	0.152304	-5.95391	2.62e-09	3.15e-08
Zc2hc1c	122	162	146	218	328	339	460	6.93009	7.25075	7.19987	8.30793	8.40035	8.08979	8.13336	243.311	1.10574	0.185748	5.95288	2.63e-09	3.16e-08
Nxt1	730	869	821	328	460	499	803	9.50122	9.66638	9.68319	8.89577	8.88706	8.64585	8.93493	628.812	-0.777032	0.130526	-5.95306	2.63e-09	3.16e-08
Cdkn1b	3777	4233	4239	1784	2736	2865	4420	11.8709	11.9492	12.05	11.3366	11.4569	11.1643	11.3931	3347.16	-0.617946	0.103806	-5.9529	2.63e-09	3.16e-08
Ifi35	46	44	56	127	150	159	217	5.54233	5.39551	5.83308	7.53168	7.27667	7.00352	7.05516	110.991	1.64358	0.276139	5.952	2.65e-09	3.17e-08
Lrrn1	1492	1996	1365	1830	2849	3353	4287	10.5315	10.8651	10.4159	11.3734	11.5153	11.3911	11.349	2336.85	0.790707	0.132852	5.95178	2.65e-09	3.18e-08
Aldh1a1	5416	17114	10864	23807	34532	41795	55117	12.3908	13.9644	13.4076	15.0743	15.1142	15.0304	15.033	25372.9	1.67204	0.280971	5.95094	2.67e-09	3.19e-08
Polr1d	1400	1213	1187	534	652	974	1149	10.4397	10.147	10.2145	9.59774	9.3894	9.60897	9.45094	994.688	-0.760167	0.127749	-5.95048	2.67e-09	3.2e-08
Arrb1	2173	2698	2831	753	1084	1545	2582	11.0736	11.2996	11.4678	10.093	10.122	10.2739	10.6179	1877.51	-0.99625	0.167436	-5.95002	2.68e-09	3.2e-08
Ctsf	812	1087	1189	1663	2376	2409	2876	9.6546	9.98895	10.2169	11.2354	11.2534	10.9143	10.7734	1730.41	1.08649	0.18262	5.94944	2.69e-09	3.21e-08
Dcaf12l1	520	334	286	635	941	1136	1395	9.01264	8.28971	8.1651	9.84736	9.91806	9.83068	9.73047	713.757	1.29439	0.217579	5.94904	2.7e-09	3.22e-08
Pfkfb3	1129	1441	1340	432	654	986	1264	10.1296	10.3953	10.3893	9.29237	9.39381	9.62662	9.58837	999.263	-0.826321	0.138918	-5.94827	2.71e-09	3.23e-08
Fancb	247	365	314	96	119	156	231	7.94172	8.41737	8.2994	7.13048	6.9451	6.97625	7.1447	213.992	-1.18891	0.19993	-5.94661	2.74e-09	3.26e-08
Mapk11	444	890	861	73	86	147	417	8.78516	9.70079	9.75174	6.73858	6.48103	6.89122	7.9923	404.625	-2.32322	0.390776	-5.94513	2.76e-09	3.29e-08
Tipin	1780	2311	1806	698	1080	962	1758	10.786	11.0764	10.8196	9.98369	10.1166	9.59111	10.0638	1453.5	-0.949482	0.159711	-5.94501	2.76e-09	3.29e-08
Ndufc1	1125	1006	1153	436	577	834	1100	10.1245	9.87734	10.1726	9.30565	9.21338	9.38541	9.38816	865.424	-0.738668	0.12427	-5.94408	2.78e-09	3.31e-08
Pola2	1489	1799	1674	622	932	1053	1799	10.5286	10.7152	10.7101	9.81755	9.90421	9.72135	10.097	1293.95	-0.762043	0.128217	-5.9434	2.79e-09	3.32e-08
Cdh8	138	264	135	624	627	577	821	7.10651	7.95163	7.08766	9.82218	9.33308	8.85489	8.96684	454.107	1.85561	0.312215	5.94338	2.79e-09	3.32e-08
Gnpda1	367	298	314	433	594	695	914	8.51107	8.12573	8.2994	9.2957	9.2552	9.12281	9.12136	495.895	0.879756	0.148033	5.94296	2.8e-09	3.32e-08
Poc1a	437	450	580	108	205	207	384	8.76229	8.7186	9.18259	7.29926	7.72484	7.38151	7.87384	329.946	-1.31286	0.220963	-5.94153	2.82e-09	3.35e-08
Reck	832	923	778	947	1266	1566	1927	9.68966	9.75325	9.60567	10.4235	10.3457	10.2934	10.1961	1134.53	0.630297	0.10609	5.94117	2.83e-09	3.36e-08
Polr2j	815	920	1037	363	515	630	893	9.65992	9.74856	10.0198	9.04175	9.04968	8.98141	9.08789	720.995	-0.778295	0.131041	-5.93933	2.86e-09	3.39e-08
Pkd2	1574	1424	1165	1889	2423	3007	3493	10.6086	10.3782	10.1875	11.4191	11.2817	11.2341	11.0536	2072.16	0.849761	0.143174	5.93518	2.94e-09	3.48e-08
Mthfd2	725	938	1013	221	325	425	801	9.49132	9.77648	9.98604	8.32758	8.38713	8.4149	8.93133	613.355	-1.22691	0.206727	-5.93492	2.94e-09	3.48e-08
Syt9	689	886	859	891	1477	1558	2443	9.41795	9.6943	9.74839	10.3356	10.5679	10.286	10.5381	1186.48	0.810398	0.136555	5.9346	2.95e-09	3.48e-08
Syt7	525	883	828	1317	1935	1795	2432	9.02642	9.68941	9.69542	10.899	10.9574	10.4901	10.5316	1347.58	1.23174	0.207568	5.93413	2.95e-09	3.49e-08
Ttc23	871	612	604	1151	1351	1759	2101	9.75567	9.1613	9.24099	10.7047	10.4394	10.4609	10.3207	1167.15	1.07665	0.181467	5.93304	2.97e-09	3.51e-08
Mcm6	7352	8446	7177	3320	4651	4810	8297	12.8316	12.9456	12.8096	12.2324	12.2221	11.9115	12.3014	6126.22	-0.690413	0.116378	-5.93248	2.98e-09	3.52e-08
Ndufs6	701	824	785	330	480	559	765	9.44282	9.58977	9.61858	8.90452	8.94834	8.80927	8.86513	620.073	-0.673202	0.113475	-5.93261	2.98e-09	3.52e-08
Mbp	1066	1316	1255	160	191	396	881	10.0468	10.2645	10.2948	7.86332	7.62329	8.31325	9.06841	723.318	-1.87773	0.316513	-5.93256	2.98e-09	3.52e-08
Atp10a	222	278	260	60	73	134	184	7.78843	8.02588	8.0281	6.45857	6.24746	6.75882	6.81911	168.149	-1.36138	0.229535	-5.93103	3.01e-09	3.55e-08
Mrto4	1000	1069	1201	404	644	772	1105	9.95471	9.96488	10.2314	9.19586	9.37162	9.27414	9.39469	859.174	-0.744061	0.125469	-5.93023	3.03e-09	3.56e-08
Pcdhb9	71	76	53	108	201	214	274	6.15757	6.1695	5.75508	7.29926	7.69655	7.42921	7.38938	134.296	1.43417	0.241878	5.92932	3.04e-09	3.58e-08
Ppp1r2	2052	2392	2041	917	1267	1729	2512	10.991	11.126	10.996	10.377	10.3468	10.4361	10.5783	1777.93	-0.601204	0.101432	-5.92715	3.08e-09	3.62e-08
Sybu	702	1163	1015	302	356	419	764	9.44487	10.0864	9.98888	8.77688	8.5182	8.39445	8.86325	660.074	-1.219	0.20573	-5.92528	3.12e-09	3.66e-08
Tsc22d3	1771	1798	1709	1552	2290	2899	3773	10.7786	10.7144	10.74	11.1357	11.2003	11.1813	11.1648	2154.19	0.426023	0.0719006	5.92516	3.12e-09	3.66e-08
Hivep1	2813	3453	2940	2804	4285	5349	7024	11.4459	11.6555	11.5223	11.9888	12.1039	12.0647	12.0611	3895.99	0.510967	0.0862652	5.92322	3.16e-09	3.7e-08
Nsd1	17011	17965	14658	15782	21608	28466	36408	14.0417	14.0344	13.8397	14.4812	14.4379	14.4764	14.4348	20746.2	0.481841	0.0813748	5.92125	3.2e-09	3.75e-08
Ehbp1	1569	1791	1513	1956	2818	3161	3683	10.604	10.7088	10.5643	11.4694	11.4995	11.3061	11.13	2286.2	0.729952	0.123291	5.92056	3.21e-09	3.76e-08
Gar1	500	531	494	165	296	334	479	8.95617	8.95687	8.95148	7.90753	8.25271	8.06844	8.19154	388.167	-0.841889	0.142195	-5.92067	3.21e-09	3.76e-08
Med4	1007	1085	971	392	672	719	1037	9.96477	9.98629	9.92501	9.15243	9.43293	9.1717	9.3032	817.179	-0.689913	0.11655	-5.91944	3.23e-09	3.78e-08
Mga	6719	7270	5366	7594	10036	13828	15175	12.7017	12.7293	12.3901	13.426	13.3316	13.4348	13.1723	9065.69	0.728883	0.123136	5.91933	3.23e-09	3.78e-08
Mtmr10	916	745	697	915	1445	1891	2085	9.82827	9.44456	9.44728	10.3739	10.5363	10.5652	10.3097	1184.1	0.865569	0.146244	5.91866	3.25e-09	3.79e-08
Pak7	406	830	684	108	150	141	405	8.65639	9.60022	9.42015	7.29926	7.27667	6.83162	7.95034	379.701	-1.8874	0.318896	-5.91855	3.25e-09	3.79e-08
Cenpi	613	757	599	227	236	359	591	9.24959	9.46758	9.22901	8.36611	7.9271	8.1722	8.49374	469.859	-1.06646	0.180207	-5.91795	3.26e-09	3.8e-08
Arhgef25	1706	1672	1396	1813	2635	2811	3988	10.7247	10.6097	10.4483	11.3599	11.4026	11.1369	11.2448	2198.76	0.689574	0.116548	5.91664	3.29e-09	3.83e-08
Rufy3	3357	6681	5923	1488	1892	2426	4104	11.7009	12.6075	12.5325	11.075	10.925	10.9245	11.2861	3604.17	-1.27496	0.21553	-5.91545	3.31e-09	3.86e-08
Dars	3258	3102	3114	1554	2106	2637	3235	11.6577	11.5009	11.6052	11.1376	11.0795	11.0447	10.943	2660.52	-0.538723	0.0910752	-5.91514	3.32e-09	3.86e-08
Pim1	1039	1351	1441	208	310	465	1040	10.0099	10.3023	10.494	8.2404	8.31917	8.5443	9.30736	803.569	-1.61144	0.272501	-5.91354	3.35e-09	3.9e-08
Tmem255a	374	491	376	113	79	199	214	8.53826	8.84411	8.55861	7.36414	6.35997	7.325	7.03523	261.037	-1.59182	0.269241	-5.91227	3.37e-09	3.93e-08
Onecut3	154	360	395	8	6	25	85	7.26368	8.39753	8.62955	3.65455	2.84044	4.39353	5.71975	145.973	-3.68696	0.623639	-5.91201	3.38e-09	3.93e-08
Ecel1	204	422	439	22	30	36	156	7.66702	8.62615	8.78155	5.03917	4.99149	4.89847	6.58325	183.229	-2.87199	0.48588	-5.91091	3.4e-09	3.95e-08
Zbtb16	1171	1997	1753	2365	3313	3704	5089	10.1822	10.8658	10.7766	11.7432	11.7329	11.5347	11.5964	2650.14	1.01549	0.171866	5.90865	3.45e-09	4e-08
Gng3	1114	1858	2078	250	395	414	1211	10.1103	10.7618	11.0219	8.50494	8.66778	8.37718	9.52666	1012.83	-1.83467	0.310521	-5.90836	3.46e-09	4.01e-08
Isl2	219	251	312	16	14	29	112	7.76889	7.87908	8.29021	4.5961	3.94288	4.59816	6.1111	133.852	-2.9565	0.500638	-5.90546	3.52e-09	4.08e-08
Irx6	353	502	459	2	13	32	114	8.45512	8.87601	8.84568	1.96283	3.84316	4.73458	6.13627	208.381	-3.90634	0.661642	-5.904	3.55e-09	4.11e-08
Dach1	3823	6209	4536	6441	9203	10825	13135	11.8883	12.5018	12.1477	13.1884	13.2066	13.0816	12.964	7435.03	0.911183	0.154402	5.90136	3.61e-09	4.17e-08
Hist1h4n	5175	4208	5497	885	881	2332	3633	12.3251	11.9407	12.4249	10.3258	9.82311	10.8675	11.1103	3123.46	-1.63107	0.276405	-5.901	3.61e-09	4.18e-08
Fign	1645	2398	2042	3101	4320	4020	5834	10.6722	11.1297	10.9967	12.134	12.1157	11.6528	11.7934	3241.05	0.992188	0.16817	5.89992	3.64e-09	4.21e-08
Kif3c	2077	2868	3018	851	1212	1442	2559	11.0085	11.3878	11.56	10.2694	10.2829	10.1745	10.605	1941.54	-0.99459	0.168624	-5.89825	3.67e-09	4.25e-08
Psd2	287	588	518	110	109	169	272	8.15744	9.10369	9.01978	7.32556	6.81954	7.09085	7.37888	288.565	-1.65591	0.280841	-5.89624	3.72e-09	4.3e-08
Tmem130	257	600	685	7	15	40	150	7.99875	9.13278	9.42226	3.47818	4.03614	5.04563	6.52726	247.279	-3.72524	0.632171	-5.89277	3.8e-09	4.38e-08
Aim2	154	282	208	53	55	59	107	7.26368	8.04641	7.70755	6.28177	5.8452	5.59221	6.04618	130.463	-1.77079	0.300577	-5.89128	3.83e-09	4.42e-08
Phc3	1769	1733	1411	2121	2452	3772	4072	10.777	10.6613	10.4637	11.5862	11.2988	11.5609	11.2748	2381.08	0.796505	0.135322	5.886	3.96e-09	4.56e-08
Ncapg2	2263	3293	2217	904	1148	1327	2410	11.1321	11.587	11.1152	10.3565	10.2047	10.0547	10.5185	1883.27	-1.0031	0.170443	-5.88523	3.97e-09	4.58e-08
Caln1	69	105	50	9	7	11	19	6.11694	6.63027	5.67262	3.81169	3.03376	3.29393	3.65037	38.5823	-2.84158	0.482963	-5.88363	4.01e-09	4.62e-08
Trip4	1388	1330	1131	1353	2094	2539	3010	10.4273	10.2798	10.1449	10.9379	11.0712	10.9901	10.8391	1758.76	0.672563	0.11433	5.88262	4.04e-09	4.65e-08
Pcbp3	1881	2843	2844	748	1153	1371	2320	10.8655	11.3751	11.4744	10.0834	10.2109	10.1017	10.4636	1821.03	-1.039	0.176641	-5.88196	4.05e-09	4.66e-08
Pou4f3	42	79	93	0	0	0	6	5.41403	6.22459	6.55478	0	0	0	2.21706	31.8046	-5.91922	1.00636	-5.88182	4.06e-09	4.66e-08
Trhde	185	310	247	14	9	47	87	7.5267	8.18249	7.95439	4.41195	3.35664	5.27177	5.75267	126.027	-2.97316	0.505645	-5.87995	4.1e-09	4.71e-08
Pcdh17	1278	1433	1122	1420	2138	2376	3021	10.3083	10.3873	10.1333	11.0076	11.1012	10.8944	10.8443	1758.16	0.683542	0.116259	5.8795	4.12e-09	4.72e-08
4632428N05Rik	134	53	68	241	305	389	486	7.06438	5.65817	6.10872	8.4522	8.29579	8.2876	8.2124	227.976	1.92648	0.327698	5.87883	4.13e-09	4.74e-08
Tsg101	2770	3287	3427	1312	1908	2388	3509	11.4237	11.5844	11.7433	10.8935	10.9371	10.9017	11.0602	2572.5	-0.640093	0.108956	-5.87481	4.23e-09	4.85e-08
Enox1	515	646	571	163	300	392	504	8.99873	9.23917	9.16007	7.89001	8.27202	8.29865	8.2647	427.504	-0.94218	0.160455	-5.87192	4.31e-09	4.93e-08
Prph	117	48	75	1	1	7	13	6.87022	5.51818	6.24812	1.29227	1.01939	2.72355	3.15496	37.7874	-4.18422	0.71265	-5.87136	4.32e-09	4.95e-08
Tbc1d4	480	336	333	641	811	995	1163	8.89739	8.2983	8.3839	9.86092	9.70381	9.63971	9.46839	658.297	1.12308	0.191368	5.8687	4.39e-09	5.02e-08
Sv2b	739	992	767	119	159	282	628	9.51887	9.85714	9.58516	7.43834	7.36021	7.82527	8.58111	505.523	-1.77176	0.3019	-5.8687	4.39e-09	5.02e-08
Kctd10	1702	1581	1598	686	1010	1337	1844	10.7213	10.529	10.6431	9.9587	10.0201	10.0655	10.1326	1347.94	-0.586624	0.0999723	-5.86787	4.41e-09	5.04e-08
Ppp1r14a	263	395	499	16	23	75	154	8.03192	8.53101	8.96598	4.5961	4.6219	5.93199	6.56483	199.344	-2.88674	0.49196	-5.86785	4.41e-09	5.04e-08
Slc38a6	175	183	168	268	288	479	543	7.44698	7.42551	7.40107	8.60498	8.21332	8.58699	8.37189	286.565	1.03024	0.175613	5.86654	4.45e-09	5.08e-08
Kctd11	223	236	237	255	420	527	644	7.79489	7.79057	7.89501	8.53343	8.75611	8.72442	8.61731	343.954	0.83699	0.142763	5.86277	4.55e-09	5.19e-08
Pald1	790	678	645	884	1191	1317	1916	9.61502	9.30881	9.33558	10.3242	10.2577	10.0438	10.1878	1017.77	0.779127	0.132931	5.86116	4.6e-09	5.24e-08
Gm6548	238	171	146	350	563	592	611	7.88839	7.32825	7.19987	8.98924	9.17801	8.89184	8.54162	370.931	1.41616	0.241868	5.8551	4.77e-09	5.43e-08
Mmp16	931	986	641	1384	1636	2206	2356	9.85167	9.8484	9.32662	10.9705	10.7153	10.7874	10.4858	1405.65	1.05295	0.17985	5.85462	4.78e-09	5.44e-08
Hpca	139	148	139	1	3	20	30	7.11685	7.12125	7.12948	1.29227	2.02899	4.08866	4.26658	68.0946	-3.75921	0.642244	-5.85324	4.82e-09	5.48e-08
Cenpn	631	857	727	228	351	384	702	9.29128	9.64634	9.50799	8.37243	8.49785	8.26899	8.74142	536.764	-1.00794	0.172207	-5.85304	4.83e-09	5.49e-08
Lgr4	3904	5694	4537	5183	7492	9338	11881	11.9186	12.3769	12.148	12.8749	12.9098	12.8684	12.8193	6545.04	0.707789	0.120944	5.8522	4.85e-09	5.51e-08
Sesn3	2691	2046	1849	3104	4450	4913	5969	11.3819	10.9007	10.8535	12.1354	12.1584	11.9421	11.8264	3459.16	0.955202	0.163248	5.85125	4.88e-09	5.54e-08
Arl4d	96	119	97	21	33	39	47	6.58752	6.80913	6.6149	4.97415	5.12487	5.01022	4.88691	64.1334	-1.70925	0.292153	-5.85051	4.9e-09	5.56e-08
Mapk12	339	488	461	133	151	220	348	8.3969	8.83529	8.85194	7.59793	7.2862	7.46887	7.73246	298.275	-1.18197	0.202033	-5.85039	4.9e-09	5.56e-08
Adgrl2	5215	7007	5123	7597	11217	11571	14372	12.3362	12.6762	12.3232	13.4265	13.492	13.1777	13.0939	8605.87	0.85125	0.145526	5.84946	4.93e-09	5.59e-08
Slc19a1	482	605	615	641	940	1095	1519	8.90338	9.14473	9.26698	9.86092	9.91653	9.77771	9.85319	802.846	0.740093	0.126543	5.84857	4.96e-09	5.61e-08
Col4a6	980	1152	1664	1626	2982	3918	4450	9.9256	10.0727	10.7015	11.2029	11.5811	11.6157	11.4028	2245.95	1.18696	0.202967	5.84803	4.97e-09	5.63e-08
Pde2a	534	619	685	181	213	409	478	9.05089	9.17768	9.42226	8.04052	7.77981	8.3597	8.18854	433.799	-1.11705	0.191026	-5.84764	4.99e-09	5.64e-08
Syt5	378	504	540	156	215	206	336	8.55356	8.88173	9.07968	7.82695	7.79323	7.37457	7.68208	330.223	-1.18341	0.202418	-5.84634	5.02e-09	5.68e-08
Sh3rf3	461	876	781	94	157	268	463	8.83925	9.67794	9.61122	7.10032	7.34206	7.75214	8.1427	427.48	-1.78164	0.304758	-5.8461	5.03e-09	5.68e-08
Mgrn1	2265	2263	2222	1979	3246	4234	5489	11.1334	11.0461	11.1185	11.4862	11.7034	11.7276	11.7055	2926.74	0.55975	0.0957485	5.84605	5.03e-09	5.68e-08
Hspa8	45671	41996	49079	17311	30470	30258	40915	15.4665	15.2594	15.583	14.6146	14.9337	14.5644	14.6031	35861.5	-0.756244	0.129365	-5.84579	5.04e-09	5.69e-08
Mir17hg	396	893	455	142	171	206	241	8.6205	9.70564	8.83308	7.69192	7.46457	7.37457	7.20542	356.308	-1.69999	0.290835	-5.84522	5.06e-09	5.7e-08
Ltv1	849	878	730	369	452	591	748	9.71881	9.68123	9.51392	9.06535	8.86181	8.88941	8.83278	647.939	-0.73168	0.125178	-5.8451	5.06e-09	5.7e-08
Reep1	1466	2575	2506	442	772	1147	1661	10.5061	11.2323	11.2919	9.32534	9.6328	9.84457	9.98198	1458.93	-1.33409	0.228275	-5.8442	5.09e-09	5.73e-08
Ctsl	2089	2360	1948	2605	3655	3858	5012	11.0168	11.1066	10.9287	11.8826	11.8746	11.5935	11.5744	2983.36	0.717895	0.122898	5.8414	5.18e-09	5.82e-08
Lhx3	67	73	79	0	1	3	13	6.07512	6.11222	6.32212	0	1.01939	1.76644	3.15496	33.7451	-4.46641	0.764615	-5.84138	5.18e-09	5.82e-08
Helz2	152	68	66	314	344	435	504	7.24495	6.01139	6.06628	8.83297	8.46886	8.44835	8.2647	261.503	1.96704	0.336861	5.83931	5.24e-09	5.89e-08
Cachd1	1237	1043	1017	1123	1701	2379	2957	10.2613	9.9294	9.99172	10.6692	10.7715	10.8962	10.8134	1544.36	0.722636	0.12376	5.83899	5.25e-09	5.9e-08
Vasn	391	357	287	421	571	911	1140	8.60222	8.38549	8.17012	9.25522	9.19833	9.51263	9.43962	544.15	0.963595	0.16508	5.83714	5.31e-09	5.96e-08
Pigk	916	1165	1023	1119	1713	1889	2496	9.82827	10.0888	10.0002	10.6641	10.7817	10.5637	10.5691	1414.55	0.669661	0.114734	5.83662	5.33e-09	5.98e-08
Pkib	97	199	166	21	16	37	64	6.60231	7.54576	7.3839	4.97415	4.12375	4.93669	5.31931	84.5209	-2.36114	0.404551	-5.83645	5.33e-09	5.98e-08
Fam135a	3022	4263	2962	5939	7061	7628	9200	11.5492	11.9594	11.533	13.0714	12.8244	12.5767	12.4504	5625	1.05491	0.180767	5.83574	5.36e-09	6e-08
4632428C04Rik	17	49	30	70	156	217	305	4.1581	5.54729	4.95438	6.67862	7.3329	7.44918	7.54314	107.021	2.33118	0.399506	5.83517	5.37e-09	6.02e-08
Dtymk	1555	1789	1555	703	959	1248	1904	10.5911	10.7072	10.6038	9.99398	9.94537	9.96619	10.1788	1339.37	-0.610561	0.104658	-5.83387	5.42e-09	6.06e-08
Gm11992	100	113	128	9	34	23	38	6.64581	6.73518	7.01142	3.81169	5.16672	4.27919	4.59175	63.3271	-2.29651	0.393702	-5.83312	5.44e-09	6.08e-08
Ppm1f	1659	1337	1625	1818	2423	3039	3993	10.6845	10.2873	10.6673	11.3639	11.2817	11.2493	11.2466	2175.38	0.728044	0.124833	5.83215	5.47e-09	6.11e-08
Apbb1	3987	4590	4906	2059	2827	3208	4639	11.9489	12.066	12.2608	11.5434	11.5041	11.3274	11.4628	3663.33	-0.637372	0.10931	-5.83084	5.51e-09	6.16e-08
Wnt16	26	25	19	47	124	163	156	4.74283	4.60575	4.32211	6.1108	7.004	7.03909	6.58325	73.3597	2.21619	0.380121	5.83021	5.54e-09	6.18e-08
Eif4a3	3746	3312	3726	1331	2217	2712	3864	11.859	11.5953	11.864	10.9142	11.1535	11.0852	11.1992	2889.21	-0.685818	0.117687	-5.82747	5.63e-09	6.28e-08
Mvd	822	971	1042	384	522	695	929	9.67224	9.82631	10.0267	9.12274	9.06912	9.12281	9.1448	746.688	-0.735026	0.12614	-5.82708	5.64e-09	6.29e-08
C630043F03Rik	664	886	641	1019	1339	1493	1932	9.3647	9.6943	9.32662	10.5291	10.4265	10.2246	10.1998	1102.35	0.877902	0.150668	5.82675	5.65e-09	6.3e-08
Pik3r1	6527	7001	5323	1860	2835	4320	6431	12.6599	12.675	12.3785	11.3968	11.5082	11.7566	11.9339	4697.54	-0.913575	0.156826	-5.82539	5.7e-09	6.34e-08
Cdc45	955	1303	1435	272	371	496	1068	9.88835	10.2502	10.488	8.6263	8.57758	8.63717	9.34563	812.996	-1.39445	0.23938	-5.82524	5.7e-09	6.34e-08
Ralgds	3115	3221	3205	1469	2151	2702	3937	11.593	11.5552	11.6468	11.0565	11.11	11.0798	11.2262	2729.72	-0.478816	0.082237	-5.82239	5.8e-09	6.45e-08
Carhsp1	5500	6793	7587	2305	3115	3934	6884	12.413	12.6315	12.8897	11.7062	11.644	11.6216	12.0321	4988.6	-0.897498	0.154216	-5.81976	5.89e-09	6.55e-08
Ubr5	11332	14312	11770	13673	20035	21724	28667	13.4557	13.7064	13.5231	14.2743	14.3288	14.0864	14.0899	16738.4	0.632264	0.108653	5.81909	5.92e-09	6.57e-08
Glyctk	210	393	411	61	96	147	183	7.70863	8.5237	8.68669	6.48215	6.63804	6.89122	6.81132	210.326	-1.65476	0.284374	-5.81898	5.92e-09	6.57e-08
Gm10516	85	108	89	131	190	295	352	6.41389	6.67051	6.49204	7.57619	7.61575	7.89001	7.74887	166.417	1.19497	0.205379	5.81837	5.94e-09	6.59e-08
Cdc34	2348	2111	2544	940	1433	1715	2438	11.1853	10.9458	11.3136	10.4128	10.5243	10.4244	10.5352	1880	-0.681179	0.117103	-5.8169	5.99e-09	6.64e-08
Arap2	285	102	77	614	752	1012	968	8.14739	6.58888	6.28559	9.7989	9.59498	9.66412	9.20403	527.455	2.33396	0.401511	5.81294	6.14e-09	6.8e-08
Egflam	714	678	543	75	118	212	456	9.46929	9.30881	9.08766	6.77721	6.93302	7.41574	8.1208	384.265	-1.88323	0.324001	-5.81243	6.16e-09	6.82e-08
Rbfox1	258	351	304	27	33	101	155	8.00433	8.36111	8.25286	5.32648	5.12487	6.35529	6.57406	170.399	-2.23489	0.384603	-5.81091	6.21e-09	6.87e-08
Sema4b	866	1071	1014	1008	1572	1774	2406	9.74738	9.96758	9.98746	10.5134	10.6578	10.4732	10.5161	1324.7	0.636516	0.109551	5.8102	6.24e-09	6.9e-08
Acly	11824	13076	12961	5213	8840	9808	14367	13.517	13.5761	13.6622	12.8833	13.1485	12.9393	13.0934	10518.3	-0.566716	0.0975505	-5.80946	6.27e-09	6.93e-08
Gm15881	5	26	16	241	80	226	184	2.57453	4.66005	4.08765	8.4522	6.3779	7.50748	6.81911	115.42	3.57819	0.616117	5.80764	6.34e-09	7e-08
9330159F19Rik	929	1999	1397	120	226	349	898	9.84858	10.8672	10.4493	7.45035	7.8649	8.13158	9.09593	812.577	-2.17622	0.37476	-5.80696	6.36e-09	7.02e-08
Galnt7	1096	2042	1572	2599	3845	3796	4901	10.0868	10.8979	10.6195	11.8793	11.9477	11.5701	11.5421	2744.91	1.17272	0.201953	5.8069	6.36e-09	7.02e-08
Adam12	573	538	513	89	122	321	299	9.1524	8.97572	9.00582	7.02206	6.98073	8.01138	7.51463	341.622	-1.59969	0.275507	-5.80636	6.38e-09	7.04e-08
Sv2c	245	522	426	66	68	72	221	7.93004	8.93225	8.73829	6.59458	6.1465	5.87408	7.08131	227.084	-2.10611	0.36307	-5.80083	6.6e-09	7.27e-08
Pld2	276	131	166	346	520	797	918	8.10126	6.94656	7.3839	8.97268	9.06359	9.32004	9.12765	419.119	1.57546	0.271649	5.79959	6.65e-09	7.32e-08
Acer3	324	362	241	462	668	746	877	8.33181	8.4055	7.91906	9.38908	9.42433	9.22479	9.06185	508.014	1.0466	0.180487	5.79876	6.68e-09	7.35e-08
Psmb2	2352	2369	2557	998	1549	2014	2755	11.1878	11.1121	11.321	10.4991	10.6365	10.6561	10.7114	2014.08	-0.580738	0.100176	-5.7972	6.74e-09	7.41e-08
Lgi3	12	14	5	40	62	81	98	3.68888	3.81507	2.58512	5.88179	6.0152	6.04127	5.92143	41.4117	2.61713	0.451949	5.79076	7.01e-09	7.7e-08
Gpx4	3316	2932	3663	1343	1874	2372	3484	11.6831	11.4196	11.8394	10.9272	10.9112	10.892	11.0499	2636.64	-0.711571	0.122937	-5.78808	7.12e-09	7.82e-08
Cdca4	2034	2214	2327	816	1096	1407	2442	10.9783	11.0145	11.1851	10.2088	10.1378	10.139	10.5375	1699.64	-0.796219	0.137563	-5.78805	7.12e-09	7.82e-08
Sema5b	374	778	669	992	1333	1702	2721	8.53826	9.507	9.38821	10.4904	10.42	10.4134	10.6935	1138.38	1.30566	0.225596	5.78758	7.14e-09	7.83e-08
Plekha7	1869	2079	1670	840	1118	1467	2126	10.8563	10.9238	10.7067	10.2506	10.1665	10.1992	10.3378	1544.87	-0.592621	0.102401	-5.78725	7.16e-09	7.84e-08
Mr1	65	26	17	137	201	255	287	6.03206	4.66005	4.17011	7.64046	7.69655	7.68075	7.45587	133.42	2.47398	0.427683	5.7846	7.27e-09	7.96e-08
Lclat1	557	567	513	594	928	1030	1303	9.11162	9.05132	9.00582	9.75118	9.89802	9.68952	9.63216	753.881	0.687841	0.118913	5.78441	7.28e-09	7.97e-08
Ssna1	1213	1049	1189	448	565	814	1188	10.233	9.93766	10.2169	9.34476	9.18311	9.35044	9.49903	896.314	-0.786499	0.135978	-5.78403	7.29e-09	7.98e-08
Cdc6	905	1245	1383	221	348	518	985	9.81086	10.1846	10.4348	8.32758	8.4855	8.69963	9.2291	770.105	-1.43652	0.248368	-5.78382	7.3e-09	7.99e-08
Dync1i2	5133	6282	5832	2704	4009	4856	6579	12.3133	12.5186	12.5102	11.9364	12.0079	11.9253	11.9667	4907.24	-0.491819	0.0851128	-5.77844	7.54e-09	8.24e-08
Spock2	2033	2631	3003	894	1277	1651	2455	10.9776	11.2634	11.5529	10.3404	10.3582	10.3696	10.5452	1934.54	-0.878034	0.151989	-5.77696	7.61e-09	8.31e-08
Wnt8b	100	16	58	1	0	0	0	6.64581	3.99485	5.88283	1.29227	0	0	0	26.0402	-7.67968	1.3299	-5.77464	7.71e-09	8.42e-08
LOC432842	80	126	114	6	10	29	36	6.32748	6.89088	6.84568	3.2772	3.49449	4.59816	4.51707	56.2702	-2.64808	0.458592	-5.77437	7.72e-09	8.43e-08
Zcchc2	907	1166	969	1068	1516	1974	2348	9.81404	10.0901	9.92203	10.5968	10.6055	10.6272	10.4809	1360.63	0.631063	0.109296	5.77388	7.75e-09	8.45e-08
Pign	1260	1396	1212	1910	2277	2721	3054	10.2878	10.3496	10.2446	11.4351	11.1921	11.0899	10.86	1936.15	0.86255	0.149413	5.77292	7.79e-09	8.49e-08
Timm13	1132	1079	1230	457	719	784	1161	10.1334	9.9783	10.2658	9.37341	9.53032	9.29635	9.46591	914.186	-0.712333	0.123393	-5.77286	7.79e-09	8.49e-08
Hdac8	343	329	323	414	536	681	825	8.41378	8.26802	8.34004	9.23107	9.10723	9.0935	8.97384	475.171	0.760159	0.131733	5.77044	7.91e-09	8.6e-08
Fxyd6	2472	3168	3049	1225	1550	1708	2912	11.2595	11.5312	11.5748	10.7946	10.6375	10.4185	10.7913	2244.57	-0.795107	0.137821	-5.76912	7.97e-09	8.67e-08
4833422M21Rik	16	8	1	78	50	270	260	4.07568	3.08261	1.0001	6.83329	5.7102	7.76282	7.31418	84.4846	4.05374	0.702729	5.76856	7.99e-09	8.69e-08
Tmem198b	406	476	489	546	799	900	1148	8.65639	8.79945	8.93683	9.62976	9.68233	9.49513	9.44969	654.968	0.763924	0.132506	5.76519	8.16e-09	8.85e-08
Bdh2	223	154	119	396	601	532	615	7.79489	7.17817	6.90708	9.16705	9.27208	8.73801	8.55101	371.249	1.62228	0.28139	5.76524	8.15e-09	8.85e-08
Fam111a	1394	1949	1255	563	690	819	1367	10.4335	10.8307	10.2948	9.67394	9.47101	9.35927	9.70125	1120.56	-0.982481	0.170524	-5.76153	8.34e-09	9.04e-08
2610507I01Rik	413	482	444	547	881	875	1156	8.68099	8.81748	8.79786	9.6324	9.82311	9.45454	9.45969	660.679	0.832381	0.144492	5.76074	8.37e-09	9.08e-08
Ndufa12	1906	2011	2152	748	1322	1227	1818	10.8846	10.8759	11.0723	10.0834	10.4081	9.94173	10.1122	1567.45	-0.802234	0.13927	-5.76029	8.4e-09	9.09e-08
Mxra8	325	298	295	458	615	700	790	8.33624	8.12573	8.20965	9.37656	9.30525	9.13313	8.91143	484.774	0.963975	0.167346	5.76036	8.39e-09	9.09e-08
Ccdc85c	2150	3196	3535	504	771	1273	2426	11.0583	11.5439	11.7881	9.51444	9.63093	9.99478	10.5281	1900.06	-1.52046	0.264006	-5.75919	8.45e-09	9.15e-08
Tpd52	2522	2621	2660	1021	1518	2033	3058	11.2884	11.2579	11.3779	10.5319	10.6074	10.6696	10.8619	2120.26	-0.634922	0.110279	-5.75743	8.54e-09	9.24e-08
Pask	1414	2007	1872	514	622	840	1684	10.4541	10.873	10.8713	9.54274	9.32155	9.39574	10.0018	1234.27	-1.15522	0.200789	-5.75341	8.75e-09	9.45e-08
Bub3	3280	3033	3264	1303	1893	2401	3726	11.6674	11.4684	11.6731	10.8836	10.9257	10.9095	11.1468	2605.51	-0.635466	0.110476	-5.75207	8.82e-09	9.52e-08
Plcb4	605	845	599	916	1210	1537	1751	9.23067	9.62603	9.22901	10.3755	10.2805	10.2664	10.058	1028.12	0.873642	0.152025	5.74668	9.1e-09	9.83e-08
Nxph4	155	241	275	14	42	70	98	7.27296	7.82068	8.10872	4.41195	5.4639	5.83414	5.92143	124.918	-2.25951	0.393196	-5.74651	9.11e-09	9.83e-08
Dag1	5252	5386	5505	4786	8239	9536	12596	12.3464	12.2967	12.427	12.76	13.0469	12.8987	12.9036	6965.23	0.547889	0.0953511	5.74602	9.14e-09	9.85e-08
Chek1	1391	1827	1273	585	781	828	1376	10.4304	10.7375	10.3153	9.72918	9.6495	9.37501	9.71071	1126.38	-0.885951	0.154253	-5.7435	9.27e-09	9.99e-08
Eif5a	15557	12916	15342	5384	8493	10930	15748	13.9128	13.5584	13.9055	12.9298	13.0907	13.0955	13.2257	11652.9	-0.71263	0.124137	-5.74068	9.43e-09	1.02e-07
Scara3	804	631	570	873	1204	1472	1834	9.64034	9.20533	9.15754	10.3062	10.2733	10.2041	10.1248	1012.86	0.876771	0.152754	5.73975	9.48e-09	1.02e-07
Efhb	20	15	15	55	80	81	104	4.38039	3.90776	4.00018	6.33453	6.3779	6.04127	6.00579	50.8158	2.14885	0.374425	5.73906	9.52e-09	1.02e-07
Pth1r	1196	873	884	116	160	466	566	10.2127	9.673	9.78973	7.40172	7.3692	8.54739	8.43156	590.447	-1.86831	0.325598	-5.73808	9.58e-09	1.03e-07
Kcnq1ot1	6513	9189	6346	13195	11811	33160	27294	12.6568	13.0673	12.6321	14.223	13.5665	14.6966	14.0191	14372.5	1.38337	0.241129	5.73704	9.63e-09	1.04e-07
Pqlc2	136	177	169	209	305	380	478	7.0856	7.3777	7.40958	8.2473	8.29579	8.25394	8.18854	252.024	0.951306	0.165858	5.73565	9.71e-09	1.04e-07
Snrpd3	1775	2150	2067	787	1284	1424	2171	10.7819	10.9722	11.0142	10.1567	10.366	10.1563	10.368	1613.2	-0.660732	0.11521	-5.73504	9.75e-09	1.05e-07
Ppfia2	782	1307	962	314	319	575	785	9.60036	10.2546	9.91159	8.83297	8.36033	8.8499	8.90229	701.882	-1.19688	0.208814	-5.73178	9.94e-09	1.07e-07
Nuak1	1694	1919	1981	252	434	884	1433	10.7146	10.8083	10.9529	8.51641	8.80331	9.46929	9.7692	1176.55	-1.60176	0.279472	-5.73136	9.96e-09	1.07e-07
Cmpk1	2054	1993	1941	928	1395	1699	2361	10.9924	10.8629	10.9235	10.3942	10.4856	10.4109	10.4889	1712.02	-0.48178	0.0840874	-5.72951	1.01e-08	1.08e-07
Cdca7l	1139	1483	1311	467	795	715	1138	10.1423	10.4367	10.3577	9.40459	9.6751	9.16366	9.43709	987.506	-0.888794	0.15516	-5.72823	1.01e-08	1.09e-07
Rcor3	860	917	749	912	1399	1630	1944	9.73736	9.74385	9.55094	10.3692	10.4897	10.3511	10.2088	1155.66	0.676486	0.118128	5.72673	1.02e-08	1.1e-07
E2f8	1261	1447	1344	200	369	602	1126	10.289	10.4013	10.3936	8.18401	8.5698	8.91596	9.42181	867.28	-1.51495	0.264564	-5.72622	1.03e-08	1.1e-07
Vsx2	8041	13426	12028	14364	22180	23248	35656	12.9608	13.6142	13.5544	14.3454	14.4756	14.1842	14.4046	17462.4	0.950688	0.166036	5.72579	1.03e-08	1.1e-07
Polq	978	1315	925	423	503	681	1006	9.92265	10.2634	9.85506	9.26205	9.01573	9.0935	9.25949	811.56	-0.866231	0.151295	-5.72543	1.03e-08	1.1e-07
Topbp1	5521	6368	4980	2572	3645	3971	6040	12.4185	12.5383	12.2824	11.8642	11.8706	11.6351	11.8434	4609.24	-0.611881	0.106874	-5.72526	1.03e-08	1.1e-07
Lrp8	1350	2486	2073	292	454	673	1534	10.3873	11.1816	11.0184	8.72841	8.86816	9.07648	9.86735	1214.17	-1.693	0.295731	-5.72481	1.04e-08	1.1e-07
Slc43a1	272	395	368	621	870	753	1120	8.08028	8.53101	8.52767	9.81523	9.80501	9.23824	9.41412	612.497	1.19407	0.208622	5.7236	1.04e-08	1.11e-07
Coro2a	278	410	373	18	55	102	174	8.11164	8.58463	8.54709	4.75938	5.8452	6.36933	6.73923	195.264	-2.32943	0.407018	-5.72316	1.05e-08	1.11e-07
Cdk13	3144	3799	3107	3482	4891	5907	7256	11.6063	11.7932	11.602	12.3012	12.2947	12.2079	12.108	4347.74	0.558752	0.0976491	5.72204	1.05e-08	1.12e-07
Glmp	711	726	851	850	1454	1615	1945	9.46323	9.40734	9.7349	10.2677	10.5453	10.3378	10.2095	1115.21	0.803703	0.140457	5.72205	1.05e-08	1.12e-07
Pnmal2	1547	1486	1483	1367	2342	3115	4095	10.5837	10.4396	10.5355	10.9527	11.2326	11.2849	11.2829	2066.37	0.675	0.117993	5.7207	1.06e-08	1.13e-07
Rpl11	9264	8371	9248	3727	5832	5792	7313	13.1651	12.9328	13.1753	12.3992	12.5485	12.1795	12.1193	7009.44	-0.774577	0.135413	-5.7201	1.06e-08	1.13e-07
Cdc37	4489	4284	4891	2171	2996	3738	4917	12.12	11.9665	12.2564	11.6198	11.5878	11.5479	11.5468	3832.44	-0.544292	0.0952149	-5.71645	1.09e-08	1.16e-07
Slco5a1	965	1849	1683	272	363	589	1143	9.90337	10.7548	10.7179	8.6263	8.54621	8.88453	9.4434	945.005	-1.58793	0.277789	-5.71633	1.09e-08	1.16e-07
Sema3f	1551	1979	1879	2030	2734	3108	4907	10.5874	10.8527	10.8767	11.5229	11.4558	11.2817	11.5438	2472.81	0.675813	0.118284	5.71348	1.11e-08	1.17e-07
Fzr1	2770	2840	2933	1274	1852	2339	3465	11.4237	11.3736	11.5188	10.8511	10.8941	10.8718	11.042	2409.08	-0.522782	0.0915035	-5.71324	1.11e-08	1.18e-07
Rps2	28482	24067	30192	11946	17049	21142	27388	14.7853	14.4562	14.8821	14.0795	14.096	14.0473	14.0241	22397.6	-0.657698	0.115154	-5.71146	1.12e-08	1.19e-07
Cby1	866	824	867	343	480	583	930	9.74738	9.58977	9.76175	8.96015	8.94834	8.86979	9.14635	677.659	-0.716508	0.125454	-5.71134	1.12e-08	1.19e-07
Dbp	129	73	79	183	288	311	394	7.00994	6.11222	6.32212	8.05631	8.21332	7.9659	7.91078	198.699	1.51575	0.26542	5.71078	1.12e-08	1.19e-07
Fam181b	143	162	162	216	309	346	449	7.15749	7.25075	7.34892	8.29467	8.31452	8.11917	8.09856	245.316	0.95553	0.16732	5.71079	1.12e-08	1.19e-07
Arhgdig	108	190	232	17	16	43	74	6.75577	7.47935	7.86438	4.68005	4.12375	5.14692	5.52387	95.5368	-2.49311	0.436697	-5.70902	1.14e-08	1.2e-07
Tex264	470	487	603	605	831	1156	1445	8.86708	8.83234	9.2386	9.77762	9.73892	9.85583	9.78121	758.716	0.799234	0.139999	5.70886	1.14e-08	1.2e-07
Ppih	910	1085	1076	409	643	797	1061	9.8188	9.98629	10.073	9.21357	9.36938	9.32004	9.33616	829.245	-0.651895	0.114196	-5.70857	1.14e-08	1.2e-07
AA388235	353	456	399	141	185	177	322	8.45512	8.73767	8.64405	7.68178	7.57748	7.1571	7.62098	286.02	-1.10306	0.193256	-5.70776	1.14e-08	1.21e-07
Actr10	2049	2196	2304	1028	1363	1914	2445	10.9889	11.0028	11.1707	10.5418	10.4521	10.5827	10.5393	1844.41	-0.52728	0.0924014	-5.70641	1.15e-08	1.22e-07
Mrpl18	1211	1232	1359	499	770	703	1061	10.2307	10.1694	10.4096	9.50007	9.62906	9.13929	9.33616	964.843	-0.864849	0.151692	-5.70134	1.19e-08	1.25e-07
Puf60	5557	5699	6141	2529	3835	4980	6866	12.4278	12.3782	12.5847	11.8399	11.9439	11.9616	12.0283	4911.1	-0.521174	0.0914395	-5.69966	1.2e-08	1.26e-07
Depdc1b	526	569	509	153	161	244	481	9.02916	9.05639	8.99455	7.79906	7.37814	7.61745	8.19753	365.564	-1.24753	0.218884	-5.6995	1.2e-08	1.27e-07
Dstn	6508	6223	6031	2812	4346	5752	7099	12.6557	12.505	12.5586	11.9929	12.1243	12.1695	12.0765	5364.21	-0.482478	0.0847139	-5.69538	1.23e-08	1.3e-07
Siae	250	222	184	284	446	519	630	7.95907	7.70275	7.53157	8.68843	8.84257	8.70241	8.58569	346.147	0.966966	0.169819	5.6941	1.24e-08	1.3e-07
Gdf5	7	4	7	28	82	57	83	2.98905	2.24359	3.00017	5.37766	6.4131	5.54351	5.68606	35.7797	3.23463	0.568149	5.69329	1.25e-08	1.31e-07
Hist1h3e	16382	20454	24283	2690	4454	10555	14471	13.9874	14.2216	14.5679	11.9289	12.1597	13.0452	13.1038	12803	-1.62761	0.285905	-5.69283	1.25e-08	1.31e-07
Gen1	597	759	563	191	285	369	620	9.2115	9.47138	9.13975	8.11781	8.19826	8.2117	8.56266	465.939	-0.996408	0.17509	-5.69084	1.26e-08	1.33e-07
Sbk1	10586	14592	14955	4282	6238	7613	13854	13.3575	13.7344	13.8686	12.5995	12.6456	12.5738	13.0409	9931	-0.941783	0.165533	-5.68939	1.27e-08	1.34e-07
Trim59	3955	4110	3526	1698	2301	2308	3993	11.9373	11.9067	11.7844	11.2654	11.2072	10.8526	11.2466	3058.11	-0.727262	0.127842	-5.68874	1.28e-08	1.34e-07
Eef1d	3098	2742	3078	1204	1966	2353	3126	11.5851	11.323	11.5884	10.7696	10.9803	10.8804	10.8936	2439.07	-0.621315	0.109232	-5.68802	1.29e-08	1.35e-07
Grik3	246	211	239	7	25	68	80	7.93589	7.62979	7.90708	3.47818	4.7375	5.79307	5.63399	122.864	-2.67638	0.470718	-5.68575	1.3e-08	1.36e-07
Gsg1l	194	157	189	298	572	430	669	7.59487	7.20582	7.57005	8.75769	9.20085	8.43172	8.67212	344.7	1.32893	0.233749	5.68528	1.31e-08	1.37e-07
Hdac9	744	872	844	125	198	423	612	9.52859	9.67135	9.723	7.50891	7.67496	8.40811	8.54398	523.789	-1.53744	0.270436	-5.68504	1.31e-08	1.37e-07
Trak2	2188	2516	2211	1067	1490	1954	2806	11.0835	11.1989	11.1113	10.5955	10.5806	10.6125	10.7379	1961.81	-0.49897	0.0877798	-5.68434	1.31e-08	1.37e-07
Esyt2	1489	1881	1599	1766	2536	2930	3756	10.5286	10.7795	10.6441	11.322	11.3474	11.1966	11.1583	2193.9	0.602421	0.10599	5.68376	1.32e-08	1.38e-07
Rnf122	840	867	895	385	566	644	916	9.70345	9.66306	9.80755	9.12648	9.18566	9.01306	9.12451	712.446	-0.614705	0.108153	-5.68367	1.32e-08	1.38e-07
Prrt4	75	151	128	226	324	366	464	6.23557	7.14999	7.01142	8.35976	8.3827	8.19996	8.1458	236.809	1.42896	0.251428	5.68337	1.32e-08	1.38e-07
Rab11a	3676	3961	3917	1891	2809	3226	4178	11.8318	11.8534	11.9361	11.4206	11.4949	11.3354	11.3119	3301.7	-0.483649	0.08511	-5.68264	1.33e-08	1.38e-07
Trim16	579	530	504	87	131	324	313	9.16741	8.95415	8.98033	6.98952	7.08263	8.02475	7.5803	342.634	-1.55413	0.273522	-5.68192	1.33e-08	1.39e-07
Ict1	1130	1055	1266	399	597	800	1196	10.1309	9.94588	10.3074	9.17792	9.26246	9.32545	9.5087	889.637	-0.809901	0.142602	-5.67946	1.35e-08	1.41e-07
Ano4	159	301	249	20	21	58	113	7.30948	8.14013	7.96598	4.90605	4.49622	5.56806	6.12374	128.032	-2.4467	0.431015	-5.67662	1.37e-08	1.43e-07
Il10rb	159	152	147	232	352	408	421	7.30948	7.15945	7.20965	8.39745	8.50194	8.35618	8.00602	259.069	1.10022	0.193826	5.67631	1.38e-08	1.43e-07
Slmo2	1190	1313	1178	533	842	968	1389	10.2054	10.2612	10.2035	9.59504	9.75787	9.60007	9.72426	1026.24	-0.552626	0.0973763	-5.67516	1.39e-08	1.44e-07
Sox2	4367	7410	6378	52	146	300	1124	12.0802	12.7569	12.6393	6.25464	7.23794	7.91416	9.41925	2816.96	-4.35372	0.767418	-5.6732	1.4e-08	1.46e-07
1190002N15Rik	2161	3079	2358	4051	5539	5071	6915	11.0656	11.4901	11.2042	12.5195	12.4742	11.9878	12.0386	4079.8	1.00983	0.178016	5.67269	1.41e-08	1.46e-07
Pou3f1	883	1617	1688	201	327	507	1019	9.77539	10.5615	10.7221	8.19118	8.39596	8.66874	9.27798	858.855	-1.71323	0.302166	-5.66983	1.43e-08	1.48e-07
Btf3	6320	5929	6343	3116	4210	5229	7236	12.6134	12.4352	12.6314	12.141	12.0785	12.032	12.104	5336.18	-0.4743	0.0836569	-5.66958	1.43e-08	1.49e-07
Tubg1	1817	2002	2106	617	959	1139	2133	10.8156	10.8694	11.0412	9.80592	9.94537	9.83448	10.3425	1479.77	-0.912423	0.160944	-5.66918	1.43e-08	1.49e-07
Larp6	205	275	222	58	74	88	181	7.67404	8.01029	7.80109	6.41023	6.26683	6.15911	6.79561	153.415	-1.41111	0.248923	-5.66886	1.44e-08	1.49e-07
Snx29	546	805	658	780	1038	1517	1877	9.08289	9.55615	9.36433	10.1438	10.0595	10.2475	10.1582	975.577	0.8067	0.142446	5.66319	1.49e-08	1.54e-07
Lrrc55	53	87	88	5	2	16	13	5.7426	6.36198	6.47593	3.04363	1.61076	3.78778	3.15496	37.7763	-3.27271	0.577932	-5.66279	1.49e-08	1.54e-07
Pold3	2713	3391	3155	1259	1913	1815	3033	11.3937	11.6293	11.6241	10.834	10.9409	10.5061	10.85	2414.81	-0.763052	0.134765	-5.6621	1.5e-08	1.55e-07
Grm3	65	130	101	7	13	14	39	6.03206	6.93559	6.67262	3.47818	3.84316	3.60998	4.62769	51.7966	-2.67475	0.472583	-5.65985	1.52e-08	1.57e-07
Ifngr2	912	1072	1068	1002	1400	1787	2403	9.82196	9.96892	10.0622	10.5048	10.4907	10.4837	10.5143	1313.28	0.543882	0.0961088	5.65902	1.52e-08	1.57e-07
Dll4	931	1641	1538	204	137	304	859	9.85167	10.5827	10.588	8.21248	7.14677	7.93319	9.03199	779.309	-2.14549	0.379153	-5.65863	1.53e-08	1.58e-07
Slc7a3	111	170	107	24	27	48	67	6.79494	7.31984	6.75508	5.16104	4.84452	5.30137	5.38378	77.6529	-1.81421	0.320837	-5.65461	1.56e-08	1.61e-07
Ttc30b	201	179	165	237	474	438	605	7.64575	7.39381	7.37523	8.42812	8.93023	8.45824	8.52742	312.04	1.12756	0.199413	5.65439	1.56e-08	1.61e-07
Csdc2	578	782	789	164	220	442	555	9.16492	9.51439	9.6259	7.89879	7.82625	8.47132	8.40333	487.157	-1.26684	0.224067	-5.65383	1.57e-08	1.62e-07
Cenpl	551	669	561	239	299	328	560	9.09602	9.28956	9.13462	8.44021	8.26721	8.04238	8.41623	448.338	-0.881472	0.155948	-5.65235	1.58e-08	1.63e-07
Ift27	718	678	698	262	340	471	740	9.47734	9.30881	9.44934	8.5724	8.45204	8.56275	8.8173	539.9	-0.804745	0.142389	-5.65173	1.59e-08	1.64e-07
Adcy1	939	1322	1280	191	211	488	890	9.86401	10.2711	10.3232	8.11781	7.76626	8.61377	9.08304	730.693	-1.68451	0.298084	-5.65113	1.59e-08	1.64e-07
Sprn	73	84	102	8	8	15	36	6.1971	6.31198	6.68669	3.65455	3.20422	3.70162	4.51707	45.9783	-2.61164	0.462185	-5.65064	1.6e-08	1.64e-07
St8sia2	1519	2678	2336	320	547	903	1704	10.5573	11.2889	11.1906	8.86022	9.13648	9.49992	10.0188	1369.22	-1.60064	0.283407	-5.64784	1.62e-08	1.67e-07
Parpbp	633	636	572	256	278	318	540	9.29583	9.2167	9.16259	8.53907	8.16251	7.99788	8.36392	455.005	-0.953585	0.168888	-5.64627	1.64e-08	1.68e-07
Nfil3	553	658	671	209	254	418	596	9.10124	9.26568	9.39251	8.2473	8.03273	8.39101	8.50586	464.226	-0.951517	0.168607	-5.6434	1.67e-08	1.71e-07
Espl1	2279	2483	2727	630	823	1221	2491	11.1423	11.1799	11.4138	9.83597	9.72498	9.93467	10.5662	1733.36	-1.19511	0.21178	-5.64316	1.67e-08	1.71e-07
Ppme1	2076	2357	2285	968	1329	1740	2675	11.0078	11.1048	11.1588	10.4551	10.4157	10.4453	10.6689	1849.89	-0.591533	0.104828	-5.6429	1.67e-08	1.72e-07
Cox7c	2705	2430	2813	1125	1672	1958	2925	11.3894	11.1488	11.4586	10.6718	10.7467	10.6154	10.7977	2168.78	-0.629062	0.111521	-5.64074	1.69e-08	1.74e-07
Rbm3	3634	4810	3810	1711	2555	2478	3683	11.8152	12.1335	11.8961	11.2764	11.3582	10.955	11.13	3185.2	-0.768847	0.136347	-5.63892	1.71e-08	1.75e-07
Lypla2	1794	1837	1969	760	1128	1439	2172	10.7973	10.7454	10.9442	10.1063	10.1793	10.1714	10.3686	1529.46	-0.620473	0.110122	-5.63441	1.76e-08	1.8e-07
Zfpm1	742	504	551	721	1106	1562	2179	9.52471	8.88173	9.10872	10.0304	10.1509	10.2897	10.3733	977.096	1.0222	0.181504	5.63186	1.78e-08	1.82e-07
Kcna2	284	435	372	26	33	113	176	8.14234	8.66981	8.54323	5.27341	5.12487	6.51538	6.75556	199.374	-2.37582	0.421872	-5.63163	1.79e-08	1.83e-07
Rad51ap1	653	921	741	217	229	306	675	9.34064	9.75013	9.53547	8.30131	7.88385	7.94261	8.68497	518.089	-1.31365	0.233267	-5.63153	1.79e-08	1.83e-07
Fam57b	424	721	741	19	26	64	266	8.71882	9.39739	9.53547	4.83458	4.792	5.70723	7.34689	315.268	-3.18015	0.56475	-5.63108	1.79e-08	1.83e-07
Eef1a2	233	331	495	4	15	24	114	7.85789	8.27674	8.95439	2.76479	4.03614	4.3375	6.13627	171.673	-3.62151	0.643253	-5.62999	1.8e-08	1.84e-07
Dhx32	1718	2101	2269	742	1208	1468	2060	10.7348	10.939	11.1487	10.0718	10.2781	10.2002	10.2923	1601.78	-0.737177	0.130943	-5.62977	1.8e-08	1.84e-07
Dnajc8	1912	2129	2116	960	1413	1527	2105	10.8891	10.9581	11.048	10.4431	10.5041	10.257	10.3234	1701.84	-0.584037	0.103839	-5.62444	1.86e-08	1.9e-07
Fxyd1	47	46	31	88	118	165	173	5.5727	5.45815	5.00019	7.00588	6.93302	7.05655	6.73099	91	1.59142	0.282998	5.62344	1.87e-08	1.91e-07
Tspan2	245	402	243	37	47	86	185	7.93004	8.55628	7.93093	5.77129	5.62269	6.12641	6.82686	171.742	-2.00556	0.356703	-5.62248	1.88e-08	1.92e-07
D330045A20Rik	105	164	85	10	18	19	53	6.71551	7.26833	6.42646	3.95338	4.28445	4.01912	5.05471	63.431	-2.47645	0.440619	-5.62039	1.91e-08	1.94e-07
Mum1	1602	1907	1897	722	905	1250	2000	10.634	10.7993	10.8905	10.0324	9.86185	9.9685	10.2497	1418.89	-0.743208	0.132286	-5.61819	1.93e-08	1.96e-07
Kirrel	2812	2528	2452	2406	3611	4646	5962	11.4454	11.2058	11.2605	11.768	11.8571	11.8615	11.8247	3321.46	0.520489	0.0926439	5.61817	1.93e-08	1.96e-07
Numb	1154	1282	1098	1292	1764	2181	2548	10.1612	10.2268	10.1022	10.8713	10.824	10.7709	10.5988	1562.98	0.603417	0.107419	5.61741	1.94e-08	1.97e-07
Hecw1	868	1695	1311	129	113	342	759	9.7507	10.6294	10.3577	7.55411	6.87108	8.10246	8.8538	719.025	-2.26569	0.403564	-5.6142	1.97e-08	2e-07
Psmd14	2463	2792	2639	1149	1848	1942	2914	11.2543	11.349	11.3665	10.7022	10.891	10.6036	10.7923	2186.87	-0.573923	0.102227	-5.61419	1.97e-08	2e-07
Kif27	100	125	107	201	223	275	364	6.64581	6.87948	6.75508	8.19118	7.84571	7.78917	7.79701	192.699	1.15188	0.205247	5.61214	2e-08	2.03e-07
Phyhipl	363	539	522	55	85	92	321	8.4953	8.9784	9.03086	6.33453	6.46434	6.22236	7.61652	273.154	-2.07403	0.369599	-5.61157	2.01e-08	2.03e-07
Phf24	205	299	282	24	43	102	140	7.67404	8.13055	8.14485	5.16104	5.49709	6.36933	6.42884	151.557	-2.03202	0.362152	-5.61097	2.01e-08	2.04e-07
Tdrd3	1597	1395	1281	1871	2307	3077	3354	10.6295	10.3485	10.3244	11.4053	11.2109	11.2672	10.9951	2062.88	0.784798	0.139935	5.60832	2.04e-08	2.07e-07
Rnaseh2c	1064	933	1025	385	536	555	1007	10.0441	9.76878	10.003	9.12648	9.10723	8.79893	9.26092	767.475	-0.862525	0.153824	-5.60723	2.06e-08	2.08e-07
1700123L14Rik	7	8	0	63	52	141	78	2.98905	3.08261	0	6.52818	5.76572	6.83162	5.59821	47.94	3.97736	0.709423	5.60647	2.06e-08	2.09e-07
Grid2	165	332	177	428	483	780	916	7.36259	8.28108	7.47593	9.27897	8.95731	9.28899	9.12451	442.313	1.40297	0.250251	5.60627	2.07e-08	2.09e-07
Smarca1	1300	942	789	1781	2672	2799	2822	10.3329	9.78261	9.6259	11.3342	11.4228	11.1307	10.7461	1836.2	1.23342	0.220032	5.60562	2.08e-08	2.1e-07
Evi2a	49	41	21	84	124	175	215	5.63158	5.29614	4.45962	6.9393	7.004	7.14082	7.0419	94.1823	1.8534	0.330752	5.60359	2.1e-08	2.12e-07
Pdzd7	214	193	175	235	326	453	563	7.73573	7.50183	7.45962	8.41593	8.39155	8.50669	8.42392	292.199	0.867862	0.154885	5.60328	2.1e-08	2.12e-07
Igf2r	5085	4188	3736	4805	7477	9044	10672	12.2998	11.9338	11.8679	12.7657	12.907	12.8223	12.6645	6159.97	0.745033	0.13297	5.60301	2.11e-08	2.13e-07
Blm	1740	2500	1757	774	1035	1118	1883	10.7532	11.1897	10.7799	10.1327	10.0553	9.80766	10.1628	1506.47	-0.878065	0.156762	-5.60127	2.13e-08	2.14e-07
Cmtm4	3027	3042	2939	2593	3849	4671	6583	11.5516	11.4727	11.5218	11.876	11.9492	11.8692	11.9676	3635.28	0.400207	0.0714488	5.60131	2.13e-08	2.14e-07
Mycn	3334	4800	4619	1666	2124	2412	4146	11.6909	12.1305	12.1739	11.238	11.0918	10.9161	11.3008	3218.2	-0.871364	0.155575	-5.60094	2.13e-08	2.15e-07
Arhgef40	2878	2433	2332	2682	3738	4516	6449	11.4788	11.1505	11.1882	11.9246	11.9069	11.8206	11.9379	3408.17	0.617335	0.110246	5.59963	2.15e-08	2.16e-07
Ndufb7	634	672	846	245	393	429	625	9.29811	9.29601	9.72641	8.47588	8.66048	8.42837	8.57422	537.63	-0.91884	0.164131	-5.5982	2.17e-08	2.18e-07
Ccdc60	628	1017	1057	230	336	383	748	9.28441	9.89301	10.0473	8.38499	8.43501	8.26524	8.83278	610.337	-1.28198	0.229061	-5.59668	2.18e-08	2.2e-07
Psma3	3277	3141	3146	1625	2259	2892	3746	11.6661	11.5189	11.62	11.202	11.1806	11.1778	11.1545	2789.82	-0.425348	0.0760161	-5.5955	2.2e-08	2.21e-07
Mrpl42	1157	1344	1050	508	770	919	1164	10.1649	10.2949	10.0377	9.52583	9.62906	9.52523	9.46963	963.626	-0.633745	0.113273	-5.59484	2.21e-08	2.22e-07
Orai3	328	275	282	328	509	616	837	8.34946	8.01029	8.14485	8.89577	9.0328	8.94906	8.99463	429.65	0.796943	0.142451	5.5945	2.21e-08	2.22e-07
Nsmce4a	2179	2611	2495	1071	1588	1620	2515	11.0776	11.2524	11.2856	10.6009	10.6724	10.3422	10.58	1965.53	-0.655928	0.117249	-5.59431	2.22e-08	2.22e-07
Klk9	10	3	3	67	48	86	65	3.44805	1.92668	2.00015	6.61605	5.65246	6.12641	5.34112	40.5784	3.59977	0.643559	5.59354	2.22e-08	2.23e-07
Cct7	7471	7942	8909	3670	5429	6539	9200	12.8548	12.8569	13.1214	12.377	12.4453	12.3545	12.4504	6818.67	-0.542991	0.0971033	-5.59189	2.25e-08	2.25e-07
D430042O09Rik	997	944	922	964	1346	1597	2189	9.95038	9.78567	9.85038	10.4491	10.434	10.3216	10.3799	1227.2	0.53195	0.0951374	5.59139	2.25e-08	2.26e-07
Accs	291	391	368	413	551	721	1006	8.17734	8.51636	8.52767	9.22759	9.14698	9.1757	9.25949	506.241	0.78814	0.140966	5.59099	2.26e-08	2.26e-07
Znfx1	987	981	1034	920	1374	1852	2442	9.93585	9.84107	10.0156	10.3818	10.4637	10.5352	10.5375	1296.16	0.550117	0.0984113	5.58998	2.27e-08	2.27e-07
Jak1	3481	2897	2590	3325	5046	6198	7252	11.7532	11.4023	11.3395	12.2346	12.3397	12.2772	12.1072	4218.49	0.731254	0.130824	5.58958	2.28e-08	2.28e-07
Mrps22	778	953	841	364	556	607	825	9.59297	9.79934	9.71787	9.04571	9.15999	8.92787	8.97384	688.356	-0.680375	0.121734	-5.58903	2.28e-08	2.28e-07
Zfp827	2817	2199	1976	2548	3912	6039	7205	11.4479	11.0047	10.9493	11.8507	11.9726	12.2397	12.0978	3562.94	0.895541	0.160252	5.58833	2.29e-08	2.29e-07
Wdhd1	2019	2907	2177	929	1112	1326	2325	10.9676	11.4072	11.089	10.3958	10.1587	10.0536	10.4668	1778.8	-0.890126	0.159316	-5.58715	2.31e-08	2.3e-07
Zbtb18	3129	4514	3842	1345	1887	2350	4073	11.5994	12.0419	11.9082	10.9293	10.9211	10.8786	11.2752	2910.94	-0.851777	0.152484	-5.58602	2.32e-08	2.32e-07
Cox6b2	158	112	122	250	314	323	467	7.30044	6.72247	6.94271	8.50494	8.33761	8.0203	8.15507	241.572	1.25989	0.225579	5.58515	2.34e-08	2.33e-07
Ahdc1	3230	2252	2106	2938	4736	6323	8184	11.6452	11.0391	11.0412	12.0561	12.2483	12.306	12.2816	3986.26	0.954638	0.170977	5.58344	2.36e-08	2.35e-07
Nhp2l1	2076	1930	2110	796	1274	1688	2234	11.0078	10.8166	11.0439	10.1731	10.3548	10.4015	10.4092	1671.56	-0.620578	0.111176	-5.58195	2.38e-08	2.37e-07
Pfdn2	666	763	685	306	448	554	767	9.36904	9.47895	9.42226	8.79582	8.84901	8.79634	8.86889	580.776	-0.596998	0.106976	-5.58065	2.4e-08	2.39e-07
Ccdc91	874	827	836	350	560	658	875	9.76063	9.595	9.70928	8.98924	9.17031	9.04403	9.05857	692.501	-0.62351	0.111812	-5.57643	2.46e-08	2.44e-07
A230057D06Rik	120	130	101	314	238	469	427	6.90644	6.93559	6.67262	8.83297	7.93923	8.55663	8.02635	251.439	1.54713	0.277479	5.57566	2.47e-08	2.45e-07
Elovl5	2221	3277	3221	990	1607	1765	2736	11.1051	11.58	11.6539	10.4875	10.6895	10.4658	10.7014	2196.79	-0.876352	0.157176	-5.57562	2.47e-08	2.45e-07
Fkbp3	1645	2079	1762	826	1176	1272	1692	10.6722	10.9238	10.784	10.2264	10.2394	9.99365	10.0086	1468.17	-0.678939	0.121773	-5.57543	2.47e-08	2.45e-07
Slc22a17	1346	2198	2127	2356	3417	4260	6007	10.383	11.0041	11.0555	11.7377	11.7774	11.7364	11.8355	2924.97	0.927475	0.166404	5.57362	2.49e-08	2.48e-07
Serinc5	1215	1262	1161	334	506	793	1240	10.2354	10.2041	10.1826	8.92186	9.02429	9.31279	9.56075	890.668	-0.977948	0.175472	-5.57323	2.5e-08	2.48e-07
Tcf19	777	1055	1011	326	330	506	869	9.59112	9.94588	9.98319	8.88696	8.40909	8.6659	9.04866	676.742	-1.07971	0.193844	-5.57001	2.55e-08	2.53e-07
Sumo2	2446	3137	2561	1027	1816	1810	2582	11.2443	11.5171	11.3232	10.5404	10.8658	10.5021	10.6179	2143.53	-0.728775	0.130849	-5.56957	2.55e-08	2.53e-07
Hmgn1	11240	11291	10705	5004	7943	7893	11098	13.444	13.3644	13.3863	12.8242	12.9942	12.6259	12.7209	9131.57	-0.602024	0.108103	-5.56897	2.56e-08	2.54e-07
Tceb2	3050	2698	3389	1064	1731	2224	3167	11.5625	11.2996	11.7273	10.5914	10.7967	10.7991	10.9124	2393.88	-0.760465	0.136607	-5.56679	2.59e-08	2.57e-07
Armc6	497	565	686	196	240	302	525	8.9475	9.04623	9.42436	8.15496	7.95125	7.92371	8.3234	419.662	-1.0586	0.190225	-5.565	2.62e-08	2.59e-07
Phactr2	3509	3682	2884	1343	2070	2798	3636	11.7647	11.7481	11.4945	10.9272	11.0546	11.1302	11.1115	2749.41	-0.616498	0.110803	-5.5639	2.64e-08	2.61e-07
Tpm4	7722	7332	6658	3392	5167	6192	8445	12.9024	12.7416	12.7013	12.2634	12.3739	12.2758	12.3269	6222.41	-0.474579	0.0852968	-5.56385	2.64e-08	2.61e-07
Asap3	711	620	513	951	1111	1325	1678	9.46323	9.18001	9.00582	10.4295	10.1574	10.0525	9.99666	959.646	0.938182	0.168638	5.56329	2.65e-08	2.61e-07
Tert	364	307	249	369	558	750	933	8.49926	8.16851	7.96598	9.06535	9.16516	9.23249	9.15099	475.896	0.928899	0.167002	5.56219	2.66e-08	2.63e-07
Zxdb	272	272	221	299	425	541	678	8.08028	7.99452	7.79461	8.76251	8.77314	8.76216	8.69135	369.02	0.786545	0.141421	5.56174	2.67e-08	2.64e-07
Fam184a	462	839	529	1072	1431	1480	1916	8.84237	9.61576	9.05004	10.6022	10.5223	10.2119	10.1878	1071.56	1.18407	0.212979	5.55959	2.7e-08	2.67e-07
Hbp1	2542	2644	2344	3123	4354	4846	5501	11.2998	11.2705	11.1956	12.1442	12.127	11.9223	11.7086	3533.62	0.728811	0.131116	5.5585	2.72e-08	2.68e-07
Fam81a	243	324	260	85	58	100	166	7.91826	8.246	8.0281	6.95624	5.92052	6.34111	6.67198	175.119	-1.56626	0.281854	-5.55698	2.74e-08	2.7e-07
Eif4ebp1	727	580	730	249	306	478	513	9.49529	9.08396	9.51392	8.49918	8.30049	8.58398	8.29015	504.403	-0.956988	0.172223	-5.55669	2.75e-08	2.71e-07
Lonrf2	2160	3188	2620	885	1244	1906	2642	11.065	11.5403	11.3561	10.3258	10.3204	10.5766	10.651	2015.01	-0.857288	0.154306	-5.55578	2.76e-08	2.72e-07
Syt1	1709	3457	2991	460	542	763	2102	10.7273	11.6571	11.5471	9.38283	9.12326	9.25725	10.3214	1653.84	-1.76091	0.317005	-5.55481	2.78e-08	2.73e-07
Sult6b1	12	16	4	49	87	88	88	3.68888	3.99485	2.32208	6.17007	6.49752	6.15911	5.76885	47.28	2.77886	0.500274	5.55468	2.78e-08	2.73e-07
Serpinf1	307	151	147	413	591	797	849	8.2543	7.14999	7.20965	9.22759	9.24791	9.32004	9.01513	442.906	1.57815	0.284164	5.55367	2.8e-08	2.75e-07
Slc9a1	820	818	803	756	1107	1572	1948	9.66873	9.57924	9.65125	10.0987	10.1522	10.2989	10.2117	1058.42	0.56063	0.100953	5.55335	2.8e-08	2.75e-07
Bbx	3270	3314	2495	3617	4844	5627	7321	11.663	11.5962	11.2856	12.356	12.2808	12.1378	12.1209	4201.16	0.70172	0.126393	5.5519	2.83e-08	2.77e-07
Chgb	264	454	310	10	8	36	123	8.03737	8.73134	8.28096	3.95338	3.20422	4.89847	6.24439	168.359	-3.36798	0.606903	-5.54945	2.87e-08	2.81e-07
S1pr5	37	17	28	83	117	184	141	5.23573	4.07698	4.85817	6.92217	6.92084	7.21267	6.43899	83.1285	2.14125	0.38596	5.54784	2.89e-08	2.83e-07
Ppp2ca	9744	9600	9879	4844	7179	8321	11906	13.2379	13.1304	13.2705	12.7774	12.8483	12.7021	12.8223	8520.51	-0.426372	0.0768626	-5.5472	2.9e-08	2.84e-07
Cdkn3	283	364	241	84	111	154	240	8.13727	8.41342	7.91906	6.9393	6.84554	6.95779	7.19946	205.032	-1.18184	0.213066	-5.54681	2.91e-08	2.85e-07
B3gat1	338	596	564	34	37	127	249	8.39265	9.12315	9.1423	5.65163	5.28545	6.68215	7.25221	269.424	-2.49887	0.450701	-5.5444	2.95e-08	2.89e-07
F8	122	84	88	189	237	338	327	6.93009	6.31198	6.47593	8.10268	7.93318	8.08555	7.6431	191.152	1.36155	0.245611	5.54354	2.96e-08	2.9e-07
Fgd3	268	379	420	63	94	141	268	8.05898	8.47152	8.71787	6.52818	6.60798	6.83162	7.35763	225.489	-1.56908	0.283085	-5.54278	2.98e-08	2.91e-07
Anp32b	5621	5892	6306	2260	4008	3959	6263	12.4443	12.4262	12.6229	11.6777	12.0075	11.6307	11.8957	4762.74	-0.689939	0.124519	-5.54084	3.01e-08	2.94e-07
2610305D13Rik	62	81	47	166	192	187	272	5.96495	6.26019	5.58515	7.91621	7.63078	7.23584	7.37888	140.536	1.60743	0.290111	5.54076	3.01e-08	2.94e-07
Tk1	1202	1140	1283	406	474	697	1249	10.2199	10.0576	10.3266	9.20297	8.93023	9.12694	9.57117	889.832	-0.97808	0.176704	-5.53514	3.11e-08	3.03e-07
Prnp	1241	1604	1652	382	648	875	1472	10.2659	10.5498	10.6911	9.11521	9.38054	9.45454	9.80789	1079.28	-1.0502	0.189775	-5.53391	3.13e-08	3.05e-07
Chmp5	1604	1712	1542	819	1034	1219	1713	10.6358	10.6438	10.5917	10.2141	10.0539	9.93231	10.0264	1349.78	-0.567892	0.102622	-5.53384	3.13e-08	3.05e-07
Tmem86a	205	145	158	239	330	466	542	7.67404	7.09192	7.31308	8.44021	8.40909	8.54739	8.36924	282.718	1.06772	0.192951	5.53364	3.14e-08	3.06e-07
Slc35f5	549	652	627	742	944	1187	1422	9.09079	9.25249	9.29481	10.0718	9.92265	9.89397	9.75809	846.026	0.698092	0.126203	5.53151	3.17e-08	3.09e-07
Etv4	521	536	546	42	44	135	309	9.01541	8.97036	9.09559	5.95101	5.52953	6.76945	7.56184	294.817	-2.36242	0.42708	-5.53158	3.17e-08	3.09e-07
4930587E11Rik	11	16	10	86	45	107	109	3.57349	3.99485	3.45961	6.97298	5.56126	6.43756	6.0725	53.798	2.74429	0.496463	5.52768	3.24e-08	3.16e-07
Kntc1	2064	3340	2497	743	892	1301	2502	10.9994	11.6075	11.2868	10.0737	9.841	10.0261	10.5725	1832.97	-1.16496	0.210821	-5.52581	3.28e-08	3.19e-07
Slc29a1	451	589	642	141	201	346	465	8.80768	9.10614	9.32887	7.68178	7.69655	8.11917	8.1489	391.481	-1.16489	0.210932	-5.52258	3.34e-08	3.25e-07
Pacsin3	476	452	408	578	802	835	1148	8.88535	8.72498	8.67615	9.71183	9.68773	9.38714	9.44969	649.491	0.798717	0.144649	5.52178	3.36e-08	3.26e-07
Raly	7045	7064	7827	3482	4879	5273	7836	12.7701	12.6879	12.9346	12.3012	12.2912	12.0441	12.2189	6067.93	-0.584945	0.105934	-5.52176	3.36e-08	3.26e-07
Stip1	6538	6509	6960	2974	4700	5205	7798	12.6623	12.5698	12.7653	12.0737	12.2373	12.0254	12.2119	5635.23	-0.52875	0.0957751	-5.52075	3.38e-08	3.27e-07
Tnik	995	1404	1125	1259	1810	2954	3927	9.94749	10.3578	10.1372	10.834	10.8611	11.2084	11.2225	1778.99	0.886831	0.160636	5.52076	3.38e-08	3.27e-07
Kpnb1	23893	24791	23557	11318	17786	19182	29014	14.5318	14.499	14.5241	14.0016	14.1571	13.9069	14.1073	20711.6	-0.472843	0.0856858	-5.51833	3.42e-08	3.32e-07
Fkbp14	414	310	296	466	886	942	990	8.68447	8.18249	8.21451	9.4015	9.83127	9.56084	9.2364	590.688	1.14631	0.207748	5.51782	3.43e-08	3.32e-07
Sdhb	2346	2078	2436	897	1340	1868	2439	11.1841	10.9231	11.2511	10.3453	10.4276	10.5476	10.5358	1853.78	-0.659138	0.119528	-5.51453	3.5e-08	3.39e-07
Tmpo	13321	14874	12361	6243	8523	10378	16601	13.689	13.762	13.5938	13.1434	13.0958	13.0208	13.3018	11350.8	-0.540059	0.097937	-5.51436	3.5e-08	3.39e-07
Idh1	6060	7918	7549	3106	4736	5061	6622	12.5528	12.8525	12.8825	12.1363	12.2483	11.9849	11.9761	5759.69	-0.680361	0.123393	-5.51375	3.51e-08	3.4e-07
Magi1	3434	4688	4013	1623	2233	3114	4481	11.7336	12.0965	11.971	11.2002	11.1639	11.2845	11.4129	3249.21	-0.673102	0.122097	-5.51283	3.53e-08	3.41e-07
Iqgap3	1538	1930	1923	455	762	969	1830	10.5753	10.8166	10.9101	9.36709	9.61401	9.60156	10.1216	1287.14	-1.06947	0.194027	-5.51194	3.55e-08	3.43e-07
Spata2l	86	100	122	139	232	386	512	6.43056	6.56061	6.94271	7.66127	7.90254	8.27646	8.28734	204.11	1.40891	0.255757	5.50878	3.61e-08	3.49e-07
Npm3	1260	1031	1026	485	599	780	1027	10.2878	9.91272	10.0044	9.45907	9.26728	9.28899	9.28925	870.924	-0.752703	0.136646	-5.5084	3.62e-08	3.49e-07
Nudc	2184	2637	2702	945	1582	1657	2656	11.0809	11.2667	11.4005	10.4204	10.6669	10.3748	10.6587	1989.9	-0.719233	0.130594	-5.50738	3.64e-08	3.51e-07
Hirip3	966	1289	1196	399	603	719	1210	9.90486	10.2346	10.2254	9.17792	9.27686	9.1717	9.52547	880.003	-0.833575	0.151384	-5.50636	3.66e-08	3.53e-07
Esco2	859	1514	956	338	381	498	915	9.73568	10.4666	9.90257	8.939	8.61585	8.64296	9.12294	758.817	-1.22682	0.222901	-5.50386	3.72e-08	3.58e-07
Gt(ROSA)26Sor	501	569	436	204	260	293	359	8.95904	9.05639	8.77168	8.21248	8.06628	7.88024	7.77715	372.037	-0.951894	0.172948	-5.50392	3.71e-08	3.58e-07
Cep85l	427	538	398	590	690	1001	1183	8.72897	8.97572	8.64044	9.74144	9.47101	9.64837	9.49296	661.305	0.802243	0.14577	5.50348	3.72e-08	3.58e-07
S100pbp	1179	1251	1140	1056	1576	2003	2539	10.1921	10.1915	10.1563	10.5805	10.6615	10.6482	10.5937	1466.17	0.441174	0.0801643	5.50338	3.73e-08	3.58e-07
Tmem245	1356	1482	1195	1592	1773	2928	3431	10.3937	10.4358	10.2242	11.1724	10.8313	11.1957	11.0278	1872.55	0.709131	0.128918	5.50064	3.78e-08	3.64e-07
Zfp423	2543	2925	2767	2522	3607	4488	6793	11.3004	11.4161	11.4348	11.8359	11.8555	11.8116	12.0129	3465.4	0.496121	0.090204	5.49999	3.8e-08	3.65e-07
Ahcy	2597	2328	2489	1098	1545	1827	2855	11.3307	11.0869	11.2821	10.6368	10.6328	10.5156	10.7628	2042.33	-0.597974	0.108757	-5.49826	3.84e-08	3.68e-07
Rpl14	10766	9199	10683	4588	6691	7357	9426	13.3818	13.0688	13.3834	12.699	12.7467	12.5245	12.4854	8264.24	-0.668247	0.121558	-5.49738	3.85e-08	3.7e-07
Hist1h4h	20143	17388	21933	2390	3600	8926	15158	14.2855	13.9873	14.4211	11.7584	11.8527	12.8033	13.1707	12251.1	-1.72054	0.312984	-5.49721	3.86e-08	3.7e-07
Gm13251	43	35	29	97	96	172	161	5.44719	5.07415	4.90708	7.14532	6.63804	7.11605	6.62829	86.8796	1.76622	0.321344	5.49635	3.88e-08	3.72e-07
Zmynd19	993	1155	1117	451	720	723	1071	9.94459	10.0764	10.1269	9.35437	9.53232	9.17969	9.34967	870.543	-0.694722	0.126459	-5.49366	3.94e-08	3.77e-07
Prrt2	455	467	350	706	763	861	1322	8.82039	8.77197	8.45552	10.0001	9.6159	9.43131	9.65302	680.552	0.996482	0.181387	5.49368	3.94e-08	3.77e-07
Abca5	3053	5265	3640	1402	1762	2392	3637	11.564	12.2639	11.8303	10.9892	10.8223	10.9041	11.1119	2933.28	-0.955604	0.173978	-5.49267	3.96e-08	3.79e-07
Ubxn11	76	80	70	161	177	207	260	6.25442	6.2425	6.14994	7.87227	7.51404	7.38151	7.31418	143.845	1.32287	0.241187	5.48482	4.14e-08	3.96e-07
Slc37a1	259	531	447	30	35	78	221	8.00989	8.95687	8.80755	5.47488	5.20739	5.98767	7.08131	221.398	-2.51954	0.459411	-5.48428	4.15e-08	3.97e-07
Tnfrsf1b	80	61	86	114	235	234	317	6.32748	5.85723	6.44314	7.37678	7.921	7.55739	7.59852	151.331	1.41113	0.257446	5.48126	4.22e-08	4.04e-07
Cdk5r2	265	504	474	7	18	42	156	8.0428	8.88173	8.89198	3.47818	4.28445	5.11394	6.58325	204.678	-3.33362	0.608235	-5.48082	4.23e-08	4.04e-07
Bola2	480	512	649	180	243	360	480	8.89739	8.90441	9.34449	8.03256	7.9691	8.1762	8.19454	404.034	-0.967781	0.176637	-5.47893	4.28e-08	4.08e-07
Rab36	299	388	362	451	574	661	1044	8.21634	8.50528	8.50402	9.35437	9.20587	9.05058	9.31289	514.14	0.820308	0.149724	5.47879	4.28e-08	4.09e-07
Ppp2r2d	1759	1875	1682	744	1126	1468	2136	10.7688	10.7749	10.717	10.0757	10.1768	10.2002	10.3445	1483.07	-0.549792	0.100402	-5.47591	4.35e-08	4.15e-07
Mir335	50	76	58	149	182	202	219	5.66015	6.1695	5.88283	7.76102	7.55401	7.34645	7.0683	131.444	1.54182	0.281584	5.47551	4.36e-08	4.16e-07
Fancd2	768	967	826	289	378	498	898	9.57433	9.82036	9.69194	8.71355	8.60448	8.64296	9.09593	636.402	-0.920138	0.16807	-5.47473	4.38e-08	4.17e-07
Kcnn3	163	39	80	255	449	713	672	7.3451	5.22587	6.34004	8.53343	8.85222	9.15963	8.67856	313.3	2.28894	0.41815	5.47395	4.4e-08	4.19e-07
Sowahc	981	1046	883	468	592	759	1028	9.92707	9.93353	9.7881	9.40767	9.25035	9.24968	9.29065	802.853	-0.587624	0.107372	-5.47279	4.43e-08	4.21e-07
Crispld2	99	22	31	216	338	413	365	6.63146	4.42938	5.00019	8.29467	8.44355	8.3737	7.80095	204.405	2.6028	0.475623	5.4724	4.44e-08	4.22e-07
Ldlrad4	256	121	99	376	420	741	972	7.99315	6.83297	6.64405	9.09242	8.75611	9.21511	9.20997	393.997	1.7981	0.328596	5.47207	4.45e-08	4.23e-07
Ak3	2039	1957	1735	1747	2670	3564	4373	10.9818	10.8366	10.7617	11.3064	11.4217	11.4791	11.3777	2455.9	0.534618	0.0977168	5.47109	4.47e-08	4.25e-07
Chrnb4	579	1057	801	1019	1773	1883	3136	9.16741	9.94861	9.64765	10.5291	10.8313	10.5591	10.8982	1361.01	1.0911	0.199477	5.46981	4.51e-08	4.28e-07
Nucks1	20891	21070	16938	9206	13239	14721	21129	14.3381	14.2644	14.0483	13.7036	13.7311	13.5251	13.6498	16337.9	-0.568809	0.104019	-5.46832	4.54e-08	4.31e-07
Zc3h12c	2342	3839	2800	969	1439	1736	2919	11.1816	11.8083	11.4519	10.4566	10.5303	10.4419	10.7948	2213.41	-0.941215	0.172135	-5.46787	4.55e-08	4.32e-07
2024-09-15	4357	4093	4353	2024	2947	3648	5183	12.0769	11.9007	12.0883	11.5187	11.564	11.5127	11.6227	3679.37	-0.469598	0.0858925	-5.46728	4.57e-08	4.33e-07
Pfdn6	734	858	974	308	503	545	801	9.50909	9.64802	9.92945	8.8052	9.01573	8.77276	8.93133	658.394	-0.8227	0.150503	-5.46633	4.59e-08	4.35e-07
Ncam1	14248	23381	19085	3418	5786	8838	17293	13.786	14.4145	14.2204	12.2744	12.5371	12.7891	13.3608	12531.1	-1.3659	0.249979	-5.46404	4.65e-08	4.41e-07
Tigar	504	623	637	187	299	336	579	8.96764	9.18696	9.31761	8.08739	8.26721	8.07702	8.46423	437.652	-0.930465	0.170303	-5.46358	4.67e-08	4.42e-07
Cntrob	1530	2003	1883	678	1021	1200	1978	10.5677	10.8701	10.8798	9.94179	10.0357	9.90967	10.2337	1419.82	-0.743646	0.136133	-5.46264	4.69e-08	4.44e-07
Tmem256	592	546	577	172	174	379	456	9.19938	8.99698	9.17512	7.96722	7.48952	8.25015	8.1208	402.462	-1.14242	0.209166	-5.4618	4.71e-08	4.46e-07
Vcl	2416	1607	1344	2288	3933	5239	6006	11.2265	10.5525	10.3936	11.6955	11.9803	12.0348	11.8353	3066.83	1.12075	0.205298	5.45915	4.78e-08	4.52e-07
Aunip	173	202	182	33	44	84	132	7.43049	7.56723	7.51589	5.60943	5.52953	6.09296	6.34497	117.428	-1.56823	0.287295	-5.45859	4.8e-08	4.53e-07
Tmc4	61	64	59	126	127	178	240	5.94187	5.92533	5.90708	7.52034	7.03822	7.16517	7.19946	117.104	1.32466	0.242681	5.45846	4.8e-08	4.53e-07
Pak1	1646	2241	2141	718	1139	1366	2117	10.6731	11.032	11.0649	10.0244	10.1933	10.0964	10.3316	1568.61	-0.767608	0.140663	-5.45706	4.84e-08	4.57e-07
Impg2	490	433	317	33	54	137	238	8.92708	8.66318	8.31308	5.60943	5.81919	6.79047	7.18747	234.844	-2.15602	0.3951	-5.45691	4.84e-08	4.57e-07
Uba2	5092	5363	5125	2553	3805	4086	6024	12.3018	12.2905	12.3238	11.8535	11.9326	11.6763	11.8396	4458.91	-0.478351	0.0876746	-5.45598	4.87e-08	4.59e-07
AI467606	2	9	13	49	66	74	86	1.57662	3.23349	3.80754	6.17007	6.10404	5.91295	5.7363	41.0525	3.00108	0.550175	5.45477	4.9e-08	4.62e-07
Bag1	1787	1799	1705	765	1275	1464	1882	10.7916	10.7152	10.7366	10.1158	10.3559	10.1963	10.162	1483.92	-0.538572	0.0987487	-5.45396	4.93e-08	4.64e-07
Ranbp17	540	638	543	764	860	1196	1386	9.06698	9.22122	9.08766	10.1139	9.78835	9.90485	9.72114	819.804	0.760324	0.139413	5.45374	4.93e-08	4.64e-07
Fam107b	2022	1834	1751	653	1122	1450	2006	10.9698	10.743	10.775	9.88765	10.1716	10.1824	10.254	1492.44	-0.701016	0.128539	-5.45374	4.93e-08	4.64e-07
Tnfrsf11b	9	15	9	45	87	86	69	3.31066	3.90776	3.3221	6.04899	6.49752	6.12641	5.42522	44.6019	2.63012	0.482415	5.45199	4.98e-08	4.68e-07
Dda1	1352	1528	1564	550	812	1094	1685	10.3894	10.4798	10.6121	9.64028	9.70559	9.77639	10.0027	1179.5	-0.707106	0.129847	-5.44567	5.16e-08	4.85e-07
Gnai2	14469	14360	15178	6941	10348	12482	18366	13.8083	13.7113	13.89	13.2963	13.3757	13.2871	13.4476	12717.9	-0.452419	0.0830909	-5.44487	5.18e-08	4.87e-07
Pde3a	548	782	631	30	43	189	293	9.08816	9.51439	9.30397	5.47488	5.49709	7.25109	7.48555	348.365	-2.59502	0.476704	-5.44368	5.22e-08	4.9e-07
Ctbp1	8906	9164	9360	4293	6151	7648	11645	13.1082	13.0633	13.1926	12.6032	12.6254	12.5804	12.7903	7874.03	-0.470558	0.0864595	-5.44253	5.25e-08	4.93e-07
AF251705	12	11	7	61	60	62	77	3.68888	3.49483	3.00017	6.48215	5.96864	5.66232	5.57998	41.343	2.64857	0.486662	5.44231	5.26e-08	4.93e-07
BC022687	229	225	177	244	381	517	600	7.83302	7.72202	7.47593	8.46999	8.61585	8.69685	8.51548	320.724	0.896114	0.164662	5.44213	5.26e-08	4.93e-07
Zap70	10	12	2	39	77	78	84	3.44805	3.60966	1.58509	5.84589	6.32344	5.98767	5.703	40.8411	3.00516	0.552472	5.43947	5.34e-08	5e-07
Ddx25	410	484	520	195	209	258	377	8.6705	8.82344	9.02533	8.14761	7.75259	7.69754	7.84742	346.735	-0.985003	0.181082	-5.43953	5.34e-08	5e-07
Syce2	247	205	234	55	89	143	139	7.94172	7.58839	7.87671	6.33453	6.52995	6.85176	6.41862	156.107	-1.26628	0.232867	-5.43781	5.39e-08	5.05e-07
Sgsh	164	190	232	244	403	454	640	7.35387	7.47935	7.86438	8.46999	8.69664	8.50986	8.60835	313.796	0.996155	0.183229	5.43666	5.43e-08	5.08e-07
Cenpk	495	705	450	184	255	269	455	8.9417	9.36506	8.81718	8.06414	8.03837	7.75749	8.11764	393.053	-1.06532	0.19596	-5.4364	5.44e-08	5.08e-07
Spidr	981	1186	1076	485	723	844	1188	9.92707	10.1146	10.073	9.45907	9.53832	9.40258	9.49903	900.041	-0.566385	0.104207	-5.43518	5.47e-08	5.11e-07
Copg2	2605	2770	2568	2325	3393	4171	5304	11.3351	11.3376	11.3272	11.7186	11.7673	11.706	11.656	3173.67	0.378047	0.0695641	5.43452	5.49e-08	5.13e-07
Ccsap	308	487	486	133	145	170	316	8.25898	8.83234	8.92797	7.59793	7.22809	7.0993	7.59399	287.398	-1.3129	0.241593	-5.43434	5.5e-08	5.13e-07
Dok6	56	93	70	138	152	246	289	5.82059	6.45707	6.14994	7.6509	7.29566	7.62917	7.46583	141.181	1.36015	0.250358	5.43282	5.55e-08	5.17e-07
Cplx3	211	237	288	16	16	24	120	7.71545	7.79664	8.17512	4.5961	4.12375	4.3375	6.20924	127.538	-2.83853	0.522569	-5.43188	5.58e-08	5.2e-07
Cbx3	4028	4559	3484	1774	2668	2754	4121	11.9637	12.0562	11.7671	11.3285	11.4206	11.1073	11.2921	3264.1	-0.644312	0.118675	-5.42921	5.66e-08	5.27e-07
Psip1	10478	14878	10864	4983	7507	7809	11782	13.3427	13.7624	13.4076	12.8182	12.9127	12.6105	12.8072	9525.58	-0.726305	0.133863	-5.42575	5.77e-08	5.37e-07
Idua	225	325	278	351	562	587	786	7.80771	8.25043	8.12431	8.99334	9.17545	8.87963	8.90412	425.743	0.920245	0.16961	5.42565	5.77e-08	5.37e-07
Cep128	800	1181	812	372	473	555	765	9.63315	10.1085	9.66731	9.07701	8.92718	8.79893	8.86513	696.519	-0.904271	0.166672	-5.42544	5.78e-08	5.38e-07
Rpl21	7761	6858	7071	2975	4038	3537	4610	12.9097	12.6452	12.7881	12.0742	12.0183	11.4682	11.4538	5290.24	-1.00368	0.185015	-5.42484	5.8e-08	5.39e-07
Cyp4f16	285	345	318	517	595	637	896	8.14739	8.33631	8.31761	9.55113	9.25763	8.99732	9.09272	500.644	0.96799	0.178442	5.42469	5.81e-08	5.39e-07
Hebp1	203	135	125	340	433	457	511	7.65996	6.9896	6.97747	8.9475	8.79999	8.51933	8.28453	309.97	1.4161	0.261077	5.42406	5.83e-08	5.41e-07
Hyal1	145	95	69	195	289	332	451	7.17739	6.48742	6.12947	8.14761	8.2183	8.0598	8.10495	213.152	1.47611	0.272238	5.42214	5.89e-08	5.47e-07
Cdk4	13273	12830	14459	5715	8916	10686	16082	13.6838	13.5487	13.82	13.0159	13.1609	13.063	13.256	11306.4	-0.561941	0.103647	-5.42166	5.9e-08	5.48e-07
Dnajb6	2118	2244	2110	1087	1525	1710	2492	11.0366	11.0339	11.0439	10.6222	10.614	10.4202	10.5668	1849.86	-0.482584	0.0890178	-5.4212	5.92e-08	5.49e-07
Pcmtd2	1736	2134	1523	2548	3721	3646	4406	10.7499	10.9615	10.5738	11.8507	11.9004	11.5119	11.3885	2752.55	0.907241	0.167439	5.41833	6.02e-08	5.58e-07
Cox5b	1902	2018	2215	867	1366	1498	2248	10.8815	10.8809	11.1139	10.2962	10.4553	10.2294	10.4182	1681.67	-0.610909	0.112755	-5.41803	6.03e-08	5.58e-07
Cbx4	678	539	657	650	1144	1584	1838	9.39476	8.9784	9.36214	9.88101	10.1996	10.3098	10.1279	950.378	0.883301	0.163085	5.41621	6.09e-08	5.64e-07
Inca1	35	30	25	61	104	113	141	5.15775	4.85888	4.70063	6.48215	6.75241	6.51538	6.43899	68.8727	1.66519	0.307474	5.41573	6.1e-08	5.65e-07
Efhd1	302	376	313	83	92	104	267	8.23069	8.46008	8.29481	6.92217	6.57727	6.39701	7.35227	213.611	-1.47724	0.272851	-5.41407	6.16e-08	5.7e-07
Chtf18	845	1176	1012	251	349	360	937	9.712	10.1024	9.98461	8.51069	8.48962	8.1762	9.15715	679.238	-1.31303	0.242569	-5.41301	6.2e-08	5.73e-07
Mbd5	1068	1237	871	1219	1646	2261	2536	10.0495	10.1753	9.76838	10.7875	10.7241	10.8229	10.592	1484.41	0.725478	0.134045	5.4122	6.23e-08	5.75e-07
Vmn2r6	0	2	0	33	36	73	65	0	1.51998	0	5.60943	5.24695	5.89364	5.34112	27.7009	6.14238	1.1353	5.41034	6.29e-08	5.81e-07
Man1a2	3264	3669	3019	3385	4669	5586	7003	11.6603	11.743	11.5605	12.2604	12.2277	12.1273	12.0568	4217.27	0.512238	0.094678	5.41032	6.29e-08	5.81e-07
Id3	3593	3526	3620	4669	6166	6354	8297	11.7989	11.6856	11.8224	12.7243	12.6289	12.3131	12.3014	5055.82	0.732757	0.135481	5.40856	6.35e-08	5.86e-07
Adgrl1	6020	7170	6683	5999	8658	10886	16323	12.5433	12.7094	12.7067	13.0859	13.1185	13.0897	13.2775	8336.05	0.489445	0.0905659	5.40429	6.51e-08	6e-07
Zfp811	641	1275	994	285	337	344	712	9.31392	10.2189	9.95875	8.69349	8.43929	8.11084	8.76178	643.174	-1.3592	0.251592	-5.40239	6.58e-08	6.06e-07
Btbd3	1371	1300	1214	1316	1899	2259	2807	10.4095	10.2469	10.2469	10.8979	10.9303	10.8216	10.7384	1674.16	0.544181	0.100755	5.40105	6.63e-08	6.1e-07
Hspa14	1921	2137	2046	1039	1413	1738	2470	10.8959	10.9635	10.9995	10.5571	10.5041	10.4436	10.554	1769.62	-0.439696	0.0814142	-5.40073	6.64e-08	6.11e-07
Vamp1	83	64	88	117	187	214	322	6.37994	5.92533	6.47593	7.41403	7.59291	7.42921	7.62098	143.805	1.25192	0.231815	5.40052	6.64e-08	6.11e-07
Adgrl3	1956	2222	1814	2156	2693	3637	4335	10.9219	11.0197	10.8259	11.6098	11.434	11.5084	11.3651	2590.24	0.555798	0.102921	5.40023	6.66e-08	6.12e-07
Smc2	5734	6848	4402	2288	3129	3235	5217	12.4731	12.6431	12.1045	11.6955	11.6505	11.3395	11.6322	4317.14	-0.839939	0.155564	-5.39933	6.69e-08	6.15e-07
Pet100	368	365	396	144	206	252	367	8.51499	8.41737	8.63319	7.712	7.73183	7.66376	7.8088	292.053	-0.795994	0.147435	-5.39895	6.7e-08	6.16e-07
Usp31	2242	2661	2317	1127	1449	1997	2886	11.1187	11.2797	11.1789	10.6743	10.5403	10.6439	10.7784	2025.24	-0.532639	0.0986825	-5.39751	6.76e-08	6.2e-07
Gabrg2	367	719	540	135	245	211	328	8.51107	9.39339	9.07968	7.61935	7.98088	7.40896	7.64748	358.685	-1.36679	0.253325	-5.3954	6.84e-08	6.27e-07
Jam2	1228	2082	1554	226	386	692	1294	10.2508	10.9259	10.6029	8.35976	8.63461	9.11658	9.62217	1017.28	-1.60375	0.297327	-5.39391	6.89e-08	6.32e-07
Nr0b1	174	251	261	10	3	17	76	7.43876	7.87908	8.03362	3.95338	2.02899	3.86908	5.56152	111.797	-3.49489	0.648259	-5.39118	7e-08	6.42e-07
Ctps	2084	2532	2661	938	1543	1572	2491	11.0133	11.2081	11.3785	10.4097	10.631	10.2989	10.5662	1921.35	-0.726121	0.134711	-5.39022	7.04e-08	6.45e-07
Mettl7a1	285	348	343	398	595	615	877	8.14739	8.34877	8.42646	9.17431	9.25763	8.94672	9.06185	474.58	0.801592	0.148738	5.3893	7.07e-08	6.48e-07
Cflar	1083	809	694	1070	1547	2038	2486	10.0696	9.5633	9.44106	10.5995	10.6347	10.6732	10.5633	1321.08	0.900219	0.167131	5.38631	7.19e-08	6.58e-07
E130114P18Rik	582	781	706	0	2	12	42	9.17485	9.51255	9.46576	0	1.61076	3.40715	4.73043	307.518	-6.13547	1.13944	-5.38461	7.26e-08	6.64e-07
Brsk1	1136	1783	1809	495	646	787	1456	10.1385	10.7023	10.822	9.48848	9.37608	9.30185	9.79214	1124.42	-1.08222	0.200983	-5.38466	7.26e-08	6.64e-07
Actr3	6633	6209	6051	2813	4629	5152	6942	12.6831	12.5018	12.5634	11.9934	12.2153	12.0106	12.0442	5341.09	-0.516962	0.0960117	-5.38437	7.27e-08	6.64e-07
Peli2	1133	1307	1264	1224	1763	1981	2981	10.1347	10.2546	10.3051	10.7934	10.8231	10.6323	10.8251	1588.59	0.536664	0.0997191	5.38176	7.38e-08	6.74e-07
Ttf2	1551	1797	1546	698	1071	1175	1883	10.5874	10.7136	10.5955	9.98369	10.1046	9.87932	10.1628	1344	-0.597152	0.110994	-5.38004	7.45e-08	6.8e-07
Gm13889	117	117	92	12	16	36	57	6.87022	6.7849	6.53935	4.20081	4.12375	4.89847	5.15663	62.2098	-2.08679	0.388009	-5.3782	7.52e-08	6.86e-07
Ciart	135	126	155	24	38	67	85	7.07503	6.89088	7.2856	5.16104	5.32295	5.77208	5.71975	87.8579	-1.57743	0.2933	-5.37823	7.52e-08	6.86e-07
Ctnnbip1	2086	2275	2258	1019	1548	1872	2698	11.0147	11.0537	11.1417	10.5291	10.6356	10.5507	10.6813	1898.63	-0.470151	0.0874168	-5.37827	7.52e-08	6.86e-07
Mis12	1423	1721	1388	629	1001	1253	1651	10.4632	10.6513	10.44	9.83368	10.0072	9.97196	9.97328	1253.14	-0.573241	0.106611	-5.37695	7.58e-08	6.9e-07
4930427A07Rik	576	799	844	182	283	383	683	9.15992	9.54538	9.723	8.04844	8.18814	8.26524	8.70193	515.626	-1.17006	0.217644	-5.37602	7.61e-08	6.93e-07
Sf3b5	1268	1100	1313	528	657	750	1224	10.297	10.0061	10.3599	9.58146	9.40041	9.23249	9.54204	957.327	-0.786209	0.146266	-5.37519	7.65e-08	6.96e-07
2024-09-03	3853	6851	6213	1331	1909	2225	5196	11.8996	12.6437	12.6015	10.9142	10.9379	10.7997	11.6264	3789	-1.31117	0.243926	-5.37529	7.65e-08	6.96e-07
Ptprf	11862	10983	12113	10749	17702	20524	26128	13.5217	13.3245	13.5646	13.9272	14.1502	14.0045	13.9561	15031.6	0.537587	0.100012	5.37522	7.65e-08	6.96e-07
Chaf1a	2252	3026	2695	750	1230	1385	2816	11.1251	11.4651	11.3968	10.0873	10.3041	10.1163	10.743	1938.81	-0.998688	0.185803	-5.37497	7.66e-08	6.96e-07
Snrpc	1768	1607	1883	668	949	1185	1969	10.7762	10.5525	10.8798	9.92038	9.93027	9.89154	10.2272	1383.83	-0.743001	0.138248	-5.37441	7.68e-08	6.98e-07
Cactin	1099	1344	1207	553	814	882	1225	10.0908	10.2949	10.2386	9.64812	9.70913	9.46602	9.54322	996.12	-0.619611	0.115316	-5.37313	7.74e-08	7.03e-07
Msra	766	966	1119	272	408	541	918	9.57057	9.81887	10.1295	8.6263	8.71439	8.76216	9.12765	687.733	-1.03549	0.192732	-5.37271	7.76e-08	7.04e-07
Sec61g	1227	1062	1098	521	703	843	1113	10.2496	9.95541	10.1022	9.56223	9.4979	9.40087	9.40509	920.379	-0.642965	0.119708	-5.37109	7.83e-08	7.1e-07
Cckbr	2	13	17	83	136	90	104	1.57662	3.71602	4.17011	6.92217	7.13628	6.19108	6.00579	63.9409	3.24677	0.604631	5.36984	7.88e-08	7.14e-07
Sh3bp4	1708	1693	1815	370	453	935	1596	10.7264	10.6277	10.8267	9.06925	8.86499	9.5501	9.92445	1171.62	-1.31621	0.245188	-5.36817	7.95e-08	7.2e-07
Lrr1	264	341	284	49	110	143	229	8.03737	8.31954	8.15501	6.17007	6.8326	6.85176	7.13224	195.326	-1.38237	0.257511	-5.36819	7.95e-08	7.2e-07
Eif2s2	3447	3831	3222	1696	2529	3147	3833	11.739	11.8053	11.6544	11.2637	11.3434	11.2997	11.1876	3018.97	-0.460969	0.0858913	-5.36689	8.01e-08	7.25e-07
Plrg1	1870	1938	1889	953	1390	1607	2238	10.8571	10.8225	10.8844	10.4326	10.4804	10.3306	10.4118	1651.49	-0.441914	0.0823447	-5.36664	8.02e-08	7.26e-07
Reep5	1720	2002	2025	671	1109	1534	2070	10.7365	10.8694	10.9846	9.92683	10.1548	10.2636	10.2993	1529.87	-0.697166	0.129927	-5.36582	8.06e-08	7.29e-07
Adhfe1	33	60	33	131	166	150	190	5.07531	5.8338	5.08765	7.57619	7.422	6.92013	6.865	107.648	1.8657	0.347719	5.36554	8.07e-08	7.29e-07
Park7	1986	1726	2020	732	1114	1497	2089	10.9439	10.6555	10.981	10.0522	10.1613	10.2284	10.3124	1541.32	-0.674605	0.12573	-5.36551	8.07e-08	7.29e-07
Plekha6	1206	2127	1690	2073	2894	3889	6231	10.2247	10.9567	10.7239	11.5532	11.5379	11.605	11.8883	2662.45	0.986907	0.18396	5.3648	8.1e-08	7.32e-07
Sap30bp	1557	1643	1681	739	1136	1379	1930	10.593	10.5844	10.7162	10.066	10.1895	10.1101	10.1983	1391.25	-0.489918	0.0913487	-5.36317	8.18e-08	7.38e-07
Nptx1	258	563	629	71	160	159	260	8.00433	9.04112	9.2994	6.69888	7.3692	7.00352	7.31418	294.431	-1.76298	0.328768	-5.36239	8.21e-08	7.41e-07
Klhl6	35	23	23	125	124	130	126	5.15775	4.4906	4.58515	7.50891	7.004	6.71551	6.2787	85.2539	2.20298	0.411043	5.35947	8.35e-08	7.52e-07
Mrap	0	3	0	29	30	50	67	0	1.92668	0	5.42709	4.99149	5.3588	5.38378	23.4599	5.31074	0.991066	5.35861	8.39e-08	7.56e-07
Renbp	284	178	188	400	527	554	722	8.14234	7.38578	7.56244	9.18153	9.08284	8.79634	8.78185	395.893	1.23798	0.231103	5.35685	8.47e-08	7.63e-07
Klhl1	293	524	417	43	49	106	261	8.18719	8.93776	8.70755	5.98442	5.68162	6.42417	7.31968	232.985	-2.15168	0.401698	-5.35646	8.49e-08	7.64e-07
Rbfox2	10073	9543	8880	3698	5828	8232	10940	13.2858	13.1218	13.1167	12.388	12.5475	12.6866	12.7003	7856.48	-0.591178	0.110445	-5.35271	8.66e-08	7.79e-07
Exosc2	983	1134	1105	456	710	798	1201	9.93	10.05	10.1113	9.37025	9.51217	9.32185	9.51471	884.723	-0.600369	0.112162	-5.35271	8.66e-08	7.79e-07
Csmd1	103	105	58	8	6	23	29	6.68804	6.63027	5.88283	3.65455	2.84044	4.27919	4.22025	46.8297	-2.64852	0.49524	-5.34796	8.9e-08	7.99e-07
Sfrp2	14097	22904	20380	6498	8186	6199	14619	13.7707	14.3848	14.3151	13.2011	13.0376	12.2775	13.1184	13112.7	-1.23166	0.230513	-5.34312	9.14e-08	8.21e-07
Fxyd7	76	41	56	5	9	13	12	6.25442	5.29614	5.83308	3.04363	3.35664	3.51213	3.05292	30.5858	-2.72021	0.509219	-5.34192	9.2e-08	8.26e-07
Mettl9	3594	3719	3520	1864	2665	3019	4057	11.7993	11.7625	11.782	11.3999	11.419	11.2398	11.2695	3132.14	-0.449338	0.0841297	-5.34101	9.24e-08	8.29e-07
P2rx3	332	562	553	20	19	57	223	8.36689	9.03856	9.11394	4.90605	4.35855	5.54351	7.09422	245.502	-3.01416	0.564536	-5.33919	9.34e-08	8.37e-07
Wdr6	7960	8518	8514	7185	11615	13362	17932	12.9462	12.9579	13.056	13.3461	13.5423	13.3853	13.4131	10245.8	0.435538	0.081573	5.33924	9.33e-08	8.37e-07
Trpv2	177	258	336	42	52	64	167	7.46328	7.91859	8.3968	5.95101	5.76572	5.70723	6.68056	152.887	-1.8998	0.356052	-5.33575	9.51e-08	8.53e-07
Ppp1r35	596	557	665	260	296	388	563	9.20908	9.0257	9.37957	8.56137	8.25271	8.2839	8.42392	466.489	-0.831302	0.155811	-5.33532	9.54e-08	8.54e-07
Cda	87	111	127	5	11	13	48	6.44705	6.70966	7.00019	3.04363	3.62031	3.51213	4.91627	56.2551	-2.81074	0.526851	-5.33498	9.56e-08	8.55e-07
Impact	1475	1278	1095	1667	2428	2604	3102	10.515	10.2223	10.0982	11.2388	11.2847	11.0266	10.8825	1894.87	0.826529	0.154946	5.33429	9.59e-08	8.58e-07
Plekhb2	1250	1456	1564	574	862	1044	1571	10.2764	10.4102	10.6121	9.70182	9.79169	9.70898	9.90169	1150.71	-0.660845	0.123893	-5.334	9.61e-08	8.59e-07
Slc11a1	110	36	67	223	244	349	385	6.782	5.1136	6.08765	8.34054	7.975	8.13158	7.87758	194.552	1.95887	0.367376	5.33205	9.71e-08	8.68e-07
[truncated: 22,412 more rows]

## Sheet: Sox2-cKO-Sig. Down
gene_symbol	WT1.E14.Retina	WT2.E14.Retina	WT3.E14.Retina	SOX2.KO1.E14.Retina	SOX2.KO2.E14.Retina	SOX2.KO4.E15.Retina	SOX2.KO5.E15.Retina	WT1.E14.Retina.1	WT2.E14.Retina.1	WT3.E14.Retina.1	SOX2.KO1.E14.Retina.1	SOX2.KO2.E14.Retina.1	SOX2.KO4.E15.Retina.1	SOX2.KO5.E15.Retina.1	baseMean	log2FoldChange	lfcsE	stat	pvalue	padj
Wnt8b	100	16	58	1	0	0	0	6.64581	3.99485	5.88283	1.29227	0	0	0	26.0402	-7.67968	1.3299	-5.77464	7.71e-09	8.42e-08
Nkx6-1	53	7	34	0	0	0	1	5.7426	2.91409	5.12947	0	0	0	0.685485	14.0573	-6.79276	1.44858	-4.68925	2.74e-06	1.9e-05
E130114P18Rik	582	781	706	0	2	12	42	9.17485	9.51255	9.46576	0	1.61076	3.40715	4.73043	307.518	-6.13547	1.13944	-5.38461	7.26e-08	6.64e-07
Scn10a	26	21	9	0	0	1	0	4.74283	4.36545	3.3221	0	0	0.848564	0	8.28764	-6.01974	1.43747	-4.18773	2.82e-05	0.00015772
Lhx5	12	20	21	0	0	1	0	3.68888	4.29856	4.45962	0	0	0.848564	0	7.85699	-5.94152	1.40621	-4.22522	2.39e-05	0.000135579
Pou4f3	42	79	93	0	0	0	6	5.41403	6.22459	6.55478	0	0	0	2.21706	31.8046	-5.91922	1.00636	-5.88182	4.06e-09	4.66e-08
C920025E04Rik	15	6	2	0	0	0	0	3.98826	2.72325	1.58509	0	0	0	0	3.37607	-5.4661	2.07682	-2.63195	0.0084896	0.0244428
Vax1	86	48	69	2	0	1	4	6.43056	5.51818	6.12947	1.96283	0	0.848564	1.77946	30.7921	-5.45234	0.782876	-6.96449	3.3e-12	6.06e-11
Syndig1l	14	44	25	0	0	1	2	3.8952	5.39551	4.70063	0	0	0.848564	1.14827	12.3031	-5.42655	1.19352	-4.54666	5.45e-06	3.53e-05
Car10	97	238	200	0	2	8	11	6.60231	7.80269	7.65124	0	1.61076	2.88863	2.94311	80.0469	-5.35485	0.609869	-8.78034	1.63e-18	6.37e-17
1700039E22Rik	4	9	8	0	0	0	0	2.31192	3.23349	3.1701	0	0	0	0	3.05588	-5.32299	1.98759	-2.67811	0.00740384	0.0217228
Pdc	267	261	228	1	0	9	30	8.05361	7.9352	7.8394	1.29227	0	3.03674	4.26658	114.552	-5.09313	0.742981	-6.855	7.13e-12	1.25e-10
Cacng5	159	333	370	0	0	11	45	7.30948	8.2854	8.53547	0	0	3.29393	4.82634	131.2	-4.92983	1.65121	-2.98559	0.00283036	0.00945994
9430037G07Rik	65	123	59	2	3	4	3	6.03206	6.85641	5.90708	1.96283	2.02899	2.07136	1.49811	37.423	-4.89106	0.635508	-7.69631	1.4e-14	3.62e-13
2610028E06Rik	14	29	17	0	0	3	0	3.8952	4.81168	4.17011	0	0	1.76644	0	9.06023	-4.88676	1.36242	-3.58681	0.000334746	0.00144126
Olfr643	3	22	12	0	0	0	2	1.99062	4.42938	3.70062	0	0	0	1.14827	5.51156	-4.82941	1.68726	-2.86227	0.00420614	0.0133609
9630001P10Rik	12	18	7	0	0	0	2	3.68888	4.15468	3.00017	0	0	0	1.14827	5.54307	-4.82505	1.55936	-3.09426	0.00197306	0.00689913
Pax2	248	68	262	3	13	9	4	7.94753	6.01139	8.03911	2.41883	3.84316	3.03674	1.77946	89.7969	-4.81899	0.660206	-7.29922	2.89e-13	6.22e-12
C130071C03Rik	631	1200	954	2	3	47	139	9.29128	10.1315	9.89955	1.96283	2.02899	5.27177	6.41862	424.353	-4.80296	1.17769	-4.07827	4.54e-05	0.00024248
Krt26	5	8	11	0	0	0	1	2.57453	3.08261	3.58514	0	0	0	0.685485	3.60446	-4.80241	1.70482	-2.81696	0.00484812	0.0150733
Spink2	21	14	17	0	0	1	2	4.44748	3.81507	4.17011	0	0	0.848564	1.14827	7.93952	-4.77935	1.23245	-3.87793	0.000105348	0.000515151
Eomes	462	868	795	4	8	13	127	8.84237	9.66472	9.63682	2.76479	3.20422	3.51213	6.28996	324.812	-4.74344	0.999243	-4.74703	2.06e-06	1.46e-05
Grm2	356	669	721	1	1	10	121	8.46729	9.28956	9.49605	1.29227	1.01939	3.17106	6.22105	267.386	-4.74094	1.41214	-3.35728	0.000787127	0.00308024
Ppef1	29	12	10	0	1	0	2	4.89478	3.60966	3.45961	0	1.01939	0	1.14827	7.83693	-4.72811	1.31303	-3.6009	0.000317113	0.00137796
Sncb	24	80	61	0	1	1	9	4.63183	6.2425	5.95439	0	1.01939	0.848564	2.6947	25.0223	-4.67658	0.939753	-4.97639	6.48e-07	5.02e-06
Resp18	125	159	163	0	0	3	33	6.96485	7.22396	7.35774	0	0	1.76644	4.39726	68.6893	-4.6551	1.59511	-2.91835	0.00351884	0.0114401
1700007B14Rik	1	13	7	0	1	0	0	0.993751	3.71602	3.00017	0	1.01939	0	0	3.17451	-4.58591	1.956	-2.34453	0.0190512	0.0487409
Hkdc1	149	260	311	1	0	12	47	7.21638	7.92969	8.2856	1.29227	0	3.40715	4.88691	111.158	-4.53479	1.32925	-3.41154	0.000645966	0.00258098
Rpl29	7203	6120	6874	209	322	298	455	12.8021	12.481	12.7473	8.2473	8.37379	7.90455	8.11764	3132.79	-4.52299	0.144649	-31.2688	1.24e-214	1.11e-210
Lhx3	67	73	79	0	1	3	13	6.07512	6.11222	6.32212	0	1.01939	1.76644	3.15496	33.7451	-4.46641	0.764615	-5.84138	5.18e-09	5.82e-08
Wnt3a	64	3	11	0	0	4	2	6.01004	1.92668	3.58514	0	0	2.07136	1.14827	12.2664	-4.42939	1.42868	-3.10033	0.00193302	0.00677904
Cyp4x1	16	34	46	1	0	3	3	4.07568	5.03359	5.55478	1.29227	0	1.76644	1.49811	14.8893	-4.39307	0.935878	-4.69407	2.68e-06	1.85e-05
Sox2	4367	7410	6378	52	146	300	1124	12.0802	12.7569	12.6393	6.25464	7.23794	7.91416	9.41925	2816.96	-4.35372	0.767418	-5.6732	1.4e-08	1.46e-07
Gpr12	57	72	95	2	1	0	16	5.84567	6.09261	6.58515	1.96283	1.01939	0	3.42383	34.855	-4.33791	0.899307	-4.82361	1.41e-06	1.02e-05
Kcns2	127	223	200	0	0	13	43	6.98757	7.7092	7.65124	0	0	3.51213	4.76312	85.6187	-4.26376	1.61351	-2.64254	0.00822869	0.0238106
Gdnf	121	122	136	0	0	13	23	6.91832	6.84474	7.09822	0	0	3.51213	3.90589	59.1561	-4.2566	0.898092	-4.73961	2.14e-06	1.51e-05
Fgf3	934	1276	1340	13	13	55	274	9.85631	10.22	10.3893	4.31024	3.84316	5.4931	7.38938	555.099	-4.24031	0.915667	-4.63084	3.64e-06	2.45e-05
Mir9-2	19	33	39	0	1	2	5	4.31003	4.99185	5.32212	0	1.01939	1.3793	2.01479	14.1469	-4.19415	0.903122	-4.64406	3.42e-06	2.31e-05
Prph	117	48	75	1	1	7	13	6.87022	5.51818	6.24812	1.29227	1.01939	2.72355	3.15496	37.7874	-4.18422	0.71265	-5.87136	4.32e-09	4.95e-08
Myt1l	449	960	853	3	1	51	189	8.80128	9.80989	9.73829	2.41883	1.01939	5.38668	6.85746	353.389	-4.17716	1.3424	-3.11172	0.00186004	0.00655525
Irx4	487	496	574	1	1	74	85	8.91824	8.8587	9.16761	1.29227	1.01939	5.91295	5.71975	245.067	-4.15047	1.32924	-3.12245	0.00179355	0.00635102
Sncg	2725	4368	5233	20	18	200	1161	11.4	11.9945	12.3539	4.90605	4.28445	7.33218	9.46591	1938.81	-4.13217	1.23133	-3.35584	0.000791232	0.00309495
9230112J17Rik	4	12	9	0	0	2	0	2.31192	3.60966	3.3221	0	0	1.3793	0	3.86739	-4.12804	1.73299	-2.38204	0.0172172	0.0446563
Gng4	213	392	398	1	4	24	80	7.729	8.52004	8.64044	1.29227	2.35283	4.3375	5.63399	157.298	-4.12583	1.06454	-3.87568	0.000106326	0.000519366
Fbll1	105	134	159	0	1	8	34	6.71551	6.97896	7.32212	0	1.01939	2.88863	4.43831	62.4503	-4.12217	0.875168	-4.71014	2.48e-06	1.72e-05
Nrn1	542	967	1073	0	3	50	247	9.07231	9.82036	10.069	0	2.02899	5.3588	7.24066	405.961	-4.1129	1.63284	-2.51886	0.0117737	0.0323948
Plekhd1	259	526	421	6	11	28	74	8.00989	8.94324	8.72129	3.2772	3.62031	4.54966	5.52387	188.496	-4.11002	0.504857	-8.14096	3.92e-16	1.21e-14
Prrxl1	35	34	35	0	0	1	10	5.15775	5.03359	5.17011	0	0	0.848564	2.82424	16.2532	-4.10581	1.09115	-3.76282	0.000168006	0.000780736
Hes5	3327	4674	5481	29	58	318	1103	11.6879	12.0922	12.4207	5.42709	5.92052	7.99788	9.39208	2125.6	-4.09236	0.98459	-4.15641	3.23e-05	0.000178393
Golga7b	160	257	278	2	0	11	67	7.31847	7.91301	8.12431	1.96283	0	3.29393	5.38378	109.355	-4.08634	1.35201	-3.02242	0.00250766	0.00851322
Tfap2d	190	369	332	2	1	8	94	7.56497	8.43305	8.37957	1.96283	1.01939	2.88863	5.86232	139.871	-4.07918	1.28834	-3.16623	0.00154427	0.00558562
Calb2	333	493	623	7	2	24	136	8.37122	8.84997	9.2856	3.47818	1.61076	4.3375	6.38752	229.109	-4.0348	1.08845	-3.70691	0.000209801	0.000950971
Ppp1r17	287	426	551	2	4	26	121	8.15744	8.63972	9.10872	1.96283	2.35283	4.44747	6.22105	200.178	-4.00539	1.10884	-3.61223	0.00030357	0.00132362
Gm17750	10	11	10	0	0	2	1	3.44805	3.49483	3.45961	0	0	1.3793	0.685485	4.86168	-3.99743	1.37189	-2.91381	0.00357048	0.0115827
Fezf1	19	13	11	0	0	0	5	4.31003	3.71602	3.58514	0	0	0	2.01479	6.756	-3.96587	1.47022	-2.69747	0.00698696	0.0206352
BC064078	448	618	552	11	8	67	90	8.79807	9.17535	9.11133	4.08239	3.20422	5.77208	5.80069	255.945	-3.95708	0.5239	-7.55312	4.25e-14	1.03e-12
Cacng2	75	196	154	4	0	9	35	6.23557	7.52396	7.27632	2.76479	0	3.03674	4.47823	66.8583	-3.95153	0.8076	-4.89293	9.93e-07	7.42e-06
Fabp7	491	420	369	5	14	42	81	8.93002	8.61931	8.53157	3.04363	3.94288	5.11394	5.65156	202.976	-3.94966	0.491127	-8.04204	8.84e-16	2.61e-14
Diras1	323	487	536	2	0	27	145	8.32736	8.83234	9.06897	1.96283	0	4.49947	6.47889	213.545	-3.94928	1.55164	-2.54522	0.0109209	0.0304184
Gm16551	664	1131	1044	5	17	68	261	9.3647	10.0461	10.0295	3.04363	4.20633	5.79307	7.31968	449.495	-3.94461	1.00271	-3.93396	8.36e-05	0.000418599
Gpr139	29	93	62	0	0	2	21	4.89478	6.45707	5.97747	0	0	1.3793	3.78378	28.7996	-3.94286	1.15098	-3.42566	0.000613319	0.00246931
Celf6	141	189	232	0	2	3	70	7.13731	7.47178	7.86438	0	1.61076	1.76644	5.44549	89.2827	-3.93958	1.49008	-2.64386	0.00819657	0.023733
Cacng3	58	78	86	0	0	1	28	5.87033	6.20646	6.44314	0	0	0.848564	4.17239	35.1234	-3.9378	1.2121	-3.24874	0.00115916	0.00433029
Actl6b	347	678	623	4	4	31	172	8.43045	9.30881	9.2856	2.76479	2.35283	4.69052	6.72271	260.929	-3.92778	1.12694	-3.48535	0.00049149	0.0020338
Cdh22	284	448	361	11	8	23	81	8.14234	8.71219	8.50004	4.08239	3.20422	4.27919	5.65156	172.957	-3.90905	0.503531	-7.76326	8.28e-15	2.2e-13
Irx6	353	502	459	2	13	32	114	8.45512	8.87601	8.84568	1.96283	3.84316	4.73458	6.13627	208.381	-3.90634	0.661642	-5.904	3.55e-09	4.11e-08
Ascl1	1794	3069	2992	17	25	181	798	10.7973	11.4854	11.5476	4.68005	4.7375	7.18911	8.92593	1247.6	-3.90257	1.10377	-3.53567	0.000406739	0.00172014
Crhr1	10	21	16	0	0	3	2	3.44805	4.36545	4.08765	0	0	1.76644	1.14827	7.37411	-3.89709	1.1878	-3.28093	0.00103464	0.00391756
Myo3b	14	21	36	0	0	4	4	3.8952	4.36545	5.20964	0	0	2.07136	1.77946	11.2652	-3.87459	1.07393	-3.60787	0.000308724	0.00134478
Cox4i2	531	571	557	19	21	46	96	9.04278	9.06144	9.12432	4.83458	4.49622	5.24156	5.89218	264.22	-3.86459	0.31575	-12.2394	1.91e-34	2.67e-32
Mir124a-1hg	649	3592	2531	22	17	130	737	9.33179	11.7124	11.3063	5.03917	4.20633	6.71551	8.81145	1069.56	-3.85461	1.18567	-3.25098	0.00115006	0.00429992
En2	16	12	21	0	0	1	5	4.07568	3.60966	4.45962	0	0	0.848564	2.01479	7.78548	-3.82902	1.22168	-3.13423	0.00172308	0.00612942
Ipw	24	123	61	0	0	7	20	4.63183	6.85641	5.95439	0	0	2.72355	3.71862	32.6259	-3.82452	1.09261	-3.50034	0.000464673	0.00193403
Adra1d	26	52	94	1	0	7	13	4.74283	5.63124	6.57005	1.29227	0	2.72355	3.15496	27.4793	-3.81423	0.903013	-4.22389	2.4e-05	0.000136247
Stmn3	2483	3443	3846	43	39	215	1036	11.2659	11.6513	11.9097	5.98442	5.3595	7.4359	9.30181	1564.08	-3.81083	0.97601	-3.9045	9.44e-05	0.000466559
Chst8	89	163	191	0	5	15	37	6.47947	7.25957	7.58516	0	2.61713	3.70162	4.55489	70.656	-3.79227	0.740118	-5.12387	2.99e-07	2.47e-06
Fam43b	78	113	108	0	2	10	27	6.29141	6.73518	6.76838	0	1.61076	3.17106	4.12288	47.6074	-3.78043	0.781773	-4.83571	1.33e-06	9.67e-06
Nkx6-2	86	90	88	0	2	5	29	6.43056	6.41031	6.47593	0	1.61076	2.32295	4.22025	42.1592	-3.76152	0.84974	-4.42667	9.57e-06	5.88e-05
Hpca	139	148	139	1	3	20	30	7.11685	7.12125	7.12948	1.29227	2.02899	4.08866	4.26658	68.0946	-3.75921	0.642244	-5.85324	4.82e-09	5.48e-08
Olig2	290	615	654	4	13	40	160	8.17239	9.16834	9.35554	2.76479	3.84316	5.04563	6.6194	249.613	-3.75525	0.946575	-3.9672	7.27e-05	0.000371257
Prmt8	174	242	238	1	1	12	81	7.43876	7.82662	7.90106	1.29227	1.01939	3.40715	5.65156	104.683	-3.75507	0.93038	-4.03606	5.44e-05	0.000285907
Syt4	1245	2516	2010	18	9	162	646	10.2706	11.1989	10.9739	4.75938	3.35664	7.03028	8.62178	922.898	-3.74008	1.17131	-3.19308	0.00140765	0.00515196
Tmem130	257	600	685	7	15	40	150	7.99875	9.13278	9.42226	3.47818	4.03614	5.04563	6.52726	247.279	-3.72524	0.632171	-5.89277	3.8e-09	4.38e-08
Clvs2	56	115	116	0	0	14	26	5.82059	6.76025	6.87056	0	0	3.60998	4.07162	45.8902	-3.7217	1.01541	-3.66521	0.00024714	0.0011026
Dlgap3	662	1094	1099	10	31	102	251	9.36036	9.9982	10.1035	3.95338	5.03733	6.36933	7.26368	458.662	-3.7142	0.794015	-4.67775	2.9e-06	1.99e-05
Wnt9b	163	3	19	2	4	13	2	7.3451	1.92668	4.32211	1.96283	2.35283	3.51213	1.14827	30.3482	-3.70787	1.1763	-3.15214	0.00162078	0.0058141
Atcay	805	1358	1440	25	26	86	375	9.64213	10.3098	10.493	5.21832	4.792	6.12641	7.83978	579.882	-3.69491	0.813674	-4.54102	5.6e-06	3.61e-05
2810049E08Rik	19	41	20	0	0	2	9	4.31003	5.29614	4.3925	0	0	1.3793	2.6947	12.6365	-3.69245	1.11892	-3.30003	0.000966754	0.00369655
Onecut3	154	360	395	8	6	25	85	7.26368	8.39753	8.62955	3.65455	2.84044	4.39353	5.71975	145.973	-3.68696	0.623639	-5.91201	3.38e-09	3.93e-08
Crabp1	2577	3084	3848	122	171	301	606	11.3195	11.4925	11.9105	7.47406	7.46457	7.91894	8.5298	1536.72	-3.67818	0.271707	-13.5373	9.42e-42	1.91e-39
Onecut1	615	1408	1022	7	15	77	361	9.25428	10.3619	9.99878	3.47818	4.03614	5.96935	7.78513	488.082	-3.67564	1.07907	-3.40631	0.00065848	0.00262628
Gm4759	6	24	12	3	0	0	1	2.79663	4.54932	3.70062	2.41883	0	0	0.685485	6.79974	-3.66444	1.43277	-2.55759	0.01054	0.0294909
Fam69c	560	1030	868	22	31	49	244	9.11935	9.91132	9.76341	5.03917	5.03733	5.33037	7.22314	395.504	-3.64597	0.517025	-7.05183	1.77e-12	3.36e-11
Hes2	61	115	118	0	1	13	29	5.94187	6.76025	6.89501	0	1.01939	3.51213	4.22025	47.2409	-3.64234	0.89225	-4.08219	4.46e-05	0.000238807
Nell2	1840	2947	3189	14	17	285	927	10.8338	11.4269	11.6395	4.41195	4.20633	7.84047	9.1417	1289.2	-3.64095	1.20755	-3.01515	0.00256849	0.00869693
Nsg2	2231	3978	4211	30	67	286	1241	11.1116	11.8596	12.0405	5.47488	6.12543	7.8455	9.56192	1684.91	-3.62443	1.05012	-3.45142	0.000557636	0.00227135
Ankrd34c	55	3	51	0	0	11	4	5.79505	1.92668	5.70063	0	0	3.29393	1.77946	17.9359	-3.62299	1.35756	-2.66876	0.00761319	0.0222603
Eef1a2	233	331	495	4	15	24	114	7.85789	8.27674	8.95439	2.76479	4.03614	4.3375	6.13627	171.673	-3.62151	0.643253	-5.62999	1.8e-08	1.84e-07
Stmn2	6112	10897	11448	136	164	753	3500	12.5651	13.3132	13.4831	7.62995	7.40461	9.23824	11.0565	4616.71	-3.57613	0.962666	-3.71482	0.00020335	0.000925956
Neurog2	3068	5000	4904	49	93	342	1631	11.571	12.1894	12.2602	6.17007	6.59271	8.10246	9.95571	2107.09	-3.55423	0.964633	-3.68455	0.000229112	0.00102833
Nhlh2	1147	2429	2216	24	22	141	772	10.1524	11.1482	11.1146	5.16104	4.56043	6.83162	8.87824	939.156	-3.54975	1.07591	-3.29931	0.00096924	0.00370368
Glra2	36	107	94	1	2	8	25	5.19727	6.65722	6.57005	1.29227	1.61076	2.88863	4.01846	38.2072	-3.52478	0.782595	-4.50396	6.67e-06	4.25e-05
Neurog1	35	50	62	0	0	8	15	5.15775	5.57582	5.97747	0	0	2.88863	3.33966	23.8367	-3.52207	0.997479	-3.53097	0.000414033	0.00174727
Ano1	2980	4587	4427	85	80	445	1319	11.5291	12.0651	12.1126	6.95624	6.3779	8.48105	9.64974	1954.48	-3.5112	0.837263	-4.19366	2.74e-05	0.000154133
Cnpy1	12	25	25	0	1	2	6	3.68888	4.60575	4.70063	0	1.01939	1.3793	2.21706	9.97761	-3.51013	0.994212	-3.53056	0.000414675	0.00174915
Dll3	452	746	770	5	18	65	239	8.81087	9.44649	9.59078	3.04363	4.28445	5.72917	7.19348	320.677	-3.50927	0.970739	-3.61505	0.000300287	0.0013109
Ngfr	1603	2017	2054	12	55	331	508	10.6349	10.8802	11.0051	4.20081	5.8452	8.05547	8.27606	926.382	-3.50525	0.940953	-3.72521	0.00019515	0.000892485
Svop	414	690	696	11	2	60	230	8.68447	9.33408	9.44521	4.08239	1.61076	5.61596	7.13848	293.503	-3.4982	1.15701	-3.02348	0.00249882	0.00848837
1600029O15Rik	130	251	175	4	3	10	74	7.02099	7.87908	7.45962	2.76479	2.02899	3.17106	5.52387	90.0445	-3.4965	0.767544	-4.55545	5.23e-06	3.4e-05
Cxcr4	1259	2046	2111	48	36	204	579	10.2867	10.9007	11.0446	6.14074	5.24695	7.36058	8.46423	883.783	-3.49544	0.794271	-4.40082	1.08e-05	6.59e-05
Nr0b1	174	251	261	10	3	17	76	7.43876	7.87908	8.03362	3.95338	2.02899	3.86908	5.56152	111.797	-3.49489	0.648259	-5.39118	7e-08	6.42e-07
Slc45a1	58	157	179	3	2	8	51	5.87033	7.20582	7.49205	2.41883	1.61076	2.88863	5.00092	64.0203	-3.49488	0.81579	-4.28404	1.84e-05	0.000106751
Ina	4448	9113	8718	48	48	589	3264	12.1067	13.0553	13.0901	6.14074	5.65246	8.88453	10.9559	3631.75	-3.48706	1.22185	-2.85391	0.00431841	0.0136641
Pou4f1	729	1685	1550	29	29	105	495	9.49924	10.6208	10.5992	5.42709	4.94414	6.41065	8.23879	645.443	-3.48581	0.884621	-3.94046	8.13e-05	0.00040876
Ptf1a	130	191	219	2	5	19	62	7.02099	7.48689	7.78155	1.96283	2.61713	4.01912	5.27467	88.0748	-3.47545	0.691551	-5.0256	5.02e-07	3.97e-06
Prdm13	654	1448	1538	13	7	115	504	9.34285	10.4023	10.588	4.31024	3.03376	6.54042	8.2647	594.379	-3.47222	1.19419	-2.90759	0.00364226	0.0117984
Tagln3	3058	5153	5474	113	173	329	1646	11.5663	12.2329	12.4188	7.36414	7.48125	8.04676	9.96891	2238.38	-3.46707	0.756041	-4.58582	4.52e-06	2.99e-05
Slc17a6	643	1230	977	5	3	91	414	9.31841	10.1671	9.93388	3.04363	2.02899	6.20681	7.98192	464.772	-3.45779	1.34267	-2.57532	0.0100148	0.0282186
2610100L16Rik	1013	2238	1936	40	77	171	552	9.97333	11.0301	10.9198	5.88179	6.32344	7.1077	8.39553	846.028	-3.45646	0.692242	-4.99314	5.94e-07	4.62e-06
Chl1	338	337	266	4	7	70	67	8.39265	8.30257	8.06089	2.76479	3.03376	5.83414	5.38378	153.926	-3.44868	0.647108	-5.32938	9.86e-08	8.79e-07
Snap25	881	2285	1795	22	25	192	616	9.77212	11.06	10.8108	5.03917	4.7375	7.27366	8.55335	808.296	-3.44834	0.989053	-3.48651	0.000489369	0.00202643
Pde6c	116	160	102	2	8	18	28	6.85795	7.23294	6.68669	1.96283	3.20422	3.94605	4.17239	61.3793	-3.44509	0.496343	-6.94094	3.89e-12	7.09e-11
Hpcal4	32	25	33	0	1	4	9	5.03225	4.60575	5.08765	0	1.01939	2.07136	2.6947	14.6685	-3.44081	0.867507	-3.96632	7.3e-05	0.000372415
Shh	112	159	155	1	2	16	54	6.80777	7.22396	7.2856	1.29227	1.61076	3.78778	5.08087	69.5578	-3.44075	0.812324	-4.23569	2.28e-05	0.000129864
Usp44	433	1056	779	45	60	58	160	8.74906	9.94725	9.60752	6.04899	5.96864	5.56806	6.6194	369.813	-3.42932	0.341782	-10.0336	1.08e-23	6.87e-22
Aipl1	20	21	29	0	0	2	10	4.38039	4.36545	4.90708	0	0	1.3793	2.82424	11.4169	-3.41164	1.14174	-2.98811	0.00280704	0.0093908
Ajap1	90	201	190	7	7	14	47	6.49541	7.56011	7.57762	3.47818	3.03376	3.60998	4.88691	78.6054	-3.40321	0.544255	-6.25296	4.03e-10	5.57e-09
Id4	725	1071	869	40	35	124	216	9.49132	9.96758	9.76507	5.88179	5.20739	6.648	7.04855	437.003	-3.39586	0.377443	-8.99699	2.32e-19	9.71e-18
Phactr3	336	711	617	12	26	52	191	8.38412	9.37727	9.27166	4.20081	4.792	5.41403	6.87251	272.407	-3.39463	0.552486	-6.14428	8.03e-10	1.05e-08
Rgs4	276	475	427	7	1	54	149	8.10126	8.79642	8.74166	3.47818	1.01939	5.46722	6.51772	193.406	-3.38788	1.17859	-2.87453	0.00404633	0.0129298
Scn3b	723	1284	1124	6	15	139	413	9.48734	10.229	10.1359	3.2772	4.03614	6.81119	7.97845	514.02	-3.38766	1.12205	-3.01918	0.00253462	0.0085951
Amer3	174	410	401	1	7	23	155	7.43876	8.58463	8.65125	1.29227	3.03376	4.27919	6.57406	161.63	-3.38446	1.21985	-2.7745	0.00552869	0.0168405
Gm14204	46	127	134	1	1	17	34	5.54233	6.90219	7.07701	1.29227	1.01939	3.86908	4.43831	50.238	-3.38044	0.863817	-3.91338	9.1e-05	0.000451474
Lhx4	113	138	121	1	0	12	56	6.82048	7.02107	6.93093	1.29227	0	3.40715	5.13182	61.0648	-3.37901	0.997791	-3.38649	0.000707936	0.00280164
Mapt	4780	7471	7889	123	161	635	2737	12.2106	12.7687	12.946	7.48577	7.37814	8.99279	10.702	3318.04	-3.37747	0.895763	-3.77049	0.000162927	0.00075891
Scd1	944	1290	1288	55	59	168	265	9.87166	10.2357	10.3322	6.33453	5.94478	7.08235	7.34149	579.771	-3.37718	0.317771	-10.6277	2.21e-26	1.79e-24
Slc32a1	63	82	129	1	4	6	37	5.98767	6.27766	7.02256	1.29227	2.35283	2.53711	4.55489	45.1184	-3.37179	0.778907	-4.32887	1.5e-05	8.86e-05
Gm8773	37	66	51	6	1	4	11	5.23573	5.969	5.70063	3.2772	1.01939	2.07136	2.94311	25.345	-3.37143	0.672254	-5.01512	5.3e-07	4.17e-06
Mir124a-2	52	153	105	1	7	11	32	5.71563	7.16884	6.72811	1.29227	3.03376	3.29393	4.355	50.46	-3.3692	0.678134	-4.96834	6.75e-07	5.21e-06
Chgb	264	454	310	10	8	36	123	8.03737	8.73134	8.28096	3.95338	3.20422	4.89847	6.24439	168.359	-3.36798	0.606903	-5.54945	2.87e-08	2.81e-07
Pcsk1	5	33	40	2	0	3	7	2.57453	4.99185	5.35774	1.96283	0	1.76644	2.39443	12.7936	-3.36625	1.08004	-3.11679	0.00182829	0.00645483
Elfn2	29	13	18	0	0	5	5	4.89478	3.71602	4.24811	0	0	2.32295	2.01479	9.89568	-3.34299	1.11519	-2.9977	0.00272029	0.00913818
Celf5	454	898	819	17	12	64	309	8.81723	9.71368	9.67967	4.68005	3.73603	5.70723	7.56184	357.568	-3.34254	0.943668	-3.54208	0.000396991	0.0016837
Cplx1	235	422	393	2	4	31	167	7.87017	8.62615	8.62225	1.96283	2.35283	4.69052	6.68056	173.016	-3.34136	1.19818	-2.7887	0.00529193	0.0162106
Gm5868	41	56	72	2	0	4	24	5.38009	5.73607	6.19002	1.96283	0	2.07136	3.96327	27.8405	-3.33812	0.921362	-3.62303	0.000291172	0.00127454
Kdr	3063	4823	4251	240	116	640	950	11.5687	12.1374	12.0541	8.44622	6.90856	9.00409	9.177	2002.75	-3.33518	0.551356	-6.04905	1.46e-09	1.82e-08
Cdk5r2	265	504	474	7	18	42	156	8.0428	8.88173	8.89198	3.47818	4.28445	5.11394	6.58325	204.678	-3.33362	0.608235	-5.48082	4.23e-08	4.04e-07
Clgn	164	293	242	14	9	18	73	7.35387	8.10141	7.92501	4.41195	3.35664	3.94605	5.50467	114.997	-3.33032	0.507118	-6.56716	5.13e-11	8.1e-10
Stk32b	163	262	258	12	7	41	48	7.3451	7.9407	8.017	4.20081	3.03376	5.08019	4.91627	112.646	-3.32629	0.463421	-7.17768	7.09e-13	1.43e-11
Chga	312	453	419	3	26	30	158	8.27753	8.72816	8.71444	2.41883	4.792	4.64508	6.60143	195.394	-3.32331	0.669867	-4.96116	7.01e-07	5.38e-06
Hs3st4	203	269	299	6	23	33	63	7.65996	7.97859	8.22901	3.2772	4.6219	4.77733	5.29716	127.284	-3.3214	0.406006	-8.18067	2.82e-16	8.86e-15
Disp2	374	940	811	6	8	60	344	8.53826	9.77955	9.66553	3.2772	3.20422	5.61596	7.71586	350.044	-3.32108	1.1838	-2.80544	0.00502487	0.0155095
9630028B13Rik	298	396	420	13	22	43	108	8.21152	8.53464	8.71787	4.31024	4.56043	5.14692	6.0594	184.031	-3.31975	0.414038	-8.01797	1.08e-15	3.13e-14
Tcerg1l	183	180	178	4	5	18	71	7.51111	7.4018	7.48401	2.76479	2.61713	3.94605	5.46549	89.4261	-3.31468	0.65455	-5.06407	4.1e-07	3.3e-06
Fgf4	12	14	11	0	0	4	2	3.68888	3.81507	3.58514	0	0	2.07136	1.14827	6.06219	-3.30254	1.23859	-2.66638	0.0076673	0.0223855
Lhx1	13	45	50	2	0	5	11	3.79573	5.42717	5.67262	1.96283	0	2.32295	2.94311	17.7706	-3.30134	0.932765	-3.53931	0.000401179	0.00169944
Neurod1	2806	3709	3058	48	124	278	1382	11.4423	11.7586	11.579	6.14074	7.004	7.80475	9.71698	1584.87	-3.29984	0.870835	-3.78928	0.000151087	0.000708555
Fam163a	597	852	848	10	18	76	345	9.2115	9.63791	9.72981	3.95338	4.28445	5.95079	7.72003	380.885	-3.29071	0.969629	-3.39378	0.000689345	0.00274081
Ret	1815	3249	3090	18	20	245	1377	10.814	11.5676	11.5941	4.75938	4.42903	7.62332	9.71175	1350.5	-3.29064	1.26228	-2.60691	0.00913645	0.0261033
Elmod1	231	384	398	8	19	54	94	7.84551	8.49037	8.64044	3.65455	4.35855	5.46722	5.86232	167.576	-3.28802	0.482295	-6.81745	9.27e-12	1.6e-10
Cpne4	21	27	35	0	0	10	4	4.44748	4.71239	5.17011	0	0	3.17106	1.77946	13.7232	-3.28446	1.11159	-2.95474	0.00312933	0.0103316
Gdap1	394	595	475	15	8	46	209	8.61322	9.12073	8.89501	4.50696	3.20422	5.24156	7.00138	242.32	-3.28136	0.888982	-3.69114	0.000223249	0.0010053
Scg3	1298	2336	1894	19	39	173	871	10.3307	11.0919	10.8882	4.83458	5.3595	7.12435	9.05197	914.82	-3.2802	1.04681	-3.13353	0.00172717	0.00614151
Lrrc55	53	87	88	5	2	16	13	5.7426	6.36198	6.47593	3.04363	1.61076	3.78778	3.15496	37.7763	-3.27271	0.577932	-5.66279	1.49e-08	1.54e-07
E130006D01Rik	27	31	58	1	0	3	18	4.79528	4.90458	5.88283	1.29227	0	1.76644	3.57874	19.2681	-3.26483	1.01666	-3.21131	0.00132129	0.0048648
Nefl	6248	10521	11021	123	127	939	4433	12.5969	13.2625	13.4283	7.48577	7.03822	9.55625	11.3973	4619.12	-3.26397	1.11008	-2.9403	0.0032789	0.0107765
Atoh7	4920	6715	7105	89	178	484	3025	12.2522	12.6148	12.795	7.02206	7.52213	8.60193	10.8462	3118.76	-3.26219	0.97456	-3.34735	0.000815884	0.00317816
Tmem63c	35	98	91	3	2	7	28	5.15775	6.53178	6.52375	2.41883	1.61076	2.72355	4.17239	36.9334	-3.25686	0.742408	-4.38688	1.15e-05	6.97e-05
Lhfpl4	656	1155	1250	13	29	96	476	9.34724	10.0764	10.2891	4.31024	4.94414	6.28296	8.18251	509.02	-3.25585	0.977267	-3.33159	0.000863511	0.00334468
Kcnq2	1000	2037	1785	30	15	149	783	9.95471	10.8944	10.8027	5.47488	4.03614	6.91056	8.89861	799.948	-3.25273	1.13019	-2.87804	0.0040015	0.0128157
3110035E14Rik	442	735	470	9	19	65	228	8.77867	9.42509	8.87978	3.81169	4.35855	5.72917	7.12597	272.776	-3.24347	0.846783	-3.83034	0.000127967	0.00061202
Mir6387	7	15	5	1	1	1	1	2.98905	3.90776	2.58512	1.29227	1.01939	0.848564	0.685485	4.47852	-3.24211	1.244	-2.6062	0.00915527	0.0261479
Kif19a	526	658	566	6	10	73	267	9.02916	9.26568	9.1474	3.2772	3.49449	5.89364	7.35227	291.328	-3.23708	1.04095	-3.10975	0.00187248	0.00659272
Scrt1	1059	2005	2185	10	17	166	918	10.0373	10.8715	11.0943	3.95338	4.20633	7.0652	9.12765	874.4	-3.23515	1.26026	-2.56704	0.010257	0.0287981
Islr2	7869	14363	14851	253	352	1141	5726	12.9296	13.7116	13.8586	8.52211	8.50194	9.83701	11.7664	6177.71	-3.23158	0.908636	-3.55651	0.000375808	0.00160146
Epha8	823	968	927	13	14	113	415	9.67399	9.82185	9.85817	4.31024	3.94288	6.51538	7.98539	453.518	-3.22724	1.00651	-3.20636	0.00134424	0.00493909
Galnt9	68	104	128	1	0	10	51	6.09618	6.61661	7.01142	1.29227	0	3.17106	5.00092	49.9408	-3.22598	1.02574	-3.14501	0.0016608	0.00593147
Jakmip1	22	52	43	2	1	6	11	4.51158	5.63124	5.45962	1.96283	1.01939	2.53711	2.94311	19.3208	-3.22139	0.744104	-4.32922	1.5e-05	8.84e-05
Gjd2	48	46	44	0	1	3	24	5.60244	5.45815	5.49204	0	1.01939	1.76644	3.96327	22.8897	-3.22023	1.00983	-3.18888	0.00142824	0.00521238
Insm2	768	1186	1055	30	34	119	401	9.57433	10.1146	10.0446	5.47488	5.16672	6.58923	7.93608	501.286	-3.21848	0.73703	-4.36682	1.26e-05	7.57e-05
Crmp1	6269	10507	11337	151	224	900	4531	12.6017	13.2606	13.4691	7.78017	7.85213	9.49513	11.4289	4692.8	-3.21775	0.977912	-3.29043	0.00100035	0.00380221
Neurod4	2754	3054	2231	41	72	296	1233	11.4153	11.4784	11.1243	5.91681	6.22783	7.89487	9.5526	1340.55	-3.21766	0.930719	-3.45718	0.000545869	0.00223105
Krt73	341	489	427	5	6	49	201	8.40536	8.83824	8.74166	3.04363	2.84044	5.33037	6.94552	209.52	-3.212	1.06389	-3.01913	0.00253505	0.0085951
Rph3a	1071	1873	1729	17	44	160	749	10.0536	10.7734	10.7568	4.68005	5.52953	7.01249	8.8347	779.008	-3.21056	1.0025	-3.20256	0.0013621	0.00499858
Lbhd1	15	14	6	0	1	2	3	3.98826	3.81507	2.80752	0	1.01939	1.3793	1.49811	5.76507	-3.2105	1.14535	-2.80307	0.00506182	0.0156127
Kcnk10	145	294	268	2	10	42	83	7.17739	8.10631	8.07166	1.96283	3.49449	5.11394	5.68606	117.546	-3.2024	0.684438	-4.67888	2.88e-06	1.98e-05
Clvs1	156	293	247	2	5	30	106	7.28218	8.10141	7.95439	1.96283	2.61713	4.64508	6.03284	115.78	-3.19422	0.791542	-4.03544	5.45e-05	0.00028652
Dcx	5557	9714	7872	88	99	1119	3537	12.4278	13.1474	12.9429	7.00588	6.682	9.80895	11.0717	3859.96	-3.19283	1.08723	-2.93666	0.00331766	0.010881
Slc30a3	21	30	29	1	0	3	11	4.44748	4.85888	4.90708	1.29227	0	1.76644	2.94311	13.2574	-3.18819	0.951758	-3.34979	0.000808732	0.00315511
Klhdc8a	579	820	933	17	22	107	327	9.16741	9.58275	9.86747	4.68005	4.56043	6.43756	7.6431	390.664	-3.18573	0.837509	-3.80382	0.000142484	0.000673163
Elavl3	3549	6808	6342	38	105	523	2959	11.7811	12.6346	12.6311	5.80907	6.76608	8.71346	10.8144	2789.75	-3.18424	1.16107	-2.74251	0.00609712	0.0183499
Fam57b	424	721	741	19	26	64	266	8.71882	9.39739	9.53547	4.83458	4.792	5.70723	7.34689	315.268	-3.18015	0.56475	-5.63108	1.79e-08	1.83e-07
Bhlhe23	36	63	63	0	2	5	26	5.19727	5.90299	6.00019	0	1.61076	2.32295	4.07162	26.9071	-3.17583	0.917434	-3.46164	0.000536889	0.00219975
Pou3f2	412	856	587	26	39	61	224	8.6775	9.64466	9.19987	5.27341	5.3595	5.63932	7.10062	308.718	-3.17163	0.460239	-6.89127	5.53e-12	9.88e-11
Syt13	1895	3438	3726	49	106	386	1354	10.8762	11.6492	11.864	6.17007	6.77963	8.27646	9.68748	1518.97	-3.16256	0.926413	-3.41377	0.000640703	0.00256453
Unc5a	324	502	507	15	19	98	117	8.33181	8.87601	8.98888	4.50696	4.35855	6.31233	6.17321	223.214	-3.15847	0.483666	-6.53027	6.57e-11	1.02e-09
Tubb3	18742	28849	33148	712	1054	2687	12350	14.1815	14.7177	15.0169	10.0123	10.0815	11.0718	12.8751	13565	-3.15624	0.806861	-3.91176	9.16e-05	0.000454274
Grin1	34	52	62	1	0	7	22	5.11712	5.63124	5.97747	1.29227	0	2.72355	3.84613	24.7021	-3.15599	0.944957	-3.33983	0.000838305	0.00325415
Cbln1	89	138	142	1	6	12	57	6.47947	7.02107	7.16006	1.29227	2.84044	3.40715	5.15663	61.6461	-3.15472	0.754953	-4.1787	2.93e-05	0.0001635
Ncan	1012	2056	1933	44	66	159	769	9.97191	10.9078	10.9176	6.01706	6.10404	7.00352	8.87264	837.372	-3.15442	0.820718	-3.84348	0.000121301	0.000584678
Espn	789	1113	1359	41	88	198	271	9.6132	10.023	10.4096	5.91681	6.51383	7.31778	7.37359	548.049	-3.15093	0.346802	-9.08567	1.03e-19	4.47e-18
Gdap1l1	760	1162	1221	41	35	92	476	9.55924	10.0851	10.2552	5.91681	5.20739	6.22236	8.18251	527.682	-3.15034	0.775869	-4.0604	4.9e-05	0.000260211
Sp8	240	537	454	6	20	41	189	7.90042	8.97304	8.82992	3.2772	4.42903	5.08019	6.85746	205.564	-3.15006	0.669729	-4.70348	2.56e-06	1.78e-05
Nmnat2	772	1285	1347	43	50	146	440	9.58182	10.2301	10.3968	5.98442	5.7102	6.88146	8.06946	571.555	-3.14381	0.652513	-4.818	1.45e-06	1.05e-05
Tmem179	98	119	127	0	6	11	56	6.61696	6.80913	7.00019	0	2.84044	3.29393	5.13182	57.6479	-3.14122	0.843674	-3.72326	0.000196667	0.000898046
Cend1	185	330	384	13	27	29	99	7.5267	8.27239	8.58891	4.31024	4.84452	4.59816	5.93584	150.811	-3.13972	0.449749	-6.98104	2.93e-12	5.44e-11
Gabbr2	295	589	466	11	16	70	177	8.19697	9.10614	8.86747	4.08239	4.12375	5.83414	6.76366	225.722	-3.13503	0.592832	-5.28823	1.24e-07	1.09e-06
C130060K24Rik	10	34	10	0	3	5	1	3.44805	5.03359	3.45961	0	2.02899	2.32295	0.685485	8.9123	-3.12657	1.12811	-2.7715	0.00557979	0.0169759
Gm4792	61	66	78	0	4	9	29	5.94187	5.969	6.30397	0	2.35283	3.03674	4.22025	34.3602	-3.12358	0.782935	-3.98958	6.62e-05	0.000340052
Igfbpl1	2100	3528	3961	36	60	294	1779	11.0243	11.6865	11.9522	5.7325	5.96864	7.88513	10.0809	1615	-3.12169	1.10935	-2.81399	0.00489309	0.0151814
Rab3c	485	1141	681	23	30	93	334	8.91231	10.0588	9.41382	5.10139	4.99149	6.23775	7.67351	385.479	-3.11461	0.774721	-4.0203	5.81e-05	0.00030287
Pnoc	164	107	95	3	4	18	50	7.35387	6.65722	6.58515	2.41883	2.35283	3.94605	4.97325	61.6503	-3.1101	0.671475	-4.63173	3.63e-06	2.44e-05
Pmfbp1	163	525	423	10	10	42	174	7.3451	8.9405	8.72811	3.95338	3.49449	5.11394	6.73923	185.854	-3.10857	0.699597	-4.44337	8.86e-06	5.48e-05
Nefm	1076	2362	1939	15	36	177	996	10.0603	11.1078	10.922	4.50696	5.24695	7.1571	9.2451	902.652	-3.10788	1.16833	-2.66011	0.00781158	0.0227621
Isl1	2081	4433	4202	76	72	386	1847	11.0112	12.0158	12.0374	6.79615	6.22783	8.27646	10.135	1803.02	-3.10202	0.991232	-3.12946	0.00175126	0.00621851
Ankrd33b	875	1261	1063	21	50	139	477	9.76228	10.203	10.0555	4.97415	5.7102	6.81119	8.18553	538.784	-3.09702	0.79023	-3.91914	8.89e-05	0.000442419
1810041L15Rik	1437	2224	2170	10	62	290	944	10.4773	11.021	11.0843	3.95338	6.0152	7.86546	9.16787	983.437	-3.09545	1.0927	-2.83286	0.0046134	0.0144415
Igsf11	530	999	760	20	58	100	291	9.04007	9.86728	9.57195	4.90605	5.92052	6.34111	7.47572	384.669	-3.08423	0.48301	-6.38544	1.71e-10	2.5e-09
Scrt2	935	1970	1926	27	99	129	811	9.85785	10.8462	10.9123	5.32648	6.682	6.70447	8.9492	814.382	-3.08416	0.891126	-3.46097	0.000538227	0.00220372
Ooep	33	32	37	2	8	4	3	5.07531	4.94888	5.24812	1.96283	3.20422	2.07136	1.49811	17.3644	-3.07788	0.711089	-4.32841	1.5e-05	8.87e-05
Th	79	91	107	0	1	11	52	6.30956	6.42606	6.75508	0	1.01939	3.29393	5.02807	46.7616	-3.07565	1.02115	-3.01196	0.00259567	0.00878231
Akap6	2310	3872	3191	53	39	463	1568	11.1618	11.8207	11.6404	6.28177	5.3595	8.5381	9.89894	1580.95	-3.07368	1.06031	-2.89884	0.00374544	0.0120931
Cdhr1	993	1018	879	2	14	191	455	9.94459	9.89443	9.78155	1.96283	3.94288	7.26618	8.11764	489.328	-3.06832	1.28988	-2.37876	0.0173711	0.0449835
Pou6f2	441	1014	716	10	17	75	397	8.77541	9.88876	9.48602	3.95338	4.20633	5.93199	7.92168	365.08	-3.06709	1.04547	-2.93369	0.00334954	0.0109635
Rtn1	2785	4554	4797	176	204	453	1741	11.4315	12.0546	12.2284	8.00026	7.71782	8.50669	10.0498	2054.39	-3.06162	0.654347	-4.6789	2.88e-06	1.98e-05
Gprin1	1861	3068	3100	46	108	314	1352	10.8501	11.485	11.5987	6.08023	6.80636	7.97969	9.68535	1359.12	-3.05694	0.89543	-3.41393	0.000640327	0.0025636
Atp1a3	1709	2474	2536	100	157	271	867	10.7273	11.1746	11.3091	7.18896	7.34206	7.76813	9.04534	1138.69	-3.04888	0.398762	-7.64587	2.08e-14	5.24e-13
Ebf1	2197	3293	2942	38	31	545	1312	11.0895	11.587	11.5233	5.80907	5.03733	8.77276	9.64208	1427.71	-3.0479	1.094	-2.78602	0.0053359	0.0163257
Drd1	101	138	151	0	5	25	57	6.66002	7.02107	7.24812	0	2.61713	4.39353	5.15663	65.9756	-3.04352	0.838806	-3.62839	0.000285189	0.00125203
Slc7a14	113	198	178	3	6	20	80	6.82048	7.53853	7.48401	2.41883	2.84044	4.08866	5.63399	82.5191	-3.03605	0.711196	-4.26894	1.96e-05	0.000113571
Gadd45a	1113	1903	1493	94	121	141	551	10.109	10.7963	10.5452	7.10032	6.96895	6.83162	8.39293	762.433	-3.03599	0.371742	-8.16691	3.16e-16	9.9e-15
Kcnh4	47	153	157	4	6	8	60	5.5727	7.16884	7.30397	2.76479	2.84044	2.88863	5.22861	60.1804	-3.03529	0.764603	-3.96976	7.19e-05	0.000367502
Gal	421	712	875	7	23	67	380	8.7086	9.37929	9.77498	3.47818	4.6219	5.77208	7.8588	341.277	-3.03066	1.04576	-2.89803	0.00375509	0.0121221
Ffar4	33	28	24	1	1	0	17	5.07531	4.76289	4.64404	1.29227	1.01939	0	3.50336	14.3552	-3.02801	1.13724	-2.66259	0.00775423	0.0226245
Prdm1	2357	3198	2575	67	105	376	1303	11.1908	11.5448	11.3311	6.61605	6.76608	8.23872	9.63216	1379.82	-3.01974	0.805246	-3.75009	0.000176772	0.000817858
BB283400	51	63	38	0	0	7	29	5.68816	5.90299	5.28559	0	0	2.72355	4.22025	25.6072	-3.01803	1.1378	-2.6525	0.00798971	0.0232017
Lmo3	86	83	95	0	7	27	20	6.43056	6.29492	6.58515	0	3.03376	4.49947	3.71862	44.8254	-3.01687	0.718042	-4.20152	2.65e-05	0.000149346
P2rx3	332	562	553	20	19	57	223	8.36689	9.03856	9.11394	4.90605	4.35855	5.54351	7.09422	245.502	-3.01416	0.564536	-5.33919	9.34e-08	8.37e-07
Gfra3	97	61	71	4	1	18	24	6.60231	5.85723	6.17012	2.76479	1.01939	3.94605	3.96327	39.0109	-3.01255	0.688583	-4.375	1.21e-05	7.32e-05
Celf3	2111	4251	3973	107	78	410	1807	11.0319	11.9553	11.9566	7.28592	6.34182	8.36322	10.1034	1754.6	-3.00935	0.919613	-3.27242	0.00106633	0.00402411
Lrit2	29	24	23	0	3	0	14	4.89478	4.54932	4.58515	0	2.02899	0	3.25026	12.866	-3.00678	1.17779	-2.55291	0.0106827	0.0298201
Stk32c	107	120	118	3	6	20	45	6.74248	6.8211	6.89501	2.41883	2.84044	4.08866	4.82634	58.5171	-2.99613	0.581153	-5.1555	2.53e-07	2.11e-06
Ndst4	139	209	190	8	9	18	83	7.11685	7.61612	7.57762	3.65455	3.35664	3.94605	5.68606	91.312	-2.98849	0.583618	-5.12063	3.05e-07	2.51e-06
Sult4a1	171	251	264	15	11	30	88	7.41381	7.87908	8.05004	4.50696	3.62031	4.64508	5.76885	116.775	-2.98266	0.482382	-6.1832	6.28e-10	8.38e-09
Rbp4	59	74	60	0	3	14	26	5.89458	6.13157	5.93093	0	2.02899	3.60998	4.07162	32.6667	-2.98118	0.795724	-3.7465	0.000179316	0.000827709
Mmp24	509	775	843	16	18	86	394	8.98185	9.50144	9.72129	4.5961	4.28445	6.12641	7.91078	363.188	-2.97577	0.947984	-3.13905	0.00169497	0.00603902
Oprm1	27	65	37	0	3	5	21	4.79528	5.94733	5.24812	0	2.02899	2.32295	3.78378	21.6553	-2.97345	0.88656	-3.35392	0.000796764	0.00311509
Trhde	185	310	247	14	9	47	87	7.5267	8.18249	7.95439	4.41195	3.35664	5.27177	5.75267	126.027	-2.97316	0.505645	-5.87995	4.1e-09	4.71e-08
Pou4f2	2041	4188	3762	66	110	311	1965	10.9832	11.9338	11.8779	6.59458	6.8326	7.9659	10.2242	1702.23	-2.96864	0.979459	-3.0309	0.0024383	0.00831087
Kcnc1	241	455	326	3	9	46	193	7.90639	8.73451	8.35334	2.41883	3.35664	5.24156	6.88741	173.676	-2.96777	1.07538	-2.75974	0.00578471	0.0175218
Ccdc184	129	220	228	5	8	24	97	7.00994	7.68976	7.8394	3.04363	3.20422	4.3375	5.90688	98.243	-2.96552	0.668055	-4.43903	9.04e-06	5.59e-05
Uncx	11	29	20	0	2	2	9	3.57349	4.81168	4.3925	0	1.61076	1.3793	2.6947	10.0687	-2.95827	0.998302	-2.9633	0.00304358	0.0100895
Spock1	2035	4387	4108	77	114	414	1964	10.979	12.0008	12.0048	6.81484	6.88368	8.37718	10.2235	1796.36	-2.95814	0.939511	-3.1486	0.00164057	0.00587655
Isl2	219	251	312	16	14	29	112	7.76889	7.87908	8.29021	4.5961	3.94288	4.59816	6.1111	133.852	-2.9565	0.500638	-5.90546	3.52e-09	4.08e-08
Vstm2l	249	501	502	4	17	51	240	7.95331	8.87314	8.97461	2.76479	4.20633	5.38668	7.19946	213.986	-2.94255	1.02817	-2.86194	0.0042105	0.0133701
Syp	1632	2137	2058	94	153	245	817	10.6608	10.9635	11.0079	7.10032	7.30506	7.62332	8.95981	998.802	-2.93364	0.393183	-7.46125	8.57e-14	1.98e-12
Pcnxl2	66	155	120	3	3	22	51	6.05375	7.18745	6.91906	2.41883	2.02899	4.21844	5.00092	57.9438	-2.92952	0.72811	-4.02347	5.73e-05	0.000299618
Barhl2	279	894	771	15	41	78	333	8.1168	9.70725	9.59265	4.50696	5.42993	5.98767	7.6692	331.653	-2.92744	0.848253	-3.45114	0.000558234	0.00227281
Sez6l2	643	1276	1199	23	36	113	611	9.31841	10.22	10.229	5.10139	5.24695	6.51538	8.54162	534.015	-2.92115	0.942871	-3.09815	0.00194733	0.00681853
Ntrk1	96	160	169	9	4	28	52	6.58752	7.23294	7.40958	3.81169	2.35283	4.54966	5.02807	72.7181	-2.92109	0.577541	-5.05781	4.24e-07	3.41e-06
Dlx1	372	665	661	11	18	79	316	8.53054	9.28092	9.37088	4.08239	4.28445	6.00576	7.59399	291.08	-2.91956	0.937202	-3.11519	0.00183826	0.00648618
Lrfn5	100	199	141	2	8	32	60	6.64581	7.54576	7.14994	1.96283	3.20422	4.73458	5.22861	74.9023	-2.9153	0.667432	-4.36793	1.25e-05	7.54e-05
Galnt13	688	1309	1019	43	63	179	400	9.41585	10.2568	9.99455	5.98442	6.03793	7.17319	7.93249	515.665	-2.91478	0.444654	-6.55517	5.56e-11	8.72e-10
Kirrel2	186	287	255	4	3	35	143	7.53444	8.07167	8.00019	2.76479	2.02899	4.85921	6.45908	124.701	-2.90963	0.83386	-3.48935	0.000484194	0.00200686
Elavl4	4463	8875	7177	136	284	843	3962	12.1116	13.0171	12.8096	7.62995	8.19321	9.40087	11.2353	3519.58	-2.89308	0.9198	-3.14533	0.00165897	0.0059273
Atp2b2	278	567	565	21	20	67	229	8.11164	9.05132	9.14485	4.97415	4.42903	5.77208	7.13224	242.075	-2.89091	0.569751	-5.074	3.9e-07	3.16e-06
Piwil4	10	18	31	0	1	3	10	3.44805	4.15468	5.00019	0	1.01939	1.76644	2.82424	10.0797	-2.88909	1.06438	-2.71435	0.00664066	0.0197397
Tmem169	293	644	471	32	29	53	205	8.18719	9.23471	8.88284	5.56596	4.94414	5.44087	6.97372	240.953	-2.88868	0.478836	-6.03271	1.61e-09	2e-08
Igsf21	349	490	558	8	18	70	260	8.43872	8.84118	9.1269	3.65455	4.28445	5.83414	7.31418	240.853	-2.88695	0.915765	-3.1525	0.00161882	0.00580823
Ppp1r14a	263	395	499	16	23	75	154	8.03192	8.53101	8.96598	4.5961	4.6219	5.93199	6.56483	199.344	-2.88674	0.49196	-5.86785	4.41e-09	5.04e-08
Slc1a2	1602	1938	1553	40	57	291	896	10.634	10.8225	10.602	5.88179	5.89585	7.8704	9.09272	877.066	-2.8831	0.875448	-3.29328	0.000990241	0.00376861
Unc13a	870	1642	1690	33	47	152	860	9.75402	10.5836	10.7239	5.60943	5.62269	6.93908	9.03367	723.887	-2.87774	0.954555	-3.01474	0.00257199	0.00870715
Irx5	972	909	887	9	14	353	296	9.91378	9.73123	9.79461	3.81169	3.94288	8.14797	7.50016	478.667	-2.87355	1.11582	-2.57528	0.0100158	0.0282186
Ecel1	204	422	439	22	30	36	156	7.66702	8.62615	8.78155	5.03917	4.99149	4.89847	6.58325	183.229	-2.87199	0.48588	-5.91091	3.4e-09	3.95e-08
Zfp804a	130	282	221	11	3	47	88	7.02099	8.04641	7.79461	4.08239	2.02899	5.27177	5.76885	108.529	-2.87161	0.68508	-4.19164	2.77e-05	0.000155317
Cacna2d4	63	147	112	7	3	14	51	5.98767	7.11153	6.82037	3.47818	2.02899	3.60998	5.00092	55.0823	-2.87084	0.675061	-4.25271	2.11e-05	0.000121108
Irx2	1057	1617	1582	31	33	382	609	10.0346	10.5615	10.6286	5.52114	5.12487	8.26148	8.53691	734.354	-2.8679	0.92223	-3.10974	0.00187251	0.00659272
Nrl	46	29	52	0	1	6	26	5.54233	4.81168	5.72811	0	1.01939	2.53711	4.07162	21.9468	-2.86273	1.01279	-2.82658	0.00470473	0.0146709
Gpr26	5	25	13	2	0	2	5	2.57453	4.60575	3.80754	1.96283	0	1.3793	2.01479	7.32848	-2.86144	1.13611	-2.51864	0.011781	0.0324062
Ttc29	49	52	75	1	4	13	23	5.63158	5.63124	6.24812	1.29227	2.35283	3.51213	3.90589	30.3119	-2.85815	0.671878	-4.25397	2.1e-05	0.000120468
Gm2694	28	30	44	0	1	8	16	4.84589	4.85888	5.49204	0	1.01939	2.88863	3.42383	17.539	-2.85741	0.935007	-3.05603	0.00224288	0.00772769
Fam155a	186	390	322	34	22	34	100	7.53444	8.51268	8.33558	5.65163	4.56043	4.81885	5.9501	154.587	-2.85738	0.414094	-6.90032	5.19e-12	9.3e-11
Slc6a1	254	556	496	21	21	57	219	7.98188	9.02311	8.9573	4.97415	4.49622	5.54351	7.0683	224.67	-2.85713	0.564512	-5.06124	4.17e-07	3.35e-06
Scn9a	445	1226	751	32	43	106	423	8.7884	10.1624	9.55478	5.56596	5.49709	6.42417	8.01283	415.543	-2.84511	0.763121	-3.72826	0.000192808	0.000883132
Ptprn	191	432	446	18	17	48	179	7.5725	8.65985	8.80432	4.75938	4.20633	5.30137	6.77972	184.411	-2.84288	0.579347	-4.90703	9.25e-07	6.95e-06
Pcp4l1	161	99	166	2	16	33	49	7.3274	6.54627	7.3839	1.96283	4.12375	4.77733	4.94504	74.0511	-2.84195	0.576099	-4.9331	8.09e-07	6.14e-06
Caln1	69	105	50	9	7	11	19	6.11694	6.63027	5.67262	3.81169	3.03376	3.29393	3.65037	38.5823	-2.84158	0.482963	-5.88363	4.01e-09	4.62e-08
Cplx3	211	237	288	16	16	24	120	7.71545	7.79664	8.17512	4.5961	4.12375	4.3375	6.20924	127.538	-2.83853	0.522569	-5.43188	5.58e-08	5.2e-07
Mmd2	99	58	76	2	3	17	35	6.63146	5.78576	6.26698	1.96283	2.02899	3.86908	4.47823	40.3904	-2.83699	0.705018	-4.024	5.72e-05	0.000299029
Adamtsl3	97	19	14	0	2	18	11	6.60231	4.22841	3.90707	0	1.61076	3.94605	2.94311	22.6907	-2.83686	1.10032	-2.57821	0.00993133	0.0280115
Pgc	33	21	19	0	0	8	10	5.07531	4.36545	4.32211	0	0	2.88863	2.82424	12.5803	-2.83671	1.11815	-2.53697	0.0111815	0.0309947
Rgr	30	22	17	0	0	4	14	4.94208	4.42938	4.17011	0	0	2.07136	3.25026	11.8565	-2.83213	1.17544	-2.40943	0.0159774	0.0419459
Sh2d5	112	161	147	4	6	30	63	6.80777	7.24187	7.20965	2.76479	2.84044	4.64508	5.29716	72.4145	-2.83198	0.627092	-4.51605	6.3e-06	4.03e-05
Mirc35hg	67	87	58	7	4	9	27	6.07512	6.36198	5.88283	3.47818	2.35283	3.03674	4.12288	36.5465	-2.82533	0.543419	-5.19917	2e-07	1.7e-06
Dlx2	845	1287	1200	12	47	157	696	9.712	10.2324	10.2302	4.20081	5.62269	6.9854	8.72907	578.146	-2.81202	1.03576	-2.71492	0.00662914	0.0197186
Cda	87	111	127	5	11	13	48	6.44705	6.70966	7.00019	3.04363	3.62031	3.51213	4.91627	56.2551	-2.81074	0.526851	-5.33498	9.56e-08	8.55e-07
Kcnj9	43	65	67	2	7	7	25	5.44719	5.94733	6.08765	1.96283	3.03376	2.72355	4.01846	30.1834	-2.8081	0.612892	-4.58173	4.61e-06	3.05e-05
L1cam	1475	4118	3570	71	153	374	1870	10.515	11.9095	11.8023	6.69888	7.30506	8.23105	10.1528	1586	-2.80304	0.920814	-3.04409	0.00233385	0.00800255
Rnf144b	856	1193	1167	64	68	266	362	9.73064	10.1231	10.19	6.55065	6.1465	7.74139	7.7891	558.917	-2.79974	0.380928	-7.34979	1.99e-13	4.39e-12
Rnf151	14	15	6	3	0	1	3	3.8952	3.90776	2.80752	2.41883	0	0.848564	1.49811	6.13353	-2.79507	1.1802	-2.36829	0.0178704	0.0461561
Tubb2a-ps2	16	28	29	4	4	0	7	4.07568	4.76289	4.90708	2.76479	2.35283	0	2.39443	12.7739	-2.78956	0.9111	-3.06174	0.00220051	0.00759929
Xkr7	409	798	825	12	13	65	493	8.66699	9.54357	9.69019	4.20081	3.84316	5.72917	8.23297	353.664	-2.78144	1.11712	-2.48983	0.0127806	0.0347637
Drd2	13	15	21	0	5	1	5	3.79573	3.90776	4.45962	0	2.61713	0.848564	2.01479	8.52934	-2.78029	1.02356	-2.7163	0.00660165	0.0196466
Ndufa4l2	522	564	560	29	50	145	162	9.01817	9.04368	9.13205	5.42709	5.7102	6.87163	6.63714	286.916	-2.77743	0.341988	-8.12142	4.61e-16	1.4e-14
Ndrg1	1646	2018	2346	66	95	652	701	10.6731	10.8809	11.1968	6.59458	6.62309	9.03084	8.73937	1050.74	-2.77309	0.723864	-3.83095	0.000127648	0.000610821
Gpr37	743	1168	1069	57	95	171	401	9.52665	10.0925	10.0636	6.38543	6.62309	7.1077	7.93608	518.652	-2.77294	0.353781	-7.83802	4.58e-15	1.25e-13
Aldh1b1	199	290	284	7	10	51	137	7.63139	8.08662	8.15501	3.47818	3.49449	5.38668	6.39796	134.509	-2.77158	0.649629	-4.2664	1.99e-05	0.000114686
Tmem59l	104	55	99	0	2	22	47	6.70184	5.71057	6.64405	0	1.61076	4.21844	4.88691	45.262	-2.7694	0.962536	-2.87719	0.00401235	0.012839
1600014C23Rik	4	9	15	1	2	1	2	2.31192	3.23349	4.00018	1.29227	1.61076	0.848564	1.14827	4.93094	-2.75599	1.15524	-2.38564	0.0170494	0.0443176
Gsg1	38	58	33	4	5	0	22	5.2732	5.78576	5.08765	2.76479	2.61713	0	3.84613	22.3789	-2.75401	0.908677	-3.0308	0.00243909	0.00831087
Rims3	314	525	523	35	32	62	208	8.28672	8.9405	9.03362	5.69263	5.08176	5.66232	6.99452	237.636	-2.75225	0.439674	-6.25974	3.86e-10	5.35e-09
Slc6a11	276	393	392	17	44	87	101	8.10126	8.5237	8.61858	4.68005	5.52953	6.14285	5.96422	185.062	-2.75144	0.340324	-8.08476	6.23e-16	1.88e-14
Mfng	889	1399	1407	54	83	192	659	9.78515	10.3527	10.4596	6.30839	6.43039	7.27366	8.65045	646.905	-2.73624	0.661513	-4.13633	3.53e-05	0.000193068
Mlc1	39	24	24	0	2	9	11	5.30972	4.54932	4.64404	0	1.61076	3.03674	2.94311	15.1628	-2.73418	0.86252	-3.16999	0.00152444	0.00552509
Gfi1	13	64	30	4	0	13	7	3.79573	5.92533	4.95438	2.76479	0	3.51213	2.39443	18.4781	-2.7333	0.973776	-2.80691	0.00500191	0.0154466
Chrnb2	787	1438	1476	47	82	167	715	9.60954	10.3923	10.5286	6.1108	6.4131	7.0738	8.76783	647.915	-2.73284	0.74198	-3.68318	0.000230343	0.00103308
Crnde	256	352	310	12	26	95	93	7.99315	8.36521	8.28096	4.20081	4.792	6.26805	5.84716	160.438	-2.72802	0.451492	-6.04223	1.52e-09	1.89e-08
Stra6l	11	66	25	6	1	6	9	3.57349	5.969	4.70063	3.2772	1.01939	2.53711	2.6947	17.6397	-2.72741	0.880086	-3.09903	0.00194158	0.00680239
Camk2b	252	315	378	34	28	61	95	7.97052	8.2055	8.56625	5.65163	4.89519	5.63932	5.87733	165.997	-2.72592	0.29886	-9.12106	7.44e-20	3.32e-18
Sst	127	149	146	6	3	11	100	6.98757	7.13089	7.19987	3.2772	2.02899	3.29393	5.9501	73.867	-2.72494	0.81566	-3.34078	0.000835437	0.00324515
Atp6v1e2	36	71	32	4	0	9	22	5.19727	6.07273	5.04458	2.76479	0	3.03674	3.84613	24.0697	-2.72141	0.860907	-3.16109	0.00157178	0.00566563
Fxyd7	76	41	56	5	9	13	12	6.25442	5.29614	5.83308	3.04363	3.35664	3.51213	3.05292	30.5858	-2.72021	0.509219	-5.34192	9.2e-08	8.26e-07
Cacna2d3	138	191	174	4	9	48	74	7.10651	7.48689	7.4514	2.76479	3.35664	5.30137	5.52387	88.1693	-2.69505	0.623823	-4.32021	1.56e-05	9.18e-05
Eya2	1685	1997	2228	72	99	406	1083	10.7069	10.8658	11.1224	6.71887	6.682	8.34911	9.36572	1043	-2.69033	0.757907	-3.54968	0.000385696	0.00164047
Dok5	263	231	293	16	22	60	102	8.03192	7.75981	8.19987	4.5961	4.56043	5.61596	5.97821	138.814	-2.68912	0.39561	-6.79741	1.07e-11	1.83e-10
Egfem1	858	1610	1407	41	103	269	652	9.734	10.5552	10.4596	5.91681	6.7386	7.75749	8.63508	680.788	-2.68741	0.683934	-3.92934	8.52e-05	0.00042608
Grik3	246	211	239	7	25	68	80	7.93589	7.62979	7.90708	3.47818	4.7375	5.79307	5.63399	122.864	-2.67638	0.470718	-5.68575	1.3e-08	1.36e-07
Grm3	65	130	101	7	13	14	39	6.03206	6.93559	6.67262	3.47818	3.84316	3.60998	4.62769	51.7966	-2.67475	0.472583	-5.65985	1.52e-08	1.57e-07
Elfn1	245	193	220	2	12	71	100	7.93004	7.50183	7.7881	1.96283	3.73603	5.85425	5.9501	116.44	-2.66887	0.72083	-3.7025	0.000213489	0.00096646
Rbp3	894	839	734	27	53	149	478	9.79323	9.61576	9.52179	5.32648	5.79271	6.91056	8.18854	436.234	-2.66661	0.731064	-3.64758	0.000264726	0.00117286
Ano5	290	312	190	5	18	53	150	8.17239	8.19174	7.57762	3.04363	4.28445	5.44087	6.52726	139.311	-2.66478	0.645192	-4.13022	3.62e-05	0.000197913
Fam183b	38	33	32	1	7	7	10	5.2732	4.99185	5.04458	1.29227	3.03376	2.72355	2.82424	18.1288	-2.6639	0.624461	-4.26592	1.99e-05	0.000114897
Tnfaip6	417	493	471	41	46	107	145	8.69486	8.84997	8.88284	5.91681	5.5923	6.43756	6.47889	243.857	-2.65829	0.256014	-10.3834	2.95e-25	2.2e-23
S100a10	2229	1567	1977	79	132	679	656	11.1103	10.5162	10.95	6.85151	7.09352	9.08927	8.64388	1026.79	-2.65667	0.613819	-4.32811	1.5e-05	8.88e-05
Syt2	36	62	39	0	1	11	28	5.19727	5.88029	5.32212	0	1.01939	3.29393	4.17239	23.9265	-2.65546	0.994416	-2.67037	0.00757673	0.02217
Ttc9b	128	162	202	15	16	27	66	6.9988	7.25075	7.66553	4.50696	4.12375	4.49947	5.36261	87.0089	-2.65294	0.398443	-6.65826	2.77e-11	4.56e-10
Apba2	2504	4295	3934	156	227	652	2023	11.2781	11.9702	11.9423	7.82695	7.87125	9.03084	10.2662	1895.89	-2.65234	0.693075	-3.82692	0.000129755	0.000619413
Nupr1	49	54	96	1	9	23	18	5.63158	5.68461	6.6001	1.29227	3.35664	4.27919	3.57874	35.2543	-2.65019	0.660055	-4.01511	5.94e-05	0.000308542
Csmd1	103	105	58	8	6	23	29	6.68804	6.63027	5.88283	3.65455	2.84044	4.27919	4.22025	46.8297	-2.64852	0.49524	-5.34796	8.9e-08	7.99e-07
Tubb2a	3294	4316	4896	261	464	931	1624	11.6735	11.9772	12.2579	8.5669	8.89953	9.54392	9.94951	2217.08	-2.64845	0.300718	-8.80709	1.28e-18	5.05e-17
Dusp26	619	1129	1166	59	101	145	484	9.26362	10.0436	10.1888	6.4346	6.71057	6.87163	8.20647	514.998	-2.6481	0.41817	-6.33259	2.41e-10	3.44e-09
LOC432842	80	126	114	6	10	29	36	6.32748	6.89088	6.84568	3.2772	3.49449	4.59816	4.51707	56.2702	-2.64808	0.458592	-5.77437	7.72e-09	8.43e-08
Rgs20	28	50	59	3	0	13	21	4.84589	5.57582	5.90708	2.41883	0	3.51213	3.78378	24.1448	-2.64662	0.874219	-3.02741	0.00246661	0.00839018
D930028M14Rik	1038	1640	1749	120	143	179	746	10.0085	10.5818	10.7733	7.45035	7.20818	7.17319	8.82893	784.021	-2.64275	0.398949	-6.62427	3.49e-11	5.65e-10
Pcdha3	20	63	32	1	2	7	22	4.38039	5.90299	5.04458	1.29227	1.61076	2.72355	3.84613	19.9787	-2.63949	0.859741	-3.07011	0.00213983	0.00741697
Faim2	15	30	66	2	3	14	9	3.98826	4.85888	6.06628	1.96283	2.02899	3.60998	2.6947	19.722	-2.63881	0.809981	-3.25787	0.00112251	0.00420572
Gpr156	113	330	286	11	23	33	137	6.82048	8.27239	8.1651	4.08239	4.6219	4.77733	6.39796	128.31	-2.63639	0.589276	-4.47395	7.68e-06	4.81e-05
Stk32a	347	683	542	49	38	74	256	8.43045	9.31939	9.085	6.17007	5.32295	5.91295	7.29195	277.345	-2.63583	0.440809	-5.97952	2.24e-09	2.72e-08
Gnat2	101	94	120	7	3	24	53	6.66002	6.47232	6.91906	3.47818	2.02899	4.3375	5.05471	55.891	-2.62996	0.636716	-4.13051	3.62e-05	0.000197721
Insc	193	178	179	6	4	42	111	7.58745	7.38578	7.49205	3.2772	2.35283	5.11394	6.09835	97.5971	-2.62739	0.732755	-3.58563	0.000336261	0.00144674
Samd11	182	376	377	19	14	52	184	7.50324	8.46008	8.56244	4.83458	3.94288	5.41403	6.81911	165.58	-2.61645	0.59731	-4.38038	1.18e-05	7.15e-05
Crtac1	79	93	77	4	1	13	56	6.30956	6.45707	6.28559	2.76479	1.01939	3.51213	5.13182	44.027	-2.61615	0.827129	-3.16293	0.00156187	0.00563562
Sprn	73	84	102	8	8	15	36	6.1971	6.31198	6.68669	3.65455	3.20422	3.70162	4.51707	45.9783	-2.61164	0.462185	-5.65064	1.6e-08	1.64e-07
Mpped1	383	199	182	8	16	129	52	8.57247	7.54576	7.51589	3.65455	4.12375	6.70447	5.02807	136.694	-2.5996	0.670175	-3.87898	0.000104894	0.000513351
Scg2	35	45	30	1	0	8	24	5.15775	5.42717	4.95438	1.29227	0	2.88863	3.96327	19.3832	-2.59831	1.0013	-2.59493	0.00946103	0.0268802
Tmem27	56	55	39	3	7	9	20	5.82059	5.71057	5.32212	2.41883	3.03376	3.03674	3.71862	26.5305	-2.59616	0.538829	-4.81815	1.45e-06	1.05e-05
Pde3a	548	782	631	30	43	189	293	9.08816	9.51439	9.30397	5.47488	5.49709	7.25109	7.48555	348.365	-2.59502	0.476704	-5.44368	5.22e-08	4.9e-07
Ptchd2	164	339	336	10	17	49	175	7.35387	8.31108	8.3968	3.95338	4.20633	5.33037	6.74742	148.898	-2.59474	0.629925	-4.11912	3.8e-05	0.00020649
Gad2	544	1227	957	60	78	183	439	9.07761	10.1636	9.90408	6.45857	6.34182	7.20486	8.06619	483.46	-2.59377	0.422633	-6.13716	8.4e-10	1.09e-08
Platr17	33	43	26	3	5	5	13	5.07531	5.36314	4.75507	2.41883	2.61713	2.32295	3.15496	18.0478	-2.58798	0.613041	-4.22154	2.43e-05	0.000137415
Gngt2	231	188	211	22	38	22	78	7.84551	7.46417	7.72811	5.03917	5.32295	4.21844	5.59821	112.748	-2.5873	0.361492	-7.15727	8.23e-13	1.64e-11
Btbd17	821	1039	1255	22	111	250	539	9.67048	9.92386	10.2948	5.03917	6.84554	7.65232	8.36125	556.942	-2.5851	0.735964	-3.51254	0.000443853	0.00185558
Rassf4	4385	8030	6946	247	475	1030	4125	12.0862	12.8728	12.7624	8.48757	8.93326	9.68952	11.2935	3445.71	-2.58492	0.747124	-3.45983	0.000540519	0.00221108
Lonrf3	708	1277	931	48	107	235	423	9.45713	10.2211	9.86438	6.14074	6.79306	7.56351	8.01283	517.687	-2.58319	0.392605	-6.57962	4.72e-11	7.5e-10
Gpm6b	1573	2485	2136	181	196	486	793	10.6077	11.181	11.0616	8.04052	7.66038	8.60786	8.91688	1102.88	-2.58294	0.289277	-8.92894	4.3e-19	1.77e-17
Nhlh1	232	487	487	9	20	67	284	7.85172	8.83234	8.93093	3.81169	4.42903	5.77208	7.44079	214.724	-2.58142	0.935256	-2.76012	0.00577803	0.0175045
Cbln2	191	209	185	3	10	79	78	7.5725	7.61612	7.53935	2.41883	3.49449	6.00576	5.59821	104.273	-2.57751	0.697802	-3.69376	0.000220964	0.000996459
Gnb3	237	376	340	18	30	71	149	7.88235	8.46008	8.41382	4.75938	4.99149	5.85425	6.51772	169.588	-2.57232	0.430192	-5.97946	2.24e-09	2.72e-08
Chst5	45	25	61	5	5	8	16	5.51131	4.60575	5.95439	3.04363	2.61713	2.88863	3.42383	23.6159	-2.57205	0.606632	-4.23988	2.24e-05	0.000127625
Acsl6	525	982	824	63	87	123	372	9.02642	9.84254	9.68844	6.52818	6.49752	6.63644	7.82824	415.062	-2.56853	0.36884	-6.96379	3.31e-12	6.09e-11
Rasl11a	182	194	185	16	23	47	61	7.50324	7.50925	7.53935	4.5961	4.6219	5.27177	5.25182	100.25	-2.55255	0.292868	-8.71569	2.89e-18	1.11e-16
A330033J07Rik	9	17	16	1	0	3	8	3.31066	4.07698	4.08765	1.29227	0	1.76644	2.55236	7.42712	-2.55013	1.07685	-2.36815	0.0178774	0.0461675
Ttbk1	630	1049	1329	51	91	178	585	9.28899	9.93766	10.3774	6.227	6.56167	7.16517	8.47906	539.692	-2.5481	0.484982	-5.254	1.49e-07	1.29e-06
Kcnh8	124	325	268	5	6	63	153	6.95336	8.25043	8.07166	3.04363	2.84044	5.68495	6.55553	127.703	-2.54518	0.792645	-3.211	0.00132275	0.00486916
Lemd1	19	36	56	0	1	14	19	4.31003	5.1136	5.83308	0	1.01939	3.60998	3.65037	19.8314	-2.54181	1.02413	-2.48191	0.013068	0.035443
Ppef2	126	199	124	10	18	34	61	6.97626	7.54576	6.96598	3.95338	4.28445	4.81885	5.25182	79.8416	-2.53807	0.40488	-6.2687	3.64e-10	5.07e-09
Nacad	1243	2190	2153	66	145	338	1205	10.2683	10.9988	11.073	6.59458	7.22809	8.08555	9.5195	1001.7	-2.53576	0.752289	-3.37073	0.000749689	0.00294729
Otx2	3130	3628	3343	310	390	584	1550	11.5999	11.7268	11.7076	8.81451	8.64945	8.87225	9.8823	1814.44	-2.53462	0.277781	-9.12453	7.21e-20	3.23e-18
Cdh18	135	247	217	6	13	71	87	7.07503	7.856	7.76838	3.2772	3.84316	5.85425	5.75267	107.018	-2.53221	0.607106	-4.17095	3.03e-05	0.00016846
Unc79	375	912	773	28	42	151	420	8.5421	9.73597	9.59638	5.37766	5.4639	6.92964	8.0026	368.47	-2.52865	0.766792	-3.29769	0.00097482	0.00372181
4932418E24Rik	23	72	78	4	1	13	34	4.57296	6.09261	6.30397	2.76479	1.01939	3.51213	4.43831	30.8841	-2.52361	0.839563	-3.00586	0.00264832	0.00893339
Hist1h3g	4021	4356	5455	384	652	1086	1697	11.9612	11.9905	12.4138	9.12274	9.3894	9.76581	10.0129	2495.63	-2.52304	0.221418	-11.395	4.43e-30	4.6e-28
Lzts1	201	301	305	13	17	78	133	7.64575	8.14013	8.25758	4.31024	4.20633	5.98767	6.35573	144.763	-2.52212	0.530811	-4.75145	2.02e-06	1.43e-05
Slc37a1	259	531	447	30	35	78	221	8.00989	8.95687	8.80755	5.47488	5.20739	5.98767	7.08131	221.398	-2.51954	0.459411	-5.48428	4.15e-08	3.97e-07
Pgbd5	642	1002	1034	78	100	130	467	9.31617	9.8716	10.0156	6.83329	6.69636	6.71551	8.15507	481.472	-2.51818	0.380748	-6.61378	3.75e-11	6.04e-10
Dlx1as	39	57	63	3	5	8	31	5.30972	5.76113	6.00019	2.41883	2.61713	2.88863	4.31147	28.4421	-2.50986	0.653856	-3.83855	0.000123763	0.000594767
Rp1l1	73	101	40	4	0	11	54	6.1971	6.57482	5.35774	2.76479	0	3.29393	5.08087	38.1423	-2.50922	0.981684	-2.55604	0.0105872	0.0296121
Runx1t1	1746	1630	1311	39	79	709	598	10.7581	10.573	10.3577	5.84589	6.35997	9.15153	8.51068	845.496	-2.50724	0.851199	-2.94554	0.0032239	0.0106164
Etv5	2814	3072	3305	261	292	779	1313	11.4464	11.4869	11.6911	8.5669	8.23315	9.28714	9.64317	1659.84	-2.50562	0.298696	-8.38852	4.92e-17	1.69e-15
Bhlhe22	407	637	575	13	46	104	358	8.65993	9.21896	9.17012	4.31024	5.5923	6.39701	7.77314	291.077	-2.50497	0.604947	-4.14082	3.46e-05	0.000189563
Slc16a3	2423	2935	3337	563	372	530	620	11.2307	11.4211	11.705	9.67394	8.58145	8.73259	8.56266	1572	-2.50459	0.277419	-9.02817	1.75e-19	7.41e-18
B3gat1	338	596	564	34	37	127	249	8.39265	9.12315	9.1423	5.65163	5.28545	6.68215	7.25221	269.424	-2.49887	0.450701	-5.5444	2.95e-08	2.89e-07
Cpn1	21	32	28	2	2	6	13	4.44748	4.94888	4.85817	1.96283	1.61076	2.53711	3.15496	14.457	-2.49885	0.719616	-3.47248	0.000515678	0.00212552
Arhgdig	108	190	232	17	16	43	74	6.75577	7.47935	7.86438	4.68005	4.12375	5.14692	5.52387	95.5368	-2.49311	0.436697	-5.70902	1.14e-08	1.2e-07
Ndp	53	101	126	4	4	26	53	5.7426	6.57482	6.98888	2.76479	2.35283	4.44747	5.05471	50.3626	-2.49216	0.707852	-3.52073	0.000430355	0.00180549
Cacna1b	1036	1769	1577	54	61	336	987	10.0057	10.691	10.6241	6.30839	5.9921	8.07702	9.23203	789.973	-2.48915	0.859079	-2.89747	0.00376189	0.0121317
Chac1	83	115	147	13	15	21	46	6.37994	6.76025	7.20965	4.31024	4.03614	4.15501	4.85694	62.3482	-2.48654	0.403348	-6.16474	7.06e-10	9.32e-09
Hist1h2ae	2945	3636	4922	366	381	928	1656	11.512	11.73	12.2655	9.0536	8.61585	9.53927	9.97764	2086.13	-2.48542	0.303645	-8.18527	2.72e-16	8.58e-15
Cadm3	2172	3518	3280	228	338	566	1554	11.073	11.6824	11.6801	8.37243	8.44355	8.82719	9.88601	1619.22	-2.48339	0.347213	-7.15235	8.53e-13	1.7e-11
Stmn4	886	1604	1761	87	143	214	890	9.78028	10.5498	10.7832	6.98952	7.20818	7.42921	9.08304	768.272	-2.4832	0.63087	-3.93615	8.28e-05	0.000415113
Nr2e1	2474	4260	4125	263	425	575	2047	11.2607	11.9584	12.0107	8.57788	8.77314	8.8499	10.2832	1961.72	-2.47996	0.518476	-4.78317	1.73e-06	1.23e-05
D330045A20Rik	105	164	85	10	18	19	53	6.71551	7.26833	6.42646	3.95338	4.28445	4.01912	5.05471	63.431	-2.47645	0.440619	-5.62039	1.91e-08	1.94e-07
Tspan15	1626	2711	2758	227	264	429	1166	10.6555	11.3066	11.4301	8.36611	8.08823	8.42837	9.4721	1283.1	-2.47479	0.327288	-7.5615	3.98e-14	9.74e-13
Gli1	2171	3778	3410	63	76	721	2362	11.0723	11.7852	11.7362	6.52818	6.30481	9.1757	10.4895	1691.04	-2.47365	1.05868	-2.33655	0.0194628	0.0496235
Jakmip3	32	53	33	1	6	11	16	5.03225	5.65817	5.08765	1.29227	2.84044	3.29393	3.42383	21.0648	-2.47149	0.645571	-3.82838	0.000128988	0.000616412
Bcat1	5173	7033	7285	712	946	1153	2697	12.3245	12.6815	12.8311	10.0123	9.9257	9.85209	10.6807	3532.32	-2.46995	0.220781	-11.1873	4.7e-29	4.59e-27
Nrsn1	99	156	133	5	16	38	56	6.63146	7.19666	7.06628	3.04363	4.12375	4.97393	5.13182	69.7647	-2.4699	0.493146	-5.00846	5.49e-07	4.3e-06
Mns1	300	512	414	61	73	70	115	8.22114	8.90441	8.69716	6.48215	6.24746	5.83414	6.14869	221.876	-2.46811	0.257776	-9.57459	1.02e-21	5.54e-20
Hist1h2bp	747	698	906	120	71	148	311	9.53439	9.35069	9.82515	7.45035	6.20792	6.90092	7.5711	427.935	-2.46665	0.312724	-7.88762	3.08e-15	8.63e-14
Rhbdl3	656	739	884	71	87	197	303	9.34724	9.43291	9.78973	6.69888	6.49752	7.31052	7.5337	413.833	-2.46146	0.278274	-8.84547	9.11e-19	3.68e-17
Efcc1	21	93	53	3	5	18	23	4.44748	6.45707	5.75508	2.41883	2.61713	3.94605	3.90589	29.7919	-2.45849	0.709864	-3.46333	0.000533539	0.00218904
Gcnt4	389	927	613	76	100	103	257	8.59484	9.75948	9.26229	6.79615	6.69636	6.38324	7.29754	347.459	-2.45809	0.32337	-7.60147	2.93e-14	7.31e-13
Ube2ql1	323	587	599	37	50	127	241	8.32736	9.10124	9.22901	5.77129	5.7102	6.68215	7.20542	273.088	-2.45641	0.403467	-6.08825	1.14e-09	1.46e-08
Wscd2	346	441	369	13	26	92	250	8.4263	8.68953	8.53157	4.31024	4.792	6.22236	7.25796	209.308	-2.4521	0.588034	-4.17	3.05e-05	0.000169028
Nnat	13989	19303	20241	1553	2230	3682	8625	13.7596	14.138	14.3053	11.1367	11.162	11.5261	12.3573	9730.7	-2.44887	0.283771	-8.62973	6.15e-18	2.3e-16
Dusp4	1104	1492	1574	107	135	294	756	10.0973	10.4455	10.6213	7.28592	7.12571	7.88513	8.84809	757.61	-2.44812	0.376697	-6.49891	8.09e-11	1.24e-09
Ano4	159	301	249	20	21	58	113	7.30948	8.14013	7.96598	4.90605	4.49622	5.56806	6.12374	128.032	-2.4467	0.431015	-5.67662	1.37e-08	1.43e-07
Hist1h2an	1625	1806	2237	244	233	392	733	10.6546	10.7208	11.1282	8.46999	7.90872	8.29865	8.80362	1033.06	-2.44592	0.224127	-10.9131	9.98e-28	8.96e-26
Hist1h2bk	7271	6651	8274	862	952	1557	3019	12.8156	12.601	13.0147	10.2879	9.93481	10.2851	10.8434	4050.77	-2.44513	0.208704	-11.7158	1.06e-31	1.24e-29
Frrs1l	236	453	334	20	31	78	192	7.87627	8.72816	8.38821	4.90605	5.03733	5.98767	6.87998	184.691	-2.44349	0.481855	-5.07101	3.96e-07	3.2e-06
Add2	3236	5598	5834	289	489	1081	2827	11.6479	12.3524	12.5107	8.71355	8.97508	9.75916	10.7486	2666.16	-2.44014	0.575561	-4.23958	2.24e-05	0.000127757
Cyp26a1	995	1671	1271	214	241	153	430	9.94749	10.6088	10.3131	8.28129	7.95723	6.94846	8.03642	714.054	-2.44002	0.298245	-8.18124	2.81e-16	8.84e-15
Pcdhac2	100	166	166	11	21	31	64	6.64581	7.28571	7.3839	4.08239	4.49622	4.69052	5.31931	78.2126	-2.43476	0.402381	-6.05088	1.44e-09	1.8e-08
Lect1	59	37	29	2	6	12	17	5.89458	5.152	4.90708	1.96283	2.84044	3.40715	3.50336	22.6727	-2.42967	0.623704	-3.89555	9.8e-05	0.000482399
Gria4	705	1491	1100	129	110	253	471	9.45102	10.4445	10.1048	7.55411	6.8326	7.66944	8.16733	597.147	-2.42779	0.326274	-7.44096	1e-13	2.28e-12
Sorcs2	1763	2142	2115	84	123	693	1067	10.7721	10.9669	11.0473	6.9393	6.99241	9.11866	9.34428	1097.48	-2.42749	0.712001	-3.40939	0.000651085	0.0025991
Efcab6	37	22	38	10	3	4	7	5.23573	4.42938	5.28559	3.95338	2.02899	2.07136	2.39443	18.0385	-2.42713	0.752087	-3.22719	0.00125013	0.00463239
Prdm8	114	250	173	3	10	39	134	6.83307	7.87334	7.44314	2.41883	3.49449	5.01022	6.3664	97.0358	-2.42269	0.766244	-3.16177	0.00156811	0.0056547
Wisp2	10	18	16	2	4	1	5	3.44805	4.15468	4.08765	1.96283	2.35283	0.848564	2.01479	8.03556	-2.41553	0.898104	-2.68959	0.00715408	0.02108
Sgip1	880	1678	1372	116	129	278	703	9.77049	10.6148	10.4233	7.40172	7.0606	7.80475	8.74347	714.389	-2.41384	0.376832	-6.40561	1.5e-10	2.21e-09
4732456N10Rik	131	159	206	11	16	38	92	7.03196	7.22396	7.69368	4.08239	4.12375	4.97393	5.83183	90.4561	-2.41174	0.487247	-4.94972	7.43e-07	5.67e-06
Gm14207	100	155	165	20	16	25	60	6.64581	7.18745	7.37523	4.90605	4.12375	4.39353	5.22861	76.6175	-2.41105	0.396071	-6.08742	1.15e-09	1.47e-08
Fst	408	265	270	9	19	185	81	8.66346	7.95706	8.08234	3.81169	4.35855	7.22044	5.65156	172.912	-2.40753	0.679778	-3.54165	0.000397634	0.00168603
Slc29a4	663	1036	1050	73	96	196	508	9.36253	9.91969	10.0377	6.73858	6.63804	7.30322	8.27606	501.746	-2.40422	0.385988	-6.22875	4.7e-10	6.43e-09
Mgat5b	368	675	689	26	49	113	400	8.51499	9.30242	9.43065	5.27341	5.68162	6.51538	7.93249	315.849	-2.40355	0.554042	-4.33821	1.44e-05	8.51e-05
Apba1	767	953	887	36	51	317	461	9.57245	9.79934	9.79461	5.7325	5.73823	7.99336	8.13648	476.539	-2.40169	0.726825	-3.30436	0.000951948	0.00364539
Lfng	1096	1533	1639	81	245	422	560	10.0868	10.4845	10.6797	6.88727	7.98088	8.40471	8.41623	780.769	-2.39751	0.327057	-7.33057	2.29e-13	5.02e-12
Fam181a	10	16	30	3	5	3	4	3.44805	3.99485	4.95438	2.41883	2.61713	1.76644	1.77946	10.3709	-2.3964	0.83863	-2.85752	0.00426964	0.0135362
Grk1	7	12	37	1	3	6	7	2.98905	3.60966	5.24812	1.29227	2.02899	2.53711	2.39443	10.3021	-2.38451	0.945977	-2.52068	0.0117128	0.032252
Mybl1	2696	5681	3617	359	522	709	2210	11.3846	12.3736	11.8212	9.02579	9.06912	9.15153	10.3936	2184.94	-2.3807	0.352673	-6.75045	1.47e-11	2.5e-10
Pcdh8	85	133	176	5	9	36	84	6.41389	6.96824	7.4678	3.04363	3.35664	4.89847	5.703	72.1152	-2.37952	0.652824	-3.64496	0.000267431	0.00118279
Uchl1	2679	4159	4678	309	445	892	2066	11.3755	11.9238	12.1922	8.80986	8.83934	9.48227	10.2965	2113.83	-2.3773	0.346943	-6.85214	7.28e-12	1.27e-10
1700016K19Rik	66	68	43	4	8	7	38	6.05375	6.01139	5.45962	2.76479	3.20422	2.72355	4.59175	32.2116	-2.3767	0.638962	-3.71963	0.000199519	0.000910135
Slc8a3	593	1131	986	106	97	231	386	9.20182	10.0461	9.9471	7.27246	6.65284	7.53888	7.88131	495.505	-2.3765	0.312926	-7.59444	3.09e-14	7.66e-13
Kcna2	284	435	372	26	33	113	176	8.14234	8.66981	8.54323	5.27341	5.12487	6.51538	6.75556	199.374	-2.37582	0.421872	-5.63163	1.79e-08	1.83e-07
Ppp1r3g	42	83	71	15	9	11	18	5.41403	6.29492	6.17012	4.50696	3.35664	3.29393	3.57874	36.1349	-2.3676	0.515515	-4.59269	4.38e-06	2.91e-05
Hist1h2ad	1770	2121	3097	259	284	542	1087	10.7778	10.9526	11.5973	8.55583	8.19321	8.76482	9.37103	1288.94	-2.36743	0.291387	-8.12471	4.48e-16	1.37e-14
Btg2	3637	5211	5110	278	587	1020	2775	11.8164	12.249	12.3196	8.6577	9.23813	9.67547	10.7218	2563.89	-2.36723	0.52679	-4.49368	7e-06	4.43e-05
Hes6	4479	5927	6152	519	704	1099	2979	12.1168	12.4347	12.5873	9.55669	9.49995	9.78296	10.8241	3044.17	-2.36691	0.304548	-7.77186	7.73e-15	2.07e-13
Lppr5	202	330	319	18	22	54	197	7.65287	8.27239	8.32212	4.75938	4.56043	5.46722	6.91676	155.865	-2.3647	0.550787	-4.29331	1.76e-05	0.000102748
Etv4	521	536	546	42	44	135	309	9.01541	8.97036	9.09559	5.95101	5.52953	6.76945	7.56184	294.817	-2.36242	0.42708	-5.53158	3.17e-08	3.09e-07
Pkib	97	199	166	21	16	37	64	6.60231	7.54576	7.3839	4.97415	4.12375	4.93669	5.31931	84.5209	-2.36114	0.404551	-5.83645	5.33e-09	5.98e-08
9530059O14Rik	27	25	27	2	1	10	12	4.79528	4.60575	4.80754	1.96283	1.01939	3.17106	3.05292	14.456	-2.35398	0.769565	-3.05885	0.0022219	0.00766427
Ano3	29	67	34	2	3	16	21	4.89478	5.99035	5.12947	1.96283	2.02899	3.78778	3.78378	23.5445	-2.34832	0.726372	-3.23294	0.00122521	0.0045528
Krt12	85	103	98	1	1	45	55	6.41389	6.60281	6.62955	1.29227	1.01939	5.21069	5.10657	52.5787	-2.34306	0.960374	-2.43974	0.0146979	0.0390573
Dpysl4	2677	4648	5097	381	507	738	2504	11.3744	12.0841	12.3159	9.11144	9.02713	9.20926	10.5737	2291.33	-2.33909	0.503851	-4.64243	3.44e-06	2.33e-05
Notch1	8797	10584	11569	633	843	2919	6343	13.0904	13.2711	13.4983	9.84282	9.75958	11.1912	11.914	5723.11	-2.3347	0.612913	-3.80919	0.000139424	0.000660188
Ubap1l	121	151	116	7	13	45	62	6.91832	7.14999	6.87056	3.47818	3.84316	5.21069	5.27467	71.159	-2.33343	0.495707	-4.70727	2.51e-06	1.75e-05
Ackr1	172	320	275	24	18	52	165	7.42218	8.22814	8.10872	5.16104	4.28445	5.41403	6.66334	140.942	-2.33032	0.519219	-4.48813	7.19e-06	4.54e-05
Mdga2	421	646	461	42	68	151	226	8.7086	9.23917	8.85194	5.95101	6.1465	6.92964	7.11335	280.703	-2.32956	0.320748	-7.26289	3.79e-13	8e-12
Coro2a	278	410	373	18	55	102	174	8.11164	8.58463	8.54709	4.75938	5.8452	6.36933	6.73923	195.264	-2.32943	0.407018	-5.72316	1.05e-08	1.11e-07
Cyp26c1	108	324	229	41	24	49	78	6.75577	8.246	7.84568	5.91681	4.68086	5.33037	5.59821	121.422	-2.32569	0.436772	-5.32474	1.01e-07	9e-07
Dnajc6	860	1310	1088	67	139	324	557	9.73736	10.2579	10.089	6.61605	7.16753	8.02475	8.4085	600.428	-2.3247	0.374451	-6.2083	5.36e-10	7.24e-09
Mapk11	444	890	861	73	86	147	417	8.78516	9.70079	9.75174	6.73858	6.48103	6.89122	7.9923	404.625	-2.32322	0.390776	-5.94513	2.76e-09	3.29e-08
Hist1h2bh	3001	2853	3384	329	359	795	1511	11.5392	11.3802	11.7251	8.90015	8.53027	9.31642	9.84558	1713.83	-2.32282	0.275781	-8.4227	3.68e-17	1.28e-15
Phactr1	612	724	643	49	51	196	382	9.24724	9.40337	9.33111	6.17007	5.73823	7.30322	7.86634	365.859	-2.31567	0.441738	-5.24219	1.59e-07	1.37e-06
Gap43	5708	10476	10764	869	1248	1840	4966	12.4665	13.2563	13.3943	10.2995	10.325	10.5258	11.5611	4985.57	-2.31291	0.46211	-5.0051	5.58e-07	4.37e-06
Gpr158	82	128	61	3	4	26	65	6.36267	6.91341	5.95439	2.41883	2.35283	4.44747	5.34112	49.6209	-2.30879	0.761375	-3.0324	0.00242617	0.00827623
Hspa12a	2534	3894	3401	343	444	664	1783	11.2952	11.8288	11.7324	8.96015	8.8361	9.0571	10.0841	1817.97	-2.3079	0.297583	-7.75546	8.8e-15	2.33e-13
Dpp6	1170	2044	1890	184	242	330	921	10.181	10.8993	10.8851	8.06414	7.96318	8.05112	9.13235	944.735	-2.30033	0.315848	-7.28305	3.26e-13	6.97e-12
Map2	6697	10067	8414	740	1058	1901	4860	12.697	13.1989	13.0389	10.0679	10.087	10.5728	11.5299	4664.33	-2.29673	0.324442	-7.07904	1.45e-12	2.79e-11
Gm11992	100	113	128	9	34	23	38	6.64581	6.73518	7.01142	3.81169	5.16672	4.27919	4.59175	63.3271	-2.29651	0.393702	-5.83312	5.44e-09	6.08e-08
P2ry2	63	85	71	1	7	25	45	5.98767	6.32884	6.17012	1.29227	3.03376	4.39353	4.82634	40.3396	-2.29501	0.718227	-3.19538	0.00139647	0.00511525
Tmem198	117	231	267	24	14	57	109	6.87022	7.75981	8.06628	5.16104	3.94288	5.54351	6.0725	113.952	-2.29479	0.503631	-4.55648	5.2e-06	3.39e-05
Hist1h2bg	15023	13868	17977	1246	2318	4463	7715	13.8625	13.661	14.1341	10.8191	11.2178	11.8035	12.1965	8741.5	-2.29451	0.284766	-8.05752	7.79e-16	2.33e-14
Mapk8ip2	1485	2178	2425	246	271	369	1118	10.5247	10.9909	11.2446	8.48174	8.12584	8.2117	9.41154	1131.08	-2.29423	0.317228	-7.23213	4.75e-13	9.91e-12
Cdk5r1	2462	4263	4078	292	405	791	2288	11.2537	11.9594	11.9942	8.72841	8.70376	9.30916	10.4436	2004.49	-2.2893	0.527066	-4.34349	1.4e-05	8.33e-05
Dner	761	1323	1141	69	107	274	694	9.56114	10.2722	10.1575	6.65806	6.79306	7.78394	8.72492	597.384	-2.28853	0.448441	-5.1033	3.34e-07	2.73e-06
Rxfp3	36	33	33	4	0	17	12	5.19727	4.99185	5.08765	2.76479	0	3.86908	3.05292	18.9409	-2.28684	0.865663	-2.64172	0.00824868	0.023853
Myb	4735	9864	7539	650	895	1666	4386	12.1969	13.1695	12.8805	9.88101	9.84583	10.3826	11.3819	4096.5	-2.28675	0.489275	-4.67376	2.96e-06	2.03e-05
Hrh3	30	46	45	5	0	14	22	4.94208	5.45815	5.52375	3.04363	0	3.60998	3.84613	22.4325	-2.27249	0.8435	-2.69412	0.00705751	0.0208126
Hist1h2bj	3454	3213	4155	477	486	872	1696	11.7419	11.5516	12.0212	9.43511	8.96622	9.4496	10.012	2025.02	-2.27099	0.233402	-9.72993	2.25e-22	1.3e-20
Fgf18	118	68	81	5	3	50	34	6.8824	6.01139	6.35774	3.04363	2.02899	5.3588	4.43831	49.9085	-2.26985	0.740747	-3.06427	0.00218203	0.00754296
Hecw1	868	1695	1311	129	113	342	759	9.7507	10.6294	10.3577	7.55411	6.87108	8.10246	8.8538	719.025	-2.26569	0.403564	-5.6142	1.97e-08	2e-07
Nxph4	155	241	275	14	42	70	98	7.27296	7.82068	8.10872	4.41195	5.4639	5.83414	5.92143	124.918	-2.25951	0.393196	-5.74651	9.11e-09	9.83e-08
Celf4	947	1948	1705	169	182	349	876	9.87623	10.83	10.7366	7.94194	7.55401	8.13158	9.06021	856.054	-2.25512	0.35633	-6.32873	2.47e-10	3.52e-09
Hist1h2ab	6865	7566	10561	1333	1223	1869	3556	12.7327	12.7869	13.3668	10.9164	10.2959	10.5484	11.0794	4691.36	-2.25068	0.222816	-10.1011	5.46e-24	3.54e-22
Crym	457	229	247	43	37	150	61	8.82671	7.74733	7.95439	5.98442	5.28545	6.92013	5.25182	175.84	-2.24137	0.472621	-4.74242	2.11e-06	1.49e-05
A430088P11Rik	11	10	12	2	2	4	2	3.57349	3.37007	3.70062	1.96283	1.61076	2.07136	1.14827	6.2439	-2.23625	0.932904	-2.39708	0.0165262	0.0431081
Rbfox1	258	351	304	27	33	101	155	8.00433	8.36111	8.25286	5.32648	5.12487	6.35529	6.57406	170.399	-2.23489	0.384603	-5.81091	6.21e-09	6.87e-08
Hist1h4b	6942	5773	7551	954	1105	1655	2917	12.7488	12.3968	12.8828	10.4341	10.1496	10.3731	10.7938	3816.43	-2.23429	0.179516	-12.4462	1.47e-35	2.13e-33
Syngr3	180	310	325	24	37	50	180	7.48739	8.18249	8.34892	5.16104	5.28545	5.3588	6.78769	152.262	-2.23348	0.460373	-4.85147	1.23e-06	9.02e-06
Ebf3	4543	8462	7020	457	639	2015	4277	12.1372	12.9484	12.7777	9.37341	9.36039	10.6568	11.3457	3744.3	-2.22725	0.602019	-3.69964	0.000215906	0.00097567
Parvb	1106	1442	1621	117	204	359	807	10.0999	10.3963	10.6638	7.41403	7.71782	8.1722	8.94208	783.193	-2.22184	0.334054	-6.65114	2.91e-11	4.77e-10
Hist1h2bm	8219	7269	8688	1138	1062	2034	3940	12.9924	12.7291	13.0852	10.6883	10.0924	10.6703	11.2273	4558.84	-2.21929	0.232821	-9.53218	1.54e-21	8.12e-20
Hist1h1d	27675	24346	30500	2640	4550	8573	12765	14.7438	14.4729	14.8968	11.9019	12.1905	12.7451	12.9228	15571.8	-2.21761	0.236323	-9.38378	6.36e-21	3.14e-19
Fabp5	4740	4934	5318	523	744	1600	2280	12.1985	12.1702	12.3771	9.56775	9.57957	10.3243	10.4386	2822.7	-2.21671	0.23207	-9.55192	1.27e-21	6.79e-20
Hist1h2ac	4716	4915	6939	961	903	1284	2157	12.1911	12.1647	12.7609	10.4446	9.85866	10.0072	10.3586	3129.36	-2.21396	0.201832	-10.9693	5.37e-28	4.87e-26
Hist1h1b	19103	17262	20489	2836	3199	4512	8178	14.2091	13.9768	14.3228	12.0052	11.6824	11.8193	12.2805	10730.5	-2.21292	0.160785	-13.7633	4.24e-43	9.35e-41
Fam131b	604	937	920	85	152	196	409	9.22829	9.77494	9.84725	6.95624	7.29566	7.30322	7.96446	461.831	-2.21165	0.271957	-8.13234	4.21e-16	1.3e-14
Thsd7b	667	1378	1194	70	44	260	907	9.3712	10.3309	10.223	6.67862	5.52953	7.70863	9.11029	607.243	-2.20786	0.857847	-2.57372	0.0100611	0.0283284
1700086L19Rik	23	31	31	2	2	7	20	4.57296	4.90458	5.00019	1.96283	1.61076	2.72355	3.71862	15.8211	-2.20743	0.764567	-2.88717	0.00388725	0.0124991
Irx3	1140	862	851	30	74	510	454	10.1436	9.65473	9.7349	5.47488	6.26683	8.67723	8.11448	538.809	-2.2056	0.804724	-2.74081	0.00612871	0.0184201
45355	88	145	133	10	9	25	94	6.46335	7.09192	7.06628	3.95338	3.35664	4.39353	5.86232	68.4828	-2.20495	0.607925	-3.62701	0.00028672	0.00125752
Plk3	464	730	822	55	97	123	473	8.84859	9.41526	9.68494	6.33453	6.65284	6.63644	8.17342	379.309	-2.20369	0.437391	-5.03827	4.7e-07	3.75e-06
Hist1h2bb	6972	5175	6842	1122	791	1524	2865	12.755	12.239	12.7406	10.6679	9.66783	10.2542	10.7679	3598.53	-2.19885	0.252972	-8.69209	3.56e-18	1.36e-16
Trp53i11	2534	4038	4323	289	342	1054	2412	11.2952	11.8812	12.0783	8.71355	8.46048	9.72271	10.5197	2052.93	-2.19831	0.595328	-3.69261	0.000221965	0.00100052
Akap12	3082	2873	2848	244	421	1109	1352	11.5776	11.3903	11.4764	8.46999	8.75953	9.79601	9.68535	1662.94	-2.19467	0.300871	-7.29438	3e-13	6.44e-12
4930512J16Rik	11	19	20	1	4	4	8	3.57349	4.22841	4.3925	1.29227	2.35283	2.07136	2.55236	9.34064	-2.1943	0.806208	-2.72175	0.00649373	0.0193868
Mllt11	1981	3200	3219	242	455	657	1705	10.9402	11.5457	11.653	8.45815	8.87133	9.04184	10.0197	1582.78	-2.19208	0.335288	-6.53792	6.24e-11	9.69e-10
Olfm2	438	701	789	68	130	121	356	8.76558	9.35686	9.6259	6.63721	7.07165	6.61302	7.7651	363.443	-2.19139	0.335121	-6.5391	6.19e-11	9.63e-10
Rit2	72	90	94	9	5	26	53	6.17747	6.41031	6.57005	3.81169	2.61713	4.44747	5.05471	48.1018	-2.19075	0.573287	-3.82139	0.000132701	0.000632124
Neto1	106	134	86	1	9	51	65	6.72906	6.97896	6.44314	1.29227	3.35664	5.38668	5.34112	61.1266	-2.18558	0.775194	-2.8194	0.00481142	0.0149722
Hist1h2ai	1099	1643	1880	273	222	403	619	10.0908	10.5844	10.8775	8.63158	7.83925	8.33845	8.56034	873.952	-2.18364	0.244226	-8.94106	3.85e-19	1.59e-17
Lppr1	788	1228	1072	111	184	271	509	9.61137	10.1647	10.0676	7.33854	7.5697	7.76813	8.27889	581.532	-2.18284	0.251915	-8.665	4.52e-18	1.71e-16
Hs3st5	312	492	365	40	49	108	222	8.27753	8.84704	8.51589	5.88179	5.68162	6.45082	7.08778	219.585	-2.18244	0.361296	-6.04059	1.54e-09	1.91e-08
Ptpn5	315	639	579	71	124	80	235	8.2913	9.22348	9.1801	6.69888	7.004	6.02362	7.16929	288.771	-2.18116	0.336972	-6.47284	9.62e-11	1.45e-09
9330159F19Rik	929	1999	1397	120	226	349	898	9.84858	10.8672	10.4493	7.45035	7.8649	8.13158	9.09593	812.577	-2.17622	0.37476	-5.80696	6.36e-09	7.02e-08
Gp1bb	115	239	235	18	28	41	130	6.84556	7.80871	7.88284	4.75938	4.89519	5.08019	6.32322	110.825	-2.17443	0.478816	-4.54126	5.59e-06	3.61e-05
Nrarp	2434	3007	3238	330	365	945	1458	11.2372	11.456	11.6615	8.90452	8.55412	9.56542	9.79412	1643.5	-2.17327	0.279042	-7.78832	6.79e-15	1.83e-13
Cyp1b1	1377	1928	1515	279	301	451	519	10.4158	10.8151	10.5662	8.66287	8.2768	8.50032	8.30687	910.896	-2.17183	0.15916	-13.6455	2.15e-42	4.56e-40
Lmo1	399	299	398	19	48	128	223	8.63136	8.13055	8.64044	4.83458	5.65246	6.69336	7.09422	208.189	-2.1684	0.471281	-4.60107	4.2e-06	2.8e-05
Pcdhac1	36	37	31	8	1	5	22	5.19727	5.152	5.00019	3.65455	1.01939	2.32295	3.84613	19.6902	-2.16814	0.781713	-2.77358	0.0055444	0.0168827
Hist2h2bb	12698	11995	14585	2212	2623	2978	5131	13.6199	13.4517	13.8325	11.6468	11.3961	11.2201	11.6082	7467.44	-2.16677	0.143237	-15.1272	1.07e-51	3.55e-49
Brsk2	1085	2167	2195	171	210	382	1328	10.0723	10.9836	11.1009	7.95885	7.75944	8.26148	9.65954	1030.52	-2.16173	0.581195	-3.71945	0.000199653	0.000910517
Spire2	320	468	521	42	72	117	244	8.31394	8.77505	9.0281	5.95101	6.22783	6.56503	7.22314	247.814	-2.1594	0.33689	-6.40981	1.46e-10	2.15e-09
Hist2h2ac	5974	5916	7754	935	1077	1896	2876	12.5322	12.4321	12.9211	10.4051	10.1126	10.569	10.7734	3739.51	-2.15932	0.184307	-11.7159	1.06e-31	1.24e-29
Sowaha	369	655	527	23	122	216	189	8.51889	9.2591	9.04459	5.10139	6.98073	7.44255	6.85746	292.744	-2.15921	0.440181	-4.90528	9.33e-07	7e-06
Impg2	490	433	317	33	54	137	238	8.92708	8.66318	8.31308	5.60943	5.81919	6.79047	7.18747	234.844	-2.15602	0.3951	-5.45691	4.84e-08	4.57e-07
Stxbp1	3723	6025	5811	443	732	1280	3474	11.8501	12.4584	12.505	9.32859	9.55614	10.0027	11.0458	2948.92	-2.15452	0.487886	-4.41604	1.01e-05	6.16e-05
Klhl1	293	524	417	43	49	106	261	8.18719	8.93776	8.70755	5.98442	5.68162	6.42417	7.31968	232.985	-2.15168	0.401698	-5.35646	8.49e-08	7.64e-07
Rims4	18	29	30	2	3	8	15	4.23606	4.81168	4.95438	1.96283	2.02899	2.88863	3.33966	14.4652	-2.14924	0.709523	-3.02913	0.00245262	0.0083521
Dll4	931	1641	1538	204	137	304	859	9.85167	10.5827	10.588	8.21248	7.14677	7.93319	9.03199	779.309	-2.14549	0.379153	-5.65863	1.53e-08	1.58e-07
Psat1	4376	3352	4209	429	705	1442	1681	12.0832	11.6127	12.0398	9.28233	9.50199	10.1745	9.99923	2280.57	-2.14192	0.229858	-9.31844	1.18e-20	5.72e-19
Atg9b	39	73	95	17	3	13	38	5.30972	6.11222	6.58515	4.68005	2.02899	3.51213	4.59175	39.4476	-2.14135	0.682155	-3.1391	0.00169469	0.00603902
Maneal	428	696	783	62	128	134	380	8.73234	9.34655	9.6149	6.50535	7.04945	6.75882	7.8588	362.493	-2.13739	0.351981	-6.07245	1.26e-09	1.6e-08
Kif5a	2757	5377	4939	449	688	1060	2697	11.4169	12.2943	12.2705	9.34797	9.46683	9.73089	10.6807	2480.9	-2.13694	0.329186	-6.49161	8.49e-11	1.3e-09
Nkain3	258	521	386	28	54	139	218	8.00433	8.92949	8.59638	5.37766	5.81919	6.81119	7.06174	220.285	-2.13254	0.42453	-5.0233	5.08e-07	4.01e-06
Hist1h3c	14784	21232	26910	2914	3378	5994	10209	13.8393	14.2754	14.7161	12.0443	11.7609	12.229	12.6005	12012.8	-2.13008	0.23663	-9.00175	2.22e-19	9.41e-18
Dnah5	38	41	40	3	4	20	16	5.2732	5.29614	5.35774	2.41883	2.35283	4.08866	3.42383	22.533	-2.12909	0.628231	-3.38902	0.000701431	0.00278021
Rsph1	96	135	111	14	24	33	47	6.58752	6.9896	6.80755	4.41195	4.68086	4.77733	4.88691	64.8443	-2.1289	0.317365	-6.70805	1.97e-11	3.3e-10
Tcf15	29	17	15	2	5	7	7	4.89478	4.07698	4.00018	1.96283	2.61713	2.72355	2.39443	11.6353	-2.12861	0.722982	-2.94422	0.00323774	0.0106574
Kitl	1068	878	857	80	65	469	458	10.0495	9.68123	9.74503	6.8695	6.08234	8.55663	8.12709	536.123	-2.11957	0.475294	-4.4595	8.22e-06	5.11e-05
Opcml	276	202	168	12	8	137	94	8.10126	7.56723	7.40107	4.20081	3.20422	6.79047	5.86232	123.501	-2.11466	0.6989	-3.0257	0.00248056	0.00843115
Gm973	52	103	69	17	13	17	27	5.71563	6.60281	6.12947	4.68005	3.84316	3.86908	4.12288	42.7241	-2.1145	0.445293	-4.74855	2.05e-06	1.45e-05
Slc17a7	17	13	17	1	3	6	7	4.1581	3.71602	4.17011	1.29227	2.02899	2.53711	2.39443	8.93974	-2.11059	0.798843	-2.64206	0.00824039	0.0238328
Jph4	441	501	495	56	71	160	240	8.77541	8.87314	8.95439	6.36021	6.20792	7.01249	7.19946	274.285	-2.11011	0.275499	-7.65926	1.87e-14	4.75e-13
Igfbp2	4578	3480	3869	694	692	1025	1754	12.1483	11.6667	11.9183	9.97541	9.47518	9.68251	10.0605	2289.72	-2.10955	0.180593	-11.6812	1.59e-31	1.81e-29
Gpr150	26	18	14	4	1	4	12	4.74283	4.15468	3.90707	2.76479	1.01939	2.07136	3.05292	11.0911	-2.10765	0.833294	-2.52929	0.0114292	0.0315597
Sv2c	245	522	426	66	68	72	221	7.93004	8.93225	8.73829	6.59458	6.1465	5.87408	7.08131	227.084	-2.10611	0.36307	-5.80083	6.6e-09	7.27e-08
1700019D03Rik	52	78	67	3	9	16	51	5.71563	6.20646	6.08765	2.41883	3.35664	3.78778	5.00092	37.3241	-2.10419	0.638675	-3.29462	0.000985533	0.00375309
Ptprr	89	90	124	5	23	30	57	6.47947	6.41031	6.96598	3.04363	4.6219	4.64508	5.15663	57.8723	-2.10391	0.486433	-4.32518	1.52e-05	8.99e-05
Fzd9	123	132	133	17	19	51	51	6.94177	6.95744	7.06628	4.68005	4.35855	5.38668	5.00092	74.1522	-2.10042	0.340726	-6.16454	7.07e-10	9.32e-09
Cntnap2	1477	2225	2224	208	401	548	1050	10.5169	11.0217	11.1198	8.2404	8.68948	8.78066	9.32115	1133.55	-2.09836	0.255317	-8.21864	2.06e-16	6.6e-15
Dpysl3	24946	32298	30504	2774	4654	9152	17276	14.5941	14.8806	14.897	11.9733	12.2231	12.8394	13.3593	16807	-2.09643	0.286007	-7.33002	2.3e-13	5.03e-12
Fam184b	262	302	294	45	62	76	116	8.02644	8.1449	8.20476	6.04899	6.0152	5.95079	6.161	164.437	-2.09545	0.196349	-10.6721	1.38e-26	1.14e-24
Tunar	29	66	73	1	8	14	47	4.89478	5.969	6.20964	1.29227	3.20422	3.60998	4.88691	31.9179	-2.0948	0.793651	-2.63944	0.00830425	0.0239787
Hist1h2bn	11577	10377	13182	1812	1854	2898	6397	13.4866	13.2426	13.6866	11.3591	10.8957	11.1808	11.9263	6763.75	-2.09267	0.2292	-9.13034	6.83e-20	3.08e-18
Galnt14	103	301	305	14	9	77	201	6.68804	8.14013	8.25758	4.41195	3.35664	5.96935	6.94552	135.215	-2.09229	0.728998	-2.87009	0.00410351	0.0130791
Irx1	329	70	95	9	8	125	49	8.35384	6.05258	6.58515	3.81169	3.20422	6.65947	4.94504	95.7603	-2.09189	0.82831	-2.5255	0.0115535	0.0318626
Nuak2	1358	2363	2174	199	331	592	1134	10.3958	11.1084	11.087	8.1768	8.41345	8.89184	9.43201	1127.91	-2.08796	0.303865	-6.87134	6.36e-12	1.13e-10
Doc2b	855	571	552	84	105	203	347	9.72896	9.06144	9.11133	6.9393	6.76608	7.35353	7.72833	380.554	-2.08752	0.288954	-7.2244	5.03e-13	1.04e-11
Ankrd34a	111	109	126	18	10	36	65	6.79494	6.68368	6.98888	4.75938	3.49449	4.89847	5.34112	66.3882	-2.08681	0.448429	-4.65361	3.26e-06	2.22e-05
Gm13889	117	117	92	12	16	36	57	6.87022	6.7849	6.53935	4.20081	4.12375	4.89847	5.15663	62.2098	-2.08679	0.388009	-5.3782	7.52e-08	6.86e-07
Hist1h3f	14847	15790	19422	1596	2726	5746	9258	13.8455	13.8482	14.2457	11.1761	11.4516	12.168	12.4595	9635.01	-2.08665	0.280708	-7.43353	1.06e-13	2.41e-12
Hist1h4f	9668	8048	9978	889	1350	3268	5304	13.2266	12.876	13.2849	10.3323	10.4383	11.3541	11.656	5340.12	-2.08335	0.301633	-6.9069	4.95e-12	8.9e-11
Fam64a	2211	2259	2507	320	479	614	1145	11.0986	11.0435	11.2925	8.86022	8.94533	8.94437	9.44592	1342.96	-2.07872	0.171104	-12.1489	5.82e-34	7.93e-32
Fut9	517	434	369	48	67	147	241	9.00431	8.6665	8.53157	6.14074	6.12543	6.89122	7.20542	253.525	-2.07773	0.315496	-6.5856	4.53e-11	7.23e-10
Lingo3	204	209	278	2	38	85	167	7.66702	7.61612	8.12431	1.96283	5.32295	6.10978	6.68056	133.042	-2.07684	0.710655	-2.92243	0.00347309	0.0113181
Prokr2	105	82	81	4	29	22	46	6.71551	6.27766	6.35774	2.76479	4.94414	4.21844	4.85694	51.4413	-2.07502	0.511307	-4.05828	4.94e-05	0.000261725
Phyhipl	363	539	522	55	85	92	321	8.4953	8.9784	9.03086	6.33453	6.46434	6.22236	7.61652	273.154	-2.07403	0.369599	-5.61157	2.01e-08	2.03e-07
Ttc9	416	733	761	76	103	179	372	8.69141	9.42117	9.57384	6.79615	6.7386	7.17319	7.82824	366.489	-2.07294	0.327752	-6.32472	2.54e-10	3.6e-09
Asphd2	383	547	643	67	120	129	264	8.57247	8.99961	9.33111	6.61605	6.95707	6.70447	7.33607	302.627	-2.06995	0.266028	-7.78093	7.2e-15	1.93e-13
Fam212b	295	504	397	26	39	174	246	8.19697	8.88173	8.63682	5.27341	5.3595	7.13261	7.23484	229.078	-2.06565	0.498909	-4.14033	3.47e-05	0.000189911
Plagl1	18046	24024	16656	1931	2502	6663	12273	14.1269	14.4536	14.024	11.4508	11.3279	12.3816	12.8661	11276.3	-2.06519	0.448872	-4.60084	4.21e-06	2.8e-05
Hist1h4i	2459	2086	2401	349	391	676	1173	11.2519	10.9287	11.2302	8.98512	8.65313	9.08289	9.48073	1342.54	-2.06307	0.200551	-10.287	8.07e-25	5.74e-23
Tubb2b	20841	28155	30343	3551	5216	6976	14169	14.3347	14.6826	14.8893	12.3295	12.3875	12.4478	13.0733	15300.4	-2.06104	0.207586	-9.92865	3.12e-23	1.93e-21
Cntn2	3520	8147	8379	420	733	1347	6230	11.7692	12.8936	13.0329	9.2518	9.55811	10.0762	11.8881	3854.74	-2.06081	0.767237	-2.68601	0.00723108	0.0212753
Grin2c	74	178	207	12	10	33	143	6.21646	7.38578	7.70063	4.20081	3.49449	4.77733	6.45908	88.1118	-2.05993	0.694471	-2.96619	0.00301516	0.0100083
Tfr2	14	31	35	4	3	8	15	3.8952	4.90458	5.17011	2.76479	2.02899	2.88863	3.33966	15.3324	-2.05774	0.704368	-2.9214	0.00348458	0.0113452
Grik4	153	161	190	8	49	59	76	7.25434	7.24187	7.57762	3.65455	5.68162	5.59221	5.56152	97.1238	-2.05634	0.437917	-4.69573	2.66e-06	1.84e-05
Fads6	39	20	29	4	5	8	16	5.30972	4.29856	4.90708	2.76479	2.61713	2.88863	3.42383	17.015	-2.05624	0.628506	-3.27164	0.00106926	0.00403372
Trim36	933	1764	1624	193	273	304	888	9.85477	10.6869	10.6664	8.13279	8.13642	7.93319	9.0798	830.926	-2.05589	0.313786	-6.55189	5.68e-11	8.9e-10
Nrg1	148	241	195	13	21	52	160	7.20673	7.82068	7.6149	4.31024	4.49622	5.41403	6.6194	111.929	-2.05506	0.554315	-3.70739	0.000209403	0.000949646
Kit	838	1260	1072	139	129	330	638	9.70002	10.2018	10.0676	7.66127	7.0606	8.05112	8.60384	609.933	-2.05332	0.325179	-6.31444	2.71e-10	3.84e-09
Lynx1	257	300	290	35	29	95	174	7.99875	8.13535	8.18507	5.69263	4.94414	6.26805	6.73923	163.127	-2.05289	0.396708	-5.17481	2.28e-07	1.92e-06
Them6	51	68	70	6	14	18	33	5.68816	6.01139	6.14994	3.2772	3.94288	3.94605	4.39726	36.245	-2.05253	0.443846	-4.62443	3.76e-06	2.52e-05
Slc30a10	176	436	338	25	53	98	204	7.45515	8.67311	8.40533	5.21832	5.79271	6.31233	6.96672	181.939	-2.05058	0.447318	-4.58416	4.56e-06	3.01e-05
Atp2b3	62	127	107	11	8	21	82	5.96495	6.90219	6.75508	4.08239	3.20422	4.15501	5.66891	56.6821	-2.05018	0.62146	-3.29898	0.000970355	0.00370714
Cemip	134	28	41	3	13	36	28	7.06438	4.76289	5.39251	2.41883	3.84316	4.89847	4.17239	39.5672	-2.04649	0.752993	-2.71781	0.00657157	0.0195734
Cpne5	427	424	398	47	64	195	165	8.72897	8.63295	8.64044	6.1108	6.0603	7.29589	6.66334	241.238	-2.045	0.320521	-6.38023	1.77e-10	2.57e-09
Samsn1	132	141	78	15	21	32	65	7.04285	7.05186	6.30397	4.50696	4.49622	4.73458	5.34112	67.3852	-2.04388	0.395901	-5.1626	2.44e-07	2.04e-06
Hist1h2be	7482	6747	8558	1399	1335	2112	3486	12.8569	12.6217	13.0634	10.9861	10.4222	10.7246	11.0508	4423.14	-2.04317	0.177239	-11.5278	9.56e-31	1.04e-28
Foxn4	3074	5778	5384	663	829	948	3132	11.5738	12.398	12.3949	9.90955	9.73544	9.56999	10.8963	2745.27	-2.0425	0.322535	-6.33266	2.41e-10	3.44e-09
Atl1	536	944	909	101	160	221	431	9.05628	9.78567	9.82992	7.20322	7.3692	7.47538	8.03976	460.757	-2.03928	0.273489	-7.45653	8.88e-14	2.05e-12
Hist1h2af	3746	3969	5352	490	647	1480	2607	11.859	11.8563	12.3863	9.47385	9.37831	10.2119	10.6318	2537.48	-2.03712	0.297271	-6.85274	7.25e-12	1.27e-10
AF529169	76	65	49	9	10	18	35	6.25442	5.94733	5.64405	3.81169	3.49449	3.94605	4.47823	36.6243	-2.0367	0.454839	-4.47784	7.54e-06	4.73e-05
Ndst3	236	505	416	42	43	122	263	7.87627	8.88459	8.7041	5.95101	5.49709	6.62478	7.33063	222.645	-2.03361	0.443585	-4.58448	4.55e-06	3.01e-05
Klc3	139	106	106	16	16	43	59	7.11685	6.64381	6.74166	4.5961	4.12375	5.14692	5.20501	67.933	-2.03249	0.383311	-5.30246	1.14e-07	1.01e-06
Phf24	205	299	282	24	43	102	140	7.67404	8.13055	8.14485	5.16104	5.49709	6.36933	6.42884	151.557	-2.03202	0.362152	-5.61097	2.01e-08	2.04e-07
Dlk2	176	44	46	11	9	50	32	7.45515	5.39551	5.55478	4.08239	3.35664	5.3588	4.355	51.9904	-2.03172	0.695093	-2.92294	0.00346738	0.0113077
Nrg3	166	460	377	40	47	116	190	7.37125	8.75024	8.56244	5.88179	5.62269	6.55278	6.865	192.881	-2.03105	0.419903	-4.83695	1.32e-06	9.62e-06
Hist1h1c	33883	28726	36805	6157	5996	10088	14165	15.0358	14.7115	15.1678	13.1234	12.5885	12.9799	13.0729	19351.2	-2.02914	0.162567	-12.4818	9.38e-36	1.39e-33
Kcna1	114	43	30	5	3	38	30	6.83307	5.36314	4.95438	3.04363	2.02899	4.97393	4.26658	36.3637	-2.02683	0.806022	-2.5146	0.0119166	0.0327276
Caly	26	33	28	3	11	9	8	4.74283	4.99185	4.85817	2.41883	3.62031	3.03674	2.55236	16.8516	-2.02619	0.611681	-3.3125	0.000924662	0.00355576
Vtn	120	194	215	31	23	33	120	6.90644	7.50925	7.75508	5.52114	4.6219	4.77733	6.20924	102.443	-2.02345	0.458097	-4.41707	1e-05	6.14e-05
Hist1h2bf	2538	2318	2892	303	461	800	1526	11.2975	11.0807	11.4985	8.78164	8.89019	9.32545	9.85981	1508.18	-2.022	0.256647	-7.87853	3.31e-15	9.22e-14
Fgf15	17442	33776	30309	3427	5676	5879	17283	14.0778	14.9451	14.8877	12.2782	12.5094	12.201	13.3599	15772.7	-2.02118	0.296387	-6.8194	9.14e-12	1.58e-10
1700003F12Rik	63	82	107	16	10	23	47	5.98767	6.27766	6.75508	4.5961	3.49449	4.27919	4.88691	48.9663	-2.01756	0.45999	-4.38609	1.15e-05	6.99e-05
AW011738	212	169	180	24	20	89	86	7.72224	7.31138	7.50004	5.16104	4.42903	6.17518	5.7363	109.074	-2.01489	0.41792	-4.82123	1.43e-06	1.03e-05
Hist1h2bc	7995	7566	9721	1317	1444	2627	4384	12.9525	12.7869	13.2472	10.899	10.5353	11.0392	11.3813	4931.25	-2.01315	0.20104	-10.0137	1.33e-23	8.35e-22
Cngb3	163	261	165	12	13	72	161	7.3451	7.9352	7.37523	4.20081	3.84316	5.87408	6.62829	113.532	-2.01274	0.624503	-3.22295	0.00126879	0.00468887
Ephb1	681	1057	822	74	99	282	633	9.40112	9.94861	9.68494	6.75803	6.682	7.82527	8.59252	495.674	-2.00914	0.427183	-4.70322	2.56e-06	1.78e-05
Chodl	279	298	253	21	22	132	175	8.1168	8.12573	7.98888	4.97415	4.56043	6.73733	6.74742	161.017	-2.00879	0.524136	-3.83257	0.00012681	0.0006073
Tspan2	245	402	243	37	47	86	185	7.93004	8.55628	7.93093	5.77129	5.62269	6.12641	6.82686	171.742	-2.00556	0.356703	-5.62248	1.88e-08	1.92e-07
C2cd4b	17	28	31	9	1	5	12	4.1581	4.76289	5.00019	3.81169	1.01939	2.32295	3.05292	14.9035	-1.99894	0.819183	-2.44016	0.0146809	0.0390237
Rasd1	53	65	81	13	19	11	30	5.7426	5.94733	6.35774	4.31024	4.35855	3.29393	4.26658	38.942	-1.99838	0.453753	-4.4041	1.06e-05	6.5e-05
Ndnf	364	438	327	60	51	142	183	8.49926	8.6797	8.35775	6.45857	5.73823	6.84173	6.81132	219.268	-1.99715	0.29147	-6.85198	7.28e-12	1.27e-10
Rtn2	995	1228	1374	160	199	360	734	9.94749	10.1647	10.4254	7.86332	7.68219	8.1762	8.80558	701.714	-1.99262	0.274312	-7.26406	3.76e-13	7.94e-12
Epha3	944	1071	663	46	111	505	467	9.87166	9.96758	9.37523	6.08023	6.84554	8.66305	8.15507	520.555	-1.99096	0.496627	-4.00895	6.1e-05	0.000316143
Fam26e	25	36	23	3	2	9	21	4.6884	5.1136	4.58515	2.41883	1.61076	3.03674	3.78378	16.1727	-1.98517	0.738296	-2.68886	0.00716974	0.0211192
Hist1h3b	11433	14301	19842	2506	2618	4549	8348	13.4685	13.7053	14.2765	11.8268	11.3933	11.8311	12.3102	8934.26	-1.98114	0.239569	-8.26962	1.34e-16	4.41e-15
Mir18	13	28	22	1	6	7	11	3.79573	4.76289	4.52375	1.29227	2.84044	2.72355	2.94311	12.1431	-1.97794	0.747385	-2.64648	0.00813352	0.0235715
Rap1gap2	663	727	731	83	115	256	414	9.36253	9.40933	9.51589	6.92217	6.89618	7.68637	7.98192	414.426	-1.97758	0.287144	-6.88705	5.7e-12	1.01e-10
Sapcd2	912	1068	998	146	209	269	552	9.82196	9.96353	9.96453	7.73181	7.75259	7.75749	8.39553	581.608	-1.97736	0.203473	-9.71802	2.53e-22	1.45e-20
Plscr4	99	55	49	5	14	30	33	6.63146	5.71057	5.64405	3.04363	3.94288	4.64508	4.39726	39.6587	-1.97674	0.534316	-3.69957	0.000215961	0.000975675
9330159M07Rik	66	105	73	22	5	29	34	6.05375	6.63027	6.20964	5.03917	2.61713	4.59816	4.43831	47.626	-1.97517	0.55404	-3.56503	0.000363813	0.00155591
Iqsec3	252	485	474	56	61	88	301	7.97052	8.82641	8.89198	6.36021	5.9921	6.15911	7.5242	236.076	-1.97382	0.418447	-4.717	2.39e-06	1.67e-05
Nap1l2	207	325	273	25	68	100	125	7.68798	8.25043	8.09823	5.21832	6.1465	6.34111	6.26735	156.617	-1.97376	0.312962	-6.3067	2.85e-10	4.02e-09
Pcsk2	207	324	362	12	28	68	317	7.68798	8.246	8.50402	4.20081	4.89519	5.79307	7.59852	174.431	-1.97244	0.676043	-2.91763	0.00352704	0.0114646
Ppp2r2b	578	656	583	51	88	298	321	9.16492	9.2613	9.19002	6.227	6.51383	7.90455	7.61652	355.142	-1.97032	0.383667	-5.1355	2.81e-07	2.33e-06
Rprm	771	885	839	99	216	224	460	9.57995	9.69267	9.71444	7.17456	7.7999	7.49472	8.13336	488.206	-1.96616	0.229789	-8.55637	1.16e-17	4.23e-16
Thbs4	187	34	48	9	16	48	36	7.54213	5.03359	5.6149	3.81169	4.12375	5.30137	4.51707	53.292	-1.96518	0.692825	-2.83647	0.00456148	0.014299
Soga3	2106	4506	3600	468	623	870	2243	11.0285	12.0394	11.8144	9.40767	9.32386	9.44629	10.415	1991.24	-1.96496	0.310446	-6.32948	2.46e-10	3.51e-09
Rxrg	423	508	446	64	112	140	220	8.71543	8.89311	8.80432	6.55065	6.85836	6.82144	7.07482	269.074	-1.96387	0.183565	-10.6985	1.03e-26	8.67e-25
Gpr62	56	85	88	11	16	14	52	5.82059	6.32884	6.47593	4.08239	4.12375	3.60998	5.02807	44.71	-1.96037	0.485293	-4.03955	5.36e-05	0.000282184
Cntnap4	74	131	80	17	11	35	49	6.21646	6.94656	6.34004	4.68005	3.62031	4.85921	4.94504	55.4395	-1.96034	0.444302	-4.41217	1.02e-05	6.27e-05
Gng2	3208	5546	4592	675	876	1414	2355	11.6354	12.3389	12.1654	9.9354	9.81491	10.1462	10.4852	2609.44	-1.9581	0.212649	-9.20813	3.32e-20	1.54e-18
Camk2n2	216	295	301	35	28	78	209	7.74908	8.11119	8.2386	5.69263	4.89519	5.98767	7.00138	158.946	-1.95745	0.455014	-4.30195	1.69e-05	9.91e-05
Bsn	1387	2305	2446	201	251	587	1713	10.4263	11.0726	11.257	8.19118	8.01565	8.87963	10.0264	1205	-1.94994	0.578352	-3.37154	0.000747496	0.00293996
Fjx1	861	1057	1100	137	180	327	600	9.73903	9.94861	10.1048	7.64046	7.53816	8.03799	8.51548	592.664	-1.94993	0.252552	-7.7209	1.16e-14	3.02e-13
Chrnb3	32	95	45	4	4	18	52	5.03225	6.48742	5.52375	2.76479	2.35283	3.94605	5.02807	33.217	-1.94401	0.769011	-2.52793	0.0114736	0.0316619
Nrcam	3377	5942	5191	584	976	1667	2788	11.7094	12.4384	12.3423	9.72671	9.9707	10.3835	10.7286	2845.33	-1.94383	0.257564	-7.54697	4.46e-14	1.08e-12
Cdh20	771	1697	1366	119	218	459	857	9.57995	10.6311	10.417	7.43834	7.81314	8.52562	9.02863	750.092	-1.94278	0.376933	-5.15418	2.55e-07	2.12e-06
Mab21l3	200	52	80	10	26	58	41	7.63859	5.63124	6.34004	3.95338	4.792	5.56806	4.69699	65.9595	-1.94056	0.588871	-3.29539	0.000982864	0.00374612
Mc1r	44	120	73	13	10	11	67	5.47961	6.8211	6.20964	4.31024	3.49449	3.29393	5.38378	46.1031	-1.93956	0.645488	-3.0048	0.00265754	0.00895941
Phf21b	1275	1988	1922	260	264	449	1227	10.3049	10.8593	10.9093	8.56137	8.08823	8.49393	9.54557	1019.39	-1.93704	0.323264	-5.99211	2.07e-09	2.52e-08
Cnr1	1128	2512	2000	385	365	545	881	10.1283	11.1966	10.9667	9.12648	8.55412	8.77276	9.06841	1105.46	-1.93661	0.258524	-7.49103	6.83e-14	1.6e-12
Aplp1	2916	4638	5233	570	883	1184	2727	11.4977	12.081	12.3539	9.69175	9.82638	9.89032	10.6967	2518.86	-1.93538	0.274386	-7.05349	1.74e-12	3.32e-11
Fam78b	368	760	630	56	101	169	447	8.51499	9.47328	9.30169	6.36021	6.71057	7.09085	8.09215	344.494	-1.93309	0.413401	-4.67607	2.92e-06	2.01e-05
P2rx1	86	124	160	19	23	35	75	6.43056	6.86799	7.33111	4.83458	4.6219	4.85921	5.54282	72.8641	-1.92986	0.394525	-4.8916	1e-06	7.46e-06
Heyl	793	758	789	60	73	369	558	9.62049	9.46948	9.6259	6.45857	6.24746	8.2117	8.41108	462.079	-1.92831	0.479874	-4.01837	5.86e-05	0.000304743
Lbh	2639	2918	3274	401	538	928	1872	11.3538	11.4127	11.6775	9.18512	9.11259	9.53927	10.1543	1744.63	-1.92766	0.248601	-7.75402	8.9e-15	2.36e-13
Vldlr	1965	3342	2792	380	615	1020	1244	10.9285	11.6083	11.4478	9.10766	9.30525	9.67547	9.56539	1592.81	-1.92542	0.203717	-9.45141	3.34e-21	1.7e-19
Hist1h2ah	839	1207	1720	268	196	376	664	9.70174	10.1399	10.7492	8.60498	7.66038	8.23872	8.66133	745.848	-1.92197	0.301663	-6.37124	1.88e-10	2.73e-09
Hymai	487	1238	804	122	80	300	590	8.91824	10.1764	9.65304	7.47406	6.3779	7.91416	8.4913	495.228	-1.92181	0.44197	-4.34828	1.37e-05	8.18e-05
Rnd1	40	54	43	6	11	15	23	5.34533	5.68461	5.45962	3.2772	3.62031	3.70162	3.90589	26.8682	-1.92097	0.45816	-4.19279	2.76e-05	0.000154676
Gimap8	59	57	52	7	6	18	42	5.89458	5.76113	5.72811	3.47818	2.84044	3.94605	4.73043	33.0046	-1.91625	0.557761	-3.43562	0.0005912	0.00239319
Mfsd2a	96	161	197	4	26	77	99	6.58752	7.24187	7.62955	2.76479	4.792	5.96935	5.93584	89.53	-1.91503	0.637918	-3.002	0.00268211	0.00903033
Hist2h4	8754	7565	9499	1330	1494	2774	5340	13.0834	12.7867	13.2139	10.9131	10.5844	11.1177	11.6658	5126.22	-1.91402	0.235671	-8.12158	4.6e-16	1.4e-14
Kndc1	126	254	186	21	35	72	111	6.97626	7.89615	7.54709	4.97415	5.20739	5.87408	6.09835	110.971	-1.91235	0.386117	-4.95276	7.32e-07	5.58e-06
Hist1h3d	6870	9204	12273	1368	1798	3355	5410	12.7338	13.0696	13.5835	10.9538	10.8515	11.392	11.6846	5622	-1.91163	0.247125	-7.7355	1.03e-14	2.7e-13
Lmo2	540	795	732	95	143	260	354	9.06698	9.53814	9.51786	7.11548	7.20818	7.70863	7.75701	407.73	-1.91119	0.231516	-8.25511	1.52e-16	4.95e-15
Cldn5	151	178	229	31	12	77	120	7.23549	7.38578	7.84568	5.52114	3.73603	5.96935	6.20924	110.518	-1.91064	0.512829	-3.72569	0.00019478	0.000891097
A330009N23Rik	37	44	50	1	11	10	38	5.23573	5.39551	5.67262	1.29227	3.62031	3.17106	4.59175	25.7423	-1.90881	0.73015	-2.61427	0.00894174	0.0256043
Rasgrf2	60	49	35	5	9	14	34	5.91842	5.54729	5.17011	3.04363	3.35664	3.60998	4.43831	28.3049	-1.90716	0.552269	-3.45332	0.000553732	0.00225841
Rassf2	1147	1420	1310	202	267	542	555	10.1524	10.3742	10.3566	8.19831	8.10447	8.76482	8.40333	766.951	-1.90628	0.186636	-10.2139	1.72e-24	1.17e-22
Ccdc85a	393	541	482	96	88	144	241	8.60956	8.98373	8.91607	7.13048	6.51383	6.86173	7.20542	280.27	-1.90122	0.225005	-8.44967	2.92e-17	1.02e-15
Hist1h2ak	7077	8295	9347	1482	1393	2773	4627	12.7766	12.9196	13.1906	11.0692	10.4835	11.1172	11.4591	4908.49	-1.90012	0.213469	-8.90116	5.53e-19	2.25e-17
Trpv2	177	258	336	42	52	64	167	7.46328	7.91859	8.3968	5.95101	5.76572	5.70723	6.68056	152.887	-1.8998	0.356052	-5.33575	9.51e-08	8.53e-07
Hhipl1	162	311	285	30	53	67	179	7.33628	8.18712	8.16006	5.47488	5.79271	5.77208	6.77972	149.459	-1.89952	0.392628	-4.83795	1.31e-06	9.58e-06
45540	2702	3742	4102	534	668	1082	2221	11.3878	11.7714	12.0027	9.59774	9.42433	9.7605	10.4008	2092.75	-1.8964	0.245973	-7.70978	1.26e-14	3.28e-13
Spns2	416	598	636	54	54	281	352	8.69141	9.12797	9.31534	6.30839	5.81919	7.82017	7.74887	326.986	-1.8958	0.460928	-4.113	3.91e-05	0.000211526
Nr4a3	89	102	102	6	12	58	54	6.47947	6.58888	6.68669	3.2772	3.73603	5.56806	5.08087	57.8877	-1.89524	0.571626	-3.31552	0.000914713	0.00352243
Bok	217	183	164	24	19	97	104	7.75572	7.42551	7.36652	5.16104	4.35855	6.29772	6.00579	111.838	-1.89457	0.454622	-4.16736	3.08e-05	0.000170782
Nup62cl	18	25	17	5	2	7	10	4.23606	4.60575	4.17011	3.04363	1.61076	2.72355	2.82424	11.8808	-1.89395	0.710107	-2.66714	0.00765008	0.0223462
Cth	362	319	304	40	69	117	194	8.49134	8.22364	8.25286	5.88179	6.16726	6.56503	6.89481	195.248	-1.89347	0.279152	-6.78295	1.18e-11	2.02e-10
Kcnk3	47	40	57	4	4	17	42	5.5727	5.26143	5.85817	2.76479	2.35283	3.86908	4.73043	28.4994	-1.8912	0.687456	-2.75101	0.00594109	0.0179408
Pak7	406	830	684	108	150	141	405	8.65639	9.60022	9.42015	7.29926	7.27667	6.83162	7.95034	379.701	-1.8874	0.318896	-5.91855	3.25e-09	3.79e-08
Egflam	714	678	543	75	118	212	456	9.46929	9.30881	9.08766	6.77721	6.93302	7.41574	8.1208	384.265	-1.88323	0.324001	-5.81243	6.16e-09	6.82e-08
Fam65b	851	971	951	63	134	343	778	9.7222	9.82631	9.89501	6.52818	7.11506	8.10666	8.88939	551.784	-1.87794	0.452635	-4.1489	3.34e-05	0.000183669
Mbp	1066	1316	1255	160	191	396	881	10.0468	10.2645	10.2948	7.86332	7.62329	8.31325	9.06841	723.318	-1.87773	0.316513	-5.93256	2.98e-09	3.52e-08
1700001L19Rik	33	22	37	2	16	5	15	5.07531	4.42938	5.24812	1.96283	4.12375	2.32295	3.33966	18.4056	-1.87499	0.730248	-2.56761	0.0102402	0.0287602
Hist1h2bl	6970	5973	7963	1300	1329	2144	4070	12.7546	12.4459	12.9595	10.8802	10.4157	10.7463	11.2741	4183.8	-1.8738	0.207304	-9.03891	1.58e-19	6.75e-18
Hist1h4a	12872	9828	12426	1712	2068	4452	7126	13.6395	13.1642	13.6014	11.2772	11.0532	11.8	12.0819	7031.32	-1.87369	0.243203	-7.70422	1.32e-14	3.42e-13
Chd5	125	222	157	43	27	42	91	6.96485	7.70275	7.30397	5.98442	4.84452	5.11394	5.81635	100.105	-1.87087	0.378635	-4.94109	7.77e-07	5.91e-06
Pth1r	1196	873	884	116	160	466	566	10.2127	9.673	9.78973	7.40172	7.3692	8.54739	8.43156	590.447	-1.86831	0.325598	-5.73808	9.58e-09	1.03e-07
Fdps	2297	2649	3307	411	647	962	1517	11.1536	11.2732	11.6919	9.2206	9.37831	9.59111	9.85129	1651.61	-1.86067	0.194354	-9.57361	1.03e-21	5.57e-20
1190002F15Rik	289	400	370	66	95	79	201	8.16743	8.5491	8.53547	6.59458	6.62309	6.00576	6.94552	211.322	-1.857	0.266715	-6.96251	3.34e-12	6.13e-11
Zfp389	29	26	16	3	7	11	8	4.89478	4.66005	4.08765	2.41883	3.03376	3.29393	2.55236	14.1458	-1.85695	0.654099	-2.83894	0.00452634	0.0142138
Aldh1l2	312	380	317	54	60	120	202	8.27753	8.47531	8.31308	6.30839	5.96864	6.60117	6.95262	201.047	-1.85331	0.268705	-6.8972	5.3e-12	9.5e-11
Pdlim1	1076	484	571	50	97	463	372	10.0603	8.82344	9.16007	6.19881	6.65284	8.5381	7.82824	429.097	-1.85262	0.512824	-3.61257	0.000303171	0.0013222
Hist1h1e	23609	25010	28512	4581	5570	9147	13406	14.5146	14.5117	14.7995	12.6968	12.4822	12.8386	12.9935	15467.8	-1.85046	0.144307	-12.8231	1.22e-37	2e-35
4932411E22Rik	29	26	20	1	4	10	20	4.89478	4.66005	4.3925	1.29227	2.35283	3.17106	3.71862	14.8197	-1.8496	0.760914	-2.43076	0.0150674	0.0399383
Trib3	75	65	90	14	12	31	41	6.23557	5.94733	6.50799	4.41195	3.73603	4.69052	4.69699	46.1163	-1.84864	0.4111	-4.49682	6.9e-06	4.37e-05
Rab39	103	167	167	32	24	56	69	6.68804	7.29432	7.39251	5.56596	4.68086	5.51852	5.42522	87.4392	-1.84537	0.348019	-5.30249	1.14e-07	1.01e-06
Jph3	227	299	333	52	77	75	157	7.82042	8.13055	8.3839	6.25464	6.32344	5.93199	6.59237	172.078	-1.84455	0.257751	-7.15631	8.29e-13	1.65e-11
Rundc3a	1302	2293	2365	353	502	522	1166	10.3351	11.0651	11.2084	9.00152	9.01286	8.7107	9.4721	1192.58	-1.84267	0.246921	-7.4626	8.48e-14	1.96e-12
Gng3	1114	1858	2078	250	395	414	1211	10.1103	10.7618	11.0219	8.50494	8.66778	8.37718	9.52666	1012.83	-1.83467	0.310521	-5.90836	3.46e-09	4.01e-08
Cacng4	1196	1894	1876	225	372	460	1194	10.2127	10.7894	10.8744	8.35338	8.58145	8.52875	9.50629	994.895	-1.83452	0.294508	-6.22911	4.69e-10	6.42e-09
Birc5	1788	2247	2019	378	473	626	1112	10.7924	11.0359	10.9803	9.10006	8.92718	8.97224	9.40379	1215.35	-1.82701	0.15241	-11.9875	4.13e-33	5.35e-31
8430408G22Rik	51	109	54	5	5	37	56	5.68816	6.68368	5.78155	3.04363	2.61713	4.93669	5.13182	42.383	-1.8261	0.709252	-2.57469	0.010033	0.0282626
Cdca8	2720	3144	3356	455	762	867	2040	11.3974	11.5203	11.7132	9.36709	9.61401	9.44131	10.2782	1854.84	-1.82602	0.225943	-8.08176	6.38e-16	1.92e-14
Hist1h4j	4831	4187	5325	1153	1030	1418	2338	12.2259	11.9335	12.379	10.7072	10.0483	10.1503	10.4748	2896.71	-1.82451	0.186599	-9.77772	1.4e-22	8.17e-21
Prkch	1021	982	978	143	207	437	526	9.98467	9.84254	9.93536	7.702	7.73878	8.45495	8.32614	599.701	-1.82384	0.21986	-8.29546	1.08e-16	3.58e-15
Mark1	1809	2450	2215	334	491	736	1303	10.8093	11.1606	11.1139	8.92186	8.98096	9.20536	9.63216	1300.14	-1.82155	0.197715	-9.21299	3.17e-20	1.47e-18
Hist1h4k	11474	10161	13047	2292	2389	3793	6554	13.4737	13.2123	13.6717	11.698	11.2613	11.5689	11.9612	7006.63	-1.82126	0.179796	-10.1296	4.08e-24	2.69e-22
Tuba1a	70326	83777	101944	11717	18908	28658	57589	16.0893	16.2557	16.6376	14.0516	14.2453	14.4861	15.0963	51637.3	-1.82056	0.241511	-7.5382	4.76e-14	1.14e-12
Hist1h2ag	958	1213	1548	289	183	389	745	9.89288	10.147	10.5973	8.71355	7.56188	8.2876	8.827	750.181	-1.81987	0.300677	-6.05257	1.43e-09	1.79e-08
Smpd3	1165	1925	1928	138	215	647	1486	10.1748	10.8128	10.9138	7.6509	7.79323	9.01975	9.82153	1008.44	-1.81961	0.633028	-2.87446	0.00404725	0.0129298
Lrp1b	257	289	195	45	26	100	162	7.99875	8.08165	7.6149	6.04899	4.792	6.34111	6.63714	148.589	-1.81873	0.408472	-4.45252	8.49e-06	5.27e-05
Elavl2	1392	2446	1798	306	467	516	1195	10.4315	11.1582	10.8132	8.79582	8.90881	8.69406	9.5075	1128.94	-1.81857	0.244205	-7.44689	9.56e-14	2.19e-12
Hist1h1a	19378	18023	22289	3519	4172	6994	11643	14.2297	14.039	14.4443	12.3164	12.0654	12.4515	12.7901	12060.1	-1.8178	0.179228	-10.1424	3.58e-24	2.38e-22
Gm20554	152	142	108	9	5	105	73	7.24495	7.06198	6.76838	3.81169	2.61713	6.41065	5.50467	80.7495	-1.81722	0.744919	-2.43949	0.014708	0.0390726
Slc13a5	60	31	39	6	3	35	13	5.91842	4.90458	5.32212	3.2772	2.02899	4.85921	3.15496	26.2896	-1.81586	0.763018	-2.37984	0.0173204	0.0448847
Vstm5	62	47	39	3	9	33	22	5.96495	5.48848	5.32212	2.41883	3.35664	4.77733	3.84613	29.6831	-1.81483	0.631257	-2.87495	0.00404091	0.0129165
Slc7a3	111	170	107	24	27	48	67	6.79494	7.31984	6.75508	5.16104	4.84452	5.30137	5.38378	77.6529	-1.81421	0.320837	-5.65461	1.56e-08	1.61e-07
1600023N17Rik	21	16	27	5	3	6	14	4.44748	3.99485	4.80754	3.04363	2.02899	2.53711	3.25026	12.9588	-1.81222	0.697626	-2.59769	0.00938526	0.0267117
Rltpr	154	292	341	52	67	68	152	7.26368	8.0965	8.41805	6.25464	6.12543	5.79307	6.54617	158.578	-1.81011	0.341403	-5.30199	1.15e-07	1.01e-06
9130024F11Rik	220	283	256	31	33	101	195	7.77543	8.0515	8.00582	5.52114	5.12487	6.35529	6.90216	152.522	-1.80767	0.421353	-4.29014	1.79e-05	0.000104061
Rap1gap	529	749	733	149	121	203	400	9.03735	9.45227	9.51983	7.76102	6.96895	7.35353	7.93249	405.447	-1.80603	0.26058	-6.9308	4.18e-12	7.61e-11
Sema6b	456	507	610	85	72	208	361	8.82355	8.89028	9.25522	6.95624	6.22783	7.38842	7.78513	317.817	-1.80444	0.341967	-5.27666	1.32e-07	1.15e-06
Insm1	1379	2604	2221	307	359	538	1731	10.4179	11.2485	11.1178	8.80052	8.53027	8.75415	10.0415	1247.49	-1.80409	0.359013	-5.02514	5.03e-07	3.98e-06
P2rx2	51	36	24	6	4	14	27	5.68816	5.1136	4.64404	3.2772	2.35283	3.60998	4.12288	22.3041	-1.80352	0.639071	-2.8221	0.00477108	0.014857
Alk	64	70	46	8	7	31	36	6.01004	6.05258	5.55478	3.65455	3.03376	4.69052	4.51707	36.067	-1.80119	0.532825	-3.38046	0.000723656	0.00285563
Nav2	3929	2275	2246	201	361	1874	1645	11.9278	11.0537	11.134	8.19118	8.53826	10.5522	9.96803	1715.4	-1.80034	0.665194	-2.70649	0.00679993	0.0201428
Cks2	1886	2011	1832	377	467	536	1120	10.8694	10.8759	10.8402	9.09624	8.90881	8.74879	9.41412	1157.6	-1.79965	0.17073	-10.5409	5.6e-26	4.37e-24
Tub	1871	3586	3364	351	492	798	2688	10.8578	11.71	11.7166	8.99334	8.98389	9.32185	10.6759	1778.07	-1.79723	0.540773	-3.32345	0.000889127	0.00343353
Spc25	2006	2922	2207	424	580	709	1446	10.9583	11.4147	11.1087	9.26545	9.22085	9.15153	9.78221	1437.53	-1.79582	0.19399	-9.25729	2.1e-20	9.91e-19
Grik2	380	793	562	113	115	192	343	8.56116	9.53452	9.13718	7.36414	6.89618	7.27366	7.71168	348.578	-1.79506	0.286889	-6.25698	3.93e-10	5.43e-09
Arhgap33	1872	2807	2773	332	422	774	2057	10.8586	11.3568	11.4379	8.91322	8.76295	9.27786	10.2902	1505.25	-1.794	0.340557	-5.26784	1.38e-07	1.21e-06
Penk	527	438	462	23	54	301	335	9.03189	8.6797	8.85506	5.10139	5.81919	7.91894	7.6778	289.167	-1.79295	0.566783	-3.16338	0.0015595	0.00562933
Pbk	2065	2550	2172	349	633	661	1407	11.0001	11.2183	11.0857	8.98512	9.3468	9.05058	9.74281	1371.43	-1.79021	0.196331	-9.11833	7.63e-20	3.4e-18
Map1b	34384	58470	47599	4855	9139	15880	38682	15.057	15.7368	15.5389	12.7806	13.1965	13.6344	14.5222	28344.8	-1.788	0.497535	-3.59371	0.000326001	0.00140836
Hey1	1006	1219	1411	144	302	493	741	9.96334	10.1541	10.4637	7.712	8.28157	8.62844	8.81925	736.67	-1.78766	0.260546	-6.86122	6.83e-12	1.21e-10
Map6	2149	4088	4356	400	832	1157	2684	11.0576	11.8989	12.0893	9.18153	9.74065	9.85708	10.6738	2144.24	-1.78179	0.335288	-5.31422	1.07e-07	9.5e-07
Sh3rf3	461	876	781	94	157	268	463	8.83925	9.67794	9.61122	7.10032	7.34206	7.75214	8.1427	427.48	-1.78164	0.304758	-5.8461	5.03e-09	5.68e-08
Ska1	564	705	542	113	160	182	340	9.1296	9.36506	9.085	7.36414	7.3692	7.19701	7.69907	366.104	-1.78147	0.183855	-9.68954	3.34e-22	1.89e-20
Mkx	251	51	55	10	18	91	49	7.9648	5.60379	5.80755	3.95338	4.28445	6.20681	4.94504	73.1487	-1.77868	0.739615	-2.40488	0.0161779	0.0423603
Cerkl	36	56	47	8	2	14	44	5.19727	5.73607	5.58515	3.65455	1.61076	3.60998	4.79507	27.9907	-1.7759	0.731355	-2.42824	0.0151725	0.0401513
Pcdh15	289	331	214	14	13	119	304	8.16743	8.27674	7.74839	4.41195	3.84316	6.58923	7.53843	168.571	-1.77442	0.720366	-2.46322	0.0137697	0.0370259
Sv2b	739	992	767	119	159	282	628	9.51887	9.85714	9.58516	7.43834	7.36021	7.82527	8.58111	505.523	-1.77176	0.3019	-5.8687	4.39e-09	5.02e-08
Aim2	154	282	208	53	55	59	107	7.26368	8.04641	7.70755	6.28177	5.8452	5.59221	6.04618	130.463	-1.77079	0.300577	-5.89128	3.83e-09	4.42e-08
Pawr	1296	1441	1376	233	349	449	831	10.3284	10.3953	10.4275	8.40363	8.48962	8.49393	8.98427	835.249	-1.76988	0.169828	-10.4216	1.98e-25	1.5e-23
Hist3h2bb-ps	1850	1794	2124	395	438	632	1109	10.8416	10.7112	11.0534	9.16341	8.81651	8.98598	9.3999	1175.48	-1.7688	0.170086	-10.3994	2.49e-25	1.87e-23
Zfp819	15	22	12	2	4	7	9	3.98826	4.42938	3.70062	1.96283	2.35283	2.72355	2.6947	9.83011	-1.7687	0.739721	-2.39104	0.0168009	0.043767
Nell1	154	157	117	21	8	95	78	7.26368	7.20582	6.88284	4.97415	3.20422	6.26805	5.59821	86.8176	-1.76455	0.593936	-2.97094	0.00296889	0.00987308
Nptx1	258	563	629	71	160	159	260	8.00433	9.04112	9.2994	6.69888	7.3692	7.00352	7.31418	294.431	-1.76298	0.328768	-5.36239	8.21e-08	7.41e-07
Cenpv	780	979	1042	163	203	332	590	9.59667	9.83813	10.0267	7.89001	7.71076	8.0598	8.4913	569.852	-1.76138	0.219488	-8.02494	1.02e-15	2.97e-14
Syt1	1709	3457	2991	460	542	763	2102	10.7273	11.6571	11.5471	9.38283	9.12326	9.25725	10.3214	1653.84	-1.76091	0.317005	-5.55481	2.78e-08	2.73e-07
Grasp	397	363	306	40	71	178	218	8.62413	8.40947	8.26229	5.88179	6.20792	7.16517	7.06174	216.776	-1.75684	0.340094	-5.16575	2.39e-07	2.01e-06
Cdc42ep3	420	188	275	21	59	167	189	8.70518	7.46417	8.10872	4.97415	5.94478	7.0738	6.85746	181.07	-1.75587	0.493423	-3.55854	0.000372918	0.00159104
Cabp1	183	291	293	31	60	106	164	7.51111	8.09157	8.19987	5.52114	5.96864	6.42417	6.65466	155.607	-1.75585	0.334749	-5.24526	1.56e-07	1.35e-06
Dusp6	2357	2495	2623	424	563	1018	1423	11.1908	11.1868	11.3577	9.26545	9.17801	9.67264	9.7591	1524.67	-1.75522	0.171186	-10.2532	1.14e-24	7.96e-23
Tmem178b	238	407	401	29	72	117	311	7.88839	8.57407	8.65125	5.42709	6.22783	6.56503	7.5711	212.356	-1.75446	0.457403	-3.8357	0.000125206	0.000600745
Fam110a	1228	1482	1568	242	284	459	1043	10.2508	10.4358	10.6158	8.45815	8.19321	8.52562	9.31151	872.045	-1.75443	0.262444	-6.68499	2.31e-11	3.83e-10
[truncated: 1,594 more rows]

## Sheet: Sox2-cKO-Sig. Up
gene_symbol	WT1.E14.Retina	WT2.E14.Retina	WT3.E14.Retina	SOX2.KO1.E14.Retina	SOX2.KO2.E14.Retina	SOX2.KO4.E15.Retina	SOX2.KO5.E15.Retina	WT1.E14.Retina.1	WT2.E14.Retina.1	WT3.E14.Retina.1	SOX2.KO1.E14.Retina.1	SOX2.KO2.E14.Retina.1	SOX2.KO4.E15.Retina.1	SOX2.KO5.E15.Retina.1	baseMean	log2FoldChange	lfcsE	stat	pvalue	padj
[truncated: 2,180 more rows]

[truncated: 2 more sheets: Shared down-Atoh7-SOX2 KOs , Shared up-Atoh7-SOX2 KOs]
