# Supplementary material for: SOX2-driven enhancer landscape defines the transcriptional architecture of retinogenesis
Source: Development. 2025 Nov 26;152(23):dev204986. doi: 10.1242/dev.204986 (PMC12687333; doi:10.1242/dev.204986)
Supplement: Table S3. Annotated peaks for SOX2 Cut and Run at E14.5 Retina. [file develop-152-204986-TableS3.xls]

## Sheet: all_samples.annotatedPeaks(1)
chromosome	start	end	symbol
chr1	194332832	194333069	Gm51784
chr1	193734609	193734773	Gm31870
chr1	193389520	193389870	Camk1g
chr1	192834574	192835075	A730013G03Rik
chr1	191397340	191397616	Ppp2r5a
chr1	190191710	190192334	Prox1
chr1	189791854	189792010	Ptpn14
chr1	188529630	188530083	Gm39735
chr1	187918419	187918602	Esrrg
chr1	187862474	187862739	Esrrg
chr1	187356207	187356449	Gm51737
chr1	187076440	187077083	Gm15509
chr1	186257740	186257933	Gm35201
chr1	186236753	186236947	Gm35201
chr1	184034147	184034372	Dusp10
chr1	180813582	180813767	H3f3a
chr1	179446586	179446757	Smyd3
chr1	179106738	179106921	Smyd3
chr1	177441472	177441733	Zbtb18
chr1	177375633	177375859	Zbtb18
chr1	177150420	177150761	Akt3
chr1	176880181	176880461	Hmga2-ps1
chr1	176813700	176814592	Cep170
chr1	172349994	172350314	Kcnj10
chr1	172202311	172203476	Pea15a
chr1	171247042	171247370	Ndufs2
chr1	171222582	171222748	Tomm40l
chr1	169969326	169969641	3110045C21Rik
chr1	168384085	168384472	Gm51671
chr1	168046365	168046693	Gm51671
chr1	168007277	168007757	Lmx1a
chr1	167082894	167083083	Gm33610
chr1	167081850	167082454	Gm33610
chr1	165903759	165903945	Pou2f1
chr1	165814282	165814724	Gm23402
chr1	164896885	164897247	Gm32652
chr1	162729384	162729636	Prrc2c
chr1	162425976	162426234	Gm39688
chr1	162209665	162209938	Dnm3os
chr1	161689136	161689308	Gm31869
chr1	160213161	160213330	Cacybp
chr1	158221017	158221263	Gm39686
chr1	158193244	158193522	Gm39686
chr1	157969692	157969861	Gm39686
chr1	157458846	157459454	Cryzl2
chr1	157048230	157048742	Gm30568
chr1	155790365	155790601	Qsox1
chr1	154446407	154446624	Gm30465
chr1	153961934	153962184	Gm30327
chr1	153903002	153903342	Mir8114
chr1	153899859	153900452	Mir8114
chr1	153665294	153665535	Rgs8
chr1	153040181	153040508	Nmnat2
chr1	153011228	153011413	Nmnat2
chr1	152904562	152904729	Smg7
chr1	152793488	152793976	Ncf2
chr1	152556429	152556677	Gm51749
chr1	151428555	151428753	Trmt1l
chr1	150587572	150587744	Gm41967
chr1	148700346	148700737	Gm41966
chr1	143989913	143990174	Rgs2
chr1	139376874	139377231	Crb1
chr1	139346638	139346805	Crb1
chr1	139291704	139291862	Crb1
chr1	138877449	138878135	1700019P21Rik
chr1	137657094	137657384	Gm34306
chr1	137453545	137454194	Gm34244
chr1	137356007	137356367	Gm34244
chr1	137323232	137323505	Gm34244
chr1	137271218	137271622	Gm25609
chr1	136415322	136415490	Ddx59
chr1	135498778	135499429	Nav1
chr1	134302860	134303049	Gm32267
chr1	134060963	134061140	Gm19497
chr1	133268146	133268382	Gm19461
chr1	133197175	133197559	Plekha6
chr1	133196086	133196303	Plekha6
chr1	131527371	131527852	Srgap2
chr1	131138095	131138264	Dyrk3
chr1	129005957	129006450	Gm23056
chr1	128685463	128685938	Cxcr4
chr1	128472284	128472591	Gm23902
chr1	128102807	128103245	Zranb3
chr1	127576871	127577183	Gm41947
chr1	127531362	127531532	Gm41947
chr1	127419483	127419810	Gm51746
chr1	127015275	127015532	Gm41945
chr1	126745451	126745864	Nckap5
chr1	121051265	121051629	Celrr
chr1	119648732	119648920	Epb41l5
chr1	106199723	106199936	Phlpp1
chr1	106171345	106171612	Gm20753
chr1	104848139	104848682	Cdh20
chr1	104747022	104747236	Cdh20
chr1	100180141	100180330	Gm41923
chr1	98190180	98190419	Gm29461
chr1	97540715	97540897	Macir
chr1	93079761	93079979	Kif1a
chr1	91758619	91758861	Twist2
chr1	89848409	89849178	Gbx2
chr1	89751003	89751227	4933400F21Rik
chr1	89441467	89441624	Agap1
chr1	89430147	89430694	C030007H22Rik
chr1	89070103	89070267	Sh3bp4
chr1	87493610	87493764	Ngef
chr1	86526489	86526685	Ptma
chr1	86464720	86464955	Gm32758
chr1	84549545	84549772	Mir5126
chr1	83285820	83286096	Sphkap
chr1	82687912	82688195	Mff
chr1	82279583	82279835	Irs1
chr1	79628477	79628653	Ap1s3
chr1	79357491	79357707	Scg2
chr1	78141627	78141966	Pax3
chr1	77495107	77495397	Mir6352
chr1	76075448	76076228	Gm32737
chr1	75926011	75926179	Gm32622
chr1	75905885	75906434	Gm32622
chr1	75693117	75693341	Slc4a3
chr1	75317669	75317847	Dnpep
chr1	74385352	74385523	Ctdsp1
chr1	74103897	74104151	Tns1
chr1	72255169	72255398	Gm25939
chr1	72254790	72254981	Gm25939
chr1	71653138	71653376	Fn1
chr1	68401237	68401462	Gm51744
chr1	68142581	68142930	Gm39658
chr1	68047201	68047358	Gm39658
chr1	64975436	64975872	Plekhm3
chr1	64849110	64849314	Gm51628
chr1	64737615	64737823	Fzd5
chr1	64381378	64381612	Gm35803
chr1	64121674	64122646	Klf7
chr1	64078129	64078318	Gm13748
chr1	63899802	63900207	Gm13749
chr1	63828518	63828681	4933402D24Rik
chr1	63204259	63204454	Zdbf2
chr1	62682723	62682934	Nrp2
chr1	62564236	62564546	Gm34881
chr1	62510588	62510768	Gm34881
chr1	61685866	61686075	Pard3b
chr1	61616332	61616556	Pard3b
chr1	61300515	61300783	LOC105243939
chr1	61265835	61265996	LOC105243939
chr1	60851023	60851446	Gm38137
chr1	59481792	59482134	Fzd7
chr1	56973212	56973388	Satb2
chr1	55705675	55706164	Gm32949
chr1	55666018	55666526	Gm39642
chr1	55205884	55206086	Gm51743
chr1	51650548	51650729	Gm31636
chr1	50897787	50898096	Tmeff2
chr1	46853627	46853845	Slc39a10
chr1	46830064	46830653	Slc39a10
chr1	44598337	44598495	Gulp1
chr1	44102324	44102533	Tex30
chr1	41390488	41390680	Gm39631
chr1	39312534	39312711	Rpl31
chr1	38847924	38848363	Lonrf2
chr1	38843071	38843550	Lonrf2
chr1	37742893	37743046	Cracdl
chr1	36556782	36557020	Sema4c
chr1	35109839	35110130	Gm25096
chr1	34439468	34439755	Ccdc115
chr1	34216575	34216891	Dst
chr1	32805855	32806451	Gm24732
chr1	25854546	25854883	Adgrb3
chr1	24245883	24246617	Col9a1
chr1	24239959	24240420	Col9a1
chr1	22770712	22770919	Rims1
chr1	19927867	19928073	Gm32651
chr1	19868729	19868948	Gm32651
chr1	18957032	18957292	Tfap2d
chr1	18583709	18583928	Defb41
chr1	13372508	13372723	Ncoa2
chr1	12713537	12713787	Sulf1
chr1	12055955	12056111	Gm30974
chr1	9658975	9659195	Mybl1
chr1	9649222	9649468	2610203C22Rik
chr1	7397709	7398217	Gm26901
chr1	133079937	133080541	Pik3c2b
chr1	134062957	134063810	Gm19497
chr1	132322335	132323262	Gm30744
chr1	61685261	61685852	Pard3b
chr1	16301956	16302436	C130013N14Rik
chr1	64779594	64780401	Fzd5
chr1	138571510	138572378	Nek7
chr1	149533649	149534112	Gm29398
chr1	75667514	75668353	Slc4a3
chr1	190148608	190149078	Prox1
chr1	186223349	186223904	Gm35201
chr1	55914137	55914572	9130227L01Rik
chr1	64916638	64917368	Plekhm3
chr1	20302308	20302923	4930486I03Rik
chr1	118911044	118911484	Mir6346
chr1	41743002	41743481	Gm29260
chr1	76786866	76787461	Mir6343
chr1	156182948	156183751	Fam163a
chr1	64853773	64854135	Gm51628
chr1	92180327	92180863	Hdac4
chr1	190452383	190452879	Gm30725
chr1	165966421	165967249	Pou2f1
chr1	137999432	137999818	Gm34353
chr1	186187026	186188050	Gm35201
chr1	155083013	155083333	Gm9530
chr1	190139893	190140141	Prox1
chr1	47163695	47164210	Gm39638
chr1	178318323	178319047	Cox20
chr1	133397699	133398207	Sox13
chr1	79581155	79581513	Gm24160
chr1	125560622	125560861	Slc35f5
chr1	128828580	128828901	Gm23056
chr1	24211707	24212257	Col9a1
chr1	63819494	63820255	4933402D24Rik
chr1	133492225	133493744	Sox13
chr10	128696380	128696571	Rab5b
chr10	128696095	128696277	Rab5b
chr10	128458991	128459209	Smarcc2
chr10	128303256	128303546	Pan2
chr10	127340439	127340741	Gli1
chr10	124045848	124046291	4930503E24Rik
chr10	122884099	122884537	Gm51817
chr10	122883775	122883936	Gm51817
chr10	122862166	122862412	Gm51817
chr10	122711530	122711753	Ppm1h
chr10	121423666	121423958	Rassf3
chr10	120825819	120825993	Gm15910
chr10	120344858	120345282	1700006J14Rik
chr10	119270641	119270864	Cand1
chr10	119132165	119132361	Gm33982
chr10	119123609	119123845	Gm33982
chr10	116382973	116383218	Kcnmb4os1
chr10	116329262	116329419	Gm26495
chr10	115579608	115579793	Lgr5
chr10	114419271	114419487	Gm31058
chr10	114240538	114240913	Gm31058
chr10	112394462	112394726	Kcnc2
chr10	111663650	111663924	Gm30624
chr10	111472883	111473040	Nap1l1
chr10	111099953	111100206	Gm29916
chr10	111012615	111012820	Zdhhc17
chr10	110383928	110384132	Nav3
chr10	109684717	109685032	Gm40757
chr10	109140607	109140903	Syt1
chr10	107341231	107341520	Lin7a
chr10	106609515	106609767	4930532I03Rik
chr10	106289952	106290391	Ppfia2
chr10	105572275	105572453	Tmtc2
chr10	105484396	105484660	Gm46241
chr10	105380521	105380872	Gm46241
chr10	104876000	104876194	Gm25522
chr10	103726540	103726900	Gm25143
chr10	101799009	101799281	Mir3059
chr10	100128271	100128659	Gm35533
chr10	99283864	99284284	Gm34921
chr10	99265312	99265666	Dusp6
chr10	99263069	99263279	Dusp6
chr10	99262080	99262246	Dusp6
chr10	97313567	97313813	Gm34044
chr10	97313170	97313369	Gm34044
chr10	96309007	96309270	Gm33782
chr10	95790740	95791611	4732465J04Rik
chr10	95501704	95501890	Mrpl42
chr10	94621909	94622165	Gm32898
chr10	94230474	94230779	Gm32749
chr10	94129676	94130109	Nr2c1
chr10	94123708	94123946	Nr2c1
chr10	92556554	92557273	Gm25884
chr10	92333026	92333640	Gm20757
chr10	92162639	92163444	Rmst
chr10	91187794	91188089	n-TDgtc16
chr10	91135649	91135973	Slc25a3
chr10	89434746	89435164	Gas2l3
chr10	87493328	87493644	Ascl1
chr10	86705773	86706236	Ttc41
chr10	85451579	85452036	Btbd11
chr10	85008349	85008651	Gm34633
chr10	84917121	84917523	Ric8b
chr10	84477596	84477767	4930463O16Rik
chr10	83211199	83211441	LOC115487465
chr10	83106222	83106738	LOC115487465
chr10	83019928	83020266	Chst11
chr10	82629868	82630074	Tdg
chr10	82048113	82048334	Zfp873
chr10	81570719	81570889	Gm31936
chr10	81496572	81496834	Ncln
chr10	81402007	81402273	Gm16104
chr10	81320422	81321163	Cactin
chr10	80701978	80702170	Izumo4
chr10	80622092	80622548	Csnk1g2
chr10	80433725	80433954	Tcf3
chr10	80398796	80399057	Mbd3
chr10	80385907	80386290	Mex3d
chr10	80329827	80330051	Reep6
chr10	80261462	80261815	Dazap1
chr10	80150230	80150943	Midn
chr10	80053439	80053745	Gpx4
chr10	79908379	79908928	Med16
chr10	79854324	79854569	Ptbp1
chr10	79780308	79780497	Fstl3
chr10	77151116	77151451	Col18a1
chr10	76815709	76815885	Pcbp3
chr10	75941237	75941525	Gm867
chr10	75872899	75873065	Gm40697
chr10	70260487	70260653	Slc16a9
chr10	69471876	69472129	Ank3
chr10	68126061	68126308	Arid5b
chr10	66922314	66922489	1110002J07Rik
chr10	66357831	66358040	Gm22594
chr10	63098243	63098470	Atoh7
chr10	63089399	63089580	Atoh7
chr10	62865221	62865468	Gm51805
chr10	61080412	61080573	Pcbd1
chr10	60985237	60985426	Mir466j
chr10	60579212	60579615	Cdh23
chr10	60473932	60474178	Gm17455
chr10	59019445	59019660	Sh3rf3
chr10	56788116	56788292	Gm36769
chr10	53742974	53743200	Fam184a
chr10	52742595	52743084	Slc35f1
chr10	51826458	51826622	Gm23906
chr10	51257602	51258032	Gm35917
chr10	49256337	49256665	Grik2
chr10	46826107	46826491	Gm25650
chr10	43580633	43581000	Cd24a
chr10	43323476	43323706	Gm40631
chr10	43294571	43294750	Gm40631
chr10	42591625	42591988	Gm38491
chr10	42580129	42580752	Nr2e1
chr10	42277760	42278134	Foxo3
chr10	41991480	41991798	Armc2
chr10	41810034	41810374	Cep57l1
chr10	40348832	40349297	Cdk19
chr10	40258659	40258974	Rnu3a
chr10	39369672	39369929	Fyn
chr10	37138901	37139262	Marcks
chr10	36533866	36534238	Hs3st5
chr10	30405810	30406359	Gm40622
chr10	28465053	28465355	Themis
chr10	27322610	27322812	4930579H20Rik
chr10	26327787	26328065	L3mbtl3
chr10	25954640	25954968	Tmem200a
chr10	25878601	25878809	4930401C15Rik
chr10	25433627	25433896	Epb41l2
chr10	25403111	25403308	Epb41l2
chr10	25111735	25111908	Gm51762
chr10	23126500	23126802	Eya4
chr10	20312138	20312379	Bclaf1
chr10	20204993	20205237	Map7
chr10	18470629	18470862	Nhsl1
chr10	18234972	18235283	Ccdc28a
chr10	17478888	17479051	Gm32543
chr10	17230128	17230425	Gm20125
chr10	13432185	13432418	Phactr2
chr10	13118653	13119098	Hymai
chr10	13117404	13117592	Hymai
chr10	13087372	13087806	Plagl1
chr10	11755300	11755457	Gm22546
chr10	11280965	11281169	Fbxo30
chr10	9545808	9546005	Samd5
chr10	8521032	8521206	Ust
chr10	5805694	5805874	Fbxo5
chr10	4328132	4328335	Gm40592
chr10	3905909	3906143	Plekhg1
chr10	3891594	3892162	Plekhg1
chr10	3888632	3888810	Plekhg1
chr10	3863541	3863806	Plekhg1
chr10	3491573	3491742	Gm29987
chr10	3424134	3424446	Ppp1r14c
chr10	62216665	62217548	Tspan15
chr10	20285436	20285991	Gm48249
chr10	54939617	54939923	Gm25602
chr10	87447638	87448178	Ascl1
chr10	21083603	21084066	Gm20149
chr10	37364142	37364862	Gm31202
chr10	8886059	8886637	Sash1
chr10	21082277	21083104	Gm20149
chr10	80149056	80149704	Midn
chr10	43317294	43318111	Gm40631
chr10	95595836	95596504	Nudt4
chr10	68063812	68064966	Rtkn2
chr10	21101786	21102337	Gm20149
chr10	79901045	79901581	Med16
chr10	79984741	79985242	Gm26243
chr10	119240264	119240564	Cand1
chr10	13415543	13416373	Phactr2
chr10	108524452	108524842	Gm36601
chr10	38553482	38554293	Gm22911
chr10	87384615	87385370	Gm23191
chr10	21109382	21110086	Myb
chr10	108480114	108480594	Gm36601
chr10	58885389	58885664	Sh3rf3
chr10	110931167	110932032	Csrp2
chr10	92549204	92549503	Gm25884
chr10	87101757	87102136	1700113H08Rik
chr10	70686383	70686955	D630013N20Rik
chr10	80826184	80826536	Oaz1
chr10	44937136	44937391	Gm40638
chr10	104032815	104033449	Gm25143
chr10	105381129	105381503	Gm46241
chr10	87500984	87501395	Gm29915
chr11	121237014	121237441	Narf
chr11	120824425	120824591	Fasn
chr11	120232749	120232961	Bahcc1
chr11	120231487	120231716	2900052L18Rik
chr11	119559091	119559281	Gm11762
chr11	119156909	119157087	Mir6934
chr11	117969180	117969508	Socs3
chr11	117963352	117963587	Socs3
chr11	117059980	117060295	Snhg20
chr11	116811477	116811894	Mxra7
chr11	116658051	116658234	Prcd
chr11	116530707	116530972	Sphk1
chr11	116024579	116024814	H3f3b
chr11	115956579	115956804	Gm39474
chr11	114795095	114796343	Btbd17
chr11	114054636	114054860	Sdk2
chr11	114040480	114040831	Gm51929
chr11	113710143	113710608	Cpsf4l
chr11	113584067	113584275	Slc39a11
chr11	112991857	112992188	Gm46301
chr11	112982466	112982909	Gm46301
chr11	112870386	112870745	Gm46301
chr11	112708287	112708851	BC006965
chr11	112307591	112307844	Gm39461
chr11	110800080	110800394	Kcnj16
chr11	110479035	110479257	Map2k6
chr11	109928500	109929052	Gm39444
chr11	109473389	109473788	Slc16a6
chr11	109425815	109426016	Amz2
chr11	108935439	108935616	Axin2
chr11	108920497	108920682	Axin2
chr11	108920158	108920329	Axin2
chr11	107001927	107002482	Kpna2
chr11	106160864	106161069	Limd2
chr11	105523799	105524301	Gm39419
chr11	103966428	103966645	Arf2
chr11	103267484	103267744	Map3k14
chr11	103132957	103133119	Hexim2
chr11	102603638	102604415	Fzd2
chr11	102087592	102087756	Mpp2
chr11	102040213	102040447	Cd300lg
chr11	101552635	101552963	Nbr1
chr11	101551980	101552449	Nbr1
chr11	101479327	101479821	Rnd2
chr11	101172124	101172325	Plekhh3
chr11	101139039	101139262	Tubg2
chr11	99040004	99040208	Igfbp4
chr11	99024200	99024415	Top2a
chr11	98960587	98960818	Rara
chr11	98925512	98925704	Rara
chr11	98497923	98498180	Ikzf3
chr11	98053275	98053486	Stac2
chr11	97884258	97884518	Fbxo47
chr11	97744981	97745181	Mir8102
chr11	97535295	97535471	Srcin1
chr11	97415883	97416085	Arhgap23
chr11	96977495	96978064	Sp2
chr11	96885932	96886110	Gm11523
chr11	96876376	96876590	Gm11523
chr11	96829641	96830258	Nfe2l1
chr11	95991136	95991466	Igf2bp1
chr11	95384493	95384751	Slc35b1
chr11	95309733	95310113	Kat7
chr11	94327076	94327294	Ankrd40
chr11	90677666	90678237	Tom1l1
chr11	88629810	88630024	0610039H22Rik
chr11	88583343	88583537	0610039H22Rik
chr11	88534413	88534835	0610039H22Rik
chr11	88447629	88447991	Mir378b
chr11	88389800	88389967	Mir378b
chr11	88240711	88241169	Gm38534
chr11	88047384	88047544	Srsf1
chr11	87462474	87462667	Rnu3b4
chr11	87448805	87449119	Rnu3b3
chr11	87443360	87443711	Rnu3b1
chr11	87426907	87427262	Gm22068
chr11	87422978	87423381	Rnu1a1
chr11	87126652	87126862	Trim37
chr11	86852381	86852712	Gm51288
chr11	86851641	86852213	Gm51288
chr11	86051484	86051755	Gm20759
chr11	86039342	86039916	Gm20759
chr11	85829930	85830185	2610027K06Rik
chr11	84043464	84043776	Dusp14
chr11	83271700	83271879	Gm23444
chr11	82406204	82406842	Tmem132e
chr11	81860589	81860832	5530401A14Rik
chr11	80504044	80504210	C030013C21Rik
chr11	79613181	79613357	Rab11fip4os1
chr11	79611346	79611569	Rab11fip4os1
chr11	78814785	78814977	Lyrm9
chr11	78697499	78698118	Nlk
chr11	78189217	78189383	Rab34
chr11	78183364	78183615	Rpl23a
chr11	78164196	78164386	Traf4
chr11	77893759	77894149	Pipox
chr11	76644242	76644588	Gm46288
chr11	76335049	76335234	Nxn
chr11	75531689	75532013	Slc43a2
chr11	75461203	75461575	Mir22hg
chr11	75178924	75179149	Ovca2
chr11	74832147	74832330	Mnt
chr11	74830285	74830771	Mnt
chr11	73199098	73199317	Shpk
chr11	72465003	72465251	Gm40194
chr11	72207408	72207583	4933427D14Rik
chr11	72176749	72176934	4933427D14Rik
chr11	71515391	71515708	9230020A06Rik
chr11	71498034	71498325	9230020A06Rik
chr11	71414829	71415227	Gm16013
chr11	71019352	71019588	Derl2
chr11	70668868	70669270	Spag7
chr11	70220889	70221080	Slc16a13
chr11	70029236	70029731	Dlg4
chr11	70021419	70021746	Dlg4
chr11	69980733	69980974	Ctdnep1
chr11	69921483	69921691	Eif5a
chr11	69900805	69901106	2810408A11Rik
chr11	69672346	69672654	Eif4a1
chr11	69632551	69632787	Fxr2
chr11	69527302	69527551	Dnah2
chr11	69395468	69395669	Cyb5d1
chr11	69094938	69095143	Per1
chr11	69073555	69073754	Snord118
chr11	68399394	68399685	Gm31954
chr11	68029949	68030154	Stx8
chr11	67153222	67153472	Gm31285
chr11	63785113	63785599	Hs3st3b1
chr11	63455148	63455518	Gm40016
chr11	63412445	63412612	Gm40016
chr11	63300112	63300461	Gm29851
chr11	63040005	63040483	Gm36874
chr11	62821006	62821252	Trim16
chr11	62076763	62077040	Specc1
chr11	61483611	61483793	Mfap4
chr11	61175105	61175503	Usp22
chr11	60352958	60353355	Tom1l2
chr11	59975302	59975468	Rasd1
chr11	58954258	58954616	H2bu1-ps
chr11	57773598	57774055	2010001A14Rik
chr11	56246782	56247295	LOC115487877
chr11	56151064	56151283	Gm46260
chr11	55469216	55469656	G3bp1
chr11	55097886	55098039	Gm2a
chr11	53491950	53492269	Gm19835
chr11	51606812	51606986	Hnrnpab
chr11	50377524	50377985	Hnrnph1
chr11	50292327	50292530	Maml1
chr11	50224935	50225155	Gm36556
chr11	47640510	47640859	Sgcd
chr11	47630274	47630467	Sgcd
chr11	45103677	45103869	Gm12159
chr11	44806595	44806767	Ebf1
chr11	43836245	43836505	Adra1b
chr11	43653167	43653401	Pwwp2a
chr11	43612994	43613205	Fabp6
chr11	43548308	43548491	Ccnjl
chr11	39477273	39477474	4930553C11Rik
chr11	38067750	38068009	Gm12128
chr11	36592531	36592724	Gm51889
chr11	36303014	36303220	Gm33585
chr11	36054226	36054729	Gm42071
chr11	35769387	35769586	Pank3
chr11	35502157	35502385	Gm39705
chr11	34739023	34739263	Dock2
chr11	29968982	29969147	Eml6
chr11	28735044	28735430	Mir217hg
chr11	26817437	26817786	Gm12070
chr11	25702852	25703014	Gm23514
chr11	25697794	25697974	Gm23514
chr11	25356907	25357343	4933427E13Rik
chr11	24308023	24308177	Gm33379
chr11	23498157	23498407	Ahsa2
chr11	23007743	23008060	Fam161a
chr11	22287158	22287317	Ehbp1
chr11	22081341	22081592	Gm51938
chr11	21091480	21091804	Peli1
chr11	20742618	20742827	Aftph
chr11	20332817	20333303	Slc1a4
chr11	19159691	19159928	4933406G16Rik
chr11	19093385	19093684	4933406G16Rik
chr11	18883336	18883636	8430419K02Rik
chr11	18882215	18882653	8430419K02Rik
chr11	18604849	18605199	LOC115487899
chr11	16591527	16591763	Sec61g
chr11	12274130	12274429	Gm12002
chr11	12273688	12273918	Gm12002
chr11	12180315	12180607	Gm30423
chr11	11942516	11942984	LOC102631979
chr11	11868089	11868334	1700042O10Rik
chr11	11828400	11828576	Gm51937
chr11	9220535	9220854	Abca13
chr11	8530643	8530816	Tns3
chr11	8401431	8401593	Tns3
chr11	6444263	6444744	H2az2
chr11	6274919	6275096	Tmed4
chr11	5255470	5255882	Gm25142
chr11	3374169	3374434	Limk2
chr11	3337618	3337898	Gm12592
chr11	3292857	3293015	Patz1
chr11	3291994	3292247	Patz1
chr11	94160360	94160778	Gm35338
chr11	108162102	108162605	Gm11655
chr11	88274872	88275424	Gm34366
chr11	54353123	54353679	Gm12224
chr11	52831781	52832423	Fstl4
chr11	85843472	85843766	Tbx2
chr11	35505715	35506160	Gm39705
chr11	89955791	89956120	Pctp
chr11	113785395	113786157	Gm39468
chr11	79095859	79096186	Ksr1
chr11	113439557	113440017	Gm51928
chr11	110322150	110322695	Abca5
chr11	51316128	51316665	Col23a1
chr11	4849523	4849714	Nf2
chr11	87555342	87555632	Gm34000
chr11	14181943	14182670	4930554G24Rik
chr11	101785191	101785471	Gm39392
chr11	88404887	88405679	Mir378b
chr11	88471999	88472429	Mir378b
chr11	24370459	24370996	Gm12068
chr11	12257217	12258205	Gm12002
chr11	88406310	88406902	Mir378b
chr11	40312673	40313138	Gm34173
chr11	90548546	90548990	Gm34850
chr11	62130021	62130615	Gm39985
chr11	109611563	109611874	Wipi1
chr11	112501853	112502255	BC006965
chr11	78815938	78816697	Lyrm9
chr11	11940940	11941783	LOC102631979
chr11	87108679	87109461	Ska2
chr11	11088040	11088544	Vwc2
chr11	62613599	62614273	Snord65
chr11	53493277	53493954	Gm19835
chr11	117975504	117975866	Socs3
chr11	88585026	88585609	0610039H22Rik
chr11	113431345	113431774	Gm51928
chr11	69838031	69838492	Tmem256
chr11	77965013	77965715	Phf12
chr12	119237950	119238716	Itgb8
chr12	118301173	118301400	Sp4
chr12	118187249	118187468	Dnah11
chr12	117257275	117257657	Mir153
chr12	117160599	117160813	Gm10421
chr12	117151163	117151370	Gm10421
chr12	117107320	117107550	Gm10421
chr12	113140140	113140440	Crip2
chr12	112551742	112552143	Gm40584
chr12	112241780	112242038	Gm36894
chr12	111766523	111766763	Klc1
chr12	111143129	111143313	Traf3
chr12	110446653	110446850	Ppp2r5c
chr12	110207312	110207485	Gm40575
chr12	110046567	110046963	Gm40574
chr12	109911085	109911413	Gm34554
chr12	108565081	108565262	Gm16596
chr12	108275841	108276014	Ccdc85c
chr12	108265698	108266296	Ccdc85c
chr12	108240793	108241215	Ccdc85c
chr12	107521075	107521253	Gm33236
chr12	106479853	106480007	Gm32876
chr12	102730615	102730896	Gm30296
chr12	100725256	100725531	Rps6ka5
chr12	99339956	99340280	3300002A11Rik
chr12	99329653	99329916	Gm46371
chr12	99299278	99299558	Gm46371
chr12	99220525	99220679	4930474N09Rik
chr12	96453306	96453535	1700019M22Rik
chr12	95355055	95355393	Gm26055
chr12	93687217	93687578	Gm23249
chr12	92152455	92153027	Gm40548
chr12	91641635	91642158	Ston2
chr12	91412584	91413132	Tshr
chr12	89531002	89531258	Nrxn3
chr12	87138043	87138301	Gstz1
chr12	86787137	86787487	Gm32806
chr12	86659386	86659719	Gm22004
chr12	85524359	85524595	Gm32296
chr12	85455304	85455501	Gm38543
chr12	84996117	84996297	Ylpm1
chr12	84451075	84451402	Aldh6a1
chr12	84404636	84404834	Bbof1
chr12	83921939	83922161	Numb
chr12	83597223	83597392	Zfyve1
chr12	83520467	83520729	Dcaf4
chr12	82208708	82208861	Sipa1l1
chr12	81828452	81828641	Gm30706
chr12	81002892	81003103	Smoc1
chr12	80999014	80999220	Smoc1
chr12	80643937	80644159	Erh
chr12	80113136	80113385	Zfp36l1
chr12	80062477	80063032	Gm36660
chr12	79826060	79826227	Gm3596
chr12	79574797	79574975	Gm36048
chr12	79504265	79504423	Rad51b
chr12	76837483	76837687	Fntb
chr12	76403813	76404334	4930426I24Rik
chr12	75669577	75669738	Gm34717
chr12	73831304	73831962	Gm8075
chr12	73762121	73762283	Gm34189
chr12	73679507	73679877	Prkch
chr12	72939506	72939707	Six6
chr12	72854464	72854717	Gm40441
chr12	72821036	72821189	Gm33785
chr12	72085539	72085841	Jkamp
chr12	72020393	72020628	LOC115488027
chr12	71959314	71959834	LOC115488027
chr12	71015727	71015947	3110056K07Rik
chr12	70232107	70232362	Gm38467
chr12	70068985	70069285	Nin
chr12	69485760	69486099	5830428M24Rik
chr12	67975147	67975309	Gm26256
chr12	57179368	57179685	Slc25a21
chr12	56004920	56005428	Gm22296
chr12	55537773	55538272	Aldoart2
chr12	55505491	55505857	Gm36634
chr12	53915361	53915906	Gm35614
chr12	53527122	53527281	Npas3
chr12	53064479	53064643	n-R5s58
chr12	51865910	51866179	Gm34894
chr12	51736780	51737292	Ap4s1
chr12	51058432	51058690	1700008C04Rik
chr12	50875860	50876231	Gm34581
chr12	50851752	50852106	Gm34581
chr12	50194781	50195030	Gm34523
chr12	50122198	50122446	Gm40419
chr12	45614768	45615106	Gm33680
chr12	44329180	44329438	Nrcam
chr12	44209824	44210241	Dnajb9
chr12	42229288	42229498	n-TEctc2
chr12	40994906	40995326	Immp2l
chr12	40445872	40446079	Dock4
chr12	40324692	40325292	Gm40403
chr12	39741366	39741597	Gm24434
chr12	38891478	38891728	Gm34611
chr12	38778588	38779020	Etv1
chr12	36156869	36157103	Ankmy2
chr12	35894458	35894830	Agr3
chr12	34528928	34529086	Hdac9
chr12	32819932	32820211	Nampt
chr12	32230752	32231011	Gm33308
chr12	31950265	31950822	Hbp1
chr12	31949326	31949874	Hbp1
chr12	31581066	31581276	Slc26a4
chr12	29530430	29530597	Gm20208
chr12	29083448	29083737	Gm31333
chr12	28784983	28785293	Eipr1
chr12	26303091	26303329	Rnf144a
chr12	25475369	25475593	Gm36886
chr12	25453432	25453661	Gm36886
chr12	25099213	25099379	Id2
chr12	25096190	25096414	Id2
chr12	24830988	24831269	2900060N12Rik
chr12	21424640	21424917	Gm4419
chr12	21417318	21417715	Ywhaq
chr12	17746936	17747105	Gm51995
chr12	17621573	17621856	Gm29864
chr12	15897620	15897844	Gm46335
chr12	14552227	14552489	Gm25414
chr12	14549350	14549522	Gm25414
chr12	12904538	12904814	Gm40271
chr12	12828048	12828369	Gm35155
chr12	12725835	12726074	Gm40270
chr12	12723102	12723427	Gm40270
chr12	12590907	12591214	Gm34637
chr12	8921572	8921891	Laptm4a
chr12	7122575	7122742	Gm32773
chr12	6484356	6484644	Gm51970
chr12	3518798	3519206	Asxl2
chr12	118650749	118651134	Gm31626
chr12	12725098	12725558	Gm40270
chr12	26796468	26796807	4933409F18Rik
chr12	41314663	41315137	Gm25497
chr12	79925418	79925871	9430078K24Rik
chr12	79879063	79880123	Gm46361
chr12	53492942	53493548	Npas3
chr12	72945197	72945604	Six6
chr12	79609212	79609738	Gm36048
chr12	51002071	51002739	Gm40421
chr12	117806108	117806772	Cdca7l
chr12	50120243	50121157	Gm40418
chr12	79719097	79719703	Gm36048
chr12	28817493	28817805	Eipr1
chr12	111693576	111694318	Gm51961
chr12	26488323	26488843	Cmpk2
chr12	84541466	84541808	LOC115487945
chr12	17557497	17557837	Gm36862
chr12	117172957	117173360	Gm10421
chr12	84532043	84532830	LOC115487945
chr12	29049122	29049413	Gm31333
chr12	86824094	86824481	Gm32806
chr12	54632074	54632578	Mir1892
chr12	92293028	92293505	Gm40548
chr12	27150978	27151747	Gm9866
chr12	40988468	40989006	Immp2l
chr12	40836840	40837279	Immp2l
chr12	42339210	42339615	n-TEctc2
chr12	91695671	91696403	Ston2
chr12	56458752	56459617	Sfta3-ps
chr12	71784798	71785367	Daam1
chr12	17625868	17626445	Gm29864
chr12	116047823	116048189	Zfp386
chr12	104922634	104923214	Clmn
chr12	89181052	89181489	Gm40537
chr12	79910944	79911762	Gm51985
chr12	108320405	108321103	Cyp46a1
chr12	44337907	44338560	Nrcam
chr12	38596463	38596911	4930428E07Rik
chr12	108255395	108255861	Ccdc85c
chr12	72852269	72852771	Gm40441
chr12	108480686	108481125	Eml1
chr12	50839427	50839964	Gm34581
chr12	50430292	50430686	Prkd1
chr12	106839703	106839948	Gm40569
chr13	115687456	115687696	Gm25985
chr13	115673876	115674344	Gm25985
chr13	115631469	115632190	Gm25985
chr13	113941975	113942334	Arl15
chr13	113918174	113918338	Arl15
chr13	113911388	113911618	Arl15
chr13	113478068	113478399	4921509O07Rik
chr13	112722120	112722427	Gm41067
chr13	109420607	109420886	Pde4d
chr13	107619213	107619430	Gm32090
chr13	107398705	107399298	Apoo-ps
chr13	107168570	107168777	Gm31715
chr13	107151603	107152124	Gm41051
chr13	107141402	107141880	Gm41051
chr13	103248451	103248798	Mast4
chr13	103014543	103014771	Mast4
chr13	102629132	102629690	Gm41046
chr13	102253235	102253717	Gm36703
chr13	101895055	101895487	Gm41044
chr13	101439302	101439901	4922502H24Rik
chr13	100833149	100833359	Slc30a5
chr13	99580371	99580541	Gm26559
chr13	99475346	99475501	Map1b
chr13	98546032	98546267	Gm41032
chr13	97825671	97826000	Gm41031
chr13	97797495	97797684	Gm41031
chr13	97580407	97580828	Gm5086
chr13	97435221	97436095	Lncenc1
chr13	96928623	96929039	Gcnt4
chr13	94564506	94564742	Gm32305
chr13	92354679	92355015	Msh3
chr13	91371106	91371314	A830009L08Rik
chr13	84636709	84637178	Gm34246
chr13	84348007	84348488	Gm41011
chr13	83739524	83739870	Gm51268
chr13	83732231	83732403	C130071C03Rik
chr13	83730893	83731072	C130071C03Rik
chr13	83729525	83729729	C130071C03Rik
chr13	83567820	83568102	Mef2c
chr13	81783357	81783648	Cetn3
chr13	81629480	81629678	Adgrv1
chr13	80885554	80885962	Arrdc3
chr13	80882704	80882872	Arrdc3
chr13	80000849	80001102	Gm24635
chr13	79417934	79418102	Gm24863
chr13	79393998	79394291	Gm24863
chr13	79340574	79340788	Gm24863
chr13	78581051	78581717	Gm32067
chr13	78324666	78324978	Gm41007
chr13	78201999	78202159	Nr2f1
chr13	77548362	77548561	Gm26088
chr13	69748336	69748864	Ube2ql1
chr13	66905121	66905279	Uqcrb
chr13	63571707	63571882	Ptch1
chr13	63567805	63568005	Ptch1
chr13	63551858	63552071	Ptch1
chr13	63094890	63095104	Gm46422
chr13	62015892	62016078	Gm3325
chr13	60707201	60707998	Gm35540
chr13	60497866	60498160	A530001N23Rik
chr13	60050997	60051286	Gm35193
chr13	57782116	57782312	Spock1
chr13	57336638	57336941	Gm33294
chr13	57189398	57189569	Gm33197
chr13	56582050	56582296	Gm32759
chr13	55444944	55445233	Grk6
chr13	54806534	54806792	Tspan17
chr13	52469927	52470178	Diras2
chr13	51920624	51921167	Gadd45g
chr13	51845749	51846100	Gadd45g
chr13	51791917	51792559	Sema4d
chr13	51569324	51569778	Shc3
chr13	51346054	51346329	S1pr3
chr13	49316756	49316949	Fgd3
chr13	48227731	48227963	Gm36183
chr13	48161393	48161585	Gm52065
chr13	48013365	48013590	4931429P17Rik
chr13	47300619	47300896	Gm52039
chr13	46975400	46975645	Gm52038
chr13	45810084	45810426	Atxn1
chr13	45516689	45516846	Gmpr
chr13	45473252	45473607	Gmpr
chr13	45455185	45455525	Gmpr
chr13	44891989	44892441	Jarid2
chr13	44731066	44731241	Jarid2
chr13	44376002	44376299	Gm33958
chr13	44232066	44232455	A330076C08Rik
chr13	44228646	44228815	A330076C08Rik
chr13	44043449	44043837	Gm33489
chr13	44022141	44022484	Gm33489
chr13	43865074	43865316	Gm33195
chr13	43531107	43531544	Gm32939
chr13	43063384	43063606	Gm52053
chr13	42772397	42772782	Phactr1
chr13	41851031	41851304	Adtrp
chr13	41482531	41483003	Gm32401
chr13	40423184	40423376	Ofcc1
chr13	40291036	40291247	Ofcc1
chr13	39877441	39878260	Gm23972
chr13	39523884	39524068	Gm32243
chr13	36518365	36518555	Gm46409
chr13	36117648	36117832	Fars2
chr13	35131235	35131463	4930529N20Rik
chr13	34248945	34249327	Slc22a23
chr13	34149049	34149359	Gm36549
chr13	34131133	34131931	Gm36500
chr13	30479352	30479620	Uqcrfs1
chr13	30163469	30163912	Gm40869
chr13	29271548	29271735	A330102I10Rik
chr13	29222205	29222514	A330102I10Rik
chr13	29014933	29015160	A330102I10Rik
chr13	28281096	28281299	Gm34385
chr13	26932805	26932975	Prl
chr13	26467599	26467851	1700092E19Rik
chr13	26464173	26464850	1700092E19Rik
chr13	26155002	26155359	1700092E19Rik
chr13	26142882	26143077	1700092E19Rik
chr13	25083265	25083438	Dcdc2a
chr13	24641846	24642147	Ripor2
chr13	23893189	23893517	Slc17a4
chr13	23762543	23762696	H3c1
chr13	23571099	23571379	H2ac8
chr13	23563131	23563352	H3c6
chr13	23432800	23433020	n-TYgta7
chr13	22035591	22035863	H2ac12
chr13	21734058	21734452	H4c11
chr13	21721713	21722063	H2bc14
chr13	15544209	15544381	Gm6556
chr13	14113968	14114374	Gm26129
chr13	14063521	14063688	Arid4b
chr13	12503467	12503726	Edaradd
chr13	8885625	8885780	Idi1
chr13	6040133	6040397	Gm46401
chr13	3782536	3782804	Gm35190
chr13	47273340	47273939	Gm52039
chr13	5728750	5729382	LOC115488222
chr13	107890170	107891073	Zswim6
chr13	60177283	60177849	Gas1
chr13	116706564	116706989	4930435F18Rik
chr13	10799197	10800030	Gm40666
chr13	78445668	78446429	Gm31946
chr13	83872750	83873549	Gm52045
chr13	77892528	77893102	Pou5f2
chr13	67864774	67865494	BC048507
chr13	16762712	16763136	Gm25020
chr13	84571081	84572089	Gm34246
chr13	99444341	99445205	Map1b
chr13	113975523	113976063	Arl15
chr13	84059427	84060098	Gm17750
chr13	41476291	41476668	Gm32401
chr13	86147439	86147807	Cox7c
chr13	51229043	51229487	Gm46414
chr13	49044016	49044607	Fam120aos
chr13	29015346	29016028	A330102I10Rik
chr13	45469560	45470019	Gmpr
chr13	28416297	28416699	Gm40841
chr13	57603280	57603565	Gm33240
chr13	107954676	107955505	Gm38557
chr14	124036870	124037097	1700024B18Rik
chr14	122982758	122983005	Tmtc4
chr14	122883764	122884290	Gm46488
chr14	122836247	122836634	Gm46488
chr14	122450564	122451011	Gm5089
chr14	121566753	121567042	Slc15a1
chr14	117068228	117068490	Gm41246
chr14	117034343	117034672	Gm41246
chr14	116137437	116137608	4930505G20Rik
chr14	115779480	115779825	4930505G20Rik
chr14	111253161	111253485	LOC115488373
chr14	106669226	106669681	Gm23437
chr14	106241975	106242154	Gm36107
chr14	105542674	105542842	Gm35909
chr14	102516690	102516978	Gm41233
chr14	98108861	98109038	Dach1
chr14	93826313	93826570	Pcdh9
chr14	93285150	93285613	Gm23509
chr14	92688250	92688490	Gm24127
chr14	89990520	89990786	Gm5088
chr14	89985668	89986042	Gm5088
chr14	89580072	89580341	Gm25415
chr14	89573670	89573950	Gm25415
chr14	89143108	89143341	Gm41225
chr14	84532617	84532873	9630013A20Rik
chr14	84477528	84477741	9630013A20Rik
chr14	83154773	83155092	Gm24774
chr14	80172872	80173272	Gm31776
chr14	80139057	80139538	Gm31776
chr14	79765409	79765685	Gm9748
chr14	79107159	79107340	Gm30970
chr14	78770466	78770667	Dgkh
chr14	78759472	78759883	Dgkh
chr14	76791669	76792211	Gm30246
chr14	76505746	76505899	Tsc22d1
chr14	76255172	76255424	2900040C04Rik
chr14	76033212	76033689	Gm36477
chr14	75864112	75864320	Snora31
chr14	75863624	75863974	Snora31
chr14	75501593	75501905	Gm35966
chr14	75473269	75473585	Gm41212
chr14	72998322	72998497	Gm41208
chr14	71911057	71911290	4930434J06Rik
chr14	71609755	71610068	Gm34819
chr14	71085817	71086024	Gm34757
chr14	71030570	71030745	Gm34703
chr14	68981364	68981683	Stc1
chr14	68224527	68224968	Nefm
chr14	67715726	67716030	Cdca2
chr14	67550520	67550901	Gm24981
chr14	67344745	67345002	Gm6878
chr14	66868711	66869007	Gm5464
chr14	66493821	66494120	Gm41184
chr14	65555348	65555574	Elp3
chr14	65343803	65344000	Zfp395
chr14	65266351	65266598	Fbxo16
chr14	65245317	65245829	Fzd3
chr14	64949765	64950246	Ints9
chr14	64533727	64534029	Mir124a-1hg
chr14	64525966	64526136	Mir124a-1hg
chr14	64256752	64257071	Gm41176
chr14	63177975	63178149	Fdft1
chr14	62837320	62837601	Wdfy2
chr14	62761198	62761361	Ints6
chr14	62001724	62002009	Gm35307
chr14	61681104	61681425	Dleu2
chr14	61237256	61237459	Sgcg
chr14	60643234	60643388	Spata13
chr14	60485401	60485953	Spata13
chr14	58036134	58036752	Fgf9
chr14	57716688	57716886	Lats2
chr14	56885356	56885536	Zmym2
chr14	56778446	56778659	Pspc1
chr14	54926498	54926732	Efs
chr14	54893861	54894098	Pabpn1
chr14	54332493	54332741	Oxa1l
chr14	52316692	52317090	Sall2
chr14	52103848	52104585	Rpgrip1
chr14	51054597	51054988	Rnase11
chr14	50944498	50944672	Pnp
chr14	48523426	48523587	4930572G02Rik
chr14	48513145	48513416	4930572G02Rik
chr14	46639586	46639901	4933425B07Rik
chr14	46225923	46226128	Gm34499
chr14	46172832	46173258	Gm34499
chr14	45219564	45219734	Gpr137c
chr14	40010237	40010618	1700109I08Rik
chr14	39014229	39014384	Nrg3os
chr14	37135333	37135582	Ghitm
chr14	31780835	31781004	Ankrd28
chr14	31669720	31669946	Btd
chr14	31661525	31661770	Btd
chr14	31130686	31130959	Nt5dc2
chr14	29968237	29968398	Selenok
chr14	29599252	29599824	Cacna2d3
chr14	28450782	28451143	Wnt5a
chr14	26913701	26913918	Asb14
chr14	26669695	26669897	Pde12
chr14	26432331	26432712	Slmap
chr14	25606821	25607178	Zmiz1
chr14	25585748	25585982	4931406H21Rik
chr14	25457533	25457764	Zmiz1
chr14	25186327	25186576	Gm32307
chr14	24551084	24551297	Gm31720
chr14	23934983	23935219	Kcnma1
chr14	23378474	23378699	5430425E15Rik
chr14	22494819	22495183	4930405A10Rik
chr14	21253425	21253607	Gm52152
chr14	20048589	20048749	Saysd1
chr14	18374005	18374215	Ube2e1
chr14	18238671	18239009	Nr1d2
chr14	14702655	14702884	Slc4a7
chr14	12643017	12643237	Cadps
chr14	12388958	12389443	Fezf2
chr14	10679775	10679984	Fhitos
chr14	10423495	10423830	Fhit
chr14	7749702	7749870	Gm10044
chr14	25397092	25398008	Gm32645
chr14	31934362	31934767	LOC102640059
chr14	23422419	23422969	5430425E15Rik
chr14	103777936	103778238	Gm35116
chr14	21500408	21501121	Kat6b
chr14	64682210	64682990	Kif13b
chr14	58153926	58154433	Fgf9
chr14	105851377	105851900	Gm41239
chr14	58637648	58638472	Gm25614
chr14	118366433	118366991	1700044C05Rik
chr14	66324824	66325168	Gm41183
chr14	25378075	25378539	Zmiz1os1
chr14	66494313	66494888	Gm41184
chr14	46661877	46662196	D330046F09Rik
chr14	40956025	40956750	Tspan14
chr14	104297879	104298633	Gm52151
chr14	21252380	21252851	Gm52152
chr14	122452861	122453464	Gm5089
chr14	55015226	55015533	Ngdn
chr14	12931542	12932109	Cadps
chr14	24779132	24779503	Gm31838
chr14	9695204	9695755	Gm41096
chr14	25317799	25318480	LOC115486423
chr14	122228952	122229450	1700108J01Rik
chr14	25108375	25109270	Gm32123
chr14	39944490	39945081	1700109I08Rik
chr14	105483152	105483527	4930449E01Rik
chr14	63458352	63458852	Fam167a
chr14	86763977	86764728	Gm33025
chr14	59736749	59737794	Shisa2
chr14	12337769	12338317	Gm24578
chr14	18573207	18573721	Gm32587
chr14	52010524	52010896	Zfp219
chr14	123065120	123065506	Gm33906
chr14	107568593	107568881	Gm41242
chr15	103519438	103519677	Pde1b
chr15	103518677	103518969	Pde1b
chr15	103240014	103240380	Hnrnpa1
chr15	103239463	103239753	Cbx5
chr15	102625146	102625411	Atf7
chr15	102518018	102518358	Tarbp2
chr15	102405655	102406261	Sp1
chr15	101984184	101984371	Krt78
chr15	101599296	101599473	Gm5477
chr15	100494935	100495191	Csrnp2
chr15	99607752	99607941	Gm34765
chr15	98969053	98969295	B430209F14Rik
chr15	98953258	98953787	Tuba1a
chr15	98917909	98918100	Gm41396
chr15	98534035	98534232	Kansl2
chr15	97992760	97993211	Gm46536
chr15	93176314	93176473	Gm38535
chr15	91078050	91078283	Gm36710
chr15	91050171	91050381	Kif21a
chr15	91017910	91018114	Kif21a
chr15	90827839	90828133	Spn-ps
chr15	90820088	90820700	Spn-ps
chr15	89816182	89816536	Syt10
chr15	88862159	88862388	Pim3
chr15	87987583	87987834	Gm35772
chr15	87566511	87566849	Tafa5
chr15	86416149	86416313	Tbc1d22a
chr15	84418027	84418215	Gm46527
chr15	83765678	83765877	Gm33324
chr15	82911299	82911684	Tcf20
chr15	81985283	81985484	Xrcc6
chr15	81811088	81811367	Tef
chr15	81729945	81730154	Rangap1
chr15	81466730	81466900	Rbx1
chr15	80710702	80711143	Tnrc6b
chr15	79328231	79328388	Pla2g6
chr15	79063006	79063187	Ankrd54
chr15	78174120	78174301	Ift27
chr15	75633940	75634215	Gm38506
chr15	74225350	74225535	Gm32918
chr15	72520403	72520662	Kcnk9
chr15	70713501	70714027	Gm19782
chr15	70495378	70495573	Gm19782
chr15	70321663	70322092	Gm19782
chr15	69632416	69632711	Gm23987
chr15	66951851	66952172	Ndrg1
chr15	64511345	64511516	Gm46509
chr15	63692719	63693105	4930449C09Rik
chr15	60285410	60285590	Gm41331
chr15	59647890	59648173	Trib1
chr15	59032153	59032531	Mtss1
chr15	58976453	58976638	Gm41330
chr15	58076348	58076727	Zhx1
chr15	54935609	54936021	Enpp2
chr15	54297754	54298054	Tnfrsf11b
chr15	50966984	50967359	Trps1
chr15	45711158	45711404	Gm26063
chr15	44704216	44704532	Sybu
chr15	44428130	44428377	Nudcd1
chr15	36361540	36361785	Gm33936
chr15	35498386	35498639	Gm24771
chr15	32568995	32569311	Gm41289
chr15	31536156	31536373	Gm41287
chr15	31250870	31251023	Gm41285
chr15	30458541	30458722	Ctnnd2
chr15	30457478	30457808	Ctnnd2
chr15	28051277	28051515	Gm31458
chr15	27937261	27937602	Gm29975
chr15	26057990	26058409	LOC115488552
chr15	25773770	25774057	Myo10
chr15	25412181	25412472	Basp1
chr15	25188071	25188249	Gm35996
chr15	25046718	25046931	Gm2824
chr15	21798615	21799013	Gm41278
chr15	20034524	20034854	Gm25976
chr15	19784041	19784314	Gm25976
chr15	13212278	13212457	Cdh6
chr15	12341338	12341492	Golph3
chr15	10981804	10981966	Amacr
chr15	8632469	8632709	Gm46508
chr15	101059800	101060332	Fignl2
chr15	56865057	56865724	Gm38516
chr15	12708191	12708539	Pdzd2
chr15	98983391	98983983	4930578M01Rik
chr15	98797925	98798448	B130046B21Rik
chr15	85497958	85498416	7530416G11Rik
chr15	69575600	69576101	Gm23987
chr15	38300796	38301053	Klf10
chr15	26021983	26022411	LOC115488552
chr15	18400233	18400810	4921515E04Rik
chr15	98987045	98987514	4930578M01Rik
chr15	95702230	95702617	Dbx2
chr15	27581581	27582047	Mir7117
chr15	86112889	86113234	Gm15722
chr15	90972071	90972739	Kif21a
chr15	57697773	57698173	Zhx2
chr15	55864565	55864835	Sntb1
chr15	70644491	70645093	Gm19782
chr15	100113275	100113903	Dip2b
chr15	67364301	67364728	1700012I11Rik
chr16	96843996	96844273	Dscam
chr16	93116389	93116688	Gm30474
chr16	91728770	91729255	Cryzl1
chr16	91140463	91140782	4932438H23Rik
chr16	90522014	90522257	Gm35939
chr16	90143902	90144265	Tiam1
chr16	90079202	90079388	Gm10789
chr16	90073685	90073889	Gm10789
chr16	87743723	87744036	Gm32925
chr16	87354250	87354404	N6amt1
chr16	87320192	87320391	N6amt1
chr16	86515989	86516581	Gm32357
chr16	85800882	85801054	Adamts1
chr16	82335772	82336031	Gm41480
chr16	81380488	81380776	Ncam2
chr16	81045776	81045978	Ncam2
chr16	79176896	79177147	Tmprss15
chr16	77573148	77573401	Mir99a
chr16	77099422	77099586	Usp25
chr16	76319521	76320226	Nrip1
chr16	76082467	76082814	4930578N18Rik
chr16	75088754	75088959	Robo2
chr16	74162191	74162709	Gm22163
chr16	72875222	72875441	Gm52248
chr16	72223654	72224181	8030451O07Rik
chr16	71267311	71267466	4930567J20Rik
chr16	70315865	70316405	Gbe1
chr16	64069072	64069435	Epha3
chr16	63806381	63806913	Gm41466
chr16	63753172	63753354	Gm22769
chr16	63497513	63497722	Gm22769
chr16	63091717	63091907	Gm33912
chr16	63031483	63031661	Pros1
chr16	63011331	63011560	Pros1
chr16	62847144	62847394	Arl13b
chr16	61138243	61138443	Gm23852
chr16	60873824	60874032	Gm23852
chr16	59604424	59604679	Crybg3
chr16	59600626	59600838	Crybg3
chr16	57314354	57314813	Tmem30c
chr16	57121132	57121629	Tomm70a
chr16	55265439	55265730	Zpld1
chr16	52031241	52031425	Cblb
chr16	50528930	50529123	G730013B05Rik
chr16	49985419	49985644	Gm6936
chr16	49982148	49982337	Gm6936
chr16	47266981	47267183	Gm24651
chr16	46982964	46983350	Nectin3
chr16	46895031	46895270	Nectin3
chr16	46178112	46178397	Gm4737
chr16	44687368	44687710	Gm30311
chr16	44172909	44173085	Usf3
chr16	42782292	42782539	4932412D23Rik
chr16	42440872	42441027	Gap43
chr16	41532761	41532948	Lsamp
chr16	38399307	38399463	Pla1a
chr16	38088451	38089398	Gsk3b
chr16	37684873	37685127	Gm35833
chr16	37584496	37584925	Hgd
chr16	36471249	36471453	Stfa3
chr16	36460560	36460737	Stfa3
chr16	35164361	35164702	Adcy5
chr16	34483900	34484232	Kalrn
chr16	34248411	34248626	Kalrn
chr16	33842288	33842545	Itgb5
chr16	32200934	32201142	Bex6
chr16	32093968	32094141	Pigx
chr16	31933031	31933313	Pigz
chr16	30129455	30129660	Gm32998
chr16	30065150	30065368	Hes1
chr16	29683301	29683703	Opa1
chr16	29001411	29001722	Mb21d2
chr16	28851518	28851816	Mb21d2
chr16	28841265	28841631	Mb21d2
chr16	25335271	25335601	Tprg
chr16	25104581	25104958	Gm41435
chr16	23259255	23259468	St6gal1
chr16	23258974	23259156	St6gal1
chr16	22439678	22439976	Etv5
chr16	21743085	21743354	Ehhadh
chr16	21204614	21204841	Ephb3
chr16	18484565	18484922	Gnb1l
chr16	17798477	17798715	Scarf2
chr16	16560192	16560351	Fgd4
chr16	16253602	16253833	Gm5481
chr16	7764561	7764777	Gm29854
chr16	7061050	7061256	Rbfox1
chr16	6851520	6851897	Rbfox1
chr16	6097428	6097599	Gm36824
chr16	5013623	5013798	Rogdi
chr16	4880485	4880676	Ubald1
chr16	3632877	3633157	6720473M11Rik
chr16	65405926	65406210	Pou1f1
chr16	41707837	41708267	Gm46551
chr16	31546910	31547273	Gm34032
chr16	6247449	6247968	Rbfox1
chr16	20097595	20097927	Klhl24
chr16	89863249	89863662	Tiam1
chr16	21339432	21340546	Magef1
chr16	46548196	46548695	Nectin3
chr16	34772600	34773032	Mylk
chr16	35330293	35330915	Sec22a
chr16	29719922	29720567	Gm46567
chr16	52262482	52263063	Gm32597
chr16	42875146	42875809	4932412D23Rik
chr16	66602639	66603021	1700010K23Rik
chr16	74644820	74645256	Gm52242
chr16	29657758	29658337	Opa1
chr16	49803961	49804424	Gm16619
chr16	39026152	39026480	Gm36585
chr17	94749653	94749819	Mettl4
chr17	91085480	91085825	Nrxn1
chr17	90892486	90892767	4930480K15Rik
chr17	88764209	88764437	Lhcgr
chr17	87613448	87613773	Gm46609
chr17	86839447	86839616	Epas1
chr17	85486858	85487315	Six3
chr17	85458507	85458850	Six3
chr17	85394003	85394163	Six3
chr17	85257009	85257238	Gm36826
chr17	85189773	85190161	Gm36826
chr17	84957025	84957928	Ppm1b
chr17	84096491	84096871	Gm35551
chr17	82454019	82454211	Gm34211
chr17	82199105	82199510	Gm22386
chr17	81849394	81849557	Slc8a1
chr17	79809955	79810176	Gm33055
chr17	77652002	77652333	Gm32076
chr17	77327057	77327446	Gm32076
chr17	75915357	75915514	Gm4710
chr17	74804511	74804760	Ttc27
chr17	74528109	74528325	Gm31645
chr17	72926019	72926179	Lbh
chr17	72429875	72430098	Alk
chr17	72332793	72333159	Gm41613
chr17	70872664	70872824	Mir1195
chr17	69438948	69439198	Akain1
chr17	68672272	68672455	Tmem200c
chr17	67698583	67698752	Lama1
chr17	66449112	66449282	Mtcl1
chr17	66444064	66444301	Mtcl1
chr17	65916212	65916385	Gm35550
chr17	63229137	63229324	Gm41607
chr17	62872132	62872285	Efna5
chr17	62853390	62854006	Efna5
chr17	57247691	57247942	Gpr108
chr17	57031739	57032121	Khsrp
chr17	56997293	56997591	Alkbh7
chr17	56303137	56303354	Uhrf1
chr17	56291300	56291615	Plin3
chr17	56256396	56256567	Fem1a
chr17	56079031	56079535	Ubxn6
chr17	56008314	56008724	Stap2
chr17	55959232	55959399	Gm16712
chr17	52601104	52601292	Gm27217
chr17	51048744	51049053	Tbc1d5
chr17	50236928	50237456	Gm41597
chr17	49816090	49816319	Gm16555
chr17	49044259	49044461	1700008K24Rik
chr17	48409613	48410124	Nfya
chr17	47898365	47898883	Foxp4
chr17	47663318	47663619	Frs3
chr17	47629662	47629830	Usp49
chr17	47502089	47502242	Taf8
chr17	46328044	46328246	Abcc10
chr17	45766964	45767356	Gm46607
chr17	44026196	44026738	Gm34857
chr17	43147947	43148242	E130008D07Rik
chr17	35918991	35919198	Ppp1r10
chr17	35916464	35916662	Ppp1r10
chr17	35909851	35910095	Atat1
chr17	35841396	35841619	Mdc1
chr17	35836995	35837266	Tubb5
chr17	35710744	35711150	Ddr1
chr17	35703784	35704670	Ddr1
chr17	35697788	35697962	Ddr1
chr17	35165132	35165505	Prrc2a
chr17	35046803	35046958	Msh5
chr17	35027451	35027764	Gm52318
chr17	34603621	34604147	Agpat1
chr17	34122448	34122641	Brd2
chr17	33915886	33916047	Zbtb22
chr17	33760059	33760665	Rab11b
chr17	32165689	32166067	Notch3
chr17	31378253	31378548	Pde9a
chr17	30188445	30188924	Zfand3
chr17	30064985	30065207	Zfand3
chr17	29451137	29451573	Gm36199
chr17	28801303	28801588	Brpf3
chr17	27242883	27243112	9630028I04Rik
chr17	26508671	26508920	Dusp1
chr17	26502717	26503147	Gm34455
chr17	25919940	25920513	Rab40c
chr17	25727455	25727772	Rpusd1
chr17	24886450	24886652	Spsb3
chr17	24527941	24528207	Traf7
chr17	20945059	20945589	Ppp2r1a
chr17	17625093	17625301	Lnpep
chr17	16951220	16951441	BC002059
chr17	15993724	15994249	Gm41533
chr17	15564499	15564656	Prdm9
chr17	15247949	15248250	Gm5091
chr17	15208212	15208389	Gm35502
chr17	14718955	14719260	Thbs2
chr17	11059179	11059415	Gm41526
chr17	10745014	10745247	Gm16169
chr17	9937184	9937649	Gm34799
chr17	8641595	8641845	Pde10a
chr17	8372600	8372769	T2
chr17	7173307	7173587	Rps6ka2
chr17	7169423	7170098	Rps6ka2
chr17	5293729	5293942	Gm34854
chr17	4941474	4941812	Gm34625
chr17	4907891	4908049	Gm34507
chr17	56462242	56462765	Ptprs
chr17	85171938	85172419	Gm36826
chr17	34586426	34587237	Gpsm3
chr17	69497231	69497717	A730049N16Rik
chr17	50006563	50007190	Gm52302
chr17	85488561	85489479	Six3
chr17	22877673	22877923	Zfp945
chr17	79818192	79818451	Atl2
chr17	35865711	35866199	Ppp1r18
chr17	9762988	9763410	4930452A19Rik
chr17	25561513	25562120	Sox8
chr17	88326015	88326453	1700116H05Rik
chr17	85393038	85393781	Six3
chr17	75808599	75809488	Gm4710
chr17	9905975	9906368	Gm34799
chr17	49681443	49681918	Kif6
chr17	86948128	86948742	Atp6v1e2
chr17	5660332	5660868	Zdhhc14
chr17	75816106	75816491	Gm4710
chr17	9882615	9883088	Gm34799
chr17	60804915	60805347	Gm33890
chr18	84951442	84951730	Timm21
chr18	84768889	84769251	Gm38576
chr18	84719409	84719598	Dipk1c
chr18	81166182	81166560	Gm30192
chr18	80256285	80256642	Slc66a2
chr18	79049178	79049549	Setbp1
chr18	78377970	78378277	Gm36418
chr18	77681216	77681546	Gm26014
chr18	77560173	77560368	Rnf165
chr18	77046842	77047328	Katnal2
chr18	76542559	76543006	Gm31875
chr18	76533855	76534257	Gm31875
chr18	76469425	76469894	Gm41779
chr18	76241362	76241523	Smad2
chr18	76167333	76167671	Mir6358
chr18	75434327	75434947	Gm52357
chr18	75366825	75367115	Gm20544
chr18	73815382	73815723	Me2
chr18	73572463	73573046	Mex3c
chr18	73319157	73319460	Gm31960
chr18	73294398	73294597	Gm31960
chr18	73189843	73190019	Gm31960
chr18	71442629	71442877	Gm41772
chr18	70867631	70867984	Gm41772
chr18	70584619	70584818	Mbd2
chr18	69467226	69467384	Tcf4
chr18	68976653	68976906	4930546C10Rik
chr18	67319727	67319895	Gm30321
chr18	66773462	66773695	Mc4r
chr18	65939323	65939510	Rax
chr18	65938961	65939157	Rax
chr18	65834051	65834622	Sec11c
chr18	65430527	65430695	Malt1
chr18	64342609	64342934	Onecut2
chr18	64013993	64015148	Gm24384
chr18	62863330	62863523	Gm41752
chr18	60065680	60065851	Gm4951
chr18	59062238	59062430	Minar2
chr18	56810000	56810234	Gm15345
chr18	56621105	56621431	Tex43
chr18	55759170	55759338	Gm34345
chr18	55519544	55519794	Gm34233
chr18	55040548	55040945	Gm41731
chr18	55010132	55010422	Zfp608
chr18	54992514	54992692	Zfp608
chr18	54990924	54991271	Gm4221
chr18	54990454	54990740	Gm4221
chr18	54912423	54912685	Gm33732
chr18	54911498	54911752	Gm33732
chr18	54901826	54902307	Gm33732
chr18	54598500	54598839	9330117O12Rik
chr18	54454931	54455366	Redrum
chr18	54452683	54453157	Redrum
chr18	53744769	53745099	Cep120
chr18	49770957	49771129	LOC115488948
chr18	49257279	49257500	Gm32870
chr18	48636976	48637182	Gm41721
chr18	45534643	45534815	Kcnn2
chr18	42511213	42511450	Tcerg1
chr18	42262049	42262394	Lars
chr18	41779655	41780110	Gm50410
chr18	38601367	38601623	Arhgap26
chr18	38380144	38380675	Gm41703
chr18	38250286	38250571	1700086O06Rik
chr18	38148857	38149021	Gm30142
chr18	38144883	38145039	Gm30188
chr18	36744582	36744850	Ik
chr18	36560259	36560576	Ankhd1
chr18	34860876	34861104	Egr1
chr18	34624657	34624890	Brd8
chr18	33890587	33890824	Epb41l4a
chr18	33463984	33464241	Gm10549
chr18	29362109	29362276	4930527G23Rik
chr18	27617295	27617470	Gm33674
chr18	27319646	27319809	Gm33674
chr18	25640155	25640457	Celf4
chr18	25606861	25607083	Gm3227
chr18	23041741	23042082	Nol4
chr18	21300257	21300457	Garem1
chr18	21232153	21232541	Garem1
chr18	20151414	20151617	Dsc1
chr18	17023538	17023702	Gm22470
chr18	16670069	16670318	Cdh2
chr18	16478107	16478413	Gm30765
chr18	16037992	16038249	Gm41673
chr18	16025892	16026558	Gm30512
chr18	15431809	15432063	Aqp4
chr18	15037955	15038523	Kctd1
chr18	12385816	12386081	Gm36232
chr18	10359456	10359693	Greb1l
chr18	6516231	6516502	Epc1
chr18	5334570	5334802	Zfp438
chr18	5163183	5163480	Gm26682
chr18	3839723	3839922	Lyzl1
chr18	3787590	3787841	Bambi
chr18	16713374	16713790	Cdh2
chr18	54719030	54720622	LOC115488957
chr18	63864159	63864499	Gm24384
chr18	55196089	55196807	Gm34011
chr18	58124964	58125326	Fbn2
chr18	54828918	54829212	Gm33732
chr18	81252025	81252583	Gm30192
chr18	66014956	66015809	Lman1
chr18	15543988	15544427	Chst9
chr18	65941207	65941516	Rax
chr18	16293311	16294114	Gm30765
chr18	65520400	65520965	Gm30018
chr18	55379589	55380503	Gm34233
chr18	55133689	55134174	Gm34011
chr18	39741709	39742017	Pabpc2
chr18	65530162	65530982	Gm30018
chr18	54741303	54742021	Gm33732
chr18	54828193	54828592	Gm33732
chr18	66022639	66023875	Lman1
chr18	55126978	55127494	Gm34011
chr18	84764282	84764793	Gm38576
chr19	60790809	60791009	Eif3a
chr19	59911678	59911873	Gm46660
chr19	59624266	59624544	Gm19956
chr19	59588203	59588433	Gm19956
chr19	59133283	59133526	Vax1
chr19	58767496	58767672	Pnliprp2
chr19	58460581	58461109	Gm41876
chr19	58456627	58456921	Gm41876
chr19	58335567	58335917	Gm10007
chr19	58140507	58140681	Gm50287
chr19	58107601	58107792	Gm50287
chr19	57610531	57610776	Atrnl1
chr19	57558590	57559183	Gm32932
chr19	57028755	57028915	Afap1l2
chr19	56344068	56344301	Gm17197
chr19	55877434	55877775	Tcf7l2
chr19	55838103	55838277	Tcf7l2
chr19	55788364	55788773	Gm31734
chr19	55741421	55741680	Tcf7l2
chr19	53852871	53853032	Gm41863
chr19	53600761	53600954	Smc3
chr19	53310612	53310833	Mxi1
chr19	52199809	52200132	Ins1
chr19	51482401	51482750	Gm25644
chr19	50642138	50642462	Gm26629
chr19	50339226	50339646	Sorcs1
chr19	49855714	49855910	Sorcs1
chr19	48022743	48023081	Cfap58
chr19	47750562	47750837	Mir8090
chr19	47493398	47493735	Gm41858
chr19	47492559	47492748	Gm41858
chr19	47301688	47302074	Gm29834
chr19	47291377	47291567	Gm29834
chr19	46761252	46761760	Cnnm2
chr19	46396743	46397046	Sufu
chr19	46395187	46395666	Actr1a
chr19	46152270	46152490	Gbf1
chr19	46041983	46042137	Ldb1
chr19	45783325	45783522	Oga
chr19	45717803	45717994	4933429K18Rik
chr19	45458722	45459063	Btrc
chr19	44293554	44294019	Scd2
chr19	44267089	44267245	Gm35183
chr19	44248227	44248434	Pkd2l1
chr19	44086360	44086553	Erlin1
chr19	41829717	41830019	Frat1
chr19	41716360	41716527	Gm34116
chr19	40513347	40513827	Sorbs1
chr19	37090273	37090428	A330032B11Rik
chr19	36910570	36910964	Fgfbp3
chr19	36896900	36897053	Fgfbp3
chr19	31594124	31594314	Prkg1
chr19	30982260	30983072	Gm6642
chr19	30564475	30564916	Dkk1
chr19	30435513	30435688	Gm36319
chr19	30419956	30420196	Gm36319
chr19	30354955	30355188	Gm36319
chr19	30354407	30354586	Gm36319
chr19	30160064	30160461	Gldc
chr19	29893830	29893991	Gm36209
chr19	28579851	28580252	Glis3
chr19	28561013	28561203	Glis3
chr19	28380873	28381034	Gm35866
chr19	28227531	28227791	Gm35866
chr19	27392589	27392869	Pum3
chr19	26978259	26978767	Gm815
chr19	26930291	26930726	Gm815
chr19	26747431	26747661	Smarca2
chr19	24491878	24492174	Gm52399
chr19	24317093	24317399	Fxn
chr19	24316548	24316742	Fxn
chr19	24312850	24313276	Fxn
chr19	24016720	24017269	Fam189a2
chr19	23636831	23637070	1700028P14Rik
chr19	23468071	23468296	Mamdc2
chr19	23023490	23023759	C330002G04Rik
chr19	22670352	22670566	Trpm3
chr19	22554492	22554862	Gm33649
chr19	21784455	21784767	Cemip2
chr19	20543692	20544066	C730002L08Rik
chr19	20507040	20507414	E030003E18Rik
chr19	20009980	20010540	Gm3728
chr19	19977660	19978181	Gm3728
chr19	19286031	19286264	Gm41815
chr19	19246921	19247187	Gm25437
chr19	19104673	19104914	Rorb
chr19	18969317	18969764	Rorb
chr19	18842669	18842868	Trpm6
chr19	18669621	18669805	Carnmt1
chr19	17491973	17492177	Gm41813
chr19	16880106	16880471	Foxb2
chr19	15803257	15803502	Psat1
chr19	15801493	15801665	Gm24319
chr19	15784700	15785012	Gm24319
chr19	15692541	15692889	Gm24319
chr19	14911412	14911679	Tle4
chr19	14892122	14892320	Tle4
chr19	14890528	14891279	Tle4
chr19	14890110	14890343	Tle4
chr19	14598244	14598498	Tle4
chr19	14482063	14482412	Gm8630
chr19	14240827	14241204	Gm31331
chr19	12489497	12489861	Dtx4
chr19	11965353	11965608	Osbp
chr19	10926216	10926847	Ptgdr2
chr19	10143585	10143928	Fads1
chr19	9940933	9941184	Gm36913
chr19	8966947	8967121	Eef1g
chr19	8802306	8802715	Zbtb3
chr19	7205822	7206187	Otub1
chr19	7069959	7070324	5730409K12Rik
chr19	7040039	7040314	Stip1
chr19	6363540	6363969	Gm14966
chr19	6127964	6128261	Snx15
chr19	5910223	5910444	Dpf2
chr19	5729470	5729683	Fam89b
chr19	4510216	4510453	Pcx
chr19	4333724	4333901	Kdm2a
chr19	4169455	4169640	Gm17552
chr19	3744111	3744396	Gm36787
chr19	3641713	3642139	Gm36672
chr19	3575824	3576145	Ppp6r3
chr19	12493625	12494117	Dtx4
chr19	22656778	22657453	Trpm3
chr19	46215251	46215779	Gbf1
chr19	41850361	41851078	Frat2
chr19	58336098	58336568	Gm10007
chr19	32726544	32727231	Atad1
chr19	6979889	6980489	Fkbp2
chr19	14566536	14567225	Gm31441
chr19	28333008	28333513	Gm35866
chr19	42904211	42904707	Hps1
chr19	32969474	32969797	Gm36914
chr19	15801865	15802224	Gm24319
chr19	16353809	16354146	Mir496b
chr19	15726834	15727443	Gm24319
chr19	30153666	30154174	Gldc
chr19	18873793	18874493	Trpm6
chr19	45595973	45596794	Dpcd
chr19	15836580	15837210	Psat1
chr19	45615954	45616314	Fbxw4
chr19	20122451	20123087	Gm22684
chr19	34714204	34714681	Slc16a12
chr19	49839321	49839694	Sorcs1
chr19	55970110	55970410	Gm52391
chr19	14565655	14566073	Gm31441
chr19	37571000	37571554	Exoc6
chr19	16506771	16507223	Gna14
chr19	55556299	55556815	Gm41871
chr19	28566634	28567003	Glis3
chr19	21165814	21166207	Gm32979
chr19	55934065	55934762	Gm52391
chr19	41847951	41848732	Frat2
chr19	22823524	22824186	Mir204
chr2	181763135	181763340	Myt1
chr2	179521609	179521866	Gm52541
chr2	174917369	174917772	Gm40017
chr2	173725301	173725577	1700010B08Rik
chr2	173409335	173409488	Gm14642
chr2	173406760	173407184	Gm14642
chr2	172958632	172958841	Bmp7
chr2	172933863	172934060	Gm40010
chr2	172728326	172728821	Gm36156
chr2	170245775	170246070	Gm17619
chr2	169792895	169793201	Tshz2
chr2	169388107	169388296	Gm14250
chr2	169094263	169094640	Gm52536
chr2	168861013	168861263	Gm25214
chr2	168207155	168207404	Adnp
chr2	166679163	166679331	Gm50596
chr2	166650482	166650856	Gm50596
chr2	166517396	166517733	Gm14267
chr2	165136155	165136392	Cdh22
chr2	165060681	165060854	Cd40
chr2	163202852	163203085	Tox2
chr2	162931208	162931361	Srsf6
chr2	161108910	161109284	Chd6
chr2	160485390	160485798	Gm14221
chr2	159418519	159418682	Gm25090
chr2	157801320	157801500	Ctnnbl1
chr2	157541629	157541875	Nnat
chr2	155692110	155692305	Trpc4ap
chr2	154963340	154963497	a
chr2	154925867	154926031	a
chr2	154426639	154426832	Gm52564
chr2	153712950	153713237	Mapre1
chr2	153161290	153161484	Tm9sf4
chr2	152831429	152831653	Bcl2l1
chr2	152137673	152137917	Gm31535
chr2	152068929	152069357	AA387200
chr2	150909607	150909818	Gins1
chr2	150895886	150896153	Abhd12
chr2	148889830	148890310	Cst3
chr2	146959131	146959383	Xrn2
chr2	146874947	146875184	Kiz
chr2	146834289	146834829	Gm34978
chr2	146830391	146830588	Gm34978
chr2	146723417	146723795	Gm34689
chr2	146302374	146302540	A930019D19Rik
chr2	146221609	146221985	Insm1
chr2	146218493	146218679	Insm1
chr2	146117510	146117816	Gm34629
chr2	142129270	142129454	Gm25583
chr2	141955240	141955463	Gm25583
chr2	140906163	140906327	Macrod2
chr2	140669104	140669304	Flrt3
chr2	137156727	137156933	Jag1
chr2	136891266	136891586	Mkks
chr2	132030017	132030269	Rassf2
chr2	131800106	131800529	5330413P13Rik
chr2	131352594	131352931	Gm30590
chr2	131262024	131262267	Pank2
chr2	130841001	130841174	4930402H24Rik
chr2	130491534	130491724	Ptpra
chr2	129423685	129423966	Il1b
chr2	128278700	128278958	Gm14009
chr2	128277832	128278431	Gm14009
chr2	128091884	128092137	Bcl2l11
chr2	127907825	127908012	Acoxl
chr2	127270160	127270397	Stard7
chr2	122348710	122348886	Shf
chr2	119322964	119323118	Dll4
chr2	117118631	117118789	Spred1
chr2	116433588	116433845	LOC115489615
chr2	114542366	114542605	Gm31146
chr2	114087179	114087447	n-TDgtc2
chr2	113586023	113586259	Fmn1
chr2	113585821	113585987	Fmn1
chr2	109989753	109989921	Ccdc34
chr2	109989433	109989688	Ccdc34
chr2	109960326	109960547	Lgr4
chr2	109281266	109281496	Mettl15
chr2	107468875	107469321	Kcna4
chr2	106234450	106234616	Dcdc5
chr2	105963496	105963950	Dnajc24
chr2	105904557	105904852	Immp1l
chr2	105675278	105675603	Pax6
chr2	105612164	105612431	Gm35946
chr2	105108814	105109067	Wt1os
chr2	103797333	103797912	Caprin1
chr2	103643629	103644104	8030431J09Rik
chr2	103625378	103625974	8030431J09Rik
chr2	103287913	103288175	Ehf
chr2	101978899	101979194	Gm39888
chr2	101580340	101581025	Gm39887
chr2	101553778	101554319	Gm39887
chr2	101533793	101533996	Gm39887
chr2	101172865	101173121	Gm39886
chr2	97641755	97641942	Lrrc4c
chr2	97543617	97544040	Lrrc4c
chr2	97466476	97466660	Lrrc4c
chr2	97080291	97080473	Gm22313
chr2	96580256	96580482	Lrrc4c
chr2	94265822	94266058	Mir670hg
chr2	94157977	94158253	Gm39885
chr2	93891598	93891764	Accsl
chr2	93283548	93283764	Gm39882
chr2	92183201	92183429	Phf21a
chr2	90745258	90745457	Fnbp4
chr2	90580230	90580575	Gm46752
chr2	84840430	84840642	Slc43a1
chr2	84715152	84715719	Zdhhc5
chr2	81848804	81849111	Zfp804a
chr2	81171689	81171847	Gm23452
chr2	79566548	79566824	Gm39867
chr2	79527649	79527886	Gm39867
chr2	79459132	79459394	Neurod1
chr2	79048076	79048370	Gm35748
chr2	78694842	78695056	Gm39865
chr2	76070284	76070559	Gm52518
chr2	73892674	73892887	Atf2
chr2	73775348	73775607	Chn1
chr2	73386655	73386823	Gm13707
chr2	73142896	73143234	Ola1
chr2	72556515	72556681	Gm30069
chr2	72556067	72556282	Gm30069
chr2	72147682	72147919	Rapgef4
chr2	72107808	72108263	Rapgef4
chr2	70908584	70908783	Gm39843
chr2	68804273	68804554	Gm36174
chr2	68079530	68080130	B3galt1
chr2	64850708	64851325	Grb14
chr2	64535474	64535659	Gm13575
chr2	64535114	64535289	Gm13575
chr2	63926627	63926966	Fign
chr2	62562681	62563033	Fap
chr2	61483511	61483709	Gm33753
chr2	61159888	61160202	Gm39833
chr2	61158694	61158896	Gm39833
chr2	60788172	60788350	Itgb6
chr2	59587918	59588286	LOC115489517
chr2	59485749	59486010	Dapl1
chr2	56257597	56257762	Gm33458
chr2	56119520	56119991	Gm33458
chr2	55182285	55182786	Kcnj3
chr2	55091449	55091800	Kcnj3
chr2	51657600	51657906	Tas2r134
chr2	50971204	50971656	Gm39811
chr2	50965516	50966061	Gm39811
chr2	50693868	50694086	Gm32232
chr2	50586492	50586807	Gm46784
chr2	50045952	50046106	Lypd6
chr2	49911654	49911909	Lypd6b
chr2	48760780	48760977	Gm31324
chr2	48602243	48602431	Gm39809
chr2	46666886	46667056	Gm13470
chr2	45031699	45031918	Mir5129
chr2	44526333	44526718	Gm39806
chr2	38824043	38824421	Nr6a1os
chr2	38823120	38823469	Nr6a1os
chr2	38424463	38424891	Gm25081
chr2	38175172	38175656	Dennd1a
chr2	38165999	38166220	Dennd1a
chr2	38162602	38163056	Dennd1a
chr2	38111552	38112064	Dennd1a
chr2	36136683	36136999	Rbm18
chr2	35858399	35858573	Gm10829
chr2	34602005	34602350	Gm34178
chr2	34249685	34249935	Pbx3
chr2	33130677	33131322	Garnl3
chr2	32908459	32908896	Gm13523
chr2	32559612	32559961	Dpm2
chr2	32105289	32105570	Plpp7
chr2	31688331	31688763	Abl1
chr2	30392178	30392331	Dolpp1
chr2	29820390	29820762	Urm1
chr2	29045948	29046417	Cfap77
chr2	28525712	28525917	Ralgds
chr2	28415320	28415784	Gm13373
chr2	28387464	28387627	Gm13373
chr2	27885854	27886091	Col5a1
chr2	27475866	27476055	Brd3
chr2	26503606	26503826	Notch1
chr2	26502483	26502651	Notch1
chr2	26501534	26502167	Notch1
chr2	26445324	26445845	Sec16a
chr2	26298967	26299284	Ccdc187
chr2	26298214	26298766	Ccdc187
chr2	25574703	25574975	Phpt1
chr2	25224706	25225205	Tubb4b
chr2	25180610	25180813	Nrarp
chr2	24905446	24905862	Ehmt1
chr2	24503092	24503535	Gm39769
chr2	24275235	24275407	Il1f5
chr2	22293563	22294252	Myo3a
chr2	22247783	22247969	Myo3a
chr2	21010287	21010997	Gm13375
chr2	19199044	19199198	Armc3
chr2	18587436	18587614	n-TNgtt9
chr2	18232897	18233220	Gm39761
chr2	18056302	18056541	Mllt10
chr2	18055239	18055487	Mllt10
chr2	18030624	18030796	Gm17762
chr2	18027604	18027965	Gm17762
chr2	17183466	17183772	4930515L03Rik
chr2	12716420	12716747	Pter
chr2	11139496	11139752	Prkcq
chr2	7343177	7343354	Celf2
chr2	7309971	7310545	Celf2
chr2	6642612	6642905	Celf2
chr2	6547060	6547325	Gm52546
chr2	6261218	6261507	Gm13383
chr2	5398096	5398331	Camk1d
chr2	4543502	4543670	Frmd4a
chr2	4508276	4508458	Gm39751
chr2	4452892	4453097	Frmd4a
chr2	4260635	4260954	Gm39752
chr2	3283973	3284212	Nmt2
chr2	142303165	142303606	Kif16b
chr2	146324760	146325720	A930019D19Rik
chr2	25185630	25186125	Gm52547
chr2	163189926	163190550	Tox2
chr2	53276561	53276950	Gm25898
chr2	105660159	105661075	Paupar
chr2	4153051	4153715	Frmd4a
chr2	163195653	163196284	Tox2
chr2	169357346	169357689	Gm39994
chr2	45169230	45170072	Gm28643
chr2	97478445	97478981	Lrrc4c
chr2	173426172	173426908	Gm14642
chr2	71655730	71656233	Gm36909
chr2	146330565	146331207	A930019D19Rik
chr2	154925405	154925816	a
chr2	60714022	60714376	Itgb6
chr2	21043986	21044503	Gm13375
chr2	105690036	105690363	Pax6
chr2	25125988	25126570	Gm13387
chr2	4555490	4556372	Frmd4a
chr2	5314516	5314953	Gm36906
chr2	172299401	172299779	Gm40008
chr2	101592446	101593043	Iftap
chr2	63574119	63574659	Gm8541
chr2	6903452	6903792	Celf2
chr2	64394746	64395040	Gm13575
chr2	158343605	158343977	LOC115489590
chr2	50694971	50695432	Gm32232
chr2	146920522	146920927	Kiz
chr2	63574969	63575591	Gm8541
chr2	141157161	141157790	Macrod2
chr2	26500408	26501219	Notch1
chr2	109942891	109943503	Lgr4
chr2	106650106	106650562	BB218582
chr2	60796808	60797362	Itgb6
chr2	4529308	4529869	Gm39751
chr3	159851618	159852431	Wls
chr3	159011182	159011534	Gm20752
chr3	158694965	158695245	Lrrc7
chr3	157582731	157583079	Ptger3
chr3	156791309	156791513	Negr1
chr3	155577118	155577404	Gm33266
chr3	155373587	155373877	Gm33266
chr3	154125350	154125634	Gm40185
chr3	151294244	151294432	4930555A03Rik
chr3	150050736	150051565	Gm31244
chr3	149449533	149449754	Gm30382
chr3	149331420	149331829	Gm5149
chr3	149088885	149089098	Gm30575
chr3	148682623	148682850	Adgrl2
chr3	147454764	147454942	Gm37041
chr3	147254649	147254888	Gm40171
chr3	146108142	146108369	Wdr63
chr3	145548594	145548897	Znhit6
chr3	145491415	145491597	Znhit6
[truncated: 1,517 more rows]
