# Supplementary material for: SOX2-driven enhancer landscape defines the transcriptional architecture of retinogenesis
Source: Development. 2025 Nov 26;152(23):dev204986. doi: 10.1242/dev.204986 (PMC12687333; doi:10.1242/dev.204986)
Supplement: Table S4. Super-enhancer associated genes at E14.5 retina [file develop-152-204986-TableS4.xls]

## Sheet: SE associated genes
chromosome	start	end	gene symbol
chr1	134045815	134106621	Btg2
chr1	128660142	128692584	Cxcr4
chr1	64777302	64809452	Fzd5
chr1	132320336	132377305	Nuak2
chr1	86491474	86561638	Ptma
chr1	155775713	155791710	Qsox1
chr10	87446248	87451179	Ascl1
chr10	77132247	77152699	Col18a1
chr10	110928800	110932519	Csrp2
chr10	21054997	21130454	Myb
chr10	3890818	3906925	Plekhg1
chr10	62187672	62227731	Tspan15
chr11	101477414	101486022	Brca1
chr11	113762455	113811317	Cdc42ep4
chr11	80474101	80520069	Cdk5r1
chr11	59970767	59978917	Med9
chr11	116806530	116839429	Mxra7
chr11	79599398	79666571	Rab11fip4
chr11	112973531	112999827	Sox9
chr11	79086765	79119732	Wsb1
chr12	108204661	108292220	Ccdc85c
chr12	12715636	12726239	Mycn
chr12	73749492	73835323	Prkch
chr12	80123109	80146370	Zfp36l1
chr13	99352694	99511440	Map1b
chr14	40950077	40963792	Tspan14
chr15	85480408	85508598	Fbln1
chr15	75633950	75665435	Zfp41
chr15	57697097	57774267	Zhx2
chr16	90068576	90086312	Tiam1
chr17	7173472	7233132	Rps6ka2
chr17	25508306	25563802	Sox8
chr18	25516627	25658656	Celf4
chr18	54904916	54921185	Zfp608
chr2	163165376	163247566	Mybl2
chr2	26475457	26578631	Notch1
chr2	25111117	25131680	Nrarp
chr2	173370114	173451929	Pmepa1
chr2	166622517	166693600	Prex1
chr2	4425719	4478326	Sephs1
chr2	93277707	93304574	Trp53i11
chr3	116466962	116481161	Rtca
chr4	119067213	119077820	Slc2a1
chr4	106926355	107040933	Ssbp3
chr5	123297065	123325865	Bcl7a
chr5	113855161	113903662	Coro1c
chr5	115803696	115877196	Cox6a1
chr5	114248349	114309728	Foxn4
chr5	115353687	115427187	Msi1
chr5	146378664	146439744	Wasf3
chr6	67117990	67140997	Gadd45a
chr6	39777968	39808710	Mrps33
chr6	112788685	112851284	Srgap3
chr7	66439276	66452181	Aldh1a3
chr7	144759893	144807120	Ano1
chr7	64504762	64582601	Apba2
chr7	144996981	145067823	Ccnd1
chr8	125985476	126018986	Kcnk1
