# Supplementary material for: SOX2-driven enhancer landscape defines the transcriptional architecture of retinogenesis
Source: Development. 2025 Nov 26;152(23):dev204986. doi: 10.1242/dev.204986 (PMC12687333; doi:10.1242/dev.204986)
Supplement: Table S5. Shared SOX2-VSX2 transcriptional and chromatin targets. [file develop-152-204986-TableS5.xls]

## Sheet: Sox2_Vsx2 Shared Transcripts
Sox2_Vsx2 Up	Sox2_Vsx2 Down
1110007C09Rik	1500009L16Rik
1600027J07Rik	1600029O15Rik
1700028K03Rik	1810010H24Rik
1700029J07Rik	1810041L15Rik
1810011O10Rik	2010107G23Rik
2310034O05Rik	2610100L16Rik
2610027K06Rik	2810049E08Rik
2610305D13Rik	2900008C10Rik
2810032G03Rik	2900011O08Rik
4632428C04Rik	3632451O06Rik
4632428N05Rik	4732456N10Rik
4833422C13Rik	4930427A07Rik
4833422M21Rik	4932418E24Rik
4921504A21Rik	5031439G07Rik
4921511H03Rik	5330426P16Rik
4930412C18Rik	6530402F18Rik
4930426D05Rik	9130024F11Rik
4930447C04Rik	9330159F19Rik
4930523C07Rik	9530059O14Rik
4930539N22Rik	9630028B13Rik
4930563M21Rik	A2m
4930587E11Rik	A730020E08Rik
4932438H23Rik	Aacs
4932441J04Rik	Acat2
4933439K11Rik	Ackr1
5031414D18Rik	Acot7
5031426D15Rik	Acsl6
6030443J06Rik	Actl6b
8430431K14Rik	Adam12
9030404E10Rik	Adam19
9430083A17Rik	Adamts1
9530026P05Rik	Adamts20
9530051G07Rik	Adap1
9530091C08Rik	Adcy1
A330040F15Rik	Adcy5
A430105I19Rik	Add2
A730017C20Rik	Adgrb1
A830082K12Rik	Adgrg1
A930001C03Rik	Adra1d
AA415398	Adra2a
Abca1	Adrb1
Abca2	Afap1l1
Abca9	Agap2
Abcc4	Agap3
Abi3	AI593442
Acacb	Aim2
Acad11	Aipl1
Accs	Ajap1
Ace	Ak4
Acer3	Akap12
Ackr3	Akap6
Acot2	Akr1b8
Acss1	Aldh1a3
Acss3	Aldh1b1
Adamts16	Aldh1l2
Adamts19	Alk
Adamts6	Amer3
Adamts7	Angpt1
Adamts9	Ank1
Adap2	Ankrd33b
Adarb1	Ankrd37
Adck3	Anks1b
Adck4	Ano1
Adgrg7	Ano3
Adhfe1	Ano4
Aff2	Ano5
Aga	Ap3b2
Agbl3	Apba1
Ager	Apba2
AI607873	Apbb2
Aif1	Apc2
Aifm3	Aplp1
Akap13	Arg1
Akr1b10	Arhgap33
Alcam	Arhgdig
Aldh1a1	Arhgef15
Aldh1a7	Arhgef26
Alpl	Arhgef39
Amigo2	Arl8a
Angptl2	Armc6
Antxr2	Arntl
Apbb1ip	Arrb1
Apobec1	Ascl1
Apobec3	Asic1
Apoe	Asic4
Appl2	Asns
Aqp4	Asphd2
Arap1	Atcay
Arap2	Atf5
Arhgap18	Atg9b
Arhgap30	Atl1
Arhgap4	Atp10a
Arhgap42	Atp1a3
Arrdc4	Atp2b2
Arsg	Atp2b3
Arsk	Atp6v1e2
Asph	Atp8a2
Atp11a	Aurkb
Atp7a	AW011738
AW046200	B3gat1
AW549542	B4galnt1
Axl	Barhl2
B2m	BB283400
B3gnt2	BC064078
B430010I23Rik	Bcat1
B4galt4	Begain
B930041F14Rik	Bhlhe22
Baiap2l1	Birc5
Baiap3	Bnip3
Bambi	Bok
Bcat2	Brdt
Bco2	Brsk1
Bdh2	Brsk2
Bdnf	Bsn
Bhlhe41	Btg2
Bin2	Bub1b
Blnk	C130030K03Rik
Bmp1	C130071C03Rik
Bmp7	C2cd4c
Boc	Cabp1
C1qa	Cacna1b
C1qb	Cacna2d3
C1qc	Cacna2d4
C1ql1	Cacng2
C1qtnf6	Cacng3
C2	Cacng5
C230004F18Rik	Cadm3
C3ar1	Calb2
C730002L08Rik	Calm3
Cachd1	Caln1
Cacna1d	Caly
Cacnb2	Camk2b
Cadps2	Camk2n1
Camk1d	Camk2n2
Camk1g	Camkk1
Camk4	Car10
Caps2	Cbln1
Car11	Cbln2
Car14	Ccdc116
Car5b	Ccdc184
Casp8	Ccdc60
Cast	Ccdc85c
Cc2d2a	Ccnd1
Ccbe1	Ccnf
Ccdc148	Ccsap
Ccdc27	Cd109
Ccdc64	Cd200
Cckbr	Cda
Ccl3	Cdc20
Ccl9	Cdc25b
Ccnd2	Cdc42ep3
Ccr1	Cdc42ep4
Ccr5	Cdc45
Cd164	Cdc6
Cd180	Cdca3
Cd247	Cdca5
Cd300a	Cdca8
Cd33	Cdh22
Cd53	Cdhr1
Cd63	Cdk5r1
Cd84	Cdk5r2
Cdh11	Cdkn2c
Cdh6	Cdo1
Cdh7	Cdr2
Cdk7	Cdr2l
Cdkn1c	Celf3
Cdon	Celf4
Cecr6	Celf5
Celsr1	Celf6
Cercam	Cemip
Cfap44	Cend1
Cfh	Cenpv
Cflar	Chac1
Cgn	Chd5
Chchd10	Chga
Chdh	Chgb
Chia1	Chl1
Chmp4c	Chn1
Chrdl1	Chodl
Chrm1	Chrnb2
Chrm2	Chrnb3
Chrnb1	Chst1
Chsy3	Chst10
Clcf1	Chst3
Clcn5	Chst5
Cldn1	Chst8
Cldn19	Ciart
Clec14a	Ckb
Clec18a	Ckmt1
Clmn	Clcn6
Clrn1	Cldn5
Clu	Clec2l
Cntn3	Clgn
Cobll1	Clip2
Col11a1	Clvs2
Col18a1	Cmip
Col25a1	Cngb3
Col2a1	Cnih2
Col5a1	Cnnm1
Col9a1	Cnr1
Col9a2	Cntn2
Col9a3	Cntnap4
Colgalt2	Col22a1
Cox6b2	Coro2a
Cpeb1	Coro2b
Cpne8	Cox4i2
Cpq	Cplx1
Cpt1a	Cplx2
Cpxm1	Cplx3
Cpz	Cpn1
Crb1	Cpne4
Creg1	Cpne5
Crhbp	Crabp1
Crim1	Creg2
Crispld1	Crhr1
Crispld2	Crip1
Crocc	Crip2
Crtap	Crmp1
Csad	Crnde
Csf1	Crtac1
Csf1r	Crx
Csf2rb	Crym
Csf3r	Csdc2
Csmd3	Csmd1
Cspg5	Csmd2
Csrnp1	Csrp1
Ctbs	Cth
Cthrc1	Ctnna2
Ctns	Cxcr4
Ctsc	Cyp4x1
Ctsd	Cyp51
Ctsl	D17H6S56E-5
Ctso	D430019H16Rik
Ctss	D430041D05Rik
Cx3cr1	D630003M21Rik
Cyba	Dclk2
Cyp2j6	Dcx
Cyp2j9	Ddah1
Cyp4f13	Dhcr7
Cyp4f15	Dio3
Cyp4f16	Diras1
Cyp4f17	Diras2
Cyp7b1	Disp2
Cysltr1	Dlgap3
Cyth4	Dlgap5
Dab1	Dll1
Dach2	Dll3
Dazl	Dll4
Dbp	Dlx3
Dcaf12l1	Dmtn
Dcaf12l2	Dnaic1
Ddi1	Dnajc6
Ddx26b	Dner
Ddx60	Dnm1
Defb11	Dnm3
Defb15	Doc2b
Dennd2c	Dok5
Dgkk	Dok7
Dhtkd1	Dpf1
Diap2	Dpp6
Dkk1	Dpysl2
Dlg1	Dpysl3
Dlgap1	Dpysl4
Dnah7b	Dpysl5
Dnase1l1	Drd1
Dock10	Drd2
Dock2	Drp2
Dock5	Dscam
Dok1	Dtx4
Dok2	Dusp26
Dpp7	Dusp4
Dpy19l2	E130006D01Rik
Drc1	E130114P18Rik
Dse	E2f2
Dtna	E2f7
Dusp27	Ebf1
E330033B04Rik	Ebf3
E530011L22Rik	Ecel1
Echdc2	Eef1a2
Efcab1	Efcab11
Efcab12	Efna2
Efna5	Efr3b
Egln3	Egflam
Eif2ak2	Eif4ebp1
Eif2ak4	Elavl3
Eif4a2	Elfn1
Elk3	Elfn2
Ell2	Elmo1
Elovl7	Elmod1
Eml2	Elovl5
Eml5	Enc1
Emp3	Enho
Eno2	Enox1
Eno3	Eomes
Epha7	Epha10
Ephb4	Epha8
Ephx2	Ephb1
Epn3	Espl1
Erap1	Espn
Erbb4	Etv5
Erich5	Faah
Esrrg	Fabp5
Etl4	Fabp7
Etnppl	Fads3
Eva1a	Fah
Evi2a	Faim2
Ext1	Fam110a
Ezr	Fam131b
F2rl2	Fam155a
F630111L10Rik	Fam163a
Fam105a	Fam167a
Fam117a	Fam184b
Fam120c	Fam189a1
Fam122a	Fam20c
Fam129a	Fam212b
Fam13a	Fam219a
Fam187b	Fam219aos
Fam195a	Fam43b
Fam19a4	Fam57b
Fat1	Fam64a
Fat4	Fam65b
Fbn1	Fam69c
Fbn2	Fam78b
Fbxl7	Fam81a
Fbxo32	Fam83d
Fbxw4	Fam84a
Fcer1g	Fanci
Fcgr3	Fbll1
Fcrls	Fbxl16
Fgfr2	Fbxo27
Filip1l	Fbxo41
Firre	Fdft1
Fkbp10	Fdps
Fkbp14	Ffar4
Fkbp9	Fgf15
Flrt2	Fgf18
Flrt3	Fgf3
Fmnl1	Fgf4
Fn3k	Fgf9
Folr1	Fjx1
Folr2	Foxm1
Foxi3	Frmd4a
Foxp2	Frmpd1
Fras1	Fry
Frem2	Fscn1
Frk	Fut4
Frrs1	Fxyd6
Fstl1	Fxyd7
Fxyd1	Fyn
Fyb	Gabarapl2
Fyco1	Gabbr1
Fzd1	Gabbr2
Fzd4	Gabra3
Fzd6	Gabrg2
Fzd7	Gadd45g
Gaa	Galnt13
Gabre	Galnt18
Galc	Galnt9
Galm	Gap43
Galns	Gars
Galnt12	Gdap1l1
Galnt16	Gdnf
Galnt4	Gdpd5
Galt	Gfi1
Gas1	Gfra3
Gas7	Ggt7
Gcgr	Gipc2
Gcnt2	Gjd2
Gdf6	Gli1
Gfap	Glra2
Ggact	Glyctk
Ggt1	Gm11992
Ghdc	Gm13889
Ginm1	Gm14204
Gja1	Gm14207
Glb1l	Gm16551
Gli3	Gm16576
Glp2r	Gm16702
Gm10336	Gm20554
Gm13152	Gm2694
Gm13251	Gm4792
Gm16063	Gm5124
Gm16523	Gm5468
Gm16861	Gm5868
Gm1966	Gm8773
Gm1968	Gm973
Gm5089	Gnal
Gm5415	Gnao1
Gm5607	Gnat2
Gm6548	Gnb3
Gm6592	Gnb4
Gm7457	Gng2
Gm7694	Gng3
Gnpda1	Gng4
Gns	Gngt2
Gpc6	Golga7b
Gpr146	Gp1bb
Gpr171	Gpc2
Gpr179	Gpm6b
Gpr34	Gpr12
Gpr87	Gpr139
Gpx8	Gpr156
Gramd1c	Gpr158
Gramd3	Gpr26
Gria1	Gpr37
Grid1	Gprin1
Grin2b	Grb14
Grn	Gria2
Gsta4	Gria4
Gstt2	Grik2
Gucy2e	Grik3
Gulp1	Grik4
Gusb	Grin1
Gyg	Grm2
Gyltl1b	Grm3
Hacd4	Gsap
Has1	Gsg1
Havcr2	H1f0
Hcls1	Hapln3
Hdac7	Hcn2
Hebp1	Hcn3
Helz2	Hcn4
Heph	Hecw1
Hexa	Hes2
Hexb	Hes5
Hgf	Hes6
Hif3a	Heyl
Hnmt	Hhip
Hpgd	Hid1
Hrsp12	Hist1h1b
Hsd17b11	Hist1h1c
Hsd3b7	Hist1h1d
Hspa1a	Hist1h1e
Hspa1b	Hist1h2ab
Hspg2	Hist1h2ac
Hunk	Hist1h2ae
Hyal1	Hist1h2af
Hykk	Hist1h2ah
Id3	Hist1h2ai
Ifi204	Hist1h2ak
Ifit1	Hist1h2an
Ifit3	Hist1h2bb
Ifitm10	Hist1h2bc
Ifitm2	Hist1h2be
Igf2os	Hist1h2bg
Igf2r	Hist1h2bh
Igfbp4	Hist1h2bj
Igtp	Hist1h2bk
Iigp1	Hist1h2bm
Ikbke	Hist1h2bn
Ikzf1	Hist1h2bp
Ikzf2	Hist1h3a
Il10ra	Hist1h3b
Il10rb	Hist1h3c
Il11ra1	Hist1h3e
Il13ra1	Hist1h3f
Il17rd	Hist1h3g
Il18	Hist1h3h
Il1rap	Hist1h3i
Il1rapl1	Hist1h4k
Il6ra	Hist2h2ac
Il6st	Hist2h4
Impact	Hist3h2a
Inadl	Hk1
Inca1	Hkdc1
Inpp5d	Hmgcr
Invs	Hmgcs1
Iqgap2	Hn1
Iqsec2	Hpca
Irak4	Hpcal4
Irgm1	Hrh3
Islr	Hs3st3b1
Ism2	Hs3st4
Itga3	Hs3st5
Itgam	Hsd17b7
Itpkb	Hspa12a
Itpr1	Hspa2
Jade2	Id4
Jag1	Igfbp2
Kat6b	Igfbpl1
Kcna5	Igsf11
Kcnb1	Impg2
Kcng3	Ina
Kcnh5	Insig1
Kcnj11	Insm1
Kcnj13	Insm2
Kcnj3	Ipcef1
Kcnma1	Ipw
Kcnn3	Iqsec3
Kcnq1ot1	Irx1
Kcnq5	Irx2
Kdelc2	Irx3
Kdsr	Irx4
Khdrbs2	Irx5
Khk	Irx6
Kif16b	Isl2
Klhdc7a	Islr2
Klhdc8b	Itga7
Klhl14	Jag2
Klhl21	Jakmip1
Klhl3	Jakmip3
Klhl6	Jmjd6
Klk8	Jph3
Lair1	Jph4
Lama2	Kcna1
Lama5	Kcna2
Lamc1	Kcnab2
Lamp2	Kcnc1
Laptm5	Kcnh4
Lcp2	Kcnh7
Ldlrad4	Kcnj10
Lgals12	Kcnj9
Lgals3bp	Kcnk10
Lgi1	Kcnk3
Lgi2	Kcnn1
Lgi3	Kcnq2
Lgr4	Kcns2
Lingo2	Kcp
Lmntd2	Kdr
Loxl1	Kif19a
Loxl3	Kif20a
Lpar2	Kif21b
Lpar3	Kif22
Lrguk	Kif2c
Lrig3	Kif3c
Lrp1	Kif5a
Lrp2	Kifc1
Lrp4	Kirrel2
Lrrc34	Kirrel3
Lrrc38	Kitl
Lrrc4c	Klc1
Lrrc66	Klc3
Lrrc74b	Klf6
Lrrn1	Klhdc8a
Lrrtm4	Klhl1
Ltbp1	Kndc1
Ltbp3	Krt73
Luzp2	Ksr1
Ly86	L1cam
Ly96	Larp6
Lyn	Lbh
Mab21l1	Ldha
Mab21l2	Ldlr
Magee2	Lect1
Magi3	Lfng
Magt1	Lgi4
Malat1	Lhfpl4
Malt1	Lhfpl5
Maml2	Lhx1
Man1a	Lhx3
Man2b1	Lhx4
Manba	Lhx5
Map3k5	Lig1
Mapk13	Lin28a
Mapkapk3	Lin7a
Marveld1	Lingo3
Mbnl1	Lmnb1
Mdfic	Lmo2
Mecom	LOC432842
Med12l	Lonrf3
Mertk	Lppr1
Mest	Lppr3
Mettl20	Lrfn2
Mettl7a1	Lrfn5
Mfap2	Lrp11
Mfap4	Lrp8
Mfsd7a	Lrrc20
Mfsd7c	Lrrc27
Mgst1	Lrrc49
Mir1251	Lrrc55
Mir135a-2	Lsamp
Mir204	Lss
Mir335	Ly6h
Mir99ahg	Lynx1
Mirlet7e	Lzts1
Mitf	Magee1
Mob3c	Magel2
Mov10	Maneal
Mpeg1	Map3k13
Mppe1	Map3k9
Mr1	Map6
Mrc2	Mapk10
Ms4a6c	Mapk11
Ms4a6d	Mapk8ip2
Msi2	Mapt
Mterf4	Marcks
Mtmr10	Mark1
Mtus1	Mast1
Mvp	Mb21d2
Mx2	Mbp
Mylip	Mdga2
Myo10	Medag
Myo1f	Megf10
Myo6	Meis3
N4bp2l1	Melk
Nacc2	Mfng
Naga	Mfsd2a
Naip5	Mfsd6
Nat1	Mgarp
Nav1	Mgat5b
Nbeal2	Mgst3
Ncf1	Mical1
Ncf2	Mid1ip1
Nckap1l	Mir124a-1hg
Necab2	Mir124a-2
Nek8	Mir9-2
Nfam1	Mirc35hg
Nfat5	Mkrn1
Nfatc4	Mlc1
Nfkb2	Mllt11
Nfkbid	Mmd2
Nfkbiz	Mmp17
Ngef	Mmp24
Nhsl2	Moxd1
Ninj1	Mpp3
Nkd2	Mpped1
Nlrp3	Mpped2
Nlrx1	Msmo1
Nmrk1	Mturn
Nos1ap	Mtus2
Nphp3	Mvd
Nr1h3	Mycl
Nr3c1	Myo16
Nr3c2	Myo3b
Nrip1	Myt1l
Nrros	Nacad
Ntf3	Nap1l2
Nucb1	Nap1l5
Nudt4	Napb
Nxpe4	Nav2
Oca2	Nav3
Ociad2	Ncam1
Ocln	Ncan
Olfm3	Ncapd2
Olfml2a	Ndnf
Olfml3	Ndp
Olfr1417	Ndrg1
Oplah	Ndrg4
Opn4	Ndst3
Orai1	Ndufa4l2
Osgin1	Nefl
Otx1	Nek2
P2rx4	Nell1
P2rx6	Nell2
P2rx7	Neto1
P2ry12	Neurl1b
P2ry13	Neurod1
P2ry14	Neurog1
P2ry6	Neurog2
P3h1	Nfasc
P3h2	Nfil3
P3h3	Ngfr
P3h4	Nhlh2
Pabpc4l	Nkain3
Pacsin3	Nkx6-1
Pard3b	Nkx6-2
Parp14	Nmnat2
Parp4	Nnat
Pax6	Nos1
Pbxip1	Notch1
Pcdh11x	Nova2
Pcdh18	Npdc1
Pcdh7	Nptx1
Pcdhb9	Nr0b1
Pcmtd2	Nr2e1
Pdcd4	Nr4a3
Pde1c	Nr6a1
Pde4a	Nrarp
Pde7b	Nrcam
Pdgfd	Nrg3
Pdk2	Nrl
Pdlim5	Nrm
Peg3	Nrn1
Per3	Nrsn1
Phc3	Nrxn2
Phkb	Nsdhl
Phldb2	Nsg1
Phyhd1	Nsg2
Pik3ap1	Ntm
Pik3cg	Ntng2
Pip5k1b	Ntrk1
Pkd2	Nuak1
Pla2g4a	Nuak2
Pla2g5	Nxph4
Plcg2	Oas3
Pld2	Olfm1
Pld4	Olfm2
Pld5	Olig2
Plekhg1	Onecut3
Plekhg3	Oprm1
Plin3	Otx2
Plod1	P2rx1
Pm20d2	P2rx3
Pnpla2	P2ry2
Pnpla7	Pafah1b3
Pon3	Pak1
Porcn	Pak7
Pou2f1	Paqr4
Ppargc1a	Parp6
Ppfia4	Parvb
Ppfibp2	Pcbp3
Ppic	Pcbp4
Ppm1h	Pcdh15
Prdm11	Pcdh8
Prickle3	Pcdha12
Prkcb	Pcdha2
Prkdc	Pcdha3
Prkg1	Pcdhac1
Prrt2	Pcdhac2
Prrt4	Pcnxl2
Prss8	Pcp4l1
Ptchd4	Pcsk1n
Ptgs1	Pcsk2
Ptn	Pcx
Ptpn6	Pcyt1b
Ptprc	Pdc
Ptprk	Pde10a
Ptx3	Pde3a
Pus10	Pde4c
Pvrl3	Pde6c
Pxdn	Pdxp
Pycard	Pdzd4
Pyroxd2	Peg13
Rab11fip1	Penk
Rab17	Pfkfb3
Rab32	Pfkp
Rab38	Pgam1
Rab43	Pgbd5
Rac2	Pgk1
Rad9b	Pgm2l1
Ralyl	Phactr1
Rasef	Phactr3
Rasgrp3	Phf21b
Raver2	Phf24
Rbms1	Phyhipl
Rbms2	Pif1
Rcn3	Pik3c2b
Rdh10	Pik3cd
Rec8	Pim1
Reln	Pitpnm1
Renbp	Pitpnm2
Rest	Piwil4
Rffl	Pkib
Rfx5	Pkm
Rhbdl1	Pkmyt1
Rhog	Pkn3
Rhoh	Platr17
Rhoj	Plcd1
Ripk1	Plekhb2
Rmst	Plekhd1
Rnase4	Plk1
Rnf135	Plscr4
Ror1	Pmepa1
Rorc	Pmfbp1
Rph3al	Pmm1
Rps6ka4	Pnma1
Rragd	Pnma2
Rtkn	Pnoc
Rtn4r	Poc1a
Rwdd3	Podxl
Ryr2	Pou3f1
Ryr3	Pou3f2
S100a1	Pou4f1
S1pr5	Pou4f3
Samd4	Ppef1
Scara3	Ppef2
Sdc2	Ppfia2
Sdc4	Ppfia3
Sdsl	Ppp1r14a
Selplg	Ppp1r14b
Sema3b	Ppp1r14c
Sema5b	Ppp1r17
Sema6a	Ppp1r3g
Sepp1	Ppp2r2b
Serpind1	Prdm1
Serpinf1	Prdm13
Sertad1	Prelid1
Sesn3	Prex1
Sfmbt2	Prkar1b
Sfrp1	Prkar2b
Sgk1	Prkch
Sh3d21	Prkcz
Shisa2	Prmt8
Shisa9	Prokr2
Shroom4	Prph
Siglech	Prr18
Six4	Prr5l
Skap2	Prrxl1
Sla	Psat1
Slc10a3	Psd
Slc11a1	Psd2
Slc13a3	Psrc1
Slc16a12	Ptchd2
Slc16a2	Ptf1a
Slc22a18	Pth1r
Slc22a8	Ptpn5
Slc2a12	Ptprn
Slc2a13	Pycr1
Slc2a2	Rab11fip4
Slc35d2	Rab15
Slc38a3	Rab33a
Slc38a6	Rab39
Slc38a8	Rab3a
Slc40a1	Rab3c
Slc43a1	Rab6b
Slc44a1	Racgap1
Slc4a5	Rai2
Slc50a1	Ramp3
Slc6a13	Rap1gap
Slc6a17	Rap1gap2
Slc6a9	Rasgrf2
Slc7a2	Rasl10b
Slc7a4	Rasl11a
Slc7a8	Rassf2
Slc8a1	Rassf4
Slco2b1	Rbfox1
Slit2	Rbfox2
Slitrk2	Rbp3
Slitrk4	Rbp4
Smad6	Rcor2
Smad9	Reep1
Smim1	Reep5
Smim10l2a	Rem2
Sned1	Resp18
Sntg1	Ret
Spaca6	Rgs20
Spag16	Rgs4
Sparc	Rgs7
Spata1	Rhbdl3
Spata17	Rimkla
Spef2	Rims1
Spi1	Rims3
Ssc4d	Rims4
Ssc5d	Ripply3
Ssh3	Rit2
Sspn	Rltpr
St3gal6	Rnd1
St5	Rnd2
St6galnac3	Rnf144b
St8sia1	Rnf165
Stab1	Robo2
Stat6	Rp1l1
Stc1	Rpa2
Stra6	Rpgrip1
Stx3	Rph3a
Stx4a	Rprm
Stxbp6	Rps6ka2
Sugct	Rps6kl1
Sult6b1	Rtkn2
Sumf1	Rtn1
Susd1	Rtn2
Syde2	Rtn4rl1
Syn3	Rufy3
Syne4	Rundc3a
Synpr	Runx1t1
Sypl	Rusc1
Syt12	Rusc2
Syt17	S100a10
Syt3	S1pr1
Tacr1	Samd11
Tbx2	Samsn1
Tbx20	Sapcd2
Tcf7	Sarm1
Tcirg1	Satb2
Tcn2	Sbk1
Tdrd9	Scd1
Tec	Scg2
Tekt2	Scg3
Tenm1	Scg5
Tfcp2l1	Scn3b
Tfeb	Scn5a
Tfec	Scrt1
Tgif1	Scrt2
Ticam1	Scube3
Tifab	Sdc3
Timp2	Sema4a
Tlr1	Sema4d
Tlr13	Sema6b
Tlr7	Sema6d
Tmbim1	Sema7a
Tmc4	Sertm1
Tmc6	Sez6l2
Tmem144	Sgip1
Tmem150a	Sh2b2
Tmem150c	Sh2d5
Tmem191c	Sh3rf3
Tmem196	Sh3yl1
Tmem235	Shc2
Tmem241	Shh
Tmem245	Shisa6
Tmem8	Shmt2
Tmem88	Shtn1
Tmprss11d	Ska1
Tmsb4x	Slc13a5
Tnfaip8	Slc16a14
Tnfrsf10b	Slc16a3
Tnfrsf11b	Slc17a6
Tnfrsf1b	Slc17a7
Tnfrsf22	Slc1a1
Tnip2	Slc1a2
Tns2	Slc1a6
Tor4a	Slc24a3
Tpp1	Slc29a4
Tpra1	Slc2a1
Tram2	Slc30a10
Trem2	Slc30a3
Trf	Slc32a1
Trim12a	Slc37a1
Trim12c	Slc41a2
Trim30a	Slc45a1
Trim65	Slc45a3
Trnp1	Slc5a7
Trpm1	Slc6a1
Trpm3	Slc6a11
Trps1	Slc7a1
Tsc22d1	Slc7a14
Tsku	Slc7a3
Tspan10	Slc7a5
Ttc23	Slc8a3
Ttc7	Slitrk1
Tuft1	Smim18
Txnip	Smoc1
Tyrobp	Smpd3
Uap1l1	Snap25
Ubr5	Sncb
Ubxn10	Sncg
Ucp2	Snph
Unc5b	Socs3
Unc93b1	Soga3
Utrn	Sorcs2
Vamp8	Sox3
Vasn	Sox8
Vav1	Spef1
Vcl	Spire2
Vill	Spns2
Vmn2r-ps11	Spock1
Vmn2r5	Spock2
Vmn2r6	Sprn
Vmn2r7	Spry1
Vstm2a	Spsb4
Vwa5a	Sptbn2
Was	Sptbn4
Wdfy4	Sqle
Wdr78	Srd5a1
Wdr86	Srgap3
Wfdc1	St18
Wfdc2	St6galnac5
Wnk4	St7
Wnt16	St8sia2
Wnt9a	Stard4
Zbtb16	Stk32a
Zfp185	Stk32b
Zfp365	Stk32c
Zfp36l2	Stk33
Zfp456	Stmn1
Zfp467	Stmn2
Zfp52	Stmn3
Zfp804b	Stmn4
Zfp839	Stra6l
Zfp85os	Stx11
Zfp964	Stx1a
Zfpm1	Stx7
Zfr2	Stxbp1
Zic1	Sult4a1
Zic4	Sv2a
Zic5	Sv2b
Zkscan16	Svop
Zkscan7	Syce2
Zmynd15	Syn1
Zpbp	Syndig1
Zrsr1	Syndig1l
	Syngr3
	Synm
	Syp
	Syt1
	Syt13
	Syt16
	Syt2
	Syt4
	Syt5
	Tacc3
	Tagln2
	Tagln3
	Tbc1d30
	Tcerg1l
	Tcf15
	Tcp11
	Tfap2d
	Tgfa
	Tgm2
	Th
	Them4
	Them6
	Thsd7b
	Tiam1
	Tigar
	Tigd3
	Tmcc2
	Tmeff2
	Tmem130
	Tmem132e
	Tmem158
	Tmem169
	Tmem178
	Tmem179
	Tmem194
	Tmem198
	Tmem200a
	Tmem229b
	Tmem240
	Tmem255a
	Tmem44
	Tmem59l
	Tmem63c
	Tnfaip6
	Tox2
	Tpi1
	Tppp
	Tppp3
	Trhde
	Trib2
	Trib3
	Tril
	Trim16
	Trim36
	Trim9
	Triobp
	Trp53i11
	Trpv2
	Tspan15
	Tspan17
	Ttbk1
	Ttc9
	Ttc9b
	Ttyh1
	Ttyh2
	Tub
	Tuba1a
	Tuba1c
	Tubb2a
	Tubb2a-ps2
	Tubb2b
	Tubb3
	Tubb4a
	Tubb4b
	Tubb5
	Tubb6
	Tulp1
	Tunar
	Tvp23a
	Ubap1l
	Ube2ql1
	Uchl1
	Uhrf1
	Unc13a
	Unc5a
	Unc79
	Usp44
	Vat1l
	Vax1
	Vldlr
	Vstm2l
	Vstm5
	Vtn
	Wbscr17
	Wnt8b
	Wscd2
	Xkr7
	Ydjc
	Ywhag
	Zbtb7c
	Zdhhc14
	Zfp41
	Zfp804a
	Zfp941
	Zfyve28
	Zmat4

## Sheet: Shared peaks
Chr	Start	End	Annotation	Detailed Annotation	Distance to TSS	Nearest PromoterID	Entrez ID	Nearest Unigene	Nearest Refseq	Nearest Ensembl	Gene Name	Gene Alias	Gene Description	Gene Type
chr1	46830065	46830653	intron (NM_001356416, intron 4 of 10)	intron (NM_001356416, intron 4 of 10)	23259	NM_001356416	227059	Mm.233889	NM_172653	ENSMUSG00000025986	Slc39a10	2900042E17Rik|5430433I10|Zip10|mKIAA1265	solute carrier family 39 (zinc transporter), member 10	protein-coding
chr1	34439469	34439755	promoter-TSS (NM_027159)	promoter-TSS (NM_027159)	60	NM_027159	69668	Mm.379170	NM_027159	ENSMUSG00000042111	Ccdc115	2310061I09Rik|Ccp1	coiled-coil domain containing 115	protein-coding
chr1	64916639	64917368	intron (NM_001039493, intron 3 of 7)	intron (NM_001039493, intron 3 of 7)	39821	NM_001039493	241075	Mm.239534	NM_175509	ENSMUSG00000051344	Plekhm3	9430067K14Rik|A230102O09Rik|AI449570|DAPR|Plekhm1l	pleckstrin homology domain containing, family M, member 3	protein-coding
chr1	68142582	68142930	intron (NM_010154, intron 20 of 26)	intron (NM_010154, intron 20 of 26)	965303	NM_010154	13869	Mm.442420	NM_010154	ENSMUSG00000062209	Erbb4	Her4|c-erbB-4	erb-b2 receptor tyrosine kinase 4	protein-coding
chr1	190191711	190192334	intron (NR_151620, intron 1 of 1)	intron (NR_151620, intron 1 of 1)	-21195	NM_008937	19130	Mm.132579	NM_008937	ENSMUSG00000010175	Prox1	A230003G05Rik|PROX-1	prospero homeobox 1	protein-coding
chr1	39312535	39312711	intron (NM_008719, intron 6 of 20)	intron (NM_008719, intron 6 of 20)	-55228	NM_001252218	114641	Mm.379302	NM_053257	ENSMUSG00000073702	Rpl31	Dts	ribosomal protein L31	protein-coding
chr1	89848410	89849178	intron (NM_001037136, intron 15 of 16)	intron (NM_001037136, intron 15 of 16)	82382	NM_010262	14472	Mm.204730	NM_010262	ENSMUSG00000034486	Gbx2	D130058E05Rik|Gbx-2|MMoxA|Stra7	gastrulation brain homeobox 2	protein-coding
chr1	24240100	24240420	intron (NM_001290691, intron 30 of 31)	intron (NM_001290691, intron 30 of 31)	45057	NM_001290691	12839	Mm.154662	NM_007740	ENSMUSG00000026147	Col9a1	Col9a-1	collagen, type IX, alpha 1	protein-coding
chr1	127531363	127531532	intron (NM_028135, intron 4 of 7)	intron (NM_028135, intron 4 of 7)	146574	NM_028135	72160	Mm.281287	NM_028135	ENSMUSG00000026347	Tmem163	2610024A01Rik|A-cre|Act-Cre|SV31|Tg(ACTB-cre)2Mrt|actin-cre|cre<actin>	transmembrane protein 163	protein-coding
chr1	89751004	89751227	intron (NM_001037136, intron 11 of 16)	intron (NM_001037136, intron 11 of 16)	-67223	NR_015540	74403	Mm.444291	NR_015540		4933400F21Rik	1700091C04Rik|4930565K10Rik	RIKEN cDNA 4933400F21 gene	ncRNA
chr1	193389521	193389860	Intergenic	Intergenic	-19408	NM_144817	215303	Mm.40329	NM_144817	ENSMUSG00000016179	Camk1g	CLICK-III|CaMKIgamma	calcium/calmodulin-dependent protein kinase I gamma	protein-coding
chr1	64078130	64078318	intron (NM_033563, intron 2 of 3)	intron (NM_033563, intron 2 of 3)	-35723	NR_105864	102466760		NR_105864	ENSMUSG00000098487	Mir6899	Gm27384|mmu-mir-6899	microRNA 6899	ncRNA
chr1	61265836	61265996	Intergenic	Intergenic	-112516	NR_040483	77341	Mm.402964	NR_040483	ENSMUSG00000085447	9530026F06Rik	-	RIKEN cDNA 9530026F06 gene	ncRNA
chr1	129006058	129006450	Intergenic	Intergenic	-267050	NM_172485	210417	Mm.380518	NM_172485	ENSMUSG00000042581	Thsd7b	1700074E13Rik|B930082A18|D130067I03Rik	thrombospondin, type I, domain containing 7B	protein-coding
chr1	55666019	55666526	intron (NM_001114663, intron 1 of 5)	intron (NM_001114663, intron 1 of 5)	260326	NM_001114663	227120	Mm.194183	NM_001114663	ENSMUSG00000038349	Plcl1	C230017K02Rik|PLC-L|PLC-L1|PLCE|PLCL|PLDL1|PRIP|PRIP-1	phospholipase C-like 1	protein-coding
chr1	165814490	165814724	intron (NR_103716, intron 1 of 8)	intron (NR_103716, intron 1 of 8)	25926	NM_031162	12503	Mm.217308	NM_031162	ENSMUSG00000005763	Cd247	4930549J05Rik|A430104F18Rik|AW552088|Cd3|Cd3-eta|Cd3-zeta|Cd3h|Cd3z|Cd3zeta|T3z|Tcrk|Tcrz	CD247 antigen	protein-coding
chr1	179446587	179446757	intron (NM_027188, intron 1 of 11)	intron (NM_027188, intron 1 of 11)	71369	NM_027188	69726	Mm.222338	NM_027188	ENSMUSG00000055067	Smyd3	2410008A19Rik|Zmynd1	SET and MYND domain containing 3	protein-coding
chr1	64779595	64780203	Intergenic	Intergenic	-42149	NM_001042659	14367	Mm.150813	NM_022721	ENSMUSG00000045005	Fzd5	5330434N09Rik|AI427138|Fz-5|Fz5|mFz5	frizzled class receptor 5	protein-coding
chr1	20302570	20302923	intron (NM_153179, intron 50 of 66)	intron (NM_153179, intron 50 of 66)	-53708	NR_045734	75028	Mm.417820	NR_045734	ENSMUSG00000089914	4930486I03Rik	-	RIKEN cDNA 4930486I03 gene	ncRNA
chr1	106171346	106171470	promoter-TSS (NM_133821)	promoter-TSS (NM_133821)	116	NR_040630	626049	Mm.247410	NR_040630	ENSMUSG00000101583	Gm20753	-	predicted gene, 20753	ncRNA
chr1	38843072	38843211	Intergenic	RLTR34C_MM|LTR|ERVK	-6454	NM_001029878	381338	Mm.487137	NM_028403	ENSMUSG00000048814	Lonrf2	2900060P06Rik|AI851349	LON peptidase N-terminal domain and ring finger 2	protein-coding
chr1	78141628	78141966	intron (NM_001159520, intron 4 of 8)	intron (NM_001159520, intron 4 of 8)	55339	NM_008781	18505	Mm.1371	NM_008781	ENSMUSG00000004872	Pax3	Pax-3|Sp|Splchl2|splotch	paired box 3	protein-coding
chr1	165966422	165966781	intron (NM_011137, intron 1 of 16)	intron (NM_011137, intron 1 of 16)	-13530	NM_001368808	18986	Mm.245261	NM_011137	ENSMUSG00000026565	Pou2f1	2810482H01Rik|NF-A1|Oct-1|Oct1|Otf-1|Otf1	POU domain, class 2, transcription factor 1	protein-coding
chr1	18583710	18583857	Intergenic	Intergenic	-318645	NM_001040027	77673	Mm.99530	NM_183124	ENSMUSG00000067773	Defb41	9230102D03Rik|BD-17|Bd-41|Defb16|Defb17|Gm15386	defensin beta 41	protein-coding
chr1	187076578	187077083	intron (NM_028848, intron 9 of 9)	intron (NM_028848, intron 9 of 9)	47535	NR_151534	105244050		NR_151534		Gm15509	-	predicted gene 15509	ncRNA
chr1	62564237	62564546	intron (NM_001081050, intron 21 of 22)	intron (NM_001081050, intron 21 of 22)	-138926	NM_001077407	18187	Mm.266341	NM_010939	ENSMUSG00000025969	Nrp2	1110048P06Rik|Np-2|Np2|Npn-2|Npn2	neuropilin 2	protein-coding
chr1	158193245	158193436	Intergenic	Intergenic	162920	NM_207583	240843	Mm.329579	NM_207583	ENSMUSG00000004031	Brinp2	6430517E21Rik|BB361039|Fam5b|mKIAA1747	bone morphogenic protein/retinoic acid inducible neural-specific 2	protein-coding
chr1	162426200	162426234	intron (NM_001038619, intron 1 of 20)	intron (NM_001038619, intron 1 of 20)	51817	NM_001038619	103967	Mm.441620	NM_172646	ENSMUSG00000040265	Dnm3	9630020E24Rik|AW061159|B230343F03Rik|C530045C17|Dyna III|mKIAA0820	dynamin 3	protein-coding
chr1	76075605	76075980	Intergenic	Intergenic	-413341	NR_038012	620079	Mm.378379	NR_038012	ENSMUSG00000100553	Gm17751	-	predicted gene, 17751	ncRNA
chr1	156183326	156183751	intron (NM_177838, intron 1 of 4)	intron (NM_177838, intron 1 of 4)	21488	NM_177838	329274	Mm.150857	NM_177838	ENSMUSG00000015484	Fam163a	A230106N23Rik	family with sequence similarity 163, member A	protein-coding
chr1	177150421	177150475	intron (NM_011785, intron 1 of 12)	intron (NM_011785, intron 1 of 12)	98319	NM_011785	23797	Mm.235194	NM_011785	ENSMUSG00000019699	Akt3	AI851531|D930002M15Rik|Nmf350	thymoma viral proto-oncogene 3	protein-coding
chr1	75693118	75693341	Intergenic	Intergenic	146767	NM_001357150	20536	Mm.5053	NM_009208	ENSMUSG00000006576	Slc4a3	A930038D23Rik|Ae3	solute carrier family 4 (anion exchanger), member 3	protein-coding
chr1	187918420	187918602	intron (NM_001357534, intron 2 of 7)	intron (NM_001357534, intron 2 of 7)	-79316	NM_011935	26381	Mm.89989	NM_011935	ENSMUSG00000026610	Esrrg	ERR3|Errg|NR3B3|mKIAA0832	estrogen-related receptor gamma	protein-coding
chr1	125560624	125560861	promoter-TSS (NM_028787)	promoter-TSS (NM_028787)	147	NM_001356294	74150	Mm.28654	NM_028787	ENSMUSG00000026342	Slc35f5	1300003P13Rik|AI646727	solute carrier family 35, member F5	protein-coding
chr1	139377025	139377231	promoter-TSS (NM_133239)	promoter-TSS (NM_133239)	-52	NM_133239	170788	Mm.95700	NM_133239	ENSMUSG00000063681	Crb1	7530426H14Rik|A930008G09Rik	crumbs family member 1, photoreceptor morphogenesis associated	protein-coding
chr1	12713538	12713767	intron (NM_001198566, intron 1 of 20)	intron (NM_001198566, intron 1 of 20)	-4893	NM_172294	240725	Mm.45563	NM_172294	ENSMUSG00000016918	Sulf1	AI467640|AW121680|mKIAA1077	sulfatase 1	protein-coding
chr1	82687913	82688195	intron (NM_007734, intron 34 of 51)	intron (NM_007734, intron 34 of 51)	-36836	NM_001310697	75734	Mm.396863	NM_029409	ENSMUSG00000026150	Mff	5230400G24Rik|AI314724	mitochondrial fission factor	protein-coding
chr1	87493611	87493700	intron (NM_019867, intron 3 of 12)	intron (NM_019867, intron 3 of 12)	16707	NM_019867	53972	Mm.435439	NM_019867	ENSMUSG00000026259	Ngef	Tims2|ephexin	neuronal guanine nucleotide exchange factor	protein-coding
chr1	32805933	32806451	Intergenic	Intergenic	-258899	NM_001164286	408191	Mm.479439	NM_001164286	ENSMUSG00000091318	Gm5415	EG408191|Senp14	predicted gene 5415	protein-coding
chr1	186187385	186187748	Intergenic	Intergenic	-70256	NM_146106	226791	Mm.257116	NM_146106	ENSMUSG00000039246	Lyplal1	BC027340|Q96AVO	lysophospholipase-like 1	protein-coding
chr1	187862475	187862739	intron (NM_001357534, intron 2 of 7)	intron (NM_001357534, intron 2 of 7)	-135220	NM_011935	26381	Mm.89989	NM_011935	ENSMUSG00000026610	Esrrg	ERR3|Errg|NR3B3|mKIAA0832	estrogen-related receptor gamma	protein-coding
chr1	51650549	51650729	Intergenic	Intergenic	-53921	NR_151621	100045066	Mm.404734	NR_151621		Gm17767	-	predicted gene, 17767	ncRNA
chr1	161689137	161689308	Intergenic	Lx8|LINE|L1	99273	NM_001205243	14103	Mm.3355	NM_010177	ENSMUSG00000000817	Fasl	APT1LG1|CD178|CD95-L|CD95L|Fas-L|Faslg|Tnfsf6|Tnlg1a|gld	Fas ligand (TNF superfamily, member 6)	protein-coding
chr1	76786883	76787343	Intergenic	Intergenic	277553	NR_105761	102465175		NR_105761	ENSMUSG00000098611	Mir6343	Gm27304|mmu-mir-6343	microRNA 6343	ncRNA
chr1	137356008	137356367	Intergenic	Intergenic	-395739	NM_030676	26424	Mm.16794	NM_030676	ENSMUSG00000026398	Nr5a2	AU020803|D1Ertd308e|Ftf|LRH-1|UF2-H3B	nuclear receptor subfamily 5, group A, member 2	protein-coding
chr1	24211708	24212249	intron (NM_001290691, intron 12 of 31)	intron (NM_001290691, intron 12 of 31)	16775	NM_001290691	12839	Mm.154662	NM_007740	ENSMUSG00000026147	Col9a1	Col9a-1	collagen, type IX, alpha 1	protein-coding
chr1	89430148	89430654	Intergenic	Intergenic	-24268	NR_040482	77331	Mm.374962	NR_040482	ENSMUSG00000099938	C030007H22Rik	-	RIKEN cDNA C030007H22 gene	ncRNA
chr1	168007366	168007757	Intergenic	Intergenic	318003	NM_033652	110648	Mm.330081	NM_033652	ENSMUSG00000026686	Lmx1a	Lmx1.1|dr|dreher|sst	LIM homeobox transcription factor 1 alpha	protein-coding
chr1	137271382	137271622	Intergenic	Intergenic	-311054	NM_030676	26424	Mm.16794	NM_030676	ENSMUSG00000026398	Nr5a2	AU020803|D1Ertd308e|Ftf|LRH-1|UF2-H3B	nuclear receptor subfamily 5, group A, member 2	protein-coding
chr1	164896886	164897168	Intergenic	Intergenic	33906	NR_040303	433374	Mm.251149	NR_040303	ENSMUSG00000104117	Gm20743	-	predicted gene, 20743	ncRNA
chr1	64853774	64854135	intron (NM_001039493, intron 6 of 7)	intron (NM_001039493, intron 6 of 7)	102870	NM_001039493	241075	Mm.239534	NM_175509	ENSMUSG00000051344	Plekhm3	9430067K14Rik|A230102O09Rik|AI449570|DAPR|Plekhm1l	pleckstrin homology domain containing, family M, member 3	protein-coding
chr1	177150604	177150761	intron (NM_011785, intron 1 of 12)	intron (NM_011785, intron 1 of 12)	98085	NM_011785	23797	Mm.235194	NM_011785	ENSMUSG00000019699	Akt3	AI851531|D930002M15Rik|Nmf350	thymoma viral proto-oncogene 3	protein-coding
chr1	75926061	75926179	Intergenic	Intergenic	379658	NM_001357150	20536	Mm.5053	NM_009208	ENSMUSG00000006576	Slc4a3	A930038D23Rik|Ae3	solute carrier family 4 (anion exchanger), member 3	protein-coding
chr1	149533650	149533977	Intergenic	MLT1J-int|LTR|ERVL-MaLR	388626	NM_001305632	18783	Mm.4186	NM_008869	ENSMUSG00000056220	Pla2g4a	Pla2g4|cPLA2|cPLA2-alpha|cPLA2alpha	phospholipase A2, group IVA (cytosolic, calcium-dependent)	protein-coding
chr1	83285900	83286096	intron (NM_172430, intron 5 of 10)	intron (NM_172430, intron 5 of 10)	122202	NM_172430	77629	Mm.154303	NM_172430	ENSMUSG00000026163	Sphkap	4930544G21Rik|A930009L15Rik|AI852220|SKIP|mKIAA1678	SPHK1 interactor, AKAP domain containing	protein-coding
chr1	79581156	79581382	Intergenic	Intergenic	90703	NM_183027	252903	Mm.32409	NM_183027	ENSMUSG00000054702	Ap1s3	1190009B22|Jr2|[s]3A	adaptor-related protein complex AP-1, sigma 3	protein-coding
chr1	63819495	63820137	Intergenic	MER124|DNA?|DNA?	-50549	NM_001256158	74426	Mm.159197	NM_001256158	ENSMUSG00000025961	4933402D24Rik	-	RIKEN cDNA 4933402D24 gene	protein-coding
chr1	24246225	24246617	intron (NM_001290691, intron 31 of 31)	MIRb|SINE|MIR	51218	NM_001290691	12839	Mm.154662	NM_007740	ENSMUSG00000026147	Col9a1	Col9a-1	collagen, type IX, alpha 1	protein-coding
chr1	68047202	68047358	intron (NM_010154, intron 25 of 26)	intron (NM_010154, intron 25 of 26)	924253	NM_001080809	227231	Mm.343942	NM_001080809	ENSMUSG00000025991	Cps1	4732433M03Rik|CPS|D1Ucla3	carbamoyl-phosphate synthetase 1	protein-coding
chr1	127015276	127015532	Intergenic	Intergenic	-184772	NM_001081756	210356	Mm.377234	NM_172484	ENSMUSG00000049690	Nckap5	8430408F21|D130011D22Rik|E030049G20Rik|Erih1|Erih2|Gm1548|Nap5	NCK-associated protein 5	protein-coding
chr1	128685618	128685938	Intergenic	Intergenic	-93479	NM_001356509	12767	Mm.1401	NM_009911	ENSMUSG00000045382	Cxcr4	CD184|CXC-R4|CXCR-4|Cmkar4|LESTR|PB-CKR|PBSF/SDF-1|Sdf1r|b2b220Clo	chemokine (C-X-C motif) receptor 4	protein-coding
chr1	61300516	61300783	Intergenic	Intergenic	-77783	NR_040483	77341	Mm.402964	NR_040483	ENSMUSG00000085447	9530026F06Rik	-	RIKEN cDNA 9530026F06 gene	ncRNA
chr1	41743003	41743481	Intergenic	Intergenic	-561990	NR_040475	74897	Mm.243822	NR_040475	ENSMUSG00000104072	4930448I06Rik	-	RIKEN cDNA 4930448I06 gene	ncRNA
chr1	121051266	121051629	Intergenic	Intergenic	-35958	NR_038008	98452	Mm.131017	NR_038008	ENSMUSG00000097881	Celrr	AI848258|B230209K01Rik|Celr|Gm818	cerebellum expressed regulatory RNA	ncRNA
chr1	64381379	64381612	Intergenic	Intergenic	-151309	NM_133828	12912	Mm.422634	NM_009952	ENSMUSG00000025958	Creb1	2310001E10Rik|3526402H21Rik|AV083133|Creb|Creb-1	cAMP responsive element binding protein 1	protein-coding
chr1	188529676	188530083	intron (NM_021408, intron 21 of 70)	intron (NM_021408, intron 21 of 70)	267041	NM_021408	22283	Mm.331238	NM_021408	ENSMUSG00000026609	Ush2a	A930011D15Rik|A930037M10Rik|Gm676|Gm983|Mush2a|Ushrn	usherin	protein-coding
chr1	75667715	75668353	Intergenic	Intergenic	121572	NM_001357150	20536	Mm.5053	NM_009208	ENSMUSG00000006576	Slc4a3	A930038D23Rik|Ae3	solute carrier family 4 (anion exchanger), member 3	protein-coding
chr1	157969693	157969861	Intergenic	Intergenic	386483	NM_207583	240843	Mm.329579	NM_207583	ENSMUSG00000004031	Brinp2	6430517E21Rik|BB361039|Fam5b|mKIAA1747	bone morphogenic protein/retinoic acid inducible neural-specific 2	protein-coding
chr1	190452384	190452879	Intergenic	Intergenic	48983	NR_151624	433390	Mm.331295	NR_151624	ENSMUSG00000103644	Gm29678	-	predicted gene, 29678	ncRNA
chr1	91758620	91758861	Intergenic	Intergenic	-42721	NM_007855	13345	Mm.9474	NM_007855	ENSMUSG00000007805	Twist2	Dermo1|bHLHa39	twist basic helix-loop-helix transcription factor 2	protein-coding
chr1	38843283	38843550	Intergenic	Intergenic	-6729	NM_001029878	381338	Mm.487137	NM_028403	ENSMUSG00000048814	Lonrf2	2900060P06Rik|AI851349	LON peptidase N-terminal domain and ring finger 2	protein-coding
chr1	55914138	55914572	Intergenic	Intergenic	-16886	NR_045837	329159	Mm.98697	NR_045837	ENSMUSG00000099950	9130227L01Rik	-	RIKEN cDNA 9130227L01 gene	ncRNA
chr10	51257603	51258032	Intergenic	Intergenic	-222795	NM_001291893	14727	Mm.439661	NM_008147	ENSMUSG00000112023	Lilr4b	Gp49a|gp49	leukocyte immunoglobulin-like receptor, subfamily B, member 4B	protein-coding
chr10	87384616	87385076	Intergenic	Intergenic	108814	NM_008553	17172	Mm.136217	NM_008553	ENSMUSG00000020052	Ascl1	AI225900|ASH1|Mash1|bHLHa46	achaete-scute family bHLH transcription factor 1	protein-coding
chr10	44937137	44937391	Intergenic	Intergenic	-129952	NM_011156	19072	Mm.37294	NM_011156	ENSMUSG00000019849	Prep	AI047692|AI450383|D10Wsu136e|PE|PEP|Pop	prolyl endopeptidase	protein-coding
chr10	79985014	79985242	promoter-TSS (NM_001359632)	promoter-TSS (NM_001359632)	-868	NM_001003949	216157	Mm.29442	NM_001003949	ENSMUSG00000013858	Tmem259	AC087114.7gm2|ORF61|R32184_3|mFLJ00277	transmembrane protein 259	protein-coding
chr10	109140608	109140903	Intergenic	Intergenic	-129780	NM_009306	20979	Mm.289702	NM_009306	ENSMUSG00000035864	Syt1	AW124717|G630098F17Rik|SytI	synaptotagmin I	protein-coding
chr10	9545809	9546005	Intergenic	Intergenic	129301	NM_177271	320825	Mm.101115	NM_177271	ENSMUSG00000060487	Samd5	E130306M17Rik	sterile alpha motif domain containing 5	protein-coding
chr10	83106223	83106643	intron (NM_021439, intron 2 of 2)	intron (NM_021439, intron 2 of 2)	120936	NM_021439	58250	Mm.360747	NM_021439	ENSMUSG00000034612	Chst11	1110020P09Rik|C4ST|C4ST-1|C4ST1|C4s	carbohydrate sulfotransferase 11	protein-coding
chr10	77151250	77151451	intron (NM_009929, intron 2 of 41)	intron (NM_009929, intron 2 of 41)	15180	NM_009929	12822	Mm.4352	NM_009929	ENSMUSG00000001435	Col18a1	-	collagen, type XVIII, alpha 1	protein-coding
chr10	76815710	76815885	intron (NM_001347216, intron 3 of 15)	intron (NM_001347216, intron 3 of 15)	944	NR_152850	59093	Mm.272803	NM_021568	ENSMUSG00000001120	Pcbp3	AlphaCP-3	poly(rC) binding protein 3	protein-coding
chr10	120344995	120345282	Intergenic	Intergenic	-44385	NR_040626	320626	Mm.446091	NR_040626	ENSMUSG00000090191	9230105E05Rik	-	RIKEN cDNA 9230105E05 gene	ncRNA
chr10	37138902	37139262	promoter-TSS (NM_008538)	promoter-TSS (NM_008538)	-156	NM_008538	17118	Mm.30059	NM_008538	ENSMUSG00000069662	Marcks	Macs|PKCSL	myristoylated alanine rich protein kinase C substrate	protein-coding
chr10	42580390	42580752	intron (NM_152229, intron 1 of 8)	intron (NM_152229, intron 1 of 8)	3019	NM_152229	21907	Mm.287100	NM_152229	ENSMUSG00000019803	Nr2e1	Mtl1|Mtll|TLL|Tlx|XTLL|fierce|frc|tailless	nuclear receptor subfamily 2, group E, member 1	protein-coding
chr10	13117405	13117592	intron (NM_001364644, intron 5 of 7)	intron (NM_001364644, intron 5 of 7)	26653	NR_131912	338438		NR_131912		Hymai	-	hydatidiform mole associated and imprinted transcript	ncRNA
chr10	112394499	112394726	intron (NM_001359753, intron 2 of 4)	intron (NM_001359753, intron 2 of 4)	123339	NM_001359753	268345	Mm.336242	NM_001025581	ENSMUSG00000035681	Kcnc2	AW047325|B230117I07|KShIIIA|Kv3.2	potassium voltage gated channel, Shaw-related subfamily, member 2	protein-coding
chr10	43323477	43323706	intron (NM_001168289, intron 2 of 7)	intron (NM_001168289, intron 2 of 7)	102105	NM_027772	71365	Mm.490430	NM_027772	ENSMUSG00000038240	Pdss2	5430420P03Rik|Gm60|Plmp|kd|mDLP1	prenyl (solanesyl) diphosphate synthase, subunit 2	protein-coding
chr10	85008350	85008651	intron (NM_183172, intron 9 of 9)	intron (NM_183172, intron 9 of 9)	90887	NM_183172	237422	Mm.18936	NM_183172	ENSMUSG00000035620	Ric8b	BC051080|Ric-8|Ric-8b	RIC8 guanine nucleotide exchange factor B	protein-coding
chr10	28465054	28465355	intron (NM_001359355, intron 7 of 33)	intron (NM_001359355, intron 7 of 33)	-203156	NR_131208	210757	Mm.123021	NM_178666	ENSMUSG00000049109	Themis	E430004N04Rik|Gasp|Spot|Tsepa|thylex	thymocyte selection associated	protein-coding
chr10	26327836	26328065	intron (NM_172787, intron 11 of 21)	intron (NM_172787, intron 11 of 21)	46122	NM_001347467	237339	Mm.338439	NM_172787	ENSMUSG00000039089	L3mbtl3	AI481284|MBT-1	L3MBTL3 histone methyl-lysine binding protein	protein-coding
chr10	108480115	108480594	Intergenic	Intergenic	63103	NR_155870	102640148	Mm.336104	NR_155870	ENSMUSG00000112532	Gm36283	-	predicted gene, 36283	ncRNA
chr10	104032816	104033258	Intergenic	Intergenic	-109950	NM_001270642	100861901	Mm.441727	NM_001270642	ENSMUSG00000094144	Gm21312	-	predicted gene, 21312	protein-coding
chr10	94129677	94130109	intron (NM_053072, intron 14 of 20)	intron (NM_053072, intron 14 of 20)	-18038	NM_011629	22025	Mm.107483	NM_011629	ENSMUSG00000005897	Nr2c1	4831444H07Rik|80.3|Eenr|TR2|Tr2-11	nuclear receptor subfamily 2, group C, member 1	protein-coding
chr10	87501062	87501395	Intergenic	Intergenic	-7568	NM_008553	17172	Mm.136217	NM_008553	ENSMUSG00000020052	Ascl1	AI225900|ASH1|Mash1|bHLHa46	achaete-scute family bHLH transcription factor 1	protein-coding
chr10	63089438	63089580	Intergenic	Intergenic	-10276	NM_016864	53404	Mm.228661	NM_016864	ENSMUSG00000036816	Atoh7	Math5|bHLHa13	atonal bHLH transcription factor 7	protein-coding
chr10	17230196	17230425	Intergenic	Intergenic	-134528	NR_038020	100504235	Mm.84044	NR_038020	ENSMUSG00000101969	Gm20125	-	predicted gene, 20125	ncRNA
chr10	54939652	54939923	Intergenic	Intergenic	863865	NR_038016	100502920	Mm.403982	NR_038016	ENSMUSG00000097069	Gm16998	-	predicted gene, 16998	ncRNA
chr10	3888633	3888810	intron (NM_001033253, intron 2 of 15)	intron (NM_001033253, intron 2 of 15)	16054	NM_001033253	213783	Mm.150831	NM_001033253	ENSMUSG00000040624	Plekhg1	D10Ertd733e|Gm521|mKIAA1209	pleckstrin homology domain containing, family G (with RhoGef domain) member 1	protein-coding
chr10	21101972	21102337	Intergenic	Intergenic	58830	NM_010848	17863	Mm.52109	NM_010848	ENSMUSG00000019982	Myb	AI550390|M16449|c-myb	myeloblastosis oncogene	protein-coding
chr10	27322611	27322785	intron (NM_008481, intron 12 of 63)	intron (NM_008481, intron 12 of 63)	-67168	NR_131034	75855	Mm.402080	NR_131034	ENSMUSG00000101636	4930579H20Rik	-	RIKEN cDNA 4930579H20 gene	ncRNA
chr10	87385333	87385370	Intergenic	Intergenic	108309	NM_008553	17172	Mm.136217	NM_008553	ENSMUSG00000020052	Ascl1	AI225900|ASH1|Mash1|bHLHa46	achaete-scute family bHLH transcription factor 1	protein-coding
chr10	13415544	13416245	intron (NM_001195065, intron 1 of 12)	intron (NM_001195065, intron 1 of 12)	-26924	NM_001195066	215789	Mm.283359	NM_001033257	ENSMUSG00000062866	Phactr2	AV158170|BC012871	phosphatase and actin regulator 2	protein-coding
chr10	108524508	108524842	intron (NM_001252342, intron 9 of 10)	intron (NM_001252342, intron 9 of 10)	107424	NR_155870	102640148	Mm.336104	NR_155870	ENSMUSG00000112532	Gm36283	-	predicted gene, 36283	ncRNA
chr10	116382974	116383218	intron (NM_029928, intron 31 of 31)	intron (NM_029928, intron 31 of 31)	-35025	NR_028107	67342	Mm.245800	NM_026098	ENSMUSG00000020164	Kcnmb4os1	1700058G18Rik	potassium large conductance calcium-activated channel, subfamily M, beta member 4, opposite strand 1	ncRNA
chr10	122862167	122862310	intron (NM_176919, intron 5 of 8)	intron (NM_176919, intron 5 of 8)	123486	NR_029527	387251		NR_029527	ENSMUSG00000065406	Mirlet7i	Mirnlet7i|let-7i|mmu-let-7i	microRNA let7i	ncRNA
chr10	30406002	30406359	Intergenic	Intergenic	194520	NM_028604	73681	Mm.294503	NM_028604	ENSMUSG00000019792	Trmt11	2410075D05Rik|3110045I18Rik|AW213713	tRNA methyltransferase 11	protein-coding
chr10	21082331	21082836	Intergenic	Intergenic	41763	NM_001177776	52906	Mm.253280	NM_026203	ENSMUSG00000019986	Ahi1	1700015F03Rik|Ahi-1|D10Bwg0629e	Abelson helper integration site 1	protein-coding
chr10	13118654	13119026	intron (NM_001364644, intron 5 of 7)	intron (NM_001364644, intron 5 of 7)	27995	NR_131912	338438		NR_131912		Hymai	-	hydatidiform mole associated and imprinted transcript	ncRNA
chr10	83019977	83020266	intron (NM_021439, intron 1 of 2)	intron (NM_021439, intron 1 of 2)	34624	NM_021439	58250	Mm.360747	NM_021439	ENSMUSG00000034612	Chst11	1110020P09Rik|C4ST|C4ST-1|C4ST1|C4s	carbohydrate sulfotransferase 11	protein-coding
chr10	79901093	79901400	intron (NM_001359629, intron 6 of 14)	intron (NM_001359629, intron 6 of 14)	7692	NM_198107	216154	Mm.260089	NM_198107	ENSMUSG00000013833	Med16	95kDa|A630083L04|DRIP92|Thrap5|Trap95	mediator complex subunit 16	protein-coding
chr10	68063895	68064887	Intergenic	Intergenic	84821	NM_001359319	170799	Mm.209844	NM_133244	ENSMUSG00000037846	Rtkn2	B130039D23Rik|Mbf|Plekhk1	rhotekin 2	protein-coding
chr10	43580634	43580822	intron (NM_009846, intron 1 of 1)	intron (NM_009846, intron 1 of 1)	1559	NM_009846	12484	Mm.29742	NM_009846	ENSMUSG00000047139	Cd24a	Cd24|HSA|Ly-52|nectadrin	CD24a antigen	protein-coding
chr10	49256338	49256527	intron (NM_001358866, intron 12 of 16)	intron (NM_001358866, intron 12 of 16)	531505	NM_001358866	14806	Mm.185993	NM_010349	ENSMUSG00000056073	Grik2	AW124492|C130030K03Rik|GluK2|Glur-6|Glur6|Glurbeta2	glutamate receptor, ionotropic, kainate 2 (beta 2)	protein-coding
chr10	105381177	105381503	intron (NM_177368, intron 2 of 11)	intron (NM_177368, intron 2 of 11)	193139	NM_177368	278279	Mm.25225	NM_177368	ENSMUSG00000036019	Tmtc2	8430438D04Rik|D330034A10Rik	transmembrane and tetratricopeptide repeat containing 2	protein-coding
chr10	37364491	37364862	Intergenic	Intergenic	-225750	NM_008538	17118	Mm.30059	NM_008538	ENSMUSG00000069662	Marcks	Macs|PKCSL	myristoylated alanine rich protein kinase C substrate	protein-coding
chr10	91135650	91135973	Intergenic	Intergenic	-11844	NM_133668	18674	Mm.298	NM_133668	ENSMUSG00000061904	Slc25a3	5730556H19Rik|PTP|Phc	solute carrier family 25 (mitochondrial carrier, phosphate carrier), member 3	protein-coding
chr10	107341232	107341520	intron (NM_001039354, intron 2 of 5)	Charlie24|DNA|hAT-Charlie	68982	NM_001284329	108030	Mm.268025	NM_001033223	ENSMUSG00000019906	Lin7a	AI848705|LIN-7A|MALS-1|TIP-33|Veli|Veli1	lin-7 homolog A (C. elegans)	protein-coding
chr10	11755324	11755457	Intergenic	Intergenic	146166	NM_013898	30058	Mm.214504	NM_013898	ENSMUSG00000048007	Timm8a1	DXHXS1274E|Ddp1|Fci-12|Tim8a|Timm8a	translocase of inner mitochondrial membrane 8A1	protein-coding
chr10	8886060	8886578	promoter-TSS (NM_175155)	promoter-TSS (NM_175155)	-249	NM_175155	70097	Mm.338275	NM_175155	ENSMUSG00000015305	Sash1	1100001C18Rik|2500002E12Rik|A330076K04Rik|mKIAA0790	SAM and SH3 domain containing 1	protein-coding
chr10	62216666	62216834	intron (NM_197996, intron 1 of 7)	MIR3|SINE|MIR	14468	NM_197996	70423	Mm.416781	NM_197996	ENSMUSG00000037031	Tspan15	1110036D12Rik|2700063A19Rik|AW048364|Tm4sf15	tetraspanin 15	protein-coding
chr10	51826459	51826622	Intergenic	Intergenic	-69346	NR_045158	71090	Mm.72588	NM_027670	ENSMUSG00000062224	4933411G06Rik	-	Sumo1 pseudogene	pseudo
chr10	62865222	62865468	intron (NM_001253857, intron 2 of 12)	intron (NM_001253857, intron 2 of 12)	21979	NM_001253857	52463	Mm.17774	NM_027384	ENSMUSG00000047146	Tet1	2510010B09Rik|AA517754|BB001228|Cxxc6|D10Ertd17e|LCX|mKIAA1676	tet methylcytosine dioxygenase 1	protein-coding
chr10	43317560	43318081	intron (NM_001168289, intron 2 of 7)	intron (NM_001168289, intron 2 of 7)	96334	NM_027772	71365	Mm.490430	NM_027772	ENSMUSG00000038240	Pdss2	5430420P03Rik|Gm60|Plmp|kd|mDLP1	prenyl (solanesyl) diphosphate synthase, subunit 2	protein-coding
chr10	95790804	95791611	Intergenic	Intergenic	-149456	NM_001001932	216238	Mm.210035	NM_001001932	ENSMUSG00000036499	Eea1	A430109M19Rik|B230358H09Rik|ZFYVE2	early endosome antigen 1	protein-coding
chr10	56788117	56788292	Intergenic	MER102c|DNA|hAT-Charlie	356223	NR_152768	102640560	Mm.417249	NR_152768		Gm36595	-	predicted gene, 36595	ncRNA
chr10	105484397	105484660	intron (NM_177368, intron 1 of 11)	intron (NM_177368, intron 1 of 11)	89951	NM_177368	278279	Mm.25225	NM_177368	ENSMUSG00000036019	Tmtc2	8430438D04Rik|D330034A10Rik	transmembrane and tetratricopeptide repeat containing 2	protein-coding
chr10	25111736	25111891	Intergenic	Intergenic	88357	NM_001347460	432442	Mm.485937	NM_018747	ENSMUSG00000039166	Akap7	6430401D08|AI662165|AKAP15|Akap18|BB170514	A kinase (PRKA) anchor protein 7	protein-coding
chr10	92556555	92556605	Intergenic	Intergenic	165838	NM_008682	17997	Mm.2998	NM_008682	ENSMUSG00000019988	Nedd1	-	neural precursor cell expressed, developmentally down-regulated gene 1	protein-coding
chr10	3424135	3424405	intron (NM_133485, intron 2 of 3)	intron (NM_133485, intron 2 of 3)	58120	NM_133485	76142	Mm.308126	NM_133485	ENSMUSG00000040653	Ppp1r14c	6330514J04Rik|KEPI	protein phosphatase 1, regulatory inhibitor subunit 14C	protein-coding
chr11	99024201	99024415	promoter-TSS (NM_011623)	promoter-TSS (NM_011623)	-119	NM_011623	21973	Mm.4237	NM_011623	ENSMUSG00000020914	Top2a	Top-2	topoisomerase (DNA) II alpha	protein-coding
chr11	84043465	84043719	3' UTR (NM_194341, exon 20 of 20)	3' UTR (NM_194341, exon 20 of 20)	24765	NM_019819	56405	Mm.240885	NM_019819	ENSMUSG00000018648	Dusp14	1110014C10Rik|2310042C07Rik|D11Ertd395e|MKP-L|Mkp6	dual specificity phosphatase 14	protein-coding
chr11	11941081	11941783	intron (NM_001177629, intron 10 of 15)	intron (NM_001177629, intron 10 of 15)	-43288	NM_001190448	13195	Mm.12906	NM_016672	ENSMUSG00000020182	Ddc	Aadc	dopa decarboxylase	protein-coding
chr11	57773940	57774055	intron (NM_134189, intron 7 of 11)	intron (NM_134189, intron 7 of 11)	27470	NR_131042	76516	Mm.28485	NR_131042	ENSMUSG00000087165	2010001A14Rik	-	RIKEN cDNA 2010001A14 gene	ncRNA
chr11	86051485	86051608	Intergenic	Intergenic	-27196	NR_046030	629393	Mm.372867	NR_046030		Gm20759	-	predicted gene, 20759	ncRNA
chr11	36054227	36054729	intron (NM_011856, intron 20 of 28)	(TG)n|Simple_repeat|Simple_repeat	-73951	NM_170779	211652	Mm.31267	NM_170779	ENSMUSG00000018849	Wwc1	AA408228|AU017197|BC037006|Kibra	WW, C2 and coiled-coil domain containing 1	protein-coding
chr11	81860590	81860832	promoter-TSS (NR_038010)	promoter-TSS (NR_038010)	34	NR_038010	71388	Mm.158687	NR_038010	ENSMUSG00000020703	5530401A14Rik	-	RIKEN cDNA 5530401A14 gene	ncRNA
chr11	8401432	8401593	Intergenic	RMER5|LTR|ERV1	263023	NM_001083587	319939	Mm.337820	NM_001083587	ENSMUSG00000020422	Tns3	BC023928|F830010I22Rik|TEM6|Tens1	tensin 3	protein-coding
chr11	78815939	78816697	Intergenic	Eulor6A|DNA?|DNA?	-10277	NM_001076681	66274	Mm.258932	NM_001076681	ENSMUSG00000072640	Lyrm9	1810012P15Rik	LYR motif containing 9	protein-coding
chr11	61483612	61483793	Intergenic	MER57C2|LTR|ERV1	-1729	NM_001347545	76293	Mm.272278	NM_029568	ENSMUSG00000042436	Mfap4	1110007F23Rik	microfibrillar-associated protein 4	protein-coding
chr11	86852382	86852712	TTS (NR_162780)	TTS (NR_162780)	111	NR_162780	114483630		NR_162780		Mir12182	mmu-mir-12182	microRNA mir-12182	ncRNA
chr11	109928502	109928776	Intergenic	RMER19A|LTR|ERVK	67206	NM_001362749	27404	Mm.341004	NM_013851	ENSMUSG00000020620	Abca8b	Abca8	ATP-binding cassette, sub-family A (ABC1), member 8b	protein-coding
chr11	11088048	11088544	Intergenic	Intergenic	-25720	NM_177033	319922	Mm.337851	NM_177033	ENSMUSG00000050830	Vwc2	A930041G11Rik|G11|PSST739|UNQ739|cradin	von Willebrand factor C domain containing 2	protein-coding
chr11	53493423	53493903	Intergenic	Intergenic	-13468	NM_183173	237761	Mm.145208	NM_183173	ENSMUSG00000044352	Sowaha	A830006N08Rik|Ankrd43	sosondowah ankyrin repeat domain family member A	protein-coding
chr11	86039343	86039788	Intergenic	Intergenic	-15215	NR_046030	629393	Mm.372867	NR_046030		Gm20759	-	predicted gene, 20759	ncRNA
chr11	101139040	101139262	Intergenic	Intergenic	-16733	NM_134028	103768	Mm.142348	NM_134028	ENSMUSG00000045007	Tubg2	AI504772|Tubgl	tubulin, gamma 2	protein-coding
chr11	22081342	22081592	intron (NM_153078, intron 15 of 24)	intron (NM_153078, intron 15 of 24)	-79816	NM_011023	18423	Mm.129663	NM_011023	ENSMUSG00000005917	Otx1	A730044F23Rik|jv	orthodenticle homeobox 1	protein-coding
chr11	96885933	96886110	Intergenic	Intergenic	30380	NM_001363256	80280	Mm.28297	NM_030248	ENSMUSG00000018669	Cdk5rap3	1810007E24Rik|BC002318|C53|C81486|HSF-27|IC53|LZAP|MST016	CDK5 regulatory subunit associated protein 3	protein-coding
chr11	18882491	18882653	intron (NM_010789, intron 11 of 11)	intron (NM_010789, intron 11 of 11)	136397	NM_010789	17268	Mm.356578	NM_010789	ENSMUSG00000020160	Meis1	C530044H18Rik|Evi8	Meis homeobox 1	protein-coding
chr11	12273689	12273918	intron (NM_001282993, intron 8 of 13)	Charlie2b|DNA|hAT-Charlie	138337	NM_001282994	12808	Mm.22847	NM_172496	ENSMUSG00000020173	Cobl	-	cordon-bleu WH2 repeat	protein-coding
chr11	112708288	112708851	intron (NR_024085, intron 1 of 5)	intron (NR_024085, intron 1 of 5)	2787	NR_024085	217294	Mm.297761	NM_146031	ENSMUSG00000041674	BC006965	-	cDNA sequence BC006965	ncRNA
chr11	40312674	40313138	Intergenic	Intergenic	379776	NM_134017	108645	Mm.293771	NM_134017	ENSMUSG00000042032	Mat2b	1110064C04Rik|2410018D16Rik|AI182287|AU022853|MAT-II|MATIIbeta|TGR	methionine adenosyltransferase II, beta	protein-coding
chr11	50377525	50377707	promoter-TSS (NM_001362522)	promoter-TSS (NM_001362522)	-62	NM_001362532	59013	Mm.21740	NM_021510	ENSMUSG00000007850	Hnrnph1	AI642080|E430005G16Rik|Hnrnph|Hnrph1	heterogeneous nuclear ribonucleoprotein H1	protein-coding
chr11	76644243	76644454	Intergenic	Intergenic	-28122	NM_177182	320522	Mm.131585	NM_177182	ENSMUSG00000044243	Bhlha9	A830053O21Rik|Fingerin	basic helix-loop-helix family, member a9	protein-coding
chr11	88534511	88534835	intron (NM_054043, intron 6 of 13)	intron (NM_054043, intron 6 of 13)	-84578	NR_131025	68397	Mm.426889	NR_131025		0610039H22Rik	-	RIKEN cDNA 0610039H22 gene	ncRNA
chr11	69838032	69838492	promoter-TSS (NM_026982)	promoter-TSS (NM_026982)	-263	NM_026982	69186	Mm.248772	NM_026982	ENSMUSG00000070394	Tmem256	1810027O10Rik|3110009M16Rik	transmembrane protein 256	protein-coding
chr11	68399395	68399685	Intergenic	CpG	-12714	NM_008744	18208	Mm.39095	NM_008744	ENSMUSG00000020902	Ntn1	AI561871|BC019633|Netrin-1	netrin 1	protein-coding
chr11	52831782	52832301	intron (NM_177059, intron 3 of 15)	intron (NM_177059, intron 3 of 15)	67335	NM_177059	320027	Mm.44518	NM_177059	ENSMUSG00000036264	Fstl4	B230374F23Rik|SPIG1|mKIAA1061	follistatin-like 4	protein-coding
chr11	88240712	88241169	Intergenic	Intergenic	36552	NM_001291273	64656	Mm.168680	NM_024174	ENSMUSG00000023723	Mrps23	D11Bwg1153e|MRP-S23|Rpms23|S23mt	mitochondrial ribosomal protein S23	protein-coding
chr11	117059981	117060295	Intergenic	Intergenic	-16645	NR_027059	76972	Mm.309167	NR_027059	ENSMUSG00000086859	Snhg20	2810008D09Rik	small nucleolar RNA host gene 20	ncRNA
chr11	87108680	87108778	promoter-TSS (NM_025377)	promoter-TSS (NM_025377)	-15	NM_175563	270906	Mm.132381	NM_175563	ENSMUSG00000020493	Prr11	B930067F20Rik	proline rich 11	protein-coding
chr11	63455149	63455443	Intergenic	Intergenic	322493	NM_001302260	18858	Mm.1237	NM_008885	ENSMUSG00000018217	Pmp22	22kDa|Gas-3|HNPP|TRE002|Tr|trembler	peripheral myelin protein 22	protein-coding
chr11	12257535	12258161	intron (NM_001282993, intron 9 of 13)	intron (NM_001282993, intron 9 of 13)	154292	NM_001282994	12808	Mm.22847	NM_172496	ENSMUSG00000020173	Cobl	-	cordon-bleu WH2 repeat	protein-coding
chr11	23007744	23008060	promoter-TSS (NM_001363284)	promoter-TSS (NM_001363284)	-445	NM_001363282	73873	Mm.252406	NM_028672	ENSMUSG00000049811	Fam161a	4930430E16Rik	family with sequence similarity 161, member A	protein-coding
chr11	112501854	112502079	Intergenic	Intergenic	209390	NR_024085	217294	Mm.297761	NM_146031	ENSMUSG00000041674	BC006965	-	cDNA sequence BC006965	ncRNA
chr11	103132958	103133119	promoter-TSS (NM_027658)	promoter-TSS (NM_027658)	-301	NM_001130516	71059	Mm.273871	NM_027658	ENSMUSG00000043372	Hexim2	4933402L21Rik	hexamethylene bis-acetamide inducible 2	protein-coding
chr11	98497987	98498180	intron (NM_011771, intron 3 of 7)	intron (NM_011771, intron 3 of 7)	47948	NM_011771	22780	Mm.133367	NM_011771	ENSMUSG00000018168	Ikzf3	5830411O07Rik|Aiolos|Zfpn1a3|Znfn1a3	IKAROS family zinc finger 3	protein-coding
chr11	26817438	26817786	Intergenic	Intergenic	32504	NR_002890	654472	Mm.347777	NR_002890		Gm12070	-	glyceraldehyde-3-phosphate dehydrogenase pseudogene	pseudo
chr11	86851741	86852213	TTS (NR_162780)	TTS (NR_162780)	681	NR_162780	114483630		NR_162780		Mir12182	mmu-mir-12182	microRNA mir-12182	ncRNA
chr11	63300113	63300461	Intergenic	Intergenic	167484	NM_001302260	18858	Mm.1237	NM_008885	ENSMUSG00000018217	Pmp22	22kDa|Gas-3|HNPP|TRE002|Tr|trembler	peripheral myelin protein 22	protein-coding
chr11	24370460	24370838	Intergenic	Intergenic	-111260	NR_045857	71316	Mm.79162	NR_045857	ENSMUSG00000086892	4933430M04Rik	-	RIKEN cDNA 4933430M04 gene	ncRNA
chr11	82406365	82406707	intron (NM_001304439, intron 1 of 8)	intron (NM_001304439, intron 1 of 8)	17636	NM_001304439	270893	Mm.341593	NM_023438	ENSMUSG00000020701	Tmem132e	Gm644	transmembrane protein 132E	protein-coding
chr11	85843473	85843766	Intergenic	Intergenic	11004	NM_009324	21385	Mm.287052	NM_009324	ENSMUSG00000000093	Tbx2	-	T-box 2	protein-coding
chr11	77965106	77965715	intron (NM_021286, intron 4 of 16)	intron (NM_021286, intron 4 of 16)	-17406	NM_174852	268448	Mm.274329	NM_174852	ENSMUSG00000037791	Phf12	2410142K10Rik|F630045O13|PF1|mKIAA1523	PHD finger protein 12	protein-coding
chr11	90548547	90548812	intron (NM_011505, intron 13 of 17)	intron (NM_011505, intron 13 of 17)	89429	NM_011505	20913	Mm.207203	NM_011505	ENSMUSG00000020546	Stxbp4	6030470M02Rik|Synip	syntaxin binding protein 4	protein-coding
chr11	36592532	36592724	intron (NM_011856, intron 2 of 28)	intron (NM_011856, intron 2 of 28)	351613	NM_011856	23964	Mm.439889	NM_011856	ENSMUSG00000049336	Tenm2	Odz2|Odz3|Ten-2|Ten-m2	teneurin transmembrane protein 2	protein-coding
chr11	88404888	88405642	intron (NM_054043, intron 8 of 13)	intron (NM_054043, intron 8 of 13)	52492	NR_039545	100628571		NR_039545	ENSMUSG00000092985	Mir378b	mir-378b|mmu-mir-378b	microRNA 378b	ncRNA
chr11	50377808	50377985	promoter-TSS (NM_001362525)	promoter-TSS (NM_001362525)	99	NM_001362525	59013	Mm.21740	NM_021510	ENSMUSG00000007850	Hnrnph1	AI642080|E430005G16Rik|Hnrnph|Hnrph1	heterogeneous nuclear ribonucleoprotein H1	protein-coding
chr11	69073556	69073657	TTS (NM_028336)	TTS (NM_028336)	180	NR_028566	100216530	Mm.453052	NR_028566	ENSMUSG00000064899	Snord118	MBI-34	small nucleolar RNA, C/D box 118	snoRNA
chr11	53491951	53492187	Intergenic	Intergenic	-11874	NM_183173	237761	Mm.145208	NM_183173	ENSMUSG00000044352	Sowaha	A830006N08Rik|Ankrd43	sosondowah ankyrin repeat domain family member A	protein-coding
chr11	88585228	88585609	intron (NM_054043, intron 6 of 13)	intron (NM_054043, intron 6 of 13)	-33833	NR_131025	68397	Mm.426889	NR_131025		0610039H22Rik	-	RIKEN cDNA 0610039H22 gene	ncRNA
chr11	14182078	14182652	Intergenic	Intergenic	-3324	NR_131011	75280	Mm.108492	NR_131011	ENSMUSG00000085452	4930554G24Rik	-	RIKEN cDNA 4930554G24 gene	ncRNA
chr11	87422979	87423224	intron (NM_031386, intron 1 of 30)	intron (NM_031386, intron 1 of 30)	-4490	NM_001199293	83560	Mm.440758	NM_031386	ENSMUSG00000010342	Tex14	C85585	testis expressed gene 14	protein-coding
chr11	68029950	68030154	intron (NM_001361351, intron 5 of 6)	MLT1B|LTR|ERVL-MaLR	63594	NM_001356314	55943	Mm.3973	NM_018768	ENSMUSG00000020903	Stx8	0610007H08Rik|1110002H11Rik|4930571E13Rik|CARB	syntaxin 8	protein-coding
chr11	71414830	71415227	Intergenic	Intergenic	-101508	NR_152165	619299	Mm.387056	NR_152165		9230020A06Rik	-	RIKEN cDNA 9230020A06 gene	ncRNA
chr11	76335050	76335234	intron (NM_008750, intron 1 of 7)	ID4_|SINE|ID	63999	NM_008750	18230	Mm.27915	NM_008750	ENSMUSG00000020844	Nxn	l11Jus13	nucleoredoxin	protein-coding
chr11	87109094	87109461	promoter-TSS (NM_025377)	promoter-TSS (NM_025377)	16	NM_025377	66140	Mm.45008	NM_025377	ENSMUSG00000020492	Ska2	1110001A07Rik|C78640|Fam33a	spindle and kinetochore associated complex subunit 2	protein-coding
chr11	63785181	63785599	Intergenic	Intergenic	136894	NM_018805	54710	Mm.274426	NM_018805	ENSMUSG00000070407	Hs3st3b1	3-OST-3B|3OST3B1|3Ost3b|AU041882|AW536289|Hs3st3b|m3-OST-3B	heparan sulfate (glucosamine) 3-O-sulfotransferase 3B1	protein-coding
chr11	18604850	18605199	Intergenic	Intergenic	413945	NM_010789	17268	Mm.356578	NM_010789	ENSMUSG00000020160	Meis1	C530044H18Rik|Evi8	Meis homeobox 1	protein-coding
chr11	70668869	70669121	TTS (NM_001190379)	TTS (NM_001190379)	421	NM_001167669	216873	Mm.432524	NM_172561	ENSMUSG00000018287	Spag7	5730443G10|ACRP|FSA-1|Fsa1l	sperm associated antigen 7	protein-coding
chr11	18883337	18883636	intron (NM_010789, intron 11 of 11)	intron (NM_010789, intron 11 of 11)	135483	NM_010789	17268	Mm.356578	NM_010789	ENSMUSG00000020160	Meis1	C530044H18Rik|Evi8	Meis homeobox 1	protein-coding
chr11	88629811	88630024	intron (NM_054043, intron 5 of 13)	intron (NM_054043, intron 5 of 13)	10666	NR_131025	68397	Mm.426889	NR_131025		0610039H22Rik	-	RIKEN cDNA 0610039H22 gene	ncRNA
chr12	56004921	56005016	Intergenic	Intergenic	168602	NR_155205	52592	Mm.24761	NM_027867	ENSMUSG00000012076	Brms1l	0710008O11Rik|AI159718|BRMS1|D12Ertd407e	breast cancer metastasis-suppressor 1-like	protein-coding
chr12	81828453	81828641	Intergenic	MTEa|LTR|ERVL-MaLR	-31483	NM_018814	54604	Mm.86584	NM_018814	ENSMUSG00000021140	Pcnx	2900024E21Rik|3526401J03Rik|AF096286|AI327143|AI413187|Pcnx1|Pcnxl1	pecanex homolog	protein-coding
chr12	91412625	91413132	intron (NM_001113404, intron 1 of 8)	intron (NM_001113404, intron 1 of 8)	11885	NM_001113404	22095	Mm.173847	NM_011648	ENSMUSG00000020963	Tshr	AI481368|hypothroid|hyt|pet	thyroid stimulating hormone receptor	protein-coding
chr12	40836841	40837279	intron (NM_172803, intron 50 of 52)	intron (NM_172803, intron 50 of 52)	-187030	NM_053122	93757	Mm.363813	NM_053122	ENSMUSG00000056899	Immp2l	AI853880|IMP2|Tg(HLA-A/H2-D)2Enge	IMP2 inner mitochondrial membrane peptidase-like (S. cerevisiae)	protein-coding
chr12	26488375	26488843	Intergenic	Intergenic	19394	NM_020557	22169	Mm.271839	NM_020557	ENSMUSG00000020638	Cmpk2	1200004E04Rik|TDKI|Tyki	cytidine monophosphate (UMP-CMP) kinase 2, mitochondrial	protein-coding
chr12	17557498	17557837	Intergenic	Intergenic	12794	NM_013614	18263	Mm.34102	NM_013614	ENSMUSG00000011179	Odc1	ODC	ornithine decarboxylase, structural 1	protein-coding
chr12	50851753	50852030	Intergenic	Intergenic	-153265	NR_126468	75494	Mm.416848	NR_126468	ENSMUSG00000111986	1700008C04Rik	-	RIKEN cDNA 1700008C04 gene	ncRNA
chr12	84532044	84532830	TTS (NM_173756)	TTS (NM_173756)	-37391	NM_001301427	12677	Mm.4405	NM_007701	ENSMUSG00000021239	Vsx2	Chx10|Hox-10|Hox10|or	visual system homeobox 2	protein-coding
chr12	51002072	51002739	Intergenic	Intergenic	-2751	NR_126468	75494	Mm.416848	NR_126468	ENSMUSG00000111986	1700008C04Rik	-	RIKEN cDNA 1700008C04 gene	ncRNA
chr12	89181215	89181489	intron (NM_172544, intron 2 of 19)	intron (NM_172544, intron 2 of 19)	227962	NM_172544	18191	Mm.425766	NM_172544	ENSMUSG00000066392	Nrxn3	-	neurexin III	protein-coding
chr12	117806269	117806772	Intergenic	Intergenic	-37341	NM_146040	217946	Mm.281149	NM_146040	ENSMUSG00000021175	Cdca7l	BC006933|JPO2	cell division cycle associated 7 like	protein-coding
chr12	91695804	91696103	intron (NM_175367, intron 4 of 6)	L1ME1|LINE|L1	90483	NM_175367	108800	Mm.23125	NM_175367	ENSMUSG00000020961	Ston2	4933401N24Rik|AI425999|AW544599	stonin 2	protein-coding
chr12	81002893	81003103	Intergenic	Intergenic	-23810	NM_001146217	64075	Mm.273295	NM_022316	ENSMUSG00000021136	Smoc1	2600002F22Rik|AI848508|SRG	SPARC related modular calcium binding 1	protein-coding
chr12	53492943	53493548	intron (NM_001370962, intron 2 of 11)	intron (NM_001370962, intron 2 of 11)	244813	NM_001370963	27386	Mm.247044	NM_013780	ENSMUSG00000021010	Npas3	4930423H22Rik|bHLHe12	neuronal PAS domain protein 3	protein-coding
chr12	55537774	55538205	Intergenic	Intergenic	-27216	NM_001277340	79459	Mm.392781	NM_001277340	ENSMUSG00000063129	Aldoart2	4933425L11Rik|Aldo1-ps1|Aldoa-ps1	aldolase 1 A, retrogene 2	protein-coding
chr12	56005409	56005428	Intergenic	Intergenic	169052	NR_155205	52592	Mm.24761	NM_027867	ENSMUSG00000012076	Brms1l	0710008O11Rik|AI159718|BRMS1|D12Ertd407e	breast cancer metastasis-suppressor 1-like	protein-coding
chr12	3518799	3519041	Intergenic	Intergenic	-53471	NM_001355528	13528	Mm.286202	NM_007886	ENSMUSG00000071454	Dtnb	-	dystrobrevin, beta	protein-coding
chr12	50122199	50122446	Intergenic	Intergenic	526901	NM_008858	18760	Mm.133719	NM_008858	ENSMUSG00000002688	Prkd1	PKD|PKD1|Pkcm|Prkcm	protein kinase D1	protein-coding
chr12	70232108	70232362	intron (NR_045174, intron 2 of 4)	intron (NR_045174, intron 2 of 4)	4394	NR_045174	414124	Mm.416164	NR_045174	ENSMUSG00000085298	F730035M05Rik	-	RIKEN cDNA F730035M05 gene	ncRNA
chr12	73679682	73679877	intron (NM_008856, intron 2 of 13)	intron (NM_008856, intron 2 of 13)	94983	NM_001313977	18755	Mm.341677	NM_008856	ENSMUSG00000021108	Prkch	Pkch	protein kinase C, eta	protein-coding
chr12	71959315	71959573	intron (NM_026102, intron 16 of 25)	intron (NM_026102, intron 16 of 25)	69901	NM_001286452	208846	Mm.87417	NM_026102	ENSMUSG00000034574	Daam1	-	dishevelled associated activator of morphogenesis 1	protein-coding
chr12	93687218	93687578	Intergenic	Intergenic	-239940	NR_106175	102465890		NR_106175	ENSMUSG00000098498	Mir8099-1	Gm27917|mmu-mir-8099-1	microRNA 8099-1	ncRNA
chr12	79879526	79880061	Intergenic	Intergenic	44940	NR_131075	77290	Mm.395042	NR_131073	ENSMUSG00000112765	9430078K24Rik	-	RIKEN cDNA 9430078K24 gene	ncRNA
chr12	107521076	107521253	Intergenic	Intergenic	214324	NR_045973	74968	Mm.359821	NR_045973	ENSMUSG00000085641	4930465M20Rik	4930431H15Rik	RIKEN cDNA 4930465M20 gene	ncRNA
chr12	104922635	104923133	Intergenic	Intergenic	-57808	NR_104435	94040	Mm.244078	NM_053155	ENSMUSG00000021097	Clmn	9330188N17Rik|AI428889|AI788815|mKIAA1188	calmin	protein-coding
chr12	50430293	50430686	intron (NM_008858, intron 2 of 18)	intron (NM_008858, intron 2 of 18)	218734	NM_008858	18760	Mm.133719	NM_008858	ENSMUSG00000002688	Prkd1	PKD|PKD1|Pkcm|Prkcm	protein kinase D1	protein-coding
chr12	21417706	21417715	promoter-TSS (NM_011739)	promoter-TSS (NM_011739)	-274	NM_011739	22630	Mm.289630	NM_011739	ENSMUSG00000076432	Ywhaq	2700028P07Rik|AA409740|AU021156|R74690	tyrosine 3-monooxygenase/tryptophan 5-monooxygenase activation protein theta	protein-coding
chr12	55505723	55505857	Intergenic	Intergenic	-13143	NM_010907	18035	Mm.170515	NM_010907	ENSMUSG00000021025	Nfkbia	AI462015|Nfkbi	nuclear factor of kappa light polypeptide gene enhancer in B cells inhibitor, alpha	protein-coding
chr12	51865911	51866179	Intergenic	Intergenic	-36509	NM_144788	207304	Mm.249391	NM_144788	ENSMUSG00000035247	Hectd1	A630086P08Rik|AI844876|b2b327Clo|opm	HECT domain E3 ubiquitin protein ligase 1	protein-coding
chr12	112241781	112242038	Intergenic	Intergenic	95701	NM_001097621	668303	Mm.313104	NM_001097621	ENSMUSG00000021294	Kif26a	mKIAA1236	kinesin family member 26A	protein-coding
chr12	84404660	84404834	intron (NM_001026214, intron 2 of 15)	intron (NM_001026214, intron 2 of 15)	-3813	NM_001286049	12499	Mm.10211	NM_007647	ENSMUSG00000021236	Entpd5	AI196558|AI987697|Cd39l4|ER-UDPase|NTPDase-5|NTPDase5|Pcph|mNTPase	ectonucleoside triphosphate diphosphohydrolase 5	protein-coding
chr12	117160600	117160813	intron (NM_011215, intron 12 of 22)	intron (NM_011215, intron 12 of 22)	-9437	NR_033538	100038689	Mm.445351	NR_033538	ENSMUSG00000099907	Gm10421	-	predicted gene 10421	ncRNA
chr12	84541467	84541808	Intergenic	Intergenic	-28191	NM_001301427	12677	Mm.4405	NM_007701	ENSMUSG00000021239	Vsx2	Chx10|Hox-10|Hox10|or	visual system homeobox 2	protein-coding
chr12	110046581	110046963	Intergenic	Intergenic	111301	NR_045466	67280	Mm.390495	NR_045466	ENSMUSG00000113331	3110009F21Rik	-	RIKEN cDNA 3110009F21 gene	ncRNA
chr12	92293277	92293505	Intergenic	Intergenic	-444234	NM_011344	20338	Mm.250605	NM_011344	ENSMUSG00000020964	Sel1l	AW493766|Sel1h|mKIAA4137	sel-1 suppressor of lin-12-like (C. elegans)	protein-coding
chr12	27151231	27151747	intron (NR_045868, intron 2 of 3)	intron (NR_045868, intron 2 of 3)	9027	NR_045870	636791	Mm.423496	NM_001039248	ENSMUSG00000094002	Gm9866	EG636791	predicted gene 9866	ncRNA
chr12	80999015	80999220	Intergenic	Intergenic	-27691	NM_001146217	64075	Mm.273295	NM_022316	ENSMUSG00000021136	Smoc1	2600002F22Rik|AI848508|SRG	SPARC related modular calcium binding 1	protein-coding
chr12	56458753	56459422	Intergenic	Intergenic	70333	NR_045082	104798	Mm.310950	NR_045082	ENSMUSG00000112343	Sfta3-ps	AI413669|E030019B13Rik|Nanci	surfactant associated 3, pseudogene	ncRNA
chr12	25475370	25475593	Intergenic	Intergenic	346307	NR_045844	432641	Mm.112955	NR_045844		Gm17746	-	predicted gene, 17746	ncRNA
chr12	71784799	71784866	Intergenic	Intergenic	-46236	NM_026102	208846	Mm.87417	NM_026102	ENSMUSG00000034574	Daam1	-	dishevelled associated activator of morphogenesis 1	protein-coding
chr12	15897621	15897841	Intergenic	Intergenic	-80946	NM_144551	217410	Mm.491136	NM_144551	ENSMUSG00000020601	Trib2	AW319517|TRB-2|TRB2	tribbles pseudokinase 2	protein-coding
chr12	106839704	106839948	Intergenic	Intergenic	-123502	NR_015512	71033	Mm.159404	NR_015512	ENSMUSG00000085820	4933406K04Rik	4930426M03Rik|4930485I22Rik|4933427G14Rik	RIKEN cDNA 4933406K04 gene	ncRNA
chr12	79574798	79574975	intron (NM_009014, intron 7 of 10)	intron (NM_009014, intron 7 of 10)	277535	NM_001252562	19363	Mm.341756	NM_009014	ENSMUSG00000059060	Rad51b	AI553500|R51H2|Rad51l1|mREC2	RAD51 paralog B	protein-coding
chr12	72852270	72852614	Intergenic	Intergenic	65323	NM_029444	75801	Mm.242892	NM_029444	ENSMUSG00000021098	4930447C04Rik	4921504I02Rik|A930035O15Rik|Six6OS|Six6as|Six6os1	RIKEN cDNA 4930447C04 gene	protein-coding
chr12	99329682	99329916	intron (NM_183186, intron 3 of 5)	intron (NM_183186, intron 3 of 5)	120275	NM_183186	71375	Mm.341972	NM_183186	ENSMUSG00000033713	Foxn3	5430426H20Rik|AA589593|AW556347|Ches1|Ches1l|HTLFL1	forkhead box N3	protein-coding
chr12	40988469	40989006	Intergenic	Intergenic	-35353	NM_053122	93757	Mm.363813	NM_053122	ENSMUSG00000056899	Immp2l	AI853880|IMP2|Tg(HLA-A/H2-D)2Enge	IMP2 inner mitochondrial membrane peptidase-like (S. cerevisiae)	protein-coding
chr12	50120244	50121157	Intergenic	Intergenic	528523	NM_008858	18760	Mm.133719	NM_008858	ENSMUSG00000002688	Prkd1	PKD|PKD1|Pkcm|Prkcm	protein kinase D1	protein-coding
chr12	40994907	40995286	Intergenic	Intergenic	-28994	NM_053122	93757	Mm.363813	NM_053122	ENSMUSG00000056899	Immp2l	AI853880|IMP2|Tg(HLA-A/H2-D)2Enge	IMP2 inner mitochondrial membrane peptidase-like (S. cerevisiae)	protein-coding
chr12	99220526	99220679	intron (NM_183186, intron 4 of 5)	intron (NM_183186, intron 4 of 5)	-57794	NR_038130	67639	Mm.87374	NR_038130	ENSMUSG00000113210	4930474N09Rik	-	RIKEN cDNA 4930474N09 gene	ncRNA
chr12	79609283	79609642	intron (NM_009014, intron 7 of 10)	intron (NM_009014, intron 7 of 10)	312111	NM_001252562	19363	Mm.341756	NM_009014	ENSMUSG00000059060	Rad51b	AI553500|R51H2|Rad51l1|mREC2	RAD51 paralog B	protein-coding
chr12	73831305	73831962	Intergenic	Intergenic	-69691	NM_001313920	15251	Mm.3879	NM_010431	ENSMUSG00000021109	Hif1a	AA959795|HIF-1-alpha|HIF1-alpha|HIF1alpha|MOP1|bHLHe78	hypoxia inducible factor 1, alpha subunit	protein-coding
chr12	71015728	71015947	promoter-TSS (NM_001081195)	promoter-TSS (NM_001081195)	-14	NR_045055	73204	Mm.363770	NR_045055	ENSMUSG00000085622	3110056K07Rik	4921536K06Rik	RIKEN cDNA 3110056K07 gene	ncRNA
chr12	118650767	118651134	Intergenic	Intergenic	-120757	NR_045947	100384890	Mm.484658	NR_045947	ENSMUSG00000113875	D230030E09Rik	Npe	Riken cDNA D230030E09 gene	ncRNA
chr13	80885555	80885962	promoter-TSS (NR_153411)	promoter-TSS (NR_153411)	-337	NR_153411	105171	Mm.423137	NM_001042591	ENSMUSG00000074794	Arrdc3	AI450344|mKIAA1376	arrestin domain containing 3	protein-coding
chr13	83739546	83739870	promoter-TSS (NR_162784)	promoter-TSS (NR_162784)	-832	NR_162784	114482820		NR_162784		Mir9b-2	mmu-mir-9b-2	microRNA mir-9b-2	ncRNA
chr13	47273608	47273939	Intergenic	Intergenic	79770	NM_001170643	218215	Mm.287609	NM_146042	ENSMUSG00000038068	Rnf144b	BC025007|E130105P19Rik|Ibrdc2|Pir2	ring finger protein 144B	protein-coding
chr13	26464559	26464850	Intergenic	Intergenic	-152298	NR_045933	73576	Mm.45473	NR_045933	ENSMUSG00000084811	1700092E19Rik	-	RIKEN cDNA 1700092E19 gene	ncRNA
chr13	44043450	44043605	Intergenic	Intergenic	-77640	NR_045285	328235	Mm.188356	NR_045285	ENSMUSG00000089815	Gm5083	A730030A06	predicted gene 5083	ncRNA
chr13	49316757	49316848	Intergenic	Intergenic	-7594	NM_015759	30938	Mm.291089	NM_015759	ENSMUSG00000037946	Fgd3	5830461L01Rik|ZFYVE5	FYVE, RhoGEF and PH domain containing 3	protein-coding
chr13	29014934	29015160	intron (NR_045077, intron 1 of 3)	intron (NR_045077, intron 1 of 3)	633	NR_045077	77920	Mm.197051	NR_045073	ENSMUSG00000086363	A330102I10Rik	-	RIKEN cDNA A330102I10 gene	ncRNA
chr13	47300620	47300674	Intergenic	Intergenic	106644	NM_001170643	218215	Mm.287609	NM_146042	ENSMUSG00000038068	Rnf144b	BC025007|E130105P19Rik|Ibrdc2|Pir2	ring finger protein 144B	protein-coding
chr13	97825672	97826000	Intergenic	Intergenic	74724	NR_152263	111365222	Mm.440079	NR_152263		Eyelinc18	-	uncharacterized EyeLinc18	ncRNA
chr13	28416301	28416699	Intergenic	Intergenic	274016	NM_023746	28078	Mm.155058	NM_023746	ENSMUSG00000017064	Prl5a1	1600013P04Rik|D13Wsu14e|Ghd24|PLP-L|Prlpl	prolactin family 5, subfamily a, member 1	protein-coding
chr13	44228647	44228815	Intergenic	Intergenic	-12244	NR_045088	100503592	Mm.184925	NR_045088	ENSMUSG00000113186	A330076C08Rik	-	RIKEN cDNA A330076C08 gene	ncRNA
chr13	107151604	107151948	Intergenic	Intergenic	129206	NR_015471	100040322	Mm.133867	NR_015471	ENSMUSG00000071181	3830408C21Rik	-	RIKEN cDNA 3830408C21 gene	ncRNA
chr13	115687457	115687696	Intergenic	Intergenic	-585612	NM_001033228	109700	Mm.317280	NM_001033228	ENSMUSG00000042284	Itga1	CD49A|E130012M19Rik|Vla1	integrin alpha 1	protein-coding
chr13	102253236	102253611	Intergenic	Intergenic	-440124	NM_001360519	17079	Mm.373974	NM_008533	ENSMUSG00000021624	Cd180	F630107B15|Ly-78|Ly78|RP105	CD180 antigen	protein-coding
chr13	44376003	44376299	Intergenic	Intergenic	-63576	NR_045489	69491	Mm.392410	NR_045489	ENSMUSG00000098144	1700029N11Rik	-	RIKEN cDNA 1700029N11 gene	ncRNA
chr13	80882705	80882872	promoter-TSS (NR_153410)	promoter-TSS (NR_153410)	-596	NR_153410	105171	Mm.423137	NM_001042591	ENSMUSG00000074794	Arrdc3	AI450344|mKIAA1376	arrestin domain containing 3	protein-coding
chr13	29222206	29222514	intron (NR_131896, intron 15 of 16)	intron (NR_131896, intron 15 of 16)	206105	NR_045073	77920	Mm.197051	NR_045073	ENSMUSG00000086363	A330102I10Rik	-	RIKEN cDNA A330102I10 gene	ncRNA
chr13	84571428	84572089	Intergenic	Intergenic	349462	NM_001361909	72745	Mm.295063	NM_175187	ENSMUSG00000035762	Tmem161b	2810446P07Rik|AI843389	transmembrane protein 161B	protein-coding
chr13	57336675	57336941	Intergenic	Intergenic	-441019	NM_012035	26946	Mm.62409	NM_012035	ENSMUSG00000021541	Trpc7	TRP7|Trrp8	transient receptor potential cation channel, subfamily C, member 7	protein-coding
chr13	39877805	39878229	Intergenic	Intergenic	409994	NM_172143	218165	Mm.364096	NM_172143	ENSMUSG00000047094	Ofcc1	opo	orofacial cleft 1 candidate 1	protein-coding
chr13	77548434	77548561	intron (NM_001145676, intron 19 of 19)	intron (NM_001145676, intron 19 of 19)	-160193	NR_028109	68675	Mm.343005	NM_138312	ENSMUSG00000064138	Fam172a	1110033M05Rik|2610318O14Rik|53-E6|9430037D06Rik|AF064782|pEN87	family with sequence similarity 172, member A	protein-coding
chr13	67864867	67865494	Intergenic	Intergenic	1854	NM_001001185	408058	Mm.177840	NM_001001185	ENSMUSG00000064063	BC048507	-	cDNA sequence BC048507	protein-coding
chr13	30479353	30479620	Intergenic	Intergenic	65830	NM_025710	66694	Mm.181933	NM_025710	ENSMUSG00000038462	Uqcrfs1	4430402G14Rik|AI875505	ubiquinol-cytochrome c reductase, Rieske iron-sulfur polypeptide 1	protein-coding
chr13	23893190	23893385	intron (NR_121611, intron 12 of 12)	intron (NR_121611, intron 12 of 12)	21720	NM_177016	319848	Mm.97959	NM_177016	ENSMUSG00000021336	Slc17a4	9130214H05Rik	solute carrier family 17 (sodium phosphate), member 4	protein-coding
chr13	15544304	15544381	intron (NM_008130, intron 2 of 14)	intron (NM_008130, intron 2 of 14)	80619	NM_008130	14634	Mm.5098	NM_008130	ENSMUSG00000021318	Gli3	AI854843|AU023367|Bph|GLI3-190|GLI3FL|Pdn|Xt|add	GLI-Kruppel family member GLI3	protein-coding
chr13	43063385	43063606	intron (NM_001005740, intron 5 of 12)	intron (NM_001005740, intron 5 of 12)	-59344	NM_001005748	218194	Mm.160124	NM_198419	ENSMUSG00000054728	Phactr1	9630030F18Rik|Rpel1	phosphatase and actin regulator 1	protein-coding
chr13	12503468	12503726	intron (NM_133643, intron 3 of 5)	intron (NM_133643, intron 3 of 5)	16853	NM_133643	171211	Mm.159671	NM_133643	ENSMUSG00000095105	Edaradd	1810032E07Rik|5830469M23Rik|A630043P06|cr	EDAR (ectodysplasin-A receptor)-associated death domain	protein-coding
chr13	84059428	84060061	intron (NR_131220, intron 1 of 1)	intron (NR_131220, intron 1 of 1)	5030	NR_131220	553095	Mm.39702	NR_131220	ENSMUSG00000098087	Gm17750	-	predicted gene, 17750	ncRNA
chr13	78581153	78581541	Intergenic	Intergenic	-382474	NM_010151	13865	Mm.439653	NM_010151	ENSMUSG00000069171	Nr2f1	COUP-TF1|COUP-TFI|COUPTFA|EAR-3|EAR3|Erbal3|SVP44|Tcfcoup1	nuclear receptor subfamily 2, group F, member 1	protein-coding
chr13	94564507	94564742	intron (NM_009680, intron 26 of 26)	intron (NM_009680, intron 26 of 26)	205664	NM_009680	11774	Mm.21185	NM_009680	ENSMUSG00000021686	Ap3b1	AP-3|AU015684|C78395|Hps2|beta3A|pe|pearl|rim2	adaptor-related protein complex 3, beta 1 subunit	protein-coding
chr13	101439303	101439901	Intergenic	Intergenic	-42022	NR_046187	78136	Mm.399065	NR_046187		4922502H24Rik	-	RIKEN cDNA 4922502H24 gene	ncRNA
chr13	44022142	44022484	Intergenic	Intergenic	-98854	NR_045285	328235	Mm.188356	NR_045285	ENSMUSG00000089815	Gm5083	A730030A06	predicted gene 5083	ncRNA
chr13	44232139	44232454	Intergenic	Intergenic	-15809	NR_045088	100503592	Mm.184925	NR_045088	ENSMUSG00000113186	A330076C08Rik	-	RIKEN cDNA A330076C08 gene	ncRNA
chr13	45473259	45473607	Intergenic	Intergenic	-34011	NM_025508	66355	Mm.290802	NM_025508	ENSMUSG00000000253	Gmpr	2310004P21Rik|AV028449|GMPR 1	guanosine monophosphate reductase	protein-coding
chr13	115631761	115632190	Intergenic	Intergenic	-530011	NM_001033228	109700	Mm.317280	NM_001033228	ENSMUSG00000042284	Itga1	CD49A|E130012M19Rik|Vla1	integrin alpha 1	protein-coding
chr13	103248452	103248630	intron (NM_175171, intron 1 of 28)	intron (NM_175171, intron 1 of 28)	85951	NM_175171	328329	Mm.202606	NM_175171	ENSMUSG00000034751	Mast4	4930420O11Rik|AI642422|mKIAA0303	microtubule associated serine/threonine kinase family member 4	protein-coding
chr13	29015347	29016028	promoter-TSS (NR_045075)	promoter-TSS (NR_045075)	-568	NR_045074	77920	Mm.197051	NR_045073	ENSMUSG00000086363	A330102I10Rik	-	RIKEN cDNA A330102I10 gene	ncRNA
chr13	57189399	57189569	Intergenic	MIR3|SINE|MIR	-293695	NM_012035	26946	Mm.62409	NM_012035	ENSMUSG00000021541	Trpc7	TRP7|Trrp8	transient receptor potential cation channel, subfamily C, member 7	protein-coding
chr13	79340575	79340788	Intergenic	Intergenic	-1141808	NM_010151	13865	Mm.439653	NM_010151	ENSMUSG00000069171	Nr2f1	COUP-TF1|COUP-TFI|COUPTFA|EAR-3|EAR3|Erbal3|SVP44|Tcfcoup1	nuclear receptor subfamily 2, group F, member 1	protein-coding
chr13	113918175	113918338	intron (NM_172595, intron 1 of 4)	intron (NM_172595, intron 1 of 4)	123748	NM_172595	218639	Mm.79837	NM_172595	ENSMUSG00000042348	Arl15	A430036I03|Arfrp2|C230032K13Rik	ADP-ribosylation factor-like 15	protein-coding
chr13	83872751	83873094	Intergenic	Intergenic	-18286	NR_036594	72677	Mm.245636	NR_036594	ENSMUSG00000100891	2810049E08Rik	-	RIKEN cDNA 2810049E08 gene	ncRNA
chr13	115673877	115674272	Intergenic	Intergenic	-572110	NM_001033228	109700	Mm.317280	NM_001033228	ENSMUSG00000042284	Itga1	CD49A|E130012M19Rik|Vla1	integrin alpha 1	protein-coding
chr13	83567821	83568102	intron (NM_001347581, intron 1 of 9)	intron (NM_001347581, intron 1 of 9)	-5646	NM_001347569	17260	Mm.24001	NM_025282	ENSMUSG00000005583	Mef2c	5430401D19Rik|9930028G15Rik|AV011172|Mef2	myocyte enhancer factor 2C	protein-coding
chr13	99444441	99445014	intron (NM_008634, intron 2 of 6)	intron (NM_008634, intron 2 of 6)	-31901	NR_015515	320893	Mm.470842	NR_015515		6430562O15Rik	-	RIKEN cDNA 6430562O15 gene	ncRNA
chr13	78324667	78324978	Intergenic	Intergenic	-125949	NM_010151	13865	Mm.439653	NM_010151	ENSMUSG00000069171	Nr2f1	COUP-TF1|COUP-TFI|COUPTFA|EAR-3|EAR3|Erbal3|SVP44|Tcfcoup1	nuclear receptor subfamily 2, group F, member 1	protein-coding
chr13	40423240	40423376	Intergenic	Intergenic	-135297	NM_172143	218165	Mm.364096	NM_172143	ENSMUSG00000047094	Ofcc1	opo	orofacial cleft 1 candidate 1	protein-coding
chr13	41851032	41851304	Intergenic	Intergenic	-3552	NM_001145875	109254	Mm.25195	NM_175417	ENSMUSG00000058022	Adtrp	9530008L14Rik	androgen dependent TFPI regulating protein	protein-coding
chr13	29271549	29271735	intron (NR_131896, intron 15 of 16)	intron (NR_131896, intron 15 of 16)	255387	NR_045073	77920	Mm.197051	NR_045073	ENSMUSG00000086363	A330102I10Rik	-	RIKEN cDNA A330102I10 gene	ncRNA
chr13	57603281	57603565	intron (NM_001166466, intron 4 of 11)	intron (NM_001166466, intron 4 of 11)	304909	NM_001166466	20745	Mm.379020	NM_009262	ENSMUSG00000056222	Spock1	Spock|Ticn1|testican	sparc/osteonectin, cwcv and kazal-like domains proteoglycan 1	protein-coding
chr13	30163470	30163912	intron (NM_153546, intron 1 of 12)	intron (NM_153546, intron 1 of 12)	27201	NM_153546	218121	Mm.89682	NM_153546	ENSMUSG00000038732	Mboat1	9130215M02Rik|BC023845|LPEAT1|Moact1|Oact1	membrane bound O-acyltransferase domain containing 1	protein-coding
chr13	57782117	57782274	intron (NM_001166466, intron 2 of 11)	intron (NM_001166466, intron 2 of 11)	126137	NM_001166466	20745	Mm.379020	NM_009262	ENSMUSG00000056222	Spock1	Spock|Ticn1|testican	sparc/osteonectin, cwcv and kazal-like domains proteoglycan 1	protein-coding
chr13	41476292	41476444	intron (NM_001111324, intron 1 of 7)	intron (NM_001111324, intron 1 of 7)	10992	NM_001111324	18003	Mm.288980	NM_017464	ENSMUSG00000021365	Nedd9	Cas-L|CasL|HEF1|MEF1|Nedd-9|p105	neural precursor cell expressed, developmentally down-regulated gene 9	protein-coding
chr13	23571100	23571359	promoter-TSS (NM_178196)	promoter-TSS (NM_178196)	-9	NM_178187	319166	Mm.261665	NM_178187	ENSMUSG00000069272	Hist1h2ae	1190022L06	histone cluster 1, H2ae	protein-coding
chr13	36518366	36518555	intron (NM_001039189, intron 5 of 5)	intron (NM_001039189, intron 5 of 5)	216017	NM_153529	68404	Mm.232930	NM_153529	ENSMUSG00000039114	Nrn1	0710008J23Rik|Cpg15|Nrn	neuritin 1	protein-coding
chr13	69748357	69748748	Intergenic	Intergenic	-8655	NM_001145162	76980	Mm.23960	NM_001145162	ENSMUSG00000052981	Ube2ql1	3110006E14Rik	ubiquitin-conjugating enzyme E2Q family-like 1	protein-coding
chr13	25083266	25083438	intron (NM_001195617, intron 2 of 7)	intron (NM_001195617, intron 2 of 7)	27348	NM_001195617	195208	Mm.284719	NM_177577	ENSMUSG00000035910	Dcdc2a	AW492955|Dcdc2|RU2	doublecortin domain containing 2a	protein-coding
chr13	77892931	77893102	intron (NM_001163419, intron 5 of 9)	intron (NM_001163419, intron 5 of 9)	-131886	NM_029315	75507	Mm.443255	NM_029315	ENSMUSG00000093668	Pou5f2	1700013G10Rik|SPRM-1|Sprm1	POU domain class 5, transcription factor 2	protein-coding
chr13	96928624	96929039	intron (NM_001166065, intron 1 of 2)	intron (NM_001166065, intron 1 of 2)	4142	NM_001166065	218476	Mm.483490	NM_001166065	ENSMUSG00000091387	Gcnt4	C2gnt3|Gm279|Gm73	glucosaminyl (N-acetyl) transferase 4, core 2 (beta-1,6-N-acetylglucosaminyltransferase)	protein-coding
chr13	78445669	78446356	Intergenic	Intergenic	-247139	NM_010151	13865	Mm.439653	NM_010151	ENSMUSG00000069171	Nr2f1	COUP-TF1|COUP-TFI|COUPTFA|EAR-3|EAR3|Erbal3|SVP44|Tcfcoup1	nuclear receptor subfamily 2, group F, member 1	protein-coding
chr14	79765410	79765685	Intergenic	Intergenic	-4361	NR_154549	102633266		NR_154549		Gm9748	-	predicted gene 9748	ncRNA
chr14	56885357	56885536	Intergenic	Intergenic	-1157	NM_177627	76007	Mm.31417	NM_029498	ENSMUSG00000021945	Zmym2	5830413P05Rik|FIM|MYM|RAMP|SCLL|Zfp198|Znf198	zinc finger, MYM-type 2	protein-coding
chr14	93285171	93285613	intron (NM_001081377, intron 4 of 4)	intron (NM_001081377, intron 4 of 4)	605277	NM_001271799	211712	Mm.37126	NM_001081377	ENSMUSG00000055421	Pcdh9	-	protocadherin 9	protein-coding
chr14	89573671	89573950	Intergenic	Intergenic	-322414	NR_002862	328451	Mm.320571	NR_002862		Gm5088	EG328451|Pabpc4l	poly(A)-binding protein, cytoplasmic pseudogene	pseudo
chr14	25186328	25186575	Intergenic	Intergenic	-43210	NR_045718	75862	Mm.109191	NR_045718	ENSMUSG00000114916	4930572O13Rik	-	RIKEN cDNA 4930572O13 gene	ncRNA
chr14	107568594	107568881	Intergenic	Intergenic	-1082217	NR_045938	73631	Mm.48862	NR_045938	ENSMUSG00000099794	1700128A07Rik	-	RIKEN cDNA 1700128A07 gene	ncRNA
chr14	46173029	46173258	Intergenic	Intergenic	89116	NR_002875	218963	Mm.282093	NR_002875		Gm1821	-	ubiquitin pseudogene	pseudo
chr14	29599562	29599824	intron (NM_009785, intron 2 of 37)	intron (NM_009785, intron 2 of 37)	122171	NM_009785	12294	Mm.386754	NM_009785	ENSMUSG00000021991	Cacna2d3	Cacnad3|alapha2delta3	calcium channel, voltage-dependent, alpha2/delta subunit 3	protein-coding
chr14	115779481	115779761	intron (NM_175500, intron 6 of 7)	intron (NM_175500, intron 6 of 7)	-370069	NR_045761	75088	Mm.444706	NR_045761	ENSMUSG00000093551	4930505G20Rik	-	RIKEN cDNA 4930505G20 gene	ncRNA
chr14	117034344	117034659	intron (NM_001079844, intron 1 of 9)	intron (NM_001079844, intron 1 of 9)	109204	NM_011821	23888	Mm.440025	NM_011821	ENSMUSG00000058571	Gpc6	-	glypican 6	protein-coding
chr14	21253426	21253607	intron (NM_134079, intron 6 of 10)	intron (NM_134079, intron 6 of 10)	177364	NM_001243041	11534	Mm.188734	NM_134079	ENSMUSG00000039197	Adk	2310026J05Rik|5033405D03Rik|AI255373|AI987814|Ak	adenosine kinase	protein-coding
chr14	58154012	58154383	Intergenic	Intergenic	81511	NM_013518	14180	Mm.8846	NM_013518	ENSMUSG00000021974	Fgf9	Eks	fibroblast growth factor 9	protein-coding
chr14	23422553	23422969	intron (NM_001253365, intron 18 of 29)	intron (NM_001253365, intron 18 of 29)	-328190	NR_033550	791307	Mm.364384	NR_033550	ENSMUSG00000068680	Gm10248	-	predicted gene 10248	ncRNA
chr14	24551085	24551297	Intergenic	Intergenic	60438	NM_001360586	20088	Mm.16775	NM_011297	ENSMUSG00000025290	Rps24	-	ribosomal protein S24	protein-coding
chr14	12337770	12338317	Intergenic	Intergenic	7822	NM_080433	54713	Mm.34644	NM_080433	ENSMUSG00000021743	Fezf2	AI451466|AI852056|Fez|Fezl|Zfp312	Fez family zinc finger 2	protein-coding
chr14	122452862	122453082	Intergenic	Intergenic	-1826	NR_033326	328479	Mm.86095	NR_033325	ENSMUSG00000064052	Gm5089	6530402A20|C030005G22Rik|EG328479	predicted gene 5089	ncRNA
chr14	66324869	66325168	Intergenic	Intergenic	-19278	NM_001310522	56471	Mm.35474	NM_019675	ENSMUSG00000022044	Stmn4	Lagl|R75359|RB3	stathmin-like 4	protein-coding
chr14	104297880	104298633	Intergenic	Intergenic	169743	NM_011143	18996	Mm.246550	NM_011143	ENSMUSG00000048349	Pou4f1	Brn-3|Brn-3.0|Brn3|Brn3.0|Brn3a|E130119J07Rik	POU domain, class 4, transcription factor 1	protein-coding
chr14	76791670	76792211	Intergenic	Intergenic	31809	NR_153763	73883	Mm.489041	NR_153763		4930431P22Rik	-	RIKEN cDNA 4930431P22 gene	ncRNA
chr14	71030621	71030745	Intergenic	Intergenic	140576	NM_008115	14586	Mm.32619	NM_008115	ENSMUSG00000022103	Gfra2	-	glial cell line derived neurotrophic factor family receptor alpha 2	protein-coding
chr14	122450565	122451011	intron (NR_033325, intron 1 of 2)	intron (NR_033325, intron 1 of 2)	327	NR_033325	328479	Mm.86095	NR_033325	ENSMUSG00000064052	Gm5089	6530402A20|C030005G22Rik|EG328479	predicted gene 5089	ncRNA
chr14	122883765	122884290	intron (NR_153443, intron 23 of 24)	intron (NR_153443, intron 23 of 24)	-29003	NR_155286	105245866	Mm.390754	NM_001039531	ENSMUSG00000075463	4930594M22Rik	F930011C10Rik|Gm15735	RIKEN cDNA 4930594M22 gene	ncRNA
chr14	10679776	10679984	intron (NM_001308285, intron 4 of 9)	ORR1F|LTR|ERVL-MaLR	-58673	NR_131139	547334	Mm.434606	NR_131139	ENSMUSG00000089833	Fhitos	Gm16542	fragile histidine triad gene, opposite strand	ncRNA
chr14	64682431	64682990	intron (NM_001081177, intron 2 of 39)	intron (NM_001081177, intron 2 of 39)	30169	NM_001081177	16554	Mm.23611	NM_001081177	ENSMUSG00000060012	Kif13b	5330429L19Rik|6030414C01|AI429803|C130021D12Rik|GAKIN	kinesin family member 13B	protein-coding
chr14	23934984	23935219	intron (NM_001253368, intron 1 of 28)	intron (NM_001253368, intron 1 of 28)	69104	NM_001253360	16531	Mm.343607	NM_010610	ENSMUSG00000063142	Kcnma1	5730414M22Rik|BKCa|MaxiK|Slo|Slo1|mSlo|mSlo1	potassium large conductance calcium-activated channel, subfamily M, alpha member 1	protein-coding
chr14	58637649	58638207	Intergenic	Intergenic	504965	NM_026461	67932	Mm.65550	NM_026461	ENSMUSG00000021977	1700129C05Rik	-	RIKEN cDNA 1700129C05 gene	protein-coding
chr14	116137438	116137608	intron (NM_175500, intron 7 of 7)	MLT1D|LTR|ERVL-MaLR	-727971	NR_045761	75088	Mm.444706	NR_045761	ENSMUSG00000093551	4930505G20Rik	-	RIKEN cDNA 4930505G20 gene	ncRNA
chr14	54332494	54332741	Intergenic	Intergenic	-28224	NM_026936	69089	Mm.182340	NM_026936	ENSMUSG00000000959	Oxa1l	1810020M02Rik|AI894287	oxidase assembly 1-like	protein-coding
chr14	118366481	118366966	intron (NR_045624, intron 1 of 5)	intron (NR_045624, intron 1 of 5)	845	NR_045624	73306	Mm.362328	NR_045624	ENSMUSG00000099911	1700044C05Rik	-	RIKEN cDNA 1700044C05 gene	ncRNA
chr14	46639587	46639901	Intergenic	Intergenic	-2321	NR_046460	74458	Mm.390708	NR_046460	ENSMUSG00000115665	4933425B07Rik	-	RIKEN cDNA 4933425B07 gene	ncRNA
chr14	25397093	25397299	Intergenic	Intergenic	-61989	NM_183208	328365	Mm.227484	NM_183208	ENSMUSG00000007817	Zmiz1	BC065120|E330020C23|Gm10397|I920194n01|Rai17|Zimp10	zinc finger, MIZ-type containing 1	protein-coding
chr14	106669361	106669681	Intergenic	Intergenic	-183001	NR_045938	73631	Mm.48862	NR_045938	ENSMUSG00000099794	1700128A07Rik	-	RIKEN cDNA 1700128A07 gene	ncRNA
chr14	80172873	80173272	Intergenic	Intergenic	172770	NM_001351947	380924	Mm.26456	NM_001030294	ENSMUSG00000022026	Olfm4	GC1|GW112|Gm296|Gm913|OlfD|pPD4	olfactomedin 4	protein-coding
chr14	39944491	39944971	Intergenic	RMER15|LTR|ERVL	289068	NR_045936	73591	Mm.65499	NR_045936	ENSMUSG00000101261	1700109I08Rik	-	RIKEN cDNA 1700109I08 gene	ncRNA
chr14	86764341	86764680	intron (NM_019670, intron 27 of 27)	intron (NM_019670, intron 27 of 27)	376714	NM_019670	56419	Mm.440585	NM_019670	ENSMUSG00000022021	Diaph3	4930417P13Rik|Dia2|Diap3|Drf3|p134MDia2	diaphanous related formin 3	protein-coding
chr14	28450783	28451052	intron (NM_001347497, intron 19 of 19)	intron (NM_001347497, intron 19 of 19)	-54556	NM_009524	22418	Mm.287544	NM_009524	ENSMUSG00000021994	Wnt5a	8030457G12Rik|Wnt-5a	wingless-type MMTV integration site family, member 5A	protein-coding
chr14	92688251	92688444	Intergenic	Intergenic	1202322	NM_001271799	211712	Mm.37126	NM_001081377	ENSMUSG00000055421	Pcdh9	-	protocadherin 9	protein-coding
chr14	51054598	51054768	Intergenic	Lx8|LINE|L1	2559	NM_001011875	497106	Mm.379740	NM_001011875	ENSMUSG00000068407	Rnase12	Rai1	ribonuclease, RNase A family, 12 (non-active)	protein-coding
chr14	25108457	25109125	promoter-TSS (NR_153781)	promoter-TSS (NR_153781)	-470	NR_153781	102634576	Mm.317855	NR_153781		Gm32123	-	predicted gene, 32123	ncRNA
chr14	103777937	103777992	Intergenic	Intergenic	65737	NM_007904	13618	Mm.229532	NM_007904	ENSMUSG00000022122	Ednrb	ET-B|ET-BR|ETR-b|ETb|Sox10m1	endothelin receptor type B	protein-coding
chr14	59736854	59737794	intron (NM_015803, intron 32 of 35)	intron (NM_015803, intron 32 of 35)	112043	NM_145463	219134	Mm.275409	NM_145463	ENSMUSG00000044461	Shisa2	9430059P22Rik|MAd2|Tmem46|mShisa|shisa	shisa family member 2	protein-coding
chr14	65266352	65266547	promoter-TSS (NM_015795)	promoter-TSS (NM_015795)	-169	NM_001360381	50759	Mm.65308	NM_015795	ENSMUSG00000034532	Fbxo16	4932435C24Rik|Fbx16	F-box protein 16	protein-coding
chr14	93826314	93826570	intron (NM_001081377, intron 2 of 4)	intron (NM_001081377, intron 2 of 4)	64227	NM_001271799	211712	Mm.37126	NM_001081377	ENSMUSG00000055421	Pcdh9	-	protocadherin 9	protein-coding
chr14	79107160	79107340	intron (NM_027906, intron 37 of 44)	intron (NM_027906, intron 37 of 44)	91940	NR_152203	100043765	Mm.435553	NR_152203	ENSMUSG00000115111	Gm4632	-	predicted gene 4632	ncRNA
chr14	58036160	58036677	Intergenic	Intergenic	-36268	NM_013518	14180	Mm.8846	NM_013518	ENSMUSG00000021974	Fgf9	Eks	fibroblast growth factor 9	protein-coding
chr14	123065121	123065412	Intergenic	Intergenic	-81983	NM_028651	70551	Mm.271988	NM_028651	ENSMUSG00000041594	Tmtc4	4930403J22Rik|5730419O14Rik	transmembrane and tetratricopeptide repeat containing 4	protein-coding
chr14	98108862	98109038	intron (NM_001038610, intron 1 of 10)	intron (NM_001038610, intron 1 of 10)	60815	NM_001038610	13134	Mm.320593	NM_007826	ENSMUSG00000055639	Dach1	Dac|Dach	dachshund family transcription factor 1	protein-coding
chr14	9695205	9695523	intron (NM_001308286, intron 5 of 6)	intron (NM_001308286, intron 5 of 6)	-188731	NR_030680	100042415	Mm.235938	NR_030680	ENSMUSG00000089686	Mnd1-ps	Gm3833	Mnd1 retrotransposed pseudogene	pseudo
chr14	22494820	22495154	intron (NM_028275, intron 2 of 6)	intron (NM_028275, intron 2 of 6)	47811	NR_046307	74896	Mm.444661	NR_046307	ENSMUSG00000114412	4930405A10Rik	4930456G20Rik	RIKEN cDNA 4930405A10 gene	ncRNA
chr14	21252381	21252851	intron (NM_134079, intron 6 of 10)	intron (NM_134079, intron 6 of 10)	176464	NM_001243041	11534	Mm.188734	NM_134079	ENSMUSG00000039197	Adk	2310026J05Rik|5033405D03Rik|AI255373|AI987814|Ak	adenosine kinase	protein-coding
chr15	99607753	99607941	Intergenic	Intergenic	6647	NM_175087	11831	Mm.202309	NM_175087	ENSMUSG00000043144	Aqp6	AI790337	aquaporin 6	protein-coding
chr15	56865098	56865465	Intergenic	Intergenic	-170735	NM_008216	15117	Mm.5148	NM_008216	ENSMUSG00000022367	Has2	-	hyaluronan synthase 2	protein-coding
chr15	18400497	18400810	Intergenic	Intergenic	-31026	NR_045711	70886	Mm.399021	NR_045711	ENSMUSG00000098150	4921515E04Rik	-	RIKEN cDNA 4921515E04 gene	ncRNA
chr15	72520404	72520662	intron (NM_001033876, intron 1 of 1)	L1M4|LINE|L1	27166	NM_001033876	223604	Mm.184971	NM_001033876	ENSMUSG00000036760	Kcnk9	A930009L07Rik|Task3	potassium channel, subfamily K, member 9	protein-coding
chr15	30458715	30458722	intron (NM_008729, intron 2 of 22)	intron (NM_008729, intron 2 of 22)	286184	NM_008729	18163	Mm.321648	NM_008729	ENSMUSG00000022240	Ctnnd2	Catnd2|Nprap|neurojugin	catenin (cadherin associated protein), delta 2	protein-coding
chr15	89816183	89816257	intron (NM_018803, intron 2 of 6)	intron (NM_018803, intron 2 of 6)	25640	NM_018803	54526	Mm.261601	NM_018803	ENSMUSG00000063260	Syt10	-	synaptotagmin X	protein-coding
chr15	86113071	86113234	intron (NM_172611, intron 3 of 18)	intron (NM_172611, intron 3 of 18)	54425	NM_001205353	223752	Mm.24442	NM_172611	ENSMUSG00000035900	Gramd4	9930016O13	GRAM domain containing 4	protein-coding
chr15	25773771	25774057	promoter-TSS (NM_001353141)	promoter-TSS (NM_001353141)	-99	NM_001353141	17909	Mm.60590	NM_019472	ENSMUSG00000022272	Myo10	AW048724|D15Ertd600e|mKIAA0799|myosin-X	myosin X	protein-coding
chr15	67364302	67364728	intron (NR_045140, intron 7 of 8)	intron (NR_045140, intron 7 of 8)	137746	NR_045140	69334	Mm.63770	NR_045140	ENSMUSG00000102069	1700012I11Rik	-	RIKEN cDNA 1700012I11 gene	ncRNA
chr15	103519439	103519489	intron (NM_001285890, intron 1 of 14)	intron (NM_001285890, intron 1 of 14)	4487	NM_001285890	18574	Mm.390792	NM_008800	ENSMUSG00000022489	Pde1b	Pde1b1	phosphodiesterase 1B, Ca2+-calmodulin dependent	protein-coding
chr15	70321664	70322092	Intergenic	L1MB1|LINE|L1	397645	NR_045071	100503580	Mm.404646	NR_045071	ENSMUSG00000116483	Gm19782	-	predicted gene, 19782	ncRNA
chr15	59032154	59032531	intron (NM_001146180, intron 3 of 13)	intron (NM_001146180, intron 3 of 13)	49684	NM_144800	211401	Mm.215481	NM_144800	ENSMUSG00000022353	Mtss1	2310003N14Rik|BC024131|D130001D01Rik|Mim|mKIAA0429	MTSS I-BAR domain containing 1	protein-coding
chr15	69632417	69632711	Intergenic	Intergenic	-291669	NR_045071	100503580	Mm.404646	NR_045071	ENSMUSG00000116483	Gm19782	-	predicted gene, 19782	ncRNA
chr15	58976467	58976638	intron (NM_001146180, intron 3 of 13)	intron (NM_001146180, intron 3 of 13)	42751	NM_001364808	66218	Mm.322294	NM_023172	ENSMUSG00000022354	Ndufb9	1190008J14Rik|CI-B22	NADH:ubiquinone oxidoreductase subunit B9	protein-coding
chr15	70644492	70645093	Intergenic	Intergenic	720559	NR_045071	100503580	Mm.404646	NR_045071	ENSMUSG00000116483	Gm19782	-	predicted gene, 19782	ncRNA
chr15	26058101	26058408	intron (NR_155439, intron 2 of 4)	MLT1B|LTR|ERVL-MaLR	4184	NR_155439	105245898	Mm.414064	NR_155439	ENSMUSG00000115335	Gm41279	-	predicted gene, 41279	ncRNA
chr15	86416150	86416313	intron (NM_001358062, intron 8 of 9)	intron (NM_001358062, intron 8 of 9)	138556	NM_001358062	223754	Mm.28904	NM_145476	ENSMUSG00000051864	Tbc1d22a	BC023106|D15Ertd781e	TBC1 domain family, member 22a	protein-coding
chr15	90827840	90828104	Intergenic	MER124|DNA?|DNA?	70504	NR_033583	20738	Mm.431547	NR_033583	ENSMUSG00000116210	Spn-ps	Cd43-ps	sialophorin, pseudogene	pseudo
chr15	98983464	98983770	Intergenic	Intergenic	-2348	NR_045991	75951	Mm.441657	NR_045991	ENSMUSG00000097587	4930578M01Rik	3010001K12Rik	RIKEN cDNA 4930578M01 gene	ncRNA
chr15	25412182	25412472	intron (NM_027395, intron 1 of 1)	intron (NM_027395, intron 1 of 1)	1437	NM_027395	70350	Mm.29586	NM_027395	ENSMUSG00000045763	Basp1	2610024P12Rik|CAP-23|CAP23|Ckap3|NAP-22|NAP22	brain abundant, membrane attached signal protein 1	protein-coding
chr15	86112890	86112985	intron (NM_172611, intron 3 of 18)	intron (NM_172611, intron 3 of 18)	54210	NM_001205353	223752	Mm.24442	NM_172611	ENSMUSG00000035900	Gramd4	9930016O13	GRAM domain containing 4	protein-coding
chr15	44704217	44704474	intron (NM_001032727, intron 2 of 5)	intron (NM_001032727, intron 2 of 5)	2143	NM_001285844	319613	Mm.207715	NM_176998	ENSMUSG00000022340	Sybu	Golsyn	syntabulin (syntaxin-interacting)	protein-coding
chr15	32569040	32569311	intron (NM_009154, intron 10 of 22)	intron (NM_009154, intron 10 of 22)	203977	NR_155440	105245909	Mm.229263	NR_155440	ENSMUSG00000115749	Gm41289	-	predicted gene, 41289	ncRNA
chr15	54297755	54298007	Intergenic	Intergenic	-19397	NM_008764	18383	Mm.15383	NM_008764	ENSMUSG00000063727	Tnfrsf11b	OCIF|Opg|TR1	tumor necrosis factor receptor superfamily, member 11b (osteoprotegerin)	protein-coding
chr15	20034525	20034854	Intergenic	Arthur1C|DNA|hAT-Tip100	632061	NM_022816	64833	Mm.352763	NM_022816	ENSMUSG00000047565	Acot10	Acate3|MT-ACT48|p48	acyl-CoA thioesterase 10	protein-coding
chr15	84418028	84418215	intron (NM_001163145, intron 2 of 4)	intron (NM_001163145, intron 2 of 4)	28489	NM_001347543	72301	Mm.275387	NM_001163145	ENSMUSG00000062760	Shisal1	1810041L15Rik|Kiaa1644	shisa like 1	protein-coding
chr15	98797926	98798448	Intergenic	Intergenic	8330	NM_021279	22408	Mm.1123	NM_021279	ENSMUSG00000022997	Wnt1	Int-1|Wnt-1|sw|swaying	wingless-type MMTV integration site family, member 1	protein-coding
chr15	100113692	100113903	intron (NR_037311, intron 2 of 3)	intron (NR_037311, intron 2 of 3)	-40599	NM_172819	239667	Mm.243658	NM_172819	ENSMUSG00000023026	Dip2b	4932422C22|AI317237|AI854602|mKIAA1463	disco interacting protein 2 homolog B	protein-coding
chr15	70713781	70714027	Intergenic	Intergenic	789671	NR_045071	100503580	Mm.404646	NR_045071	ENSMUSG00000116483	Gm19782	-	predicted gene, 19782	ncRNA
chr15	57697899	57698170	intron (NM_199449, intron 1 of 3)	L2c|LINE|L2	3367	NM_199449	387609	Mm.36557	NM_199449	ENSMUSG00000071757	Zhx2	Afr-1|Afr1|Raf|mKIAA0854	zinc fingers and homeoboxes 2	protein-coding
chr15	64511346	64511516	Intergenic	L2c|LINE|L2	-128512	NM_001276461	13196	Mm.277236	NM_010026	ENSMUSG00000022377	Asap1	AV239055|DEF-1|Ddef1|PAP|mKIAA1249|s19	ArfGAP with SH3 domain, ankyrin repeat and PH domain1	protein-coding
chr15	69575601	69576101	Intergenic	Intergenic	305318	NR_130983	75076		NR_130983	ENSMUSG00000116167	4930504C09Rik	-	RIKEN cDNA 4930504C09 gene	ncRNA
chr16	57314355	57314713	intron (NM_025599, intron 4 of 9)	intron (NM_025599, intron 4 of 9)	-21683	NM_027651	71027	Mm.158563	NM_027651	ENSMUSG00000022753	Tmem30c	4933401B01Rik|4933409A18Rik|Cdc50c	transmembrane protein 30C	protein-coding
chr16	28841321	28841631	intron (NM_177718, intron 1 of 1)	intron (NM_177718, intron 1 of 1)	88222	NM_177718	239796	Mm.155887	NM_177718	ENSMUSG00000051065	Mb21d2	1600021P15Rik|A430031N04|C87006	Mab-21 domain containing 2	protein-coding
chr16	49982149	49982337	intron (NR_045001, intron 1 of 3)	intron (NR_045001, intron 1 of 3)	1783	NR_045001	628951	Mm.428032	NR_045001		Gm6936	-	predicted gene 6936	ncRNA
chr16	29657759	29658057	Intergenic	Intergenic	78574	NM_001199177	74143	Mm.274285	NM_133752	ENSMUSG00000038084	Opa1	1200011N24Rik|AI225888|AI847218|lilr3|mKIAA0567	OPA1, mitochondrial dynamin like GTPase	protein-coding
chr16	28851519	28851816	intron (NM_177718, intron 1 of 1)	intron (NM_177718, intron 1 of 1)	78031	NM_177718	239796	Mm.155887	NM_177718	ENSMUSG00000051065	Mb21d2	1600021P15Rik|A430031N04|C87006	Mab-21 domain containing 2	protein-coding
chr16	49985434	49985644	intron (NR_045001, intron 1 of 3)	intron (NR_045001, intron 1 of 3)	5079	NR_045001	628951	Mm.428032	NR_045001		Gm6936	-	predicted gene 6936	ncRNA
chr16	31547014	31547273	Intergenic	Intergenic	-70990	NM_001357870	224098	Mm.125439	NM_001357870		Gm536	Gm1777	predicted gene 536	protein-coding
chr16	77573149	77573401	Intergenic	Intergenic	-25661	NR_029535	387229		NR_029535	ENSMUSG00000065530	Mir99a	Mirn99a|mir-99a|mmu-mir-99a	microRNA 99a	ncRNA
chr16	76082468	76082814	Intergenic	Intergenic	-39972	NR_040575	78215	Mm.243885	NR_040575	ENSMUSG00000116695	4930578N18Rik	-	RIKEN cDNA 4930578N18 gene	ncRNA
chr16	49804040	49804424	Intergenic	Intergenic	-51422	NM_010581	16423	Mm.31752	NM_010581	ENSMUSG00000055447	Cd47	9130415E20Rik|AA407862|AI848868|AW108519|B430305P08Rik|IAP|Itgp	CD47 antigen (Rh-related antigen, integrin-associated signal transducer)	protein-coding
chr16	63806382	63806719	intron (NM_001362452, intron 2 of 16)	intron (NM_001362452, intron 2 of 16)	57625	NM_001362452	13837	Mm.1977	NM_010140	ENSMUSG00000052504	Epha3	AW492086|Cek4|EK4|ETK1|End3|Hek|Hek4|Mek4|Tyro4	Eph receptor A3	protein-coding
chr16	42440873	42441027	Intergenic	Intergenic	-100299	NM_008083	14432	Mm.1222	NM_008083	ENSMUSG00000047261	Gap43	B-50|Basp2|GAP-43	growth associated protein 43	protein-coding
chr16	91140499	91140782	Intergenic	Intergenic	-71488	NM_028905	74387	Mm.236220	NM_028905	ENSMUSG00000039851	4932438H23Rik	4931406G06Rik|AI550392	RIKEN cDNA 4932438H23 gene	protein-coding
chr16	23258975	23259156	intron (NM_145933, intron 2 of 7)	intron (NM_145933, intron 2 of 7)	-31405	NM_001252506	20440	Mm.149029	NM_145933	ENSMUSG00000022885	St6gal1	AW742324|Siat1|St6Gal-I|St6gal|St6galI	beta galactoside alpha 2,6 sialyltransferase 1	protein-coding
chr16	21339931	21340333	Intergenic	Intergenic	-6776	NR_131983	76222	Mm.86031	NR_131983	ENSMUSG00000116632	Magef1	6430590I03Rik	melanoma antigen family F, 1	pseudo
chr16	61138244	61138443	Intergenic	MTD|LTR|ERVL-MaLR	-532812	NM_007938	13840	Mm.455790	NM_007938	ENSMUSG00000055540	Epha6	Ehk2|Hek12|m-ehk2	Eph receptor A6	protein-coding
chr16	30065244	30065368	promoter-TSS (NM_008235)	promoter-TSS (NM_008235)	-51	NM_008235	15205	Mm.390859	NM_008235	ENSMUSG00000022528	Hes1	Hry|bHLHb39	hes family bHLH transcription factor 1	protein-coding
chr16	93116390	93116688	Intergenic	Intergenic	236650	NR_040486	69857	Mm.81192	NR_040486	ENSMUSG00000100277	1810053B23Rik	1810008L18Rik|1810056K14Rik	RIKEN cDNA 1810053B23 gene	ncRNA
chr16	70315866	70316405	intron (NM_028803, intron 1 of 15)	intron (NM_028803, intron 1 of 15)	2186	NM_028803	74185	Mm.396102	NM_028803	ENSMUSG00000022707	Gbe1	2310045H19Rik|2810426P10Rik|D16Ertd536e	glucan (1,4-alpha-), branching enzyme 1	protein-coding
chr16	32200935	32201130	Intergenic	Intergenic	21232	NM_001033539	328660	Mm.441006	NM_001033539	ENSMUSG00000075269	Bex6	B020003O03Rik	brain expressed family member 6	protein-coding
chr16	25335329	25335601	intron (NM_175165, intron 3 of 5)	intron (NM_175165, intron 3 of 5)	48648	NM_175165	71338	Mm.126851	NM_175165	ENSMUSG00000048399	Tprg	5430420C16Rik|Tprg1	transformation related protein 63 regulated	protein-coding
chr16	82335773	82336031	Intergenic	Intergenic	1135205	NM_001113208	17968	Mm.433941	NM_010954	ENSMUSG00000022762	Ncam2	Ncam-2|Ocam|RNCAM	neural cell adhesion molecule 2	protein-coding
chr16	23259256	23259325	intron (NM_145933, intron 2 of 7)	intron (NM_145933, intron 2 of 7)	-31180	NM_001252506	20440	Mm.149029	NM_145933	ENSMUSG00000022885	St6gal1	AW742324|Siat1|St6Gal-I|St6gal|St6galI	beta galactoside alpha 2,6 sialyltransferase 1	protein-coding
chr16	46548307	46548695	Intergenic	L1MCc|LINE|L1	-51534	NM_021497	58998	Mm.40477	NM_021495	ENSMUSG00000022656	Nectin3	2610301B19Rik|3000002N23Rik|4921513D19Rik|AA407785|AU016832|AW538082|CD113|Pvrl3	nectin cell adhesion molecule 3	protein-coding
chr16	86516143	86516489	Intergenic	Intergenic	290197	NR_153789	102635020	Mm.132956	NR_153789		Gm32461	-	predicted gene, 32461	ncRNA
chr16	76319522	76320226	intron (NM_173440, intron 3 of 3)	intron (NM_173440, intron 3 of 3)	53175	NM_173440	268903	Mm.74711	NM_173440	ENSMUSG00000048490	Nrip1	6030458L20Rik|8430438I05Rik|9630050P12|AA959574|AW456757|RIP140	nuclear receptor interacting protein 1	protein-coding
chr16	81380489	81380776	intron (NM_001113208, intron 1 of 17)	intron (NM_001113208, intron 1 of 17)	179935	NM_001113208	17968	Mm.433941	NM_010954	ENSMUSG00000022762	Ncam2	Ncam-2|Ocam|RNCAM	neural cell adhesion molecule 2	protein-coding
chr16	33842289	33842545	intron (NM_001145884, intron 1 of 14)	intron (NM_001145884, intron 1 of 14)	12752	NM_001145884	16419	Mm.6424	NM_010580	ENSMUSG00000022817	Itgb5	AA475909|AI874634|ESTM23|[b]-5|[b]5|[b]5A|[b]5B|beta-5|beta5	integrin beta 5	protein-coding
chr16	72223962	72224181	Intergenic	Intergenic	10256	NR_131116	319533	Mm.373754	NR_131115	ENSMUSG00000116769	8030451O07Rik	-	RIKEN cDNA 8030451O07 gene	ncRNA
chr17	9882616	9883088	Intergenic	L1M2|LINE|L1	-106986	NR_045433	71092	Mm.243827	NR_045433	ENSMUSG00000117264	4930452A19Rik	4933424P20Rik	RIKEN cDNA 4930452A19 gene	ncRNA
chr17	74804557	74804760	intron (NM_152817, intron 13 of 19)	intron (NM_152817, intron 13 of 19)	86908	NM_152817	74196	Mm.209503	NM_152817	ENSMUSG00000024078	Ttc27	2610511O17Rik	tetratricopeptide repeat domain 27	protein-coding
chr17	15564500	15564656	promoter-TSS (NM_001361436)	promoter-TSS (NM_001361436)	-224	NM_001361436	213389	Mm.215162	NM_144809	ENSMUSG00000051977	Prdm9	BC012016|Dsbc1|G1-419-29|Meisetz|PRDM9-B|Rcr1|repro7	PR domain containing 9	protein-coding
chr17	8641596	8641791	intron (NM_001290707, intron 1 of 22)	L3|LINE|CR1	114892	NM_001290707	23984	Mm.87161	NM_011866	ENSMUSG00000023868	Pde10a	-	phosphodiesterase 10A	protein-coding
chr17	75809385	75809488	Intergenic	Intergenic	-51587	NR_033456	100043885	Mm.127562	NR_033456	ENSMUSG00000117539	Gm4710	-	predicted gene 4710	ncRNA
chr17	10745015	10745016	intron (NM_027032, intron 2 of 4)	intron (NM_027032, intron 2 of 4)	95176	NM_027032	69310	Mm.18889	NM_027032	ENSMUSG00000037196	Pacrg	1700008H23Rik	PARK2 co-regulated	protein-coding
chr17	5660333	5660868	intron (NM_146073, intron 2 of 8)	L2b|LINE|L2	-138057	NR_045081	78512	Mm.23696	NR_045079	ENSMUSG00000096965	3300005D01Rik	-	RIKEN cDNA 3300005D01 gene	ncRNA
chr17	85486859	85487154	Intergenic	Intergenic	131390	NR_038086	100043902	Mm.150838	NR_015385	ENSMUSG00000093460	Six3os1	D17Mgi26|E130112H22Rik|Rncr1|Six3os	SIX homeobox 3, opposite strand 1	ncRNA
chr17	86948129	86948742	promoter-TSS (NM_029121)	promoter-TSS (NM_029121)	-548	NM_029121	74915	Mm.159369	NM_029121	ENSMUSG00000053375	Atp6v1e2	4930500C14Rik|Atp6e1|E1	ATPase, H+ transporting, lysosomal V1 subunit E2	protein-coding
chr17	25561623	25562063	Intergenic	Intergenic	8843	NM_011447	20681	Mm.258220	NM_011447	ENSMUSG00000024176	Sox8	-	SRY (sex determining region Y)-box 8	protein-coding
chr17	90892487	90892767	intron (NM_001346957, intron 3 of 18)	intron (NM_001346957, intron 3 of 18)	31458	NR_045463	78800	Mm.410772	NR_045463	ENSMUSG00000090160	4930480K15Rik	-	RIKEN cDNA 4930480K15 gene	ncRNA
chr17	74528110	74528325	promoter-TSS (NM_007566)	promoter-TSS (NM_007566)	-78	NM_007566	12211	Mm.442564	NM_007566	ENSMUSG00000024073	Birc6	A430032G04Rik|A430040A19Rik|AA501170|Bruce|D630005A10Rik|mKIAA1289	baculoviral IAP repeat-containing 6	protein-coding
chr17	84957560	84957928	promoter-TSS (NR_027929)	promoter-TSS (NR_027929)	-34	NR_027930	68531	Mm.249695	NR_027929	ENSMUSG00000097047	1110020A21Rik	2600015P10Rik	RIKEN cDNA 1110020A21 gene	ncRNA
chr17	77652003	77652195	Intergenic	Intergenic	-548149	NM_015800	50766	Mm.311912	NM_015800	ENSMUSG00000024074	Crim1	AU015004	cysteine rich transmembrane BMP regulator 1 (chordin like)	protein-coding
chr17	69497331	69497717	Intergenic	Intergenic	58198	NM_001145192	320722	Mm.400254	NM_001145192	ENSMUSG00000091636	Akain1	A330050F15Rik	A kinase (PRKA) anchor inhibitor 1	protein-coding
chr17	30188775	30188924	intron (NM_001356265, intron 4 of 5)	intron (NM_001356265, intron 4 of 5)	183810	NM_001356265	21769	Mm.220972	NM_148926	ENSMUSG00000044477	Zfand3	AW539211|TEG-27|Tex27	zinc finger, AN1-type domain 3	protein-coding
chr17	85171939	85172419	intron (NM_028576, intron 3 of 10)	intron (NM_028576, intron 3 of 10)	81553	NM_028576	73582	Mm.260753	NM_028576	ENSMUSG00000071037	Camkmt	1700106N22Rik|AI480743|AV099781|CLNMT|CaM KMT	calmodulin-lysine N-methyltransferase	protein-coding
chr17	49816091	49816319	intron (NM_177052, intron 13 of 22)	intron (NM_177052, intron 13 of 22)	201033	NM_177052	319991	Mm.441340	NM_177052	ENSMUSG00000023999	Kif6	D130004B10Rik|D130084M03Rik	kinesin family member 6	protein-coding
chr17	51048745	51049051	intron (NM_028162, intron 2 of 21)	intron (NM_028162, intron 2 of 21)	110480	NM_001285993	72238	Mm.120650	NM_028162	ENSMUSG00000023923	Tbc1d5	1600014N05Rik	TBC1 domain family, member 5	protein-coding
chr17	86839448	86839616	Intergenic	Intergenic	-77816	NM_030104	78469	Mm.67234	NM_030104	ENSMUSG00000037689	Tmem247	1700090G07Rik	transmembrane protein 247	protein-coding
chr17	88764210	88764364	intron (NM_001364898, intron 6 of 10)	intron (NM_001364898, intron 6 of 10)	27727	NM_001364898	16867	Mm.1644	NM_013582	ENSMUSG00000024107	Lhcgr	Gpcr19-rs1|LH-R|LH/CG-R|LSH-R|Lhr	luteinizing hormone/choriogonadotropin receptor	protein-coding
chr17	75816195	75816491	Intergenic	Intergenic	-44680	NR_033456	100043885	Mm.127562	NR_033456	ENSMUSG00000117539	Gm4710	-	predicted gene 4710	ncRNA
chr17	75808843	75809257	Intergenic	Intergenic	-51973	NR_033456	100043885	Mm.127562	NR_033456	ENSMUSG00000117539	Gm4710	-	predicted gene 4710	ncRNA
chr17	72332794	72333159	intron (NM_007439, intron 3 of 28)	intron (NM_007439, intron 3 of 28)	271331	NM_007439	11682	Mm.311854	NM_007439	ENSMUSG00000055471	Alk	CD246|Tcrz	anaplastic lymphoma kinase	protein-coding
chr17	26502718	26503147	Intergenic	Intergenic	5540	NM_013642	19252	Mm.239041	NM_013642	ENSMUSG00000024190	Dusp1	3CH134|MKP1|Ptpn16|U19515|erp|mkp-1	dual specificity phosphatase 1	protein-coding
chr17	9937187	9937649	Intergenic	MT2A|LTR|ERVL	-161552	NR_045433	71092	Mm.243827	NR_045433	ENSMUSG00000117264	4930452A19Rik	4933424P20Rik	RIKEN cDNA 4930452A19 gene	ncRNA
chr17	9763074	9763345	intron (NR_045433, intron 3 of 3)	intron (NR_045433, intron 3 of 3)	12657	NR_045433	71092	Mm.243827	NR_045433	ENSMUSG00000117264	4930452A19Rik	4933424P20Rik	RIKEN cDNA 4930452A19 gene	ncRNA
chr17	85488689	85489291	Intergenic	Intergenic	129406	NR_038086	100043902	Mm.150838	NR_015385	ENSMUSG00000093460	Six3os1	D17Mgi26|E130112H22Rik|Rncr1|Six3os	SIX homeobox 3, opposite strand 1	ncRNA
chr17	50236936	50237324	Intergenic	Intergenic	-2078	NR_131975	446210	Mm.378184	NM_001004437	ENSMUSG00000067103	AY702103	STDP2	cDNA sequence AY702103	ncRNA
chr17	56291484	56291615	Intergenic	Intergenic	-1038	NM_025836	66905	Mm.311696	NM_025836	ENSMUSG00000024197	Plin3	1300012C15Rik|M6prbp1|Tip47	perilipin 3	protein-coding
chr17	49044260	49044461	intron (NM_027452, intron 1 of 2)	intron (NM_027452, intron 1 of 2)	69173	NR_038142	69311	Mm.46140	NR_038141	ENSMUSG00000101012	1700008K24Rik	-	RIKEN cDNA 1700008K24 gene	ncRNA
chr17	47898366	47898789	intron (NM_028767, intron 2 of 16)	intron (NM_028767, intron 2 of 16)	26055	NM_001110825	74123	Mm.240062	NM_028767	ENSMUSG00000023991	Foxp4	1200010K03Rik|2310007G05Rik|mFKHLA	forkhead box P4	protein-coding
chr17	60804916	60805347	Intergenic	Intergenic	-1791809	NM_001368393	67993	Mm.36507	NM_026497	ENSMUSG00000024228	Nudt12	0610016O18Rik	nudix (nucleoside diphosphate linked moiety X)-type motif 12	protein-coding
chr17	52601105	52601219	intron (NR_155517, intron 1 of 1)	intron (NR_155517, intron 1 of 1)	1498	NR_155517	108168350	Mm.385076	NR_155517		Gm27217	-	predicted gene 27217	ncRNA
chr17	85458554	85458850	TTS (NM_028576)	TTS (NM_028576)	159694	NR_038086	100043902	Mm.150838	NR_015385	ENSMUSG00000093460	Six3os1	D17Mgi26|E130112H22Rik|Rncr1|Six3os	SIX homeobox 3, opposite strand 1	ncRNA
chr18	42511214	42511369	promoter-TSS (NM_001289526)	promoter-TSS (NM_001289526)	-196	NM_001289526	56070	Mm.270511	NM_001039474	ENSMUSG00000024498	Tcerg1	2410022J09Rik|2900090C16Rik|AI428505|CA150b|FBP23|FBP28|Taf2s|ca150|p144	transcription elongation regulator 1 (CA150)	protein-coding
chr18	21232172	21232541	intron (NM_001033445, intron 2 of 5)	intron (NM_001033445, intron 2 of 5)	67783	NM_001033445	381126	Mm.312276	NM_001033445	ENSMUSG00000042680	Garem1	C86169|Fam59a|Garem|Gm944|mKIAA4238	GRB2 associated regulator of MAPK1 subtype 1	protein-coding
chr18	63864160	63864465	intron (NM_001014981, intron 20 of 27)	intron (NM_001014981, intron 20 of 27)	155617	NM_001014981	104082	Mm.30850	NM_001014981	ENSMUSG00000040560	Wdr7	AI462727|TRAG|mKIAA0541	WD repeat domain 7	protein-coding
chr18	39741710	39742017	Intergenic	Intergenic	-31634	NM_011033	18459	Mm.9493	NM_011033	ENSMUSG00000051732	Pabpc2	Pabp|Pabp+|Pabp2	poly(A) binding protein, cytoplasmic 2	protein-coding
chr18	84764401	84764793	Intergenic	L2b|LINE|L2	20530	NR_155706	102641800		NR_155706		Gm38576	-	predicted gene, 38576	ncRNA
chr18	84768890	84769244	Intergenic	Intergenic	25000	NR_155706	102641800		NR_155706		Gm38576	-	predicted gene, 38576	ncRNA
chr18	27617296	27617470	Intergenic	Intergenic	-942781	NR_045398	320624	Mm.50107	NR_045398	ENSMUSG00000117473	4930474G06Rik	-	RIKEN cDNA 4930474G06 gene	ncRNA
chr18	66022640	66023875	Intergenic	Intergenic	-20622	NM_001172062	70361	Mm.290857	NM_027400	ENSMUSG00000041891	Lman1	2610020P13Rik|AI326273|AU043785|C730041J05|ERGIC53|F5F8D|MCFD1|MR60|P58|gp58	lectin, mannose-binding, 1	protein-coding
chr18	81166183	81166560	Intergenic	Intergenic	-179350	NM_178280	20689	Mm.215917	NM_178280	ENSMUSG00000024565	Sall3	B130022O04Rik|Msal|Msal-1|Sal|Salt|Spalt	spalt like transcription factor 3	protein-coding
chr18	23041756	23042082	promoter-TSS (NM_001347509)	promoter-TSS (NM_001347509)	-238	NM_199024	319211	Mm.209896	NM_199024	ENSMUSG00000041923	Nol4	1700013J13Rik|4930568N03Rik|Gm1262	nucleolar protein 4	protein-coding
chr18	65941248	65941516	Intergenic	Intergenic	-2293	NM_013833	19434	Mm.431047	NM_013833	ENSMUSG00000024518	Rax	7530406A22Rik|E130303K03Rik|Rx|ey-1|ey1	retina and anterior neural fold homeobox	protein-coding
chr18	41779741	41780110	Intergenic	Intergenic	171269	NM_029942	77619	Mm.30649	NM_029942	ENSMUSG00000056671	Prelid2	1700003A01Rik|C330008K14Rik	PRELI domain containing 2	protein-coding
chr18	15543996	15544427	intron (NM_001364992, intron 3 of 5)	intron (NM_001364992, intron 3 of 5)	-133229	NM_001308646	11829	Mm.250786	NM_009700	ENSMUSG00000024411	Aqp4	WCH4	aquaporin 4	protein-coding
chr18	58124965	58125326	intron (NM_010181, intron 7 of 64)	intron (NM_010181, intron 7 of 64)	84781	NM_010181	14119	Mm.20271	NM_010181	ENSMUSG00000024598	Fbn2	BC063774|Fib-2|mKIAA4226|sne|sy	fibrillin 2	protein-coding
chr18	54990925	54991271	promoter-TSS (NM_175751)	promoter-TSS (NM_175751)	-918	NM_175751	269023	Mm.192984	NM_175751	ENSMUSG00000052713	Zfp608	4932417D18Rik|D430007A19Rik|Znf608	zinc finger protein 608	protein-coding
chr18	55133753	55134174	Intergenic	Intergenic	-141372	NM_001360787	269023	Mm.192984	NM_175751	ENSMUSG00000052713	Zfp608	4932417D18Rik|D430007A19Rik|Znf608	zinc finger protein 608	protein-coding
chr18	54719031	54720603	Intergenic	Intergenic	108073	NR_045400	328957	Mm.402781	NR_045400	ENSMUSG00000118154	9330117O12Rik	9330117O12	RIKEN cDNA 9330117O12 gene	ncRNA
chr18	54598501	54598761	Intergenic	Intergenic	-13113	NR_045400	328957	Mm.402781	NR_045400	ENSMUSG00000118154	9330117O12Rik	9330117O12	RIKEN cDNA 9330117O12 gene	ncRNA
chr18	38380151	38380444	Intergenic	Intergenic	-38610	NM_022996	65113	Mm.102496	NM_022996	ENSMUSG00000024425	Ndfip1	0610010M22Rik|N4wbp5	Nedd4 family interacting protein 1	protein-coding
chr18	73189844	73190019	Intergenic	Intergenic	-382774	NM_001039214	240396	Mm.24131	NM_001039214	ENSMUSG00000037253	Mex3c	A130001D14Rik|BC035207|BM-013|Rkhd2	mex3 RNA binding family member C	protein-coding
chr18	66015460	66015809	Intergenic	Intergenic	-12999	NM_001172062	70361	Mm.290857	NM_027400	ENSMUSG00000041891	Lman1	2610020P13Rik|AI326273|AU043785|C730041J05|ERGIC53|F5F8D|MCFD1|MR60|P58|gp58	lectin, mannose-binding, 1	protein-coding
chr18	27319647	27319809	Intergenic	Intergenic	-1240436	NR_045398	320624	Mm.50107	NR_045398	ENSMUSG00000117473	4930474G06Rik	-	RIKEN cDNA 4930474G06 gene	ncRNA
chr18	16026044	16026558	Intergenic	Intergenic	-266144	NM_001364992	71367	Mm.329304	NM_199055	ENSMUSG00000047161	Chst9	5430438D01Rik|GalNAc4ST-2|galNAc-4-ST2	carbohydrate (N-acetylgalactosamine 4-0) sulfotransferase 9	protein-coding
chr18	60065681	60065851	Intergenic	Intergenic	-146311	NM_001033767	240327	Mm.357104	NM_001033767	ENSMUSG00000073555	Gm4951	EG240327|Ifgga2	predicted gene 4951	protein-coding
chr18	54828924	54829212	Intergenic	Intergenic	161112	NM_175751	269023	Mm.192984	NM_175751	ENSMUSG00000052713	Zfp608	4932417D18Rik|D430007A19Rik|Znf608	zinc finger protein 608	protein-coding
chr18	55759171	55759338	Intergenic	Intergenic	-641086	NM_001360917	107022	Mm.24356	NM_026240	ENSMUSG00000001700	Gramd3	9030613F08Rik|9130427A09Rik|AW061306|Gramd2b|NS3TP2	GRAM domain containing 3	protein-coding
chr18	15431810	15431986	Intergenic	RMER17B|LTR|ERVK	-20916	NM_001308646	11829	Mm.250786	NM_009700	ENSMUSG00000024411	Aqp4	WCH4	aquaporin 4	protein-coding
chr18	55379590	55380219	Intergenic	Intergenic	-387313	NM_001360787	269023	Mm.192984	NM_175751	ENSMUSG00000052713	Zfp608	4932417D18Rik|D430007A19Rik|Znf608	zinc finger protein 608	protein-coding
chr18	3787591	3787841	Intergenic	Intergenic	279759	NM_026505	68010	Mm.284863	NM_026505	ENSMUSG00000024232	Bambi	2610003H06Rik	BMP and activin membrane-bound inhibitor	protein-coding
chr18	54990455	54990740	promoter-TSS (NM_175751)	promoter-TSS (NM_175751)	-417	NM_175751	269023	Mm.192984	NM_175751	ENSMUSG00000052713	Zfp608	4932417D18Rik|D430007A19Rik|Znf608	zinc finger protein 608	protein-coding
chr18	55519545	55519794	Intergenic	Intergenic	-527078	NM_001360787	269023	Mm.192984	NM_175751	ENSMUSG00000052713	Zfp608	4932417D18Rik|D430007A19Rik|Znf608	zinc finger protein 608	protein-coding
chr18	5163184	5163480	non-coding (NR_153824, exon 3 of 3)	non-coding (NR_153824, exon 3 of 3)	2399	NR_153824	102637682	Mm.451914	NR_153824		Gm26682	Gm38715	predicted gene, 26682	ncRNA
chr18	54901827	54902296	intron (NM_001360787, intron 2 of 8)	intron (NM_001360787, intron 2 of 8)	88119	NM_175751	269023	Mm.192984	NM_175751	ENSMUSG00000052713	Zfp608	4932417D18Rik|D430007A19Rik|Znf608	zinc finger protein 608	protein-coding
chr19	19104674	19104914	intron (NM_001043354, intron 1 of 9)	intron (NM_001043354, intron 1 of 9)	6402	NM_001043354	225998	Mm.234641	NM_146095	ENSMUSG00000036192	Rorb	Nr1f2|RZR-beta|RZRB|Rorbeta|hstp	RAR-related orphan receptor beta	protein-coding
chr19	58335568	58335856	intron (NM_001285457, intron 4 of 9)	intron (NM_001285457, intron 4 of 9)	39508	NR_040449	791347	Mm.452208	NR_040449		Gm10007	-	predicted gene 10007	ncRNA
chr19	15692542	15692889	Intergenic	Intergenic	231907	NM_001205339	107272	Mm.289936	NM_177420	ENSMUSG00000024640	Psat1	D8Ertd814e|EPIP|PSA|Psat	phosphoserine aminotransferase 1	protein-coding
chr19	59133284	59133526	Intergenic	Intergenic	36992	NM_009501	22326	Mm.23801	NM_009501	ENSMUSG00000006270	Vax1	-	ventral anterior homeobox 1	protein-coding
chr19	45595974	45596699	intron (NM_013907, intron 5 of 8)	intron (NM_013907, intron 5 of 8)	35751	NM_172639	226162	Mm.21978	NM_172639	ENSMUSG00000041035	Dpcd	Ndac	deleted in primary ciliary dyskinesia	protein-coding
chr19	57558591	57558977	Intergenic	Intergenic	49718	NR_040307	78073	Mm.12411	NR_040306	ENSMUSG00000117655	6720468P15Rik	-	RIKEN cDNA 6720468P15 gene	ncRNA
chr19	30354431	30354586	Intergenic	Intergenic	121580	NM_010776	17195	Mm.30045	NM_010776	ENSMUSG00000024863	Mbl2	L-MBP|MBL|MBL-C|MBP-C|RARF/P28A	mannose-binding lectin (protein C) 2	protein-coding
chr19	36896923	36897053	Intergenic	Intergenic	22611	NM_028263	72514	Mm.41674	NM_028263	ENSMUSG00000047632	Fgfbp3	2610306H15Rik|Fgf-bp3	fibroblast growth factor binding protein 3	protein-coding
chr19	28380874	28381034	intron (NM_175459, intron 4 of 10)	intron (NM_175459, intron 4 of 10)	-297270	NR_045330	320176	Mm.406716	NR_045330	ENSMUSG00000097735	D930032P07Rik	-	RIKEN cDNA D930032P07 gene	ncRNA
chr19	49839322	49839694	Intergenic	Intergenic	839138	NM_021377	58178	Mm.313672	NM_021377	ENSMUSG00000043531	Sorcs1	Sorcs|mSorCS	sortilin-related VPS10 domain containing receptor 1	protein-coding
chr19	20009981	20010540	Intergenic	Intergenic	380411	NM_010730	16952	Mm.248360	NM_010730	ENSMUSG00000024659	Anxa1	Anx-1|Anx-A1|C430014K04Rik|Lpc-1|Lpc1	annexin A1	protein-coding
chr19	15836581	15836680	Intergenic	Intergenic	87992	NM_001205339	107272	Mm.289936	NM_177420	ENSMUSG00000024640	Psat1	D8Ertd814e|EPIP|PSA|Psat	phosphoserine aminotransferase 1	protein-coding
chr19	55556315	55556815	intron (NM_001360431, intron 8 of 8)	intron (NM_001360431, intron 8 of 8)	145639	NR_045318	77594	Mm.329924	NR_045318	ENSMUSG00000097632	4930552P12Rik	-	RIKEN cDNA 4930552P12 gene	ncRNA
chr19	47493401	47493735	Intergenic	Intergenic	-19414	NR_045322	100503104	Mm.442735	NR_045322	ENSMUSG00000097990	Gm19557	-	predicted gene, 19557	ncRNA
chr19	15801866	15802209	Intergenic	Intergenic	122585	NM_001205339	107272	Mm.289936	NM_177420	ENSMUSG00000024640	Psat1	D8Ertd814e|EPIP|PSA|Psat	phosphoserine aminotransferase 1	protein-coding
chr19	24317094	24317386	intron (NM_008846, intron 13 of 14)	intron (NM_008846, intron 13 of 14)	-36650	NM_008044	14297	Mm.7319	NM_008044	ENSMUSG00000059363	Fxn	FA|FARR|Frda|X25	frataxin	protein-coding
chr19	26930313	26930726	Intergenic	MLTR14|LTR|ERV1	44594	NM_001033407	329047	Mm.293289	NM_001033407	ENSMUSG00000074913	Gm815	-	predicted gene 815	protein-coding
chr19	15801494	15801665	Intergenic	Intergenic	123043	NM_001205339	107272	Mm.289936	NM_177420	ENSMUSG00000024640	Psat1	D8Ertd814e|EPIP|PSA|Psat	phosphoserine aminotransferase 1	protein-coding
chr19	24312920	24313254	intron (NM_008846, intron 13 of 14)	intron (NM_008846, intron 13 of 14)	-32497	NM_008044	14297	Mm.7319	NM_008044	ENSMUSG00000059363	Fxn	FA|FARR|Frda|X25	frataxin	protein-coding
chr19	22554493	22554747	intron (NM_001362499, intron 1 of 25)	intron (NM_001362499, intron 1 of 25)	106412	NM_001362488	226025	Mm.131943	NM_177341	ENSMUSG00000052387	Trpm3	6330504P12Rik|9330180E14|AU018608|B930001P07Rik|LTRPC3|MLSN2	transient receptor potential cation channel, subfamily M, member 3	protein-coding
chr19	47291378	47291567	intron (NM_001164717, intron 8 of 13)	intron (NM_001164717, intron 8 of 13)	-17883	NR_105961	102466782		NR_105961	ENSMUSG00000098786	Mir6995	Gm27576|mmu-mir-6995	microRNA 6995	ncRNA
chr19	55934317	55934762	TTS (NM_001142919)	TTS (NM_001142919)	39218	NM_001142924	21416	Mm.139815	NM_009333	ENSMUSG00000024985	Tcf7l2	TCF4B|TCF4E|Tcf-4|Tcf4	transcription factor 7 like 2, T cell specific, HMG box	protein-coding
chr19	14565682	14566073	intron (NM_001302947, intron 4 of 19)	intron (NM_001302947, intron 4 of 19)	31336	NM_001302951	21888	Mm.103638	NM_011600	ENSMUSG00000024642	Tle4	5730411M05Rik|AA792082|Bce-1|Bce1|ESTM13|ESTM14|Grg4|X83332|X83333|grg-4	transducin-like enhancer of split 4	protein-coding
chr19	14482064	14482412	intron (NM_001302947, intron 8 of 19)	intron (NM_001302947, intron 8 of 19)	-43732	NR_003027	19862		NR_003027	ENSMUSG00000095132	Rnu6	-	U6 small nuclear RNA	snRNA
chr19	3641714	3642139	intron (NM_008513, intron 5 of 22)	intron (NM_008513, intron 5 of 22)	44638	NM_008513	16973	Mm.274581	NM_008513	ENSMUSG00000024913	Lrp5	BMND1|HBM|LR3|LRP7|OPPG|mKIAA4142	low density lipoprotein receptor-related protein 5	protein-coding
chr19	51482402	51482750	Intergenic	Intergenic	-781721	NM_008386	16333	Mm.46269	NM_008386	ENSMUSG00000035804	Ins1	Ins-1|Ins2-rs1	insulin I	protein-coding
chr19	20122452	20123074	Intergenic	Intergenic	267908	NM_010730	16952	Mm.248360	NM_010730	ENSMUSG00000024659	Anxa1	Anx-1|Anx-A1|C430014K04Rik|Lpc-1|Lpc1	annexin A1	protein-coding
chr19	18969614	18969764	intron (NM_001043354, intron 4 of 9)	intron (NM_001043354, intron 4 of 9)	31428	NM_001289921	225998	Mm.234641	NM_146095	ENSMUSG00000036192	Rorb	Nr1f2|RZR-beta|RZRB|Rorbeta|hstp	RAR-related orphan receptor beta	protein-coding
chr19	16880107	16880471	Intergenic	Intergenic	-6459	NM_008023	14240	Mm.7971	NM_008023	ENSMUSG00000056829	Foxb2	Fkh4	forkhead box B2	protein-coding
chr19	30982417	30982884	intron (NM_001013833, intron 4 of 17)	intron (NM_001013833, intron 4 of 17)	-51688	NR_033643	625995	Mm.454508	NR_033643		Gm6642	EG625995	ubiquitin-like 5 pseudogene	pseudo
chr19	58140508	58140681	Intergenic	Intergenic	89427	NR_049196	100885835		NR_049196	ENSMUSG00000093757	Mir5623	Gm26068|mir-5623|mmu-mir-5623	microRNA 5623	ncRNA
chr19	41716361	41716527	intron (NM_015748, intron 4 of 36)	intron (NM_015748, intron 4 of 36)	27412	NM_015748	20562	Mm.39155	NM_015748	ENSMUSG00000025020	Slit1	Slil1|mKIAA0813	slit guidance ligand 1	protein-coding
chr19	14890529	14891279	Intergenic	Intergenic	-292721	NM_011600	21888	Mm.103638	NM_011600	ENSMUSG00000024642	Tle4	5730411M05Rik|AA792082|Bce-1|Bce1|ESTM13|ESTM14|Grg4|X83332|X83333|grg-4	transducin-like enhancer of split 4	protein-coding
chr19	30160065	30160461	intron (NM_138595, intron 2 of 24)	intron (NM_138595, intron 2 of 24)	15178	NM_138595	104174	Mm.274852	NM_138595	ENSMUSG00000024827	Gldc	D030049L12Rik|D19Wsu57e|b2b2679Clo	glycine decarboxylase	protein-coding
chr19	58460582	58461088	Intergenic	Intergenic	-5437	NM_010279	14585	Mm.88367	NM_010279	ENSMUSG00000025089	Gfra1	AU042498	glial cell line derived neurotrophic factor family receptor alpha 1	protein-coding
chr19	3576085	3576145	promoter-TSS (NM_028999)	promoter-TSS (NM_028999)	-366	NM_001360429	52036	Mm.284686	NM_028999	ENSMUSG00000024908	Ppp6r3	4930528G08Rik|9130026N02Rik|D19Bwg1430e|D19Ertd703e|Pp6r3|Ppcs3|Pptcs3|Sapl|Saps3|mKIAA1558	protein phosphatase 6, regulatory subunit 3	protein-coding
chr19	28579852	28580252	intron (NM_175459, intron 2 of 10)	intron (NM_175459, intron 2 of 10)	-98172	NR_045330	320176	Mm.406716	NR_045330	ENSMUSG00000097735	D930032P07Rik	-	RIKEN cDNA D930032P07 gene	ncRNA
chr19	37571001	37571554	intron (NM_175353, intron 2 of 21)	intron (NM_175353, intron 2 of 21)	20859	NM_175353	107371	Mm.24865	NM_175353	ENSMUSG00000053799	Exoc6	4833405E05Rik|AW413330|C430002C19|Sec15|Sec15l1|hbd|msec15	exocyst complex component 6	protein-coding
chr19	14890111	14890343	Intergenic	Intergenic	-292044	NM_011600	21888	Mm.103638	NM_011600	ENSMUSG00000024642	Tle4	5730411M05Rik|AA792082|Bce-1|Bce1|ESTM13|ESTM14|Grg4|X83332|X83333|grg-4	transducin-like enhancer of split 4	protein-coding
chr19	41829718	41830019	promoter-TSS (NM_008043)	promoter-TSS (NM_008043)	-102	NM_008043	14296	Mm.4573	NM_008043	ENSMUSG00000067199	Frat1	AW060382	frequently rearranged in advanced T cell lymphomas	protein-coding
chr19	14598245	14598498	promoter-TSS (NM_011600)	promoter-TSS (NM_011600)	-188	NM_011600	21888	Mm.103638	NM_011600	ENSMUSG00000024642	Tle4	5730411M05Rik|AA792082|Bce-1|Bce1|ESTM13|ESTM14|Grg4|X83332|X83333|grg-4	transducin-like enhancer of split 4	protein-coding
chr19	58107730	58107792	intron (NM_181415, intron 28 of 28)	intron (NM_181415, intron 28 of 28)	56594	NR_049196	100885835		NR_049196	ENSMUSG00000093757	Mir5623	Gm26068|mir-5623|mmu-mir-5623	microRNA 5623	ncRNA
chr19	18842670	18842868	intron (NR_157571, intron 25 of 38)	intron (NR_157571, intron 25 of 38)	93039	NR_157571	225997	Mm.215171	NM_153417	ENSMUSG00000024727	Trpm6	CHAK2|TRPM6/CHAK2	transient receptor potential cation channel, subfamily M, member 6	protein-coding
chr19	14566537	14567179	intron (NM_001302947, intron 4 of 19)	intron (NM_001302947, intron 4 of 19)	30355	NM_001302951	21888	Mm.103638	NM_011600	ENSMUSG00000024642	Tle4	5730411M05Rik|AA792082|Bce-1|Bce1|ESTM13|ESTM14|Grg4|X83332|X83333|grg-4	transducin-like enhancer of split 4	protein-coding
chr19	21165815	21166156	Intergenic	Intergenic	61275	NR_126458	75354	Mm.243873	NR_126458	ENSMUSG00000118047	4930554I06Rik	-	RIKEN cDNA 4930554I06 gene	ncRNA
chr19	22670353	22670566	intron (NM_001362499, intron 1 of 25)	intron (NM_001362499, intron 1 of 25)	-22142	NM_001362512	226025	Mm.131943	NM_177341	ENSMUSG00000052387	Trpm3	6330504P12Rik|9330180E14|AU018608|B930001P07Rik|LTRPC3|MLSN2	transient receptor potential cation channel, subfamily M, member 3	protein-coding
chr19	14240828	14241204	Intergenic	Intergenic	194934	NR_152176	667433	Mm.128913	NR_152176		Gm8630	EG667433	predicted gene 8630	ncRNA
chr19	19977661	19978126	Intergenic	Intergenic	412778	NM_010730	16952	Mm.248360	NM_010730	ENSMUSG00000024659	Anxa1	Anx-1|Anx-A1|C430014K04Rik|Lpc-1|Lpc1	annexin A1	protein-coding
chr19	8802327	8802684	promoter-TSS (NM_133759)	promoter-TSS (NM_133759)	-8	NM_133759	75291	Mm.23423	NM_133759	ENSMUSG00000071661	Zbtb3	4930563M09Rik	zinc finger and BTB domain containing 3	protein-coding
chr19	28227631	28227791	Intergenic	Intergenic	-216545	NM_011265	19726	Mm.313321	NM_011265	ENSMUSG00000040929	Rfx3	C230093O12Rik|MRFX3	regulatory factor X, 3 (influences HLA class II expression)	protein-coding
chr19	16353810	16354146	intron (NM_008139, intron 5 of 6)	intron (NM_008139, intron 5 of 6)	-38974	NR_105832	102465218		NR_105832	ENSMUSG00000098718	Mir496b	Gm28028|mmu-mir-496b	microRNA 496b	ncRNA
chr19	46152271	46152490	promoter-TSS (NM_178930)	promoter-TSS (NM_178930)	-178	NM_178930	107338	Mm.271620	NM_178930	ENSMUSG00000025224	Gbf1	1700083E03Rik|AI035702|AW049900|mKIAA0248	golgi-specific brefeldin A-resistance factor 1	protein-coding
chr19	59911679	59911873	intron (NM_001033172, intron 4 of 5)	intron (NM_001033172, intron 4 of 5)	31588	NM_001033172	74998	Mm.24167	NM_001033172	ENSMUSG00000040022	Rab11fip2	4930470G04Rik|A830046J09Rik|AW558126|Nrip11	RAB11 family interacting protein 2 (class I)	protein-coding
chr19	55970111	55970410	Intergenic	Intergenic	74939	NM_001142924	21416	Mm.139815	NM_009333	ENSMUSG00000024985	Tcf7l2	TCF4B|TCF4E|Tcf-4|Tcf4	transcription factor 7 like 2, T cell specific, HMG box	protein-coding
chr19	15803258	15803502	Intergenic	Intergenic	121242	NM_001205339	107272	Mm.289936	NM_177420	ENSMUSG00000024640	Psat1	D8Ertd814e|EPIP|PSA|Psat	phosphoserine aminotransferase 1	protein-coding
chr19	15726958	15727432	Intergenic	Intergenic	197427	NM_001205339	107272	Mm.289936	NM_177420	ENSMUSG00000024640	Psat1	D8Ertd814e|EPIP|PSA|Psat	phosphoserine aminotransferase 1	protein-coding
chr19	49855715	49855910	Intergenic	Intergenic	822834	NM_021377	58178	Mm.313672	NM_021377	ENSMUSG00000043531	Sorcs1	Sorcs|mSorCS	sortilin-related VPS10 domain containing receptor 1	protein-coding
chr19	48022744	48023081	intron (NM_001163267, intron 15 of 17)	intron (NM_001163267, intron 15 of 17)	85200	NM_001163267	381229	Mm.300553	NM_001163267	ENSMUSG00000046585	Cfap58	Ccdc147|Gm969	cilia and flagella associated protein 58	protein-coding
chr2	18587437	18587614	Intergenic	Intergenic	-84910	NM_147778	12238	Mm.249586	NM_147778	ENSMUSG00000051154	Commd3	AW550818|Bup|D2Ertd542e	COMM domain containing 3	protein-coding
chr2	128278701	128278958	Intergenic	Intergenic	150522	NR_028589	100043424	Mm.297222	NR_028589		Morrbid	Gm14005|Mir4435-2hg	myeloid RNA regulator of BCL2L11 induced cell death	ncRNA
chr2	44526334	44526718	Intergenic	Intergenic	335096	NM_172662	227835	Mm.314312	NM_172662	ENSMUSG00000036890	Gtdc1	E330008O22Rik	glycosyltransferase-like domain containing 1	protein-coding
chr2	146324865	146325627	intron (NM_001033348, intron 37 of 40)	intron (NM_001033348, intron 37 of 40)	65960	NR_040619	77806	Mm.392819	NR_040619	ENSMUSG00000085958	A930019D19Rik	-	RIKEN cDNA A930019D19 gene	ncRNA
chr2	141157162	141157658	intron (NM_001013802, intron 5 of 18)	intron (NM_001013802, intron 5 of 18)	-485934	NM_001172160	71436	Mm.426781	NM_178382	ENSMUSG00000051379	Flrt3	5530600M07Rik|C430047I10Rik|mKIAA1469	fibronectin leucine rich transmembrane protein 3	protein-coding
chr2	64394747	64395040	Intergenic	Intergenic	-296855	NM_001267846	60344	Mm.130769	NM_021716	ENSMUSG00000075324	Fign	Fgn|fi|fidget	fidgetin	protein-coding
chr2	28387465	28387627	Intergenic	Intergenic	-59300	NM_001005420	241289	Mm.330095	NM_001005420	ENSMUSG00000035829	Ppp1r26	Gm347|Kiaa0649|mKIAA0649	protein phosphatase 1, regulatory subunit 26	protein-coding
chr2	21010288	21010775	Intergenic	Intergenic	41657	NR_033225	433408	Mm.386941	NR_033225		Gm13375	-	predicted gene 13375	ncRNA
chr2	34602006	34602350	intron (NM_001362921, intron 9 of 10)	intron (NM_001362921, intron 9 of 10)	153054	NR_151469	66691	Mm.156452	NM_025709	ENSMUSG00000026867	Gapvd1	2010005B09Rik|4432404J10Rik|AW108497|Gapex-5|RAP6|RME-6|mKIAA1521	GTPase activating protein and VPS9 domains 1	protein-coding
chr2	72107853	72108259	intron (NM_001355478, intron 1 of 26)	Tigger15a|DNA|TcMar-Tigger	53439	NM_001204166	56508	Mm.196153	NM_019688	ENSMUSG00000049044	Rapgef4	1300003D15Rik|5730402K07Rik|6330581N18Rik|EPAC 2|Epac-2|Epac2|mKIAA4040	Rap guanine nucleotide exchange factor (GEF) 4	protein-coding
chr2	26500567	26501185	intron (NM_008714, intron 2 of 33)	intron (NM_008714, intron 2 of 33)	2946	NM_008714	18128	Mm.290610	NM_008714	ENSMUSG00000026923	Notch1	9930111A19Rik|Mis6|N1|Tan1|lin-12	notch 1	protein-coding
chr2	101580341	101581025	intron (NM_001362687, intron 5 of 6)	intron (NM_001362687, intron 5 of 6)	40363	NM_001362687	68170	Mm.31263	NM_026592	ENSMUSG00000027165	B230118H07Rik	NWC	RIKEN cDNA B230118H07 gene	protein-coding
chr2	62562682	62563033	intron (NM_007986, intron 2 of 25)	intron (NM_007986, intron 2 of 25)	11164	NM_007986	14089	Mm.41816	NM_007986	ENSMUSG00000000392	Fap	SIMP	fibroblast activation protein	protein-coding
chr2	101978900	101979194	intron (NM_178886, intron 4 of 5)	intron (NM_178886, intron 4 of 5)	92785	NM_029635	76501	Mm.330424	NM_029635	ENSMUSG00000027163	Commd9	1810029F08Rik|AA409293	COMM domain containing 9	protein-coding
chr2	79566549	79566614	Intergenic	Intergenic	-68844	NM_080558	70599	Mm.272881	NM_080558	ENSMUSG00000027007	Itprid2	5730488C15Rik|CS-1|CS1|KRAP|SPAG13|Ssfa2|mKIAA1927	ITPR interacting domain containing 2	protein-coding
chr2	101553942	101554191	Intergenic	Intergenic	66980	NM_001362687	68170	Mm.31263	NM_026592	ENSMUSG00000027165	B230118H07Rik	NWC	RIKEN cDNA B230118H07 gene	protein-coding
chr2	173409368	173409488	Intergenic	Intergenic	-113164	NM_028158	72221	Mm.46132	NM_028158	ENSMUSG00000027518	1700021F07Rik	-	RIKEN cDNA 1700021F07 gene	protein-coding
chr2	150895887	150896001	intron (NM_024465, intron 1 of 12)	intron (NM_024465, intron 1 of 12)	8787	NM_024465	76192	Mm.112632	NM_024465	ENSMUSG00000032046	Abhd12	1500011G07Rik|6330583M11Rik|AI431047|AW547313	abhydrolase domain containing 12	protein-coding
chr2	11139547	11139752	Intergenic	Intergenic	-32733	NM_008859	18761	Mm.329993	NM_008859	ENSMUSG00000026778	Prkcq	A130035A12Rik|AW494342|PKC-0|PKC-theta|PKCtheta|Pkcq	protein kinase C, theta	protein-coding
chr2	159418520	159418682	Intergenic	Intergenic	-528740	NR_040498	71081	Mm.383491	NR_040498	ENSMUSG00000085198	4933416E03Rik	-	RIKEN cDNA 4933416E03 gene	ncRNA
chr2	60714023	60714376	intron (NM_001159564, intron 1 of 17)	intron (NM_001159564, intron 1 of 17)	8404	NM_001159564	16420	Mm.98193	NM_021359	ENSMUSG00000026971	Itgb6	2210409C20Rik|4831415H04Rik	integrin beta 6	protein-coding
chr2	25185869	25186125	Intergenic	CpG	5239	NM_025980	67122	Mm.46539	NM_025980	ENSMUSG00000078202	Nrarp	2700054M22Rik	Notch-regulated ankyrin repeat protein	protein-coding
chr2	50586493	50586807	Intergenic	Intergenic	231625	NR_154590	102634280		NR_154590		Gm48908	-	predicted gene 48908	ncRNA
chr2	56257598	56257762	Intergenic	Intergenic	-528131	NR_105751	102465169		NR_105751	ENSMUSG00000098437	Mir195b	Gm27491|mmu-mir-195b	microRNA 195b	ncRNA
chr2	22293706	22294252	intron (NM_148413, intron 7 of 19)	intron (NM_148413, intron 7 of 19)	66476	NM_148413	667663	Mm.330033	NM_148413	ENSMUSG00000025716	Myo3a	9030416P08Rik	myosin IIIA	protein-coding
chr2	97543727	97544040	intron (NM_001363047, intron 7 of 8)	intron (NM_001363047, intron 7 of 8)	76226	NM_001363049	241568	Mm.241682	NM_178725	ENSMUSG00000050587	Lrrc4c	6430556C10Rik|NGL-1	leucine rich repeat containing 4C	protein-coding
chr2	169792896	169793201	intron (NM_080455, intron 1 of 1)	intron (NM_080455, intron 1 of 1)	160539	NM_080455	228911	Mm.315789	NM_080455	ENSMUSG00000047907	Tshz2	2900073F20Rik|B830045G17|Mtsh2|Sdccag33l|Tsh2|Zfp218|mKIAA4248|teashirt2	teashirt zinc finger family member 2	protein-coding
chr2	169094386	169094640	Intergenic	Intergenic	116244	NR_040326	75508	Mm.271256	NR_040326	ENSMUSG00000086348	1700017J07Rik	-	RIKEN cDNA 1700017J07 gene	ncRNA
chr2	109943162	109943503	intron (NM_172671, intron 1 of 17)	intron (NM_172671, intron 1 of 17)	25685	NM_172671	107515	Mm.277351	NM_172671	ENSMUSG00000050199	Lgr4	9130225G07|A330106J01Rik|A930009A08Rik|Gpr48	leucine-rich repeat-containing G protein-coupled receptor 4	protein-coding
chr2	113585822	113585987	intron (NM_001285459, intron 8 of 16)	intron (NM_001285459, intron 8 of 16)	-99186	NM_001287817	14260	Mm.4938	NM_010230	ENSMUSG00000044042	Fmn1	Fmn|formin-1|ld	formin 1	protein-coding
chr2	97466477	97466660	intron (NM_001289742, intron 6 of 7)	intron (NM_001289742, intron 6 of 7)	-1089	NM_001289744	241568	Mm.241682	NM_178725	ENSMUSG00000050587	Lrrc4c	6430556C10Rik|NGL-1	leucine rich repeat containing 4C	protein-coding
chr2	93891599	93891764	intron (NM_001363092, intron 1 of 14)	intron (NM_001363092, intron 1 of 14)	-22524	NM_001033452	381411	Mm.9889	NM_001033452	ENSMUSG00000075023	Accsl	Gm1967	1-aminocyclopropane-1-carboxylate synthase (non-functional)-like	protein-coding
chr2	113586024	113586184	intron (NM_001285459, intron 8 of 16)	intron (NM_001285459, intron 8 of 16)	-98986	NM_001287817	14260	Mm.4938	NM_010230	ENSMUSG00000044042	Fmn1	Fmn|formin-1|ld	formin 1	protein-coding
chr2	55182402	55182786	Intergenic	Intergenic	-253376	NM_001355118	16519	Mm.5127	NM_008426	ENSMUSG00000026824	Kcnj3	GIRK-1|GIRK1|Kcnf3|Kir3.1	potassium inwardly-rectifying channel, subfamily J, member 3	protein-coding
chr2	172728327	172728762	Intergenic	CpG	177553	NM_001159696	21420	Mm.3629	NM_009335	ENSMUSG00000028640	Tfap2c	AA409384|AP2gamma|Ap-2.2|Stra2|Tcfap2c	transcription factor AP-2, gamma	protein-coding
chr2	105675343	105675603	promoter-TSS (NM_001310144)	promoter-TSS (NM_001310144)	-271	NM_001244200	18508	Mm.3608	NM_013627	ENSMUSG00000027168	Pax6	1500038E17Rik|AEY11|Dey|Gsfaey11|Pax-6|Sey	paired box 6	protein-coding
chr2	106650107	106650562	promoter-TSS (NR_137201)	promoter-TSS (NR_137201)	30	NR_137201	102640562	Mm.404175	NR_137201	ENSMUSG00000085218	BB218582	-	expressed sequence BB218582	ncRNA
chr2	169388108	169388296	Intergenic	Intergenic	-244307	NM_177659	228911	Mm.315789	NM_080455	ENSMUSG00000047907	Tshz2	2900073F20Rik|B830045G17|Mtsh2|Sdccag33l|Tsh2|Zfp218|mKIAA4248|teashirt2	teashirt zinc finger family member 2	protein-coding
chr2	4556177	4556372	intron (NM_001347086, intron 12 of 24)	intron (NM_001347086, intron 12 of 24)	-3480	NM_001177844	209630	Mm.37932	NM_172475	ENSMUSG00000026657	Frmd4a	2700017I06Rik|5330420J21|AI594879|C230040M21Rik|Frmd4|Gm13190|mKIAA1294	FERM domain containing 4A	protein-coding
chr2	50694972	50695168	Intergenic	Intergenic	-214614	NR_033595	227885	Mm.301654	NR_033595	ENSMUSG00000083270	Gm13498	-	heat shock protein 90 alpha (cytosolic), class B member 1 pseudogene	pseudo
chr2	59485750	59485994	intron (NM_029723, intron 1 of 3)	intron (NM_029723, intron 1 of 3)	1219	NM_029723	76747	Mm.275769	NM_029723	ENSMUSG00000026989	Dapl1	2310032F03Rik|EEDA	death associated protein-like 1	protein-coding
chr2	103643659	103644104	intron (NM_178890, intron 1 of 16)	intron (NM_178890, intron 1 of 16)	77571	NM_178890	99382	Mm.35850	NM_178890	ENSMUSG00000032724	Abtb2	AW539457|BPOZ-2	ankyrin repeat and BTB (POZ) domain containing 2	protein-coding
chr2	157541630	157541875	Intergenic	Intergenic	-18326	NM_180960	18111	Mm.34330	NM_010923	ENSMUSG00000067786	Nnat	5730414I02Rik|AW107673|Peg5	neuronatin	protein-coding
chr2	24905499	24905862	intron (NM_001012518, intron 1 of 26)	intron (NM_001012518, intron 1 of 26)	13929	NM_172545	77683	Mm.24176	NM_172545	ENSMUSG00000036893	Ehmt1	9230102N17Rik|D330003E03|Eu-HMTase1|GLP|GLP1|KMT1D|mKIAA1876	euchromatic histone methyltransferase 1	protein-coding
chr2	26501535	26501951	intron (NM_008714, intron 2 of 33)	intron (NM_008714, intron 2 of 33)	2079	NM_008714	18128	Mm.290610	NM_008714	ENSMUSG00000026923	Notch1	9930111A19Rik|Mis6|N1|Tan1|lin-12	notch 1	protein-coding
chr2	146834456	146834829	Intergenic	CpG	-21238	NM_001033298	228730	Mm.292352	NM_001033298	ENSMUSG00000074749	Kiz	Gm114|Ncrna00153|Plk1s1	kizuna centrosomal protein	protein-coding
chr2	63574120	63574610	intron (NR_152174, intron 1 of 5)	intron (NR_152174, intron 1 of 5)	923	NR_152174	667257	Mm.417007	NR_152174		Gm8541	EG667257	predicted gene 8541	ncRNA
chr2	38166000	38166220	intron (NM_001362973, intron 2 of 22)	intron (NM_001362973, intron 2 of 22)	121274	NM_001362977	227801	Mm.314245	NM_146122	ENSMUSG00000035392	Dennd1a	6030446I19Rik|connecdenn	DENN/MADD domain containing 1A	protein-coding
chr2	35858400	35858573	intron (NM_029774, intron 6 of 9)	L1ME3D|LINE|L1	39296	NR_040618	77665	Mm.400558	NR_040618	ENSMUSG00000086449	9030204H09Rik	-	RIKEN cDNA 9030204H09 gene	ncRNA
chr2	179521610	179521866	intron (NM_001316723, intron 2 of 5)	intron (NM_001316723, intron 2 of 5)	79307	NM_009867	12561	Mm.184711	NM_009867	ENSMUSG00000000305	Cdh4	AW120700|R-CAD|R-Cadh|Rcad	cadherin 4	protein-coding
chr2	130841002	130841174	promoter-TSS (NM_029432)	promoter-TSS (NM_029432)	-943	NM_029432	228602	Mm.271990	NM_028367	ENSMUSG00000027309	4930402H24Rik	2810487F15Rik|AI413763|C78926	RIKEN cDNA 4930402H24 gene	protein-coding
chr2	73386691	73386823	promoter-TSS (NM_001190297)	promoter-TSS (NM_001190297)	-277	NM_001190297	68526	Mm.451014	NM_001080707	ENSMUSG00000041762	Gpr155	1110017O10Rik|DEPDC3|F730029F15Rik|PGR22	G protein-coupled receptor 155	protein-coding
chr2	78694899	78695056	Intergenic	Intergenic	-174070	NM_009454	22193	Mm.1485	NM_009454	ENSMUSG00000027011	Ube2e3	Ubce4|ubcM2	ubiquitin-conjugating enzyme E2E 3	protein-coding
chr2	140669105	140669304	intron (NM_178382, intron 1 of 2)	intron (NM_178382, intron 1 of 2)	2272	NM_178382	71436	Mm.426781	NM_178382	ENSMUSG00000051379	Flrt3	5530600M07Rik|C430047I10Rik|mKIAA1469	fibronectin leucine rich transmembrane protein 3	protein-coding
chr2	7343178	7343354	intron (NM_001110231, intron 2 of 15)	intron (NM_001110231, intron 2 of 15)	52734	NM_001110232	14007	Mm.398543	NM_010160	ENSMUSG00000002107	Celf2	B230218O03|B230345P09Rik|C88023|CELF-2|CUG-BP2|Cugbp2|D230046B21Rik|Etr-3|Napor|Napor-2|mETR-3	CUGBP, Elav-like family member 2	protein-coding
chr2	103287914	103288137	intron (NM_007914, intron 1 of 8)	L1MA4|LINE|L1	15171	NM_007914	13661	Mm.10724	NM_007914	ENSMUSG00000012350	Ehf	9030625L19Rik|AU019492	ets homologous factor	protein-coding
chr2	22247796	22247969	intron (NM_148413, intron 3 of 19)	intron (NM_148413, intron 3 of 19)	20379	NM_148413	667663	Mm.330033	NM_148413	ENSMUSG00000025716	Myo3a	9030416P08Rik	myosin IIIA	protein-coding
chr2	73142897	73143198	intron (NM_025942, intron 5 of 10)	intron (NM_025942, intron 5 of 10)	71400	NM_030091	67059	Mm.22661	NM_025942	ENSMUSG00000027108	Ola1	2510025G09Rik|2810405J23Rik|2810409H07Rik|Gtpbp9|PTD004	Obg-like ATPase 1	protein-coding
chr2	19199045	19199198	promoter-TSS (NM_001271564)	promoter-TSS (NM_001271564)	3	NM_001271563	70882	Mm.276696	NM_001081083	ENSMUSG00000037683	Armc3	4921513G22Rik	armadillo repeat containing 3	protein-coding
chr2	29820482	29820762	Intergenic	Intergenic	-6767	NM_026615	68205	Mm.20273	NM_026615	ENSMUSG00000069020	Urm1	2900073H19Rik	ubiquitin related modifier 1	protein-coding
chr2	64850709	64850986	Intergenic	Intergenic	171919	NM_016719	50915	Mm.214554	NM_016719	ENSMUSG00000026888	Grb14	AI505286	growth factor receptor bound protein 14	protein-coding
chr2	173426173	173426377	Intergenic	Intergenic	-96317	NM_028158	72221	Mm.46132	NM_028158	ENSMUSG00000027518	1700021F07Rik	-	RIKEN cDNA 1700021F07 gene	protein-coding
chr2	142129271	142129454	intron (NM_001013802, intron 8 of 18)	intron (NM_001013802, intron 8 of 18)	772102	NM_001081133	16558	Mm.251934	NM_001081133	ENSMUSG00000038844	Kif16b	8430434E15Rik|AA623607|AI789011|C80253|C80902|mKIAA1590	kinesin family member 16B	protein-coding
chr2	146723418	146723729	Intergenic	Intergenic	-132307	NM_001033298	228730	Mm.292352	NM_001033298	ENSMUSG00000074749	Kiz	Gm114|Ncrna00153|Plk1s1	kizuna centrosomal protein	protein-coding
chr2	38111609	38112064	intron (NM_001362978, intron 3 of 19)	intron (NM_001362978, intron 3 of 19)	175548	NM_001362977	227801	Mm.314245	NM_146122	ENSMUSG00000035392	Dennd1a	6030446I19Rik|connecdenn	DENN/MADD domain containing 1A	protein-coding
chr2	27475867	27476055	promoter-TSS (NM_001113573)	promoter-TSS (NM_001113573)	-288	NM_001113573	67382	Mm.28721	NM_023336	ENSMUSG00000026918	Brd3	2410084F24Rik|AW060456|Fsrg2|ORFX|RINGL3	bromodomain containing 3	protein-coding
chr2	63574970	63575337	intron (NR_152174, intron 1 of 5)	intron (NR_152174, intron 1 of 5)	135	NR_152174	667257	Mm.417007	NR_152174		Gm8541	EG667257	predicted gene 8541	ncRNA
chr2	148889886	148890310	Intergenic	Intergenic	-14586	NM_009976	13010	Mm.4263	NM_009976	ENSMUSG00000027447	Cst3	CysC	cystatin C	protein-coding
chr2	4260736	4260954	intron (NM_172475, intron 1 of 22)	intron (NM_172475, intron 1 of 22)	107982	NM_172475	209630	Mm.37932	NM_172475	ENSMUSG00000026657	Frmd4a	2700017I06Rik|5330420J21|AI594879|C230040M21Rik|Frmd4|Gm13190|mKIAA1294	FERM domain containing 4A	protein-coding
chr2	26298215	26298692	Intergenic	Intergenic	-3896	NM_177841	329366	Mm.77712	NM_177841	ENSMUSG00000048038	Ccdc187	4932418E24Rik	coiled-coil domain containing 187	protein-coding
chr2	60796809	60797362	intron (NM_020296, intron 3 of 13)	intron (NM_020296, intron 3 of 13)	-74482	NM_001159564	16420	Mm.98193	NM_021359	ENSMUSG00000026971	Itgb6	2210409C20Rik|4831415H04Rik	integrin beta 6	protein-coding
chr2	105963497	105963865	intron (NM_028260, intron 5 of 6)	intron (NM_028260, intron 5 of 6)	39868	NR_033993	99349	Mm.25661	NM_026992	ENSMUSG00000027166	Dnajc24	1700030A21Rik|2610027M02Rik|AV066965|AW240712|Dph4|MmDjC7|Zcsl3	DnaJ heat shock protein family (Hsp40) member C24	protein-coding
chr2	56119521	56119991	Intergenic	Intergenic	-666055	NR_105751	102465169		NR_105751	ENSMUSG00000098437	Mir195b	Gm27491|mmu-mir-195b	microRNA 195b	ncRNA
chr2	50971205	50971656	Intergenic	Intergenic	61746	NR_033595	227885	Mm.301654	NR_033595	ENSMUSG00000083270	Gm13498	-	heat shock protein 90 alpha (cytosolic), class B member 1 pseudogene	pseudo
chr2	46666887	46667056	Intergenic	Intergenic	970366	NR_040497	69405	Mm.396184	NR_040497	ENSMUSG00000086202	1700019E08Rik	-	RIKEN cDNA 1700019E08 gene	ncRNA
chr2	114542367	114542605	intron (NM_025675, intron 5 of 8)	intron (NM_025675, intron 5 of 8)	112478	NM_001356439	66632	Mm.117809	NM_025675	ENSMUSG00000057147	Dph6	5730421E18Rik|Atpbd4	diphthamine biosynthesis 6	protein-coding
chr2	105660160	105660724	non-coding (NR_117095, exon 1 of 1)	non-coding (NR_117095, exon 1 of 1)	901	NR_117095	103164605	Mm.444995	NR_117095	ENSMUSG00000102424	Paupar	-	Pax6 upstream antisense RNA	ncRNA
chr2	152068930	152069357	Intergenic	Intergenic	-12386	NM_001160410	545474	Mm.214317	NM_001160410	ENSMUSG00000060257	Scrt2	AW060659	scratch family zinc finger 2	protein-coding
chr2	103797427	103797912	promoter-TSS (NM_001111291)	promoter-TSS (NM_001111291)	-29	NM_016739	53872	Mm.427589	NM_016739	ENSMUSG00000027184	Caprin1	AL022980|Caprin-1|Gpiap|Gpiap1|Mmgpip137|P137|rng105	cell cycle associated protein 1	protein-coding
chr2	169357347	169357689	Intergenic	L4_A_Mam|LINE|RTE-X	-274991	NM_177659	228911	Mm.315789	NM_080455	ENSMUSG00000047907	Tshz2	2900073F20Rik|B830045G17|Mtsh2|Sdccag33l|Tsh2|Zfp218|mKIAA4248|teashirt2	teashirt zinc finger family member 2	protein-coding
chr2	168861014	168861263	Intergenic	Intergenic	51465	NM_001370946	22722	Mm.2095	NM_009564	ENSMUSG00000027551	Zfp64	Gm38422	zinc finger protein 64	protein-coding
chr2	97478446	97478981	intron (NM_001289744, intron 1 of 1)	intron (NM_001289744, intron 1 of 1)	11056	NM_001363049	241568	Mm.241682	NM_178725	ENSMUSG00000050587	Lrrc4c	6430556C10Rik|NGL-1	leucine rich repeat containing 4C	protein-coding
chr2	97641756	97641942	Intergenic	Intergenic	174192	NM_001363049	241568	Mm.241682	NM_178725	ENSMUSG00000050587	Lrrc4c	6430556C10Rik|NGL-1	leucine rich repeat containing 4C	protein-coding
chr2	173406761	173407059	Intergenic	Intergenic	-115682	NM_028158	72221	Mm.46132	NM_028158	ENSMUSG00000027518	1700021F07Rik	-	RIKEN cDNA 1700021F07 gene	protein-coding
chr2	93283651	93283764	intron (NM_183180, intron 2 of 9)	intron (NM_183180, intron 2 of 9)	50780	NM_183180	241556	Mm.274159	NM_183180	ENSMUSG00000027217	Tspan18	2610042G18Rik|6720430O15|BB226562	tetraspanin 18	protein-coding
chr2	4555491	4555828	intron (NM_001347086, intron 12 of 24)	intron (NM_001347086, intron 12 of 24)	-4095	NM_001177844	209630	Mm.37932	NM_172475	ENSMUSG00000026657	Frmd4a	2700017I06Rik|5330420J21|AI594879|C230040M21Rik|Frmd4|Gm13190|mKIAA1294	FERM domain containing 4A	protein-coding
chr3	144593532	144593693	intron (NM_053102, intron 3 of 4)	intron (NM_053102, intron 3 of 4)	23185	NM_053102	93684	Mm.29812	NM_053102	ENSMUSG00000037072	Selenof	9430015P09Rik|Sep15	selenoprotein F	protein-coding
chr3	85727265	85727529	intron (NM_172682, intron 3 of 11)	intron (NM_172682, intron 3 of 11)	18812	NM_172682	229488	Mm.119926	NM_172682	ENSMUSG00000051000	Fam160a1	9930021J17Rik	family with sequence similarity 160, member A1	protein-coding
chr3	86559615	86559983	intron (NM_030695, intron 40 of 56)	intron (NM_030695, intron 40 of 56)	-11516	NM_011839	23937	Mm.389466	NM_011839	ENSMUSG00000057777	Mab21l2	-	mab-21-like 2	protein-coding
chr3	86701091	86701520	intron (NM_030695, intron 47 of 56)	intron (NM_030695, intron 47 of 56)	-153022	NM_011839	23937	Mm.389466	NM_011839	ENSMUSG00000057777	Mab21l2	-	mab-21-like 2	protein-coding
chr3	147240695	147241054	Intergenic	Intergenic	388507	NM_001302958	70892	Mm.187793	NM_027594	ENSMUSG00000036745	Ttll7	1110049N09Rik|4921517B04Rik|C630030B20|mTTLL7	tubulin tyrosine ligase-like family, member 7	protein-coding
chr3	149295264	149295879	Intergenic	Intergenic	20834	NR_040591	381482	Mm.393866	NR_040591		Gm1653	-	predicted gene 1653	ncRNA
chr3	55520364	55520651	intron (NM_001357475, intron 16 of 16)	intron (NM_001357475, intron 16 of 16)	58779	NM_001195540	13175	Mm.393242	NM_019978	ENSMUSG00000027797	Dclk1	1700113D08Rik|2810480F11Rik|AI836758|Click-I|Cpg16|Dcamkl1|Dcl|Dclk|mKIAA0369	doublecortin-like kinase 1	protein-coding
chr3	104352371	104352695	Intergenic	Intergenic	-132127	NM_001159354	99470	Mm.264849	NM_133853	ENSMUSG00000052539	Magi3	4732496O19Rik|6530407C02Rik|AA407180|AI120132|mKIAA1634	membrane associated guanylate kinase, WW and PDZ domain containing 3	protein-coding
chr3	149449534	149449724	Intergenic	Intergenic	174892	NR_040591	381482	Mm.393866	NR_040591		Gm1653	-	predicted gene 1653	ncRNA
chr3	26243362	26243766	intron (NM_138666, intron 1 of 7)	MIRb|SINE|MIR	88345	NM_138666	192167	Mm.316080	NM_138666	ENSMUSG00000063887	Nlgn1	6330415N05Rik|BB179718|NL1|Nlg1|mKIAA1070	neuroligin 1	protein-coding
chr3	128369434	128370007	Intergenic	Intergenic	-138115	NR_045704	402774	Mm.209170	NR_045704	ENSMUSG00000105816	D030025E07Rik	-	RIKEN cDNA D030025E07 gene	ncRNA
chr3	4593559	4594412	Intergenic	Intergenic	-204723	NR_045272	100503859	Mm.75172	NR_045272	ENSMUSG00000098659	1110015O18Rik	-	RIKEN cDNA 1110015O18 gene	ncRNA
chr3	30153875	30154249	intron (NM_001361034, intron 2 of 16)	intron (NM_001361034, intron 2 of 16)	-140858	NM_007963	14013	Mm.56965	NM_007963	ENSMUSG00000027684	Mecom	D630039M04Rik|Evi-1|Evi1|Jbo|Mds|Mds1|Mds1-Evi1|Prdm3|Znfpr1b1	MDS1 and EVI1 complex locus	protein-coding
chr3	149331588	149331829	Intergenic	Intergenic	56971	NR_040591	381482	Mm.393866	NR_040591		Gm1653	-	predicted gene 1653	ncRNA
chr3	5349750	5350085	intron (NM_001368671, intron 4 of 10)	intron (NM_001368671, intron 4 of 10)	128721	NM_001368671	80892	Mm.41522	NM_030708	ENSMUSG00000025255	Zfhx4	A930021B15|C130041O22Rik|Zfh-4|Zfh4	zinc finger homeodomain 4	protein-coding
chr3	138033982	138034393	Intergenic	Intergenic	-28055	NM_001370862	102634333	Mm.45669	NM_001370862	ENSMUSG00000090066	1110002E22Rik	100039528|AI415341|Gm2292	RIKEN cDNA 1110002E22 gene	protein-coding
chr3	26228302	26228535	intron (NM_138666, intron 1 of 7)	intron (NM_138666, intron 1 of 7)	-74432	NM_001163387	192167	Mm.316080	NM_138666	ENSMUSG00000063887	Nlgn1	6330415N05Rik|BB179718|NL1|Nlg1|mKIAA1070	neuroligin 1	protein-coding
chr3	9607819	9607995	intron (NM_133218, intron 1 of 8)	intron (NM_133218, intron 1 of 8)	2178	NM_133218	170753	Mm.212908	NM_133218	ENSMUSG00000040209	Zfp704	C030026M03|C030034L19Rik|Gig1|Znf704	zinc finger protein 704	protein-coding
chr3	136748979	136749776	intron (NM_001293622, intron 1 of 12)	intron (NM_001293622, intron 1 of 12)	79311	NM_001293622	19055	Mm.331389	NM_008913	ENSMUSG00000028161	Ppp3ca	2900074D19Rik|CN|Caln|Calna|CnA	protein phosphatase 3, catalytic subunit, alpha isoform	protein-coding
chr3	143985801	143986197	Intergenic	Intergenic	216333	NM_001161770	16911	Mm.29187	NM_010723	ENSMUSG00000028266	Lmo4	A730077C12Rik|Crp3|Etohi4	LIM domain only 4	protein-coding
chr3	127350863	127351219	intron (NM_001327939, intron 1 of 45)	intron (NM_001327939, intron 1 of 45)	58017	NM_001327939	109676	Mm.220242	NM_178655	ENSMUSG00000032826	Ank2	100043364|AI835472|AW491075|Ank-2|Gm4392	ankyrin 2, brain	protein-coding
chr3	26021880	26022064	intron (NM_138666, intron 3 of 7)	intron (NM_138666, intron 3 of 7)	132014	NM_001357095	192167	Mm.316080	NM_138666	ENSMUSG00000063887	Nlgn1	6330415N05Rik|BB179718|NL1|Nlg1|mKIAA1070	neuroligin 1	protein-coding
chr3	155577174	155577404	Intergenic	Intergenic	-399065	NR_040553	329780	Mm.119000	NR_040553	ENSMUSG00000104553	9330178D15Rik	9330178D15	RIKEN cDNA 9330178D15 gene	ncRNA
chr3	159851619	159852405	intron (NM_001356349, intron 2 of 12)	intron (NM_001356349, intron 2 of 12)	12362	NM_026582	68151	Mm.6766	NM_026582	ENSMUSG00000028173	Wls	5031439A09Rik|AI173978|AI987742|EVI|Gpr177	wntless WNT ligand secretion mediator	protein-coding
chr3	83766553	83766880	exon (NM_009144, exon 1 of 3)	exon (NM_009144, exon 1 of 3)	395	NM_009144	20319	Mm.19155	NM_009144	ENSMUSG00000027996	Sfrp2	AI851596|Sdf5	secreted frizzled-related protein 2	protein-coding
chr3	19953489	19953823	Intergenic	B1F|SINE|Alu	-3398	NM_001276250	12870	Mm.13787	NM_007752	ENSMUSG00000003617	Cp	D3Ertd555e	ceruloplasmin	protein-coding
chr3	84937418	84938169	intron (NM_001177774, intron 3 of 12)	intron (NM_001177774, intron 3 of 12)	-14418	NM_080428	50754	Mm.196475	NM_080428	ENSMUSG00000028086	Fbxw7	1110001A17Rik|AGO|Cdc4|Fbw7|Fbwd6|Fbx30|Fbxo30|Fbxw6|SEL-10	F-box and WD-40 domain protein 7	protein-coding
chr3	55756065	55756612	intron (NM_030595, intron 41 of 57)	intron (NM_030595, intron 41 of 57)	-26172	NM_010750	17116	Mm.440209	NM_010750	ENSMUSG00000056947	Mab21l1	AW047968	mab-21-like 1	protein-coding
chr3	117520550	117520756	Intergenic	Intergenic	-54574	NM_029425	75769	Mm.72187	NM_029425	ENSMUSG00000033342	Plppr5	4833424O15Rik|Lppr5|PRG-5|Pap2d	phospholipid phosphatase related 5	protein-coding
chr3	56471349	56471542	Intergenic	Intergenic	-287744	NM_030595	26422	Mm.384353	NM_030595	ENSMUSG00000027799	Nbea	Lyst2|mKIAA1544	neurobeachin	protein-coding
chr3	119362099	119362353	intron (NM_170778, intron 20 of 22)	intron (NM_170778, intron 20 of 22)	421162	NM_001310711	56195	Mm.29966	NM_019550	ENSMUSG00000028134	Ptbp2	Ptb2|brPTB|nPTB	polypyrimidine tract binding protein 2	protein-coding
chr3	83980324	83980494	intron (NM_172681, intron 3 of 34)	intron (NM_172681, intron 3 of 34)	59752	NM_172681	229473	Mm.28838	NM_172681	ENSMUSG00000033767	Tmem131l	D930015E06Rik|Kiaa0922|mKIAA0922	transmembrane 131 like	protein-coding
chr3	19848795	19849059	Intergenic	Intergenic	-45944	NR_027985	70808	Mm.427103	NR_027985	ENSMUSG00000048106	4632415L05Rik	AI662792	RRS1 ribosome biogenesis regulator homolog pseudogene	pseudo
chr3	34661983	34662431	intron (NR_015580, intron 4 of 4)	intron (NR_015580, intron 4 of 4)	12212	NM_011443	20674	Mm.65396	NM_011443	ENSMUSG00000074637	Sox2	Sox-2|lcc|ysb	SRY (sex determining region Y)-box 2	protein-coding
chr3	80322417	80322601	Intergenic	Intergenic	436579	NM_133187	68659	Mm.427274	NM_133187	ENSMUSG00000027955	Gask1b	1110032E23Rik|2210419I08Rik|AV011458|Ened|Fam198b|GaskbB	golgi associated kinase 1B	protein-coding
chr3	119949777	119949978	Intergenic	G-rich|Low_complexity|Low_complexity	-166489	NM_019550	56195	Mm.29966	NM_019550	ENSMUSG00000028134	Ptbp2	Ptb2|brPTB|nPTB	polypyrimidine tract binding protein 2	protein-coding
chr3	39114930	39115158	Intergenic	Intergenic	228104	NM_183221	329628	Mm.316210	NM_183221	ENSMUSG00000046743	Fat4	6030410K14Rik|9430004M15	FAT atypical cadherin 4	protein-coding
chr3	127226035	127226214	intron (NM_001327938, intron 1 of 47)	intron (NM_001327938, intron 1 of 47)	64819	NR_105030	100862268	Mm.444603	NR_105029	ENSMUSG00000097456	LOC100862268	-	uncharacterized LOC100862268	ncRNA
chr3	141943283	141943840	intron (NM_001277216, intron 2 of 11)	intron (NM_001277216, intron 2 of 11)	-11973	NM_001277218	12167	Mm.39089	NM_007560	ENSMUSG00000052430	Bmpr1b	AI385617|ALK-6|AV355320|Acvrlk6|Alk6|BMPR-1B|BMPR-IB|CFK-43a|SKR6	bone morphogenetic protein receptor, type 1B	protein-coding
chr3	127376253	127376443	intron (NM_001327939, intron 1 of 45)	intron (NM_001327939, intron 1 of 45)	32710	NM_001327939	109676	Mm.220242	NM_178655	ENSMUSG00000032826	Ank2	100043364|AI835472|AW491075|Ank-2|Gm4392	ankyrin 2, brain	protein-coding
chr3	31050349	31050635	3' UTR (NM_008857, exon 18 of 18)	3' UTR (NM_008857, exon 18 of 18)	11526	NR_105975	102465610		NR_105975	ENSMUSG00000098890	Mir7008	Gm27752|mmu-mir-7008	microRNA 7008	ncRNA
chr3	134605403	134605518	Intergenic	Intergenic	-181825	NR_040600	75208	Mm.84580	NR_040600	ENSMUSG00000105765	4930539C22Rik	-	RIKEN cDNA 4930539C22 gene	ncRNA
chr3	8685158	8685368	Intergenic	Intergenic	-18225	NM_010423	15213	Mm.29581	NM_010423	ENSMUSG00000040289	Hey1	AI316788|AI414254|CHF2|HRT1|Herp2|Hesr1|bHLHb31|hesr-1	hairy/enhancer-of-split related with YRPW motif 1	protein-coding
chr3	136836060	136836224	intron (NM_001293622, intron 2 of 12)	intron (NM_001293622, intron 2 of 12)	166076	NM_001293622	19055	Mm.331389	NM_008913	ENSMUSG00000028161	Ppp3ca	2900074D19Rik|CN|Caln|Calna|CnA	protein phosphatase 3, catalytic subunit, alpha isoform	protein-coding
chr3	95315853	95316069	intron (NM_029789, intron 1 of 10)	intron (NM_029789, intron 1 of 10)	771	NM_029789	76893	Mm.181009	NM_029789	ENSMUSG00000015714	Cers2	0610013I17Rik|AI225939|Lass2|TRH3	ceramide synthase 2	protein-coding
chr3	42515100	42515523	Intergenic	Intergenic	772693	NM_028667	73852	Mm.29006	NM_027271	ENSMUSG00000025766	D3Ertd751e	2810009O15Rik|4930415G15Rik	DNA segment, Chr 3, ERATO Doi 751, expressed	protein-coding
chr3	85764240	85764683	Intergenic	Intergenic	-18252	NM_172682	229488	Mm.119926	NM_172682	ENSMUSG00000051000	Fam160a1	9930021J17Rik	family with sequence similarity 160, member A1	protein-coding
chr3	150050737	150051565	Intergenic	Intergenic	776414	NR_040591	381482	Mm.393866	NR_040591		Gm1653	-	predicted gene 1653	ncRNA
chr3	103650512	103650673	Intergenic	Intergenic	74466	NM_001276681	54524	Mm.88818	NM_018800	ENSMUSG00000027849	Syt6	3110037A08Rik|AW048930|sytVI	synaptotagmin VI	protein-coding
chr3	5236320	5236788	intron (NM_001368671, intron 1 of 10)	intron (NM_001368671, intron 1 of 10)	15358	NM_001368671	80892	Mm.41522	NM_030708	ENSMUSG00000025255	Zfhx4	A930021B15|C130041O22Rik|Zfh-4|Zfh4	zinc finger homeodomain 4	protein-coding
chr3	52680787	52681282	Intergenic	Intergenic	-58690	NR_038079	329639	Mm.131245	NR_038079	ENSMUSG00000102785	Gm2447	100039832|A530017F20	predicted gene 2447	ncRNA
chr3	96414645	96414813	non-coding (NR_001579, exon 1 of 1)	non-coding (NR_001579, exon 1 of 1)	104	NR_001579	21748		NR_001579	ENSMUSG00000064796	Terc	mTER|mTR	telomerase RNA component	ncRNA
chr3	143790049	143790302	Intergenic	Intergenic	-78032	NR_040405	621809	Mm.360134	NR_040405	ENSMUSG00000105279	Gm6260	EG621809	predicted gene 6260	ncRNA
chr3	47668941	47669102	Intergenic	Intergenic	357738	NR_040408	666202	Mm.465057	NR_040408	ENSMUSG00000103257	Gm7977	EG666202	tyrosine 3-monooxygenase/tryptophan 5-monooxygenase activation protein, theta polypeptide pseudogene	pseudo
chr3	6886653	6887419	Intergenic	Intergenic	-266593	NM_027048	69347	Mm.45822	NM_027048	ENSMUSG00000069118	1700008P02Rik	-	RIKEN cDNA 1700008P02 gene	protein-coding
chr3	30354179	30354360	intron (NM_001361034, intron 1 of 16)	intron (NM_001361034, intron 1 of 16)	155406	NM_021442	14013	Mm.56965	NM_007963	ENSMUSG00000027684	Mecom	D630039M04Rik|Evi-1|Evi1|Jbo|Mds|Mds1|Mds1-Evi1|Prdm3|Znfpr1b1	MDS1 and EVI1 complex locus	protein-coding
chr3	86551169	86551387	intron (NM_030695, intron 40 of 56)	intron (NM_030695, intron 40 of 56)	-2995	NM_011839	23937	Mm.389466	NM_011839	ENSMUSG00000057777	Mab21l2	-	mab-21-like 2	protein-coding
chr3	148682624	148682850	Intergenic	Intergenic	271898	NM_001081298	99633	Mm.9776	NM_001081298	ENSMUSG00000028184	Adgrl2	AI450192|CIRL-2|Gm619|Lec1|Lphh1|Lphn2|mKIAA0786	adhesion G protein-coupled receptor L2	protein-coding
chr3	8865938	8866484	intron (NM_025434, intron 2 of 2)	intron (NM_025434, intron 2 of 2)	57646	NM_025434	66230	Mm.38460	NM_025434	ENSMUSG00000040269	Mrps28	1500012D08Rik|AW061224	mitochondrial ribosomal protein S28	protein-coding
chr3	145491416	145491597	intron (NM_001317733, intron 46 of 59)	intron (NM_001317733, intron 46 of 59)	-84702	NM_001081094	229937	Mm.24586	NM_001081094	ENSMUSG00000074182	Znhit6	2410019A14Rik	zinc finger, HIT type 6	protein-coding
chr3	86560405	86560653	intron (NM_030695, intron 40 of 56)	intron (NM_030695, intron 40 of 56)	-12246	NM_011839	23937	Mm.389466	NM_011839	ENSMUSG00000057777	Mab21l2	-	mab-21-like 2	protein-coding
chr3	133876602	133877006	Intergenic	Intergenic	-332414	NM_001040400	214133	Mm.347816	NM_145989	ENSMUSG00000040943	Tet2	Ayu17-449|E130014J05Rik|mKIAA1546	tet methylcytosine dioxygenase 2	protein-coding
chr3	55750655	55751800	intron (NM_030595, intron 41 of 57)	intron (NM_030595, intron 41 of 57)	-31283	NM_010750	17116	Mm.440209	NM_010750	ENSMUSG00000056947	Mab21l1	AW047968	mab-21-like 1	protein-coding
chr3	141629555	141629581	intron (NM_001293561, intron 1 of 16)	intron (NM_001293561, intron 1 of 16)	164004	NM_001293561	22253	Mm.24430	NM_009472	ENSMUSG00000059921	Unc5c	B130051O18Rik|Unc5h3|rcm	unc-5 netrin receptor C	protein-coding
chr3	105408242	105408591	Intergenic	Intergenic	-43474	NM_019931	56543	Mm.44530	NM_019931	ENSMUSG00000040896	Kcnd3	AW045978|Kncd3|Kv4.3	potassium voltage-gated channel, Shal-related family, member 3	protein-coding
chr3	80608532	80608757	Intergenic	Intergenic	194191	NM_001083806	14800	Mm.220224	NM_013540	ENSMUSG00000033981	Gria2	GluA2|GluR-B|Glur-2|Glur2|gluR-K2	glutamate receptor, ionotropic, AMPA2 (alpha 2)	protein-coding
chr3	120217768	120218164	Intergenic	Eulor6C|DNA?|DNA?	-434578	NM_019550	56195	Mm.29966	NM_019550	ENSMUSG00000028134	Ptbp2	Ptb2|brPTB|nPTB	polypyrimidine tract binding protein 2	protein-coding
chr3	119947179	119947417	Intergenic	Intergenic	-163910	NM_019550	56195	Mm.29966	NM_019550	ENSMUSG00000028134	Ptbp2	Ptb2|brPTB|nPTB	polypyrimidine tract binding protein 2	protein-coding
chr3	60568230	60568574	intron (NM_001310514, intron 2 of 8)	intron (NM_001310514, intron 2 of 8)	67223	NM_001253711	56758	Mm.255723	NM_020007	ENSMUSG00000027763	Mbnl1	Mbnl|mKIAA0428	muscleblind like splicing factor 1	protein-coding
chr3	35178750	35179325	Intergenic	Intergenic	-256386	NR_105799	102466155		NR_105799	ENSMUSG00000098862	Mir6378	Gm27706|mmu-mir-6378	microRNA 6378	ncRNA
chr3	157321164	157321436	Intergenic	Intergenic	212790	NR_152231	381498	Mm.402095	NR_152231	ENSMUSG00000105834	4930592C13Rik	Gm1657|Gm43159	RIKEN cDNA 4930592C13 gene	ncRNA
chr3	34441295	34441573	Intergenic	Intergenic	-118947	NR_015580	320478	Mm.444063	NR_015580	ENSMUSG00000105265	Sox2ot	B230215L15Rik	SOX2 overlapping transcript (non-protein coding)	ncRNA
chr3	85602097	85602351	intron (NM_144896, intron 3 of 12)	intron (NM_144896, intron 3 of 12)	28095	NM_144896	229487	Mm.52275	NM_144896	ENSMUSG00000028085	Gatb	9430026F02Rik|Pet112|Pet112l	glutamyl-tRNA(Gln) amidotransferase, subunit B	protein-coding
chr3	32708406	32708815	promoter-TSS (NM_019673)	promoter-TSS (NM_019673)	64	NM_019673	56456	Mm.41077	NM_019673	ENSMUSG00000027671	Actl6a	2810432C06Rik|AI851094|ARP4|Actl6|Baf53a|C79802	actin-like 6A	protein-coding
chr3	158694966	158695245	Intergenic	MTC|LTR|ERVL-MaLR	-133344	NM_001370782	242274	Mm.132162	NM_001081358	ENSMUSG00000028176	Lrrc7	AK122498|densin|mKIAA1365	leucine rich repeat containing 7	protein-coding
chr3	19406337	19406602	Intergenic	Intergenic	-95147	NM_001122759	18583	Mm.355614	NM_008802	ENSMUSG00000069094	Pde7a	AU015378|AW047537	phosphodiesterase 7A	protein-coding
chr3	139886493	139886661	Intergenic	Intergenic	-105818	NR_153353	102635321	Mm.121751	NR_153353	ENSMUSG00000106505	Gm32693	-	predicted gene, 32693	ncRNA
chr3	127632483	127632898	promoter-TSS (NM_009718)	promoter-TSS (NM_009718)	-446	NM_009718	11924	Mm.42017	NM_009718	ENSMUSG00000027967	Neurog2	Atoh4|Math4A|bHLHa8|ngn-2|ngn2	neurogenin 2	protein-coding
chr3	26173531	26173881	intron (NM_138666, intron 2 of 7)	intron (NM_138666, intron 2 of 7)	-19720	NM_001163387	192167	Mm.316080	NM_138666	ENSMUSG00000063887	Nlgn1	6330415N05Rik|BB179718|NL1|Nlg1|mKIAA1070	neuroligin 1	protein-coding
chr3	21935690	21936067	Intergenic	Intergenic	-140774	NM_030732	81004	Mm.202966	NM_030732	ENSMUSG00000027630	Tbl1xr1	8030499H02Rik|A630076E03Rik|AW539987|C21|C230089I12Rik|DC42|Ira1|TBLR1	transducin (beta)-like 1X-linked receptor 1	protein-coding
chr3	141814488	141815123	intron (NM_001293561, intron 13 of 16)	intron (NM_001293561, intron 13 of 16)	116615	NM_001355043	12167	Mm.39089	NM_007560	ENSMUSG00000052430	Bmpr1b	AI385617|ALK-6|AV355320|Acvrlk6|Alk6|BMPR-1B|BMPR-IB|CFK-43a|SKR6	bone morphogenetic protein receptor, type 1B	protein-coding
chr4	100735730	100736322	Intergenic	Intergenic	-40653	NM_198037	320508	Mm.151962	NM_198037	ENSMUSG00000028532	Cachd1	1190007F10Rik|AI852726|B430218L07Rik|Vwcd1|mKIAA1573	cache domain containing 1	protein-coding
chr4	31880415	31880604	Intergenic	Intergenic	-83598	NM_172688	26409	Mm.258589	NM_009316	ENSMUSG00000028284	Map3k7	B430101B05|C87327|Tak1	mitogen-activated protein kinase kinase kinase 7	protein-coding
chr4	44905711	44906391	intron (NM_138590, intron 5 of 8)	intron (NM_138590, intron 5 of 8)	-75343	NM_001312880	76238	Mm.196574	NM_080289	ENSMUSG00000035637	Grhpr	1110059D05Rik|6430629L09Rik|Glxr	glyoxylate reductase/hydroxypyruvate reductase	protein-coding
chr4	98923264	98923516	promoter-TSS (NM_001301414)	promoter-TSS (NM_001301414)	-420	NM_146144	230484	Mm.371692	NM_146144	ENSMUSG00000028560	Usp1	-	ubiquitin specific peptidase 1	protein-coding
chr4	35845193	35845573	promoter-TSS (NM_001166001)	promoter-TSS (NM_001166001)	-179	NM_175516	242384	Mm.132507	NM_175516	ENSMUSG00000045083	Lingo2	B230217C06Rik|Lern3|Lrrn6c	leucine rich repeat and Ig domain containing 2	protein-coding
chr4	152512202	152512539	intron (NM_153424, intron 9 of 29)	intron (NM_153424, intron 9 of 29)	34228	NM_153424	260305	Mm.302496	NM_153424	ENSMUSG00000039577	Nphp4	4930564O18Rik|nmf192	nephronophthisis 4 (juvenile) homolog (human)	protein-coding
chr4	139809424	139809641	intron (NM_011039, intron 4 of 8)	intron (NM_011039, intron 4 of 8)	23436	NM_011039	18509	Mm.218760	NM_011039	ENSMUSG00000028736	Pax7	Pax-7	paired box 7	protein-coding
chr4	154958371	154958544	Intergenic	Intergenic	-2466	NM_001370755	15208	Mm.137268	NM_010419	ENSMUSG00000048001	Hes5	bHLHb38	hes family bHLH transcription factor 5	protein-coding
chr4	153224680	153225165	Intergenic	Intergenic	257908	NM_001099299	230959	Mm.318874	NM_001099299	ENSMUSG00000039546	Ajap1	Gm573	adherens junction associated protein 1	protein-coding
chr4	147868603	147868815	promoter-TSS (NM_010244)	promoter-TSS (NM_010244)	10	NM_001025365	28010	Mm.250504	NM_133873	ENSMUSG00000029022	Miip	AA553001|AI853621|D4Wsu114e|IIP45	migration and invasion inhibitory protein	protein-coding
chr4	95684692	95685056	intron (NM_029347, intron 5 of 10)	intron (NM_029347, intron 5 of 10)	105453	NM_029347	75578	Mm.276098	NM_029347	ENSMUSG00000028573	Fggy	2310009E04Rik	FGGY carbohydrate kinase domain containing	protein-coding
chr4	127227379	127227677	intron (NM_198618, intron 8 of 11)	intron (NM_198618, intron 8 of 11)	-16256	NM_030252	80284	Mm.139607	NM_030252	ENSMUSG00000042380	Smim12	BC003266	small integral membrane protein 12	protein-coding
chr4	148940637	148941042	intron (NM_027195, intron 11 of 15)	intron (NM_027195, intron 11 of 15)	11483	NR_154553	108168987	Mm.393596	NR_154553		Gm13205	AA408865	predicted gene 13205	ncRNA
chr4	48779407	48779761	Intergenic	Intergenic	116070	NM_026509	68016	Mm.133444	NM_026509	ENSMUSG00000028348	Cavin4	2310039E09Rik|Murc	caveolae associated 4	protein-coding
chr4	124254819	124255006	Intergenic	Intergenic	231047	NR_040774	78460	Mm.452060	NR_040774		1700057H15Rik	-	RIKEN cDNA 1700057H15 gene	ncRNA
chr4	107278131	107278572	intron (NM_001355460, intron 5 of 5)	intron (NM_001355460, intron 5 of 5)	24448	NM_028394	72938	Mm.21787	NM_028394	ENSMUSG00000063172	Hspb11	2900042B11Rik|IFT25|PP25	heat shock protein family B (small), member 11	protein-coding
chr4	23512117	23512290	Intergenic	Intergenic	-984248	NR_149739	212377	Mm.120919	NM_199467	ENSMUSG00000045751	Mms22l	F730047E07Rik|Gm134	MMS22-like, DNA repair protein	protein-coding
chr4	44778474	44778643	intron (NM_138590, intron 2 of 8)	intron (NM_138590, intron 2 of 8)	21999	NM_138590	319885	Mm.331576	NM_138590	ENSMUSG00000035649	Zcchc7	4930572I07Rik|D4Wsu132e	zinc finger, CCHC domain containing 7	protein-coding
chr4	6921817	6922124	intron (NM_145711, intron 1 of 8)	intron (NM_145711, intron 1 of 8)	68753	NM_145711	252838	Mm.435828	NM_145711	ENSMUSG00000041272	Tox	1700007F02Rik	thymocyte selection-associated high mobility group box	protein-coding
chr4	104431074	104431598	intron (NM_177259, intron 1 of 14)	intron (NM_177259, intron 1 of 14)	63798	NR_104385	13131	Mm.289682	NM_010014	ENSMUSG00000028519	Dab1	AI956902|C630028C02Rik|scm|scr|scrambler|yot	disabled 1	protein-coding
chr4	136773182	136773457	intron (NM_010142, intron 2 of 15)	intron (NM_010142, intron 2 of 15)	62693	NM_001290753	13844	Mm.250981	NM_010142	ENSMUSG00000028664	Ephb2	Cek5|Drt|ETECK|Erk|Hek5|Nuk|Prkm5|Qek5|Sek3|Tyro5	Eph receptor B2	protein-coding
chr4	71765170	71765595	Intergenic	Intergenic	435511	NM_011599	21885	Mm.278444	NM_011599	ENSMUSG00000008305	Tle1	C230057C06Rik|Estm14|Grg-1|Grg1|Tle4l	transducin-like enhancer of split 1	protein-coding
chr4	71485252	71485674	Intergenic	Intergenic	715430	NM_011599	21885	Mm.278444	NM_011599	ENSMUSG00000008305	Tle1	C230057C06Rik|Estm14|Grg-1|Grg1|Tle4l	transducin-like enhancer of split 1	protein-coding
chr4	105649085	105649258	Intergenic	Intergenic	491824	NM_080555	67916	Mm.348326	NM_080555	ENSMUSG00000028517	Plpp3	1110003O22Rik|2610002D05Rik|AV025606|D4Bwg0538e|D4Bwg1535e|Lpp3|PRG-2|Ppab2b|Ppap2b	phospholipid phosphatase 3	protein-coding
chr4	70535194	70535233	promoter-TSS (NM_172694)	promoter-TSS (NM_172694)	-285	NM_172694	230316	Mm.251188	NM_172694	ENSMUSG00000039270	Megf9	4933405H16Rik|9630025C07|Egfl5|mKIAA0818	multiple EGF-like-domains 9	protein-coding
chr4	76025897	76026132	intron (NR_160919, intron 29 of 39)	intron (NR_160919, intron 29 of 39)	318229	NM_001352628	19266	Mm.184021	NM_011211	ENSMUSG00000028399	Ptprd	1110002J03Rik|3000002J10Rik|B230219D21Rik|R-PTP-delta	protein tyrosine phosphatase, receptor type, D	protein-coding
chr4	103922523	103922787	intron (NM_001369049, intron 1 of 19)	intron (NM_001369049, intron 1 of 19)	303155	NM_001369047	13131	Mm.289682	NM_010014	ENSMUSG00000028519	Dab1	AI956902|C630028C02Rik|scm|scr|scrambler|yot	disabled 1	protein-coding
chr4	22357710	22357869	intron (NM_172988, intron 1 of 8)	CpG	246	NR_104380	269514	Mm.40708	NM_172988	ENSMUSG00000040410	Fbxl4	AI836810|FBL4|FBL5	F-box and leucine-rich repeat protein 4	protein-coding
chr4	139246498	139246742	intron (NM_001037761, intron 2 of 9)	intron (NM_001037761, intron 2 of 9)	52509	NM_001271405	12345	Mm.2945	NM_009798	ENSMUSG00000028745	Capzb	1700120C01Rik|AI325129|CPB1|CPB2|CPbeat2|CPbeta1|CPbeta2|Cappb1	capping protein (actin filament) muscle Z-line, beta	protein-coding
chr4	124277677	124277906	Intergenic	CpG	208168	NR_040774	78460	Mm.452060	NR_040774		1700057H15Rik	-	RIKEN cDNA 1700057H15 gene	ncRNA
chr4	148881171	148881333	intron (NM_027195, intron 2 of 15)	intron (NM_027195, intron 2 of 15)	-8095	NR_161310	69743	Mm.233879	NM_027195	ENSMUSG00000028977	Casz1	2410019P08Rik|AV096627|BC040081|Cst|D4Ertd432e	castor zinc finger 1	protein-coding
chr4	150216419	150216865	Intergenic	Intergenic	-15507	NM_009802	12353	Mm.232523	NM_009802	ENSMUSG00000028972	Car6	Ca6|DOC1	carbonic anhydrase 6	protein-coding
chr4	154960646	154960821	promoter-TSS (NM_001370755)	promoter-TSS (NM_001370755)	-190	NM_001370755	15208	Mm.137268	NM_010419	ENSMUSG00000048001	Hes5	bHLHb38	hes family bHLH transcription factor 5	protein-coding
chr4	122998718	122999164	intron (NM_008506, intron 1 of 1)	intron (NM_008506, intron 1 of 1)	3010	NM_008506	16918	Mm.1055	NM_008506	ENSMUSG00000028654	Mycl	AW536278|L-myc|Lmyc-1|Lmyc1|Mycl1|bHLHe38	v-myc avian myelocytomatosis viral oncogene lung carcinoma derived	protein-coding
chr4	107730553	107730866	Intergenic	Intergenic	-46479	NM_019872	56296	Mm.141324	NM_019872	ENSMUSG00000028610	Dmrtb1	Dmrt6|Prp13	DMRT-like family B with proline-rich C-terminal, 1	protein-coding
chr4	23173306	23173545	Intergenic	Intergenic	682877	NR_131335	105500046		NR_131335	ENSMUSG00000107859	Gm30731	Pnky|lnc-pou3f2	predicted gene, 30731	ncRNA
chr4	32561446	32561745	non-coding (NR_026843, exon 4 of 5)	non-coding (NR_026843, exon 4 of 5)	10067	NR_026843	414068	Mm.389550	NR_026843	ENSMUSG00000086150	Bach2os	-	BTB and CNC homology 2, opposite strand	ncRNA
chr4	37566416	37566643	Intergenic	Intergenic	317126	NR_151605	102636890	Mm.109154	NR_151605	ENSMUSG00000086026	Gm12374	-	predicted gene 12374	ncRNA
chr4	48782544	48782961	Intergenic	Intergenic	119238	NM_026509	68016	Mm.133444	NM_026509	ENSMUSG00000028348	Cavin4	2310039E09Rik|Murc	caveolae associated 4	protein-coding
chr4	88218492	88218748	intron (NM_001081184, intron 11 of 43)	ORR1F|LTR|ERVL-MaLR	96580	NR_030478	735282		NR_030478	ENSMUSG00000070077	Mir491	Mirn491|mir-491|mmu-mir-491	microRNA 491	ncRNA
chr4	99574193	99574570	Intergenic	Intergenic	-81918	NM_010425	15221	Mm.4758	NM_010425	ENSMUSG00000067261	Foxd3	CWH3|Genesis|Hfh2	forkhead box D3	protein-coding
chr4	102040397	102040641	Intergenic	Intergenic	53679	NM_001085520	381536	Mm.297685	NM_001085520	ENSMUSG00000078625	Gm12789	-	predicted gene 12789	protein-coding
chr4	15448607	15449044	Intergenic	Intergenic	183005	NM_181401	100201	Mm.394111	NM_181401	ENSMUSG00000043252	Tmem64	9630015D15Rik|AI790744|AV300874	transmembrane protein 64	protein-coding
chr4	71481957	71482234	Intergenic	MLTR14|LTR|ERV1	718798	NM_011599	21885	Mm.278444	NM_011599	ENSMUSG00000008305	Tle1	C230057C06Rik|Estm14|Grg-1|Grg1|Tle4l	transducin-like enhancer of split 1	protein-coding
chr4	128492157	128492370	intron (NM_001281955, intron 41 of 70)	intron (NM_001281955, intron 41 of 70)	117835	NM_177758	269585	Mm.153291	NM_177758	ENSMUSG00000061894	Zscan20	C130001F22|Zfp31|Zkscan20	zinc finger and SCAN domains 20	protein-coding
chr4	72167703	72168354	intron (NM_001285531, intron 6 of 6)	intron (NM_001285531, intron 6 of 6)	32865	NM_011599	21885	Mm.278444	NM_011599	ENSMUSG00000008305	Tle1	C230057C06Rik|Estm14|Grg-1|Grg1|Tle4l	transducin-like enhancer of split 1	protein-coding
chr4	134450494	134450896	promoter-TSS (NR_045800)	promoter-TSS (NR_045800)	-524	NR_045800	69409	Mm.226215	NR_045800	ENSMUSG00000087343	1700021N21Rik	-	RIKEN cDNA 1700021N21 gene	ncRNA
chr4	71518044	71518766	Intergenic	Intergenic	682488	NM_011599	21885	Mm.278444	NM_011599	ENSMUSG00000008305	Tle1	C230057C06Rik|Estm14|Grg-1|Grg1|Tle4l	transducin-like enhancer of split 1	protein-coding
chr4	106910382	106910387	Intergenic	Intergenic	-1086	NM_198438	72475	Mm.195635	NM_023672	ENSMUSG00000061887	Ssbp3	2610021L12Rik|2610200M23Rik|5730488C10Rik|AI854733|AW551939|LAST|SSDP1	single-stranded DNA binding protein 3	protein-coding
chr4	72160174	72160425	intron (NM_001285531, intron 6 of 6)	intron (NM_001285531, intron 6 of 6)	40594	NM_011599	21885	Mm.278444	NM_011599	ENSMUSG00000008305	Tle1	C230057C06Rik|Estm14|Grg-1|Grg1|Tle4l	transducin-like enhancer of split 1	protein-coding
chr4	129461321	129461658	promoter-TSS (NM_133889)	promoter-TSS (NM_133889)	-190	NM_133889	100383	Mm.17918	NM_133889	ENSMUSG00000040859	Bsdc1	1110063F24Rik|AW011758	BSD domain containing 1	protein-coding
chr4	73516663	73517264	Intergenic	Intergenic	-88581	NM_001277531	100862015		NM_001277531	ENSMUSG00000096700	Gm11236	-	predicted gene 11236	protein-coding
chr4	7997259	7997778	Intergenic	Intergenic	241523	NM_007592	12319	Mm.119320	NM_007592	ENSMUSG00000041261	Car8	AW546993|Ca8|Cals|Cals1|Carp|wdl	carbonic anhydrase 8	protein-coding
chr4	71230480	71230772	Intergenic	Intergenic	-695698	NM_172694	230316	Mm.251188	NM_172694	ENSMUSG00000039270	Megf9	4933405H16Rik|9630025C07|Egfl5|mKIAA0818	multiple EGF-like-domains 9	protein-coding
chr4	5724321	5724537	5' UTR (NM_001355716, exon 1 of 3)	5' UTR (NM_001355716, exon 1 of 3)	117	NM_001355716	242297	Mm.331470	NM_173426	ENSMUSG00000049119	Fam110b	1700012H17Rik|5031405P22|AW049855	family with sequence similarity 110, member B	protein-coding
chr4	16532178	16532274	Intergenic	Lx9|LINE|L1	368116	NR_045765	100415915	Mm.387180	NR_045765	ENSMUSG00000085112	A530072M11Rik	-	RIKEN cDNA gene A530072M11	ncRNA
chr5	49041366	49041815	intron (NM_001199244, intron 1 of 7)	intron (NM_001199244, intron 1 of 7)	-152033	NM_030265	80334	Mm.160172	NM_030265	ENSMUSG00000029088	Kcnip4	AV032399|Calp|Calp250|KChIP4|KChIP4a	Kv channel interacting protein 4	protein-coding
chr5	99773338	99773513	Intergenic	Intergenic	-19452	NR_131054	330133	Mm.447264	NR_131054	ENSMUSG00000105218	Gm38413	A830083F22|Gm43248	predicted gene, 38413	ncRNA
chr5	30416747	30416909	intron (NM_001100395, intron 5 of 46)	intron (NM_001100395, intron 5 of 46)	45104	NM_001100395	83762	Mm.244502	NM_031875	ENSMUSG00000062372	Otof	-	otoferlin	protein-coding
chr5	114467563	114467733	Intergenic	Intergenic	23379	NM_001306205	17855	Mm.28088	NM_023556	ENSMUSG00000041939	Mvk	2310010A05Rik|AI256848|AI414037|MK	mevalonate kinase	protein-coding
chr5	35407451	35407804	Intergenic	Intergenic	18766	NM_010445	15371	Mm.358606	NM_010445	ENSMUSG00000067438	Hmx1	Nkx5-3	H6 homeobox 1	protein-coding
chr5	115666742	115667060	intron (NR_151598, intron 5 of 11)	intron (NR_151598, intron 5 of 11)	-13315	NR_151600	75665	Mm.233914	NM_001080808	ENSMUSG00000041609	Bicdl1	2210403N09Rik|BICDR-1|Ccdc64	BICD family like cargo adaptor 1	protein-coding
chr5	112001732	112002415	Intergenic	Intergenic	-204690	NR_045378	75569	Mm.243721	NR_045377	ENSMUSG00000101683	1700028D13Rik	-	RIKEN cDNA 1700028D13 gene	ncRNA
chr5	46830713	46831515	Intergenic	Intergenic	-898705	NR_110478	78106	Mm.243807	NR_110478	ENSMUSG00000106602	4930405L22Rik	-	RIKEN cDNA 4930405L22 gene	ncRNA
chr5	133992260	133992411	Intergenic	Intergenic	-107413	NM_030719	80909	Mm.45218	NM_030719	ENSMUSG00000015944	Castor2	7530428J21Rik|AW742413|Gats|Gatsl1|Gatsl2	cytosolic arginine sensor for mTORC1 subunit 2	protein-coding
chr5	137600823	137601098	promoter-TSS (NM_001254762)	promoter-TSS (NM_001254762)	99	NM_030037	68929	Mm.41355	NM_030037	ENSMUSG00000037221	Mospd3	1190005J19Rik|5133401H10Rik|Gtig2|R124	motile sperm domain containing 3	protein-coding
chr5	36463499	36463711	intron (NR_126490, intron 1 of 1)	intron (NR_126490, intron 1 of 1)	1249	NR_126490	76710	Mm.165495	NR_126488	ENSMUSG00000039563	2210406O10Rik	-	RIKEN cDNA 2210406O10 gene	ncRNA
chr5	119706681	119706805	Intergenic	Intergenic	-15525	NR_040416	433944	Mm.491053	NR_040416	ENSMUSG00000086847	Tbx3os2	Gm16065	T-box 3, opposite strand 2	ncRNA
chr5	53275216	53275572	intron (NM_001145433, intron 1 of 2)	intron (NM_001145433, intron 1 of 2)	8288	NM_001145433	66278	Mm.27900	NM_001145433	ENSMUSG00000061461	Smim20	1110067B18Rik|1810013D10Rik|N28078	small integral membrane protein 20	protein-coding
chr5	132033831	132034232	intron (NM_001363480, intron 3 of 19)	intron (NM_001363480, intron 3 of 19)	153762	NR_040704	75369	Mm.389696	NR_040704	ENSMUSG00000105773	4930563F08Rik	-	RIKEN cDNA 4930563F08 gene	ncRNA
chr5	78845302	78845466	Intergenic	Intergenic	1379896	NR_131050	69370	Mm.426881	NR_131050	ENSMUSG00000107232	1700017L05Rik	-	RIKEN cDNA 1700017L05 gene	ncRNA
chr5	125685995	125686180	intron (NM_001190352, intron 3 of 8)	intron (NM_001190352, intron 3 of 8)	-95596	NR_162806	114483666		NR_162806		Mir12200	mmu-mir-12200	microRNA mir-12200	ncRNA
chr5	4877237	4877633	intron (NM_011074, intron 14 of 14)	intron (NM_011074, intron 14 of 14)	-119219	NM_021457	14362	Mm.246003	NM_021457	ENSMUSG00000044674	Fzd1	AW227548|FZ-1|Fz1	frizzled class receptor 1	protein-coding
chr5	84298962	84299549	intron (NM_007937, intron 3 of 15)	intron (NM_007937, intron 3 of 15)	118127	NM_007937	13839	Mm.137991	NM_007937	ENSMUSG00000029245	Epha5	AI854630|AW125296|Cek7|Ehk1|Els1|Hek7|Rek7|bsk	Eph receptor A5	protein-coding
chr5	16166224	16166552	intron (NM_001110843, intron 4 of 38)	intron (NM_001110843, intron 4 of 38)	231697	NM_001110844	12293	Mm.159842	NM_009784	ENSMUSG00000040118	Cacna2d1	Ca(v)alpha2delta1|Cacna2|Cchl2a	calcium channel, voltage-dependent, alpha2/delta subunit 1	protein-coding
chr5	110486772	110486968	Intergenic	Intergenic	-28053	NR_102290	231603	Mm.22836	NM_173766	ENSMUSG00000048215	A630023P12Rik	-	RIKEN cDNA A630023P12 gene	ncRNA
chr5	13529263	13529590	intron (NM_001243072, intron 7 of 17)	intron (NM_001243072, intron 7 of 17)	130117	NM_009152	20346	Mm.372039	NM_009152	ENSMUSG00000028883	Sema3a	Hsema-I|SEMA1|SemD|Semad|coll-1	sema domain, immunoglobulin domain (Ig), short basic domain, secreted, (semaphorin) 3A	protein-coding
chr5	126250423	126250758	Intergenic	MTEa|LTR|ERVL-MaLR	-400689	NM_001370875	231736		NM_001370875		Gm4868	EG231736	predicted gene 4868	protein-coding
chr5	101124959	101125521	Intergenic	Intergenic	279011	NM_172715	231510	Mm.271911	NM_172715	ENSMUSG00000029314	Gpat3	1-AGPAT|1-AGPAT 9|4933407I02Rik|4933408F15|A230097K15Rik|Agpat9|GPAT-3|mGPAT3	glycerol-3-phosphate acyltransferase 3	protein-coding
chr5	84811445	84811738	Intergenic	Intergenic	-394209	NM_007937	13839	Mm.137991	NM_007937	ENSMUSG00000029245	Epha5	AI854630|AW125296|Cek7|Ehk1|Els1|Hek7|Rek7|bsk	Eph receptor A5	protein-coding
chr5	24280455	24280767	Intergenic	LTR83|LTR|ERVL	23083	NR_030454	735274		NR_030454	ENSMUSG00000106252	Mir684-1	Mirn684-1	microRNA 684-1	ncRNA
chr5	130144173	130144736	promoter-TSS (NM_172509)	promoter-TSS (NM_172509)	-429	NM_172509	212919	Mm.55812	NM_172509	ENSMUSG00000034110	Kctd7	4932409E18|9430010P06Rik	potassium channel tetramerisation domain containing 7	protein-coding
chr5	131643459	131643638	intron (NM_001363480, intron 5 of 19)	intron (NM_001363480, intron 5 of 19)	-228830	NR_152164	545809	Mm.357553	NR_152164	ENSMUSG00000105387	Gm29681	Gm42590	predicted gene, 29681	ncRNA
chr5	58846982	58847361	Intergenic	Intergenic	-394173	NR_046190	78163	Mm.243828	NR_046190	ENSMUSG00000105234	4930459L07Rik	-	RIKEN cDNA 4930459L07 gene	ncRNA
chr5	141971161	141971375	intron (NM_177879, intron 13 of 44)	intron (NM_177879, intron 13 of 44)	-430229	NM_199068	17425	Mm.24214	NM_010812	ENSMUSG00000056493	Foxk1	A630048H08Rik|AI463295|Gm10868|Mnf	forkhead box K1	protein-coding
chr5	60599616	60600320	Intergenic	Intergenic	-613966	NR_040683	71057	Mm.50817	NR_040682	ENSMUSG00000106013	4933402J10Rik	-	RIKEN cDNA 4933402J10 gene	ncRNA
chr5	127751450	127751603	Intergenic	Intergenic	119264	NM_177005	319804	Mm.237888	NM_177005	ENSMUSG00000049971	Glt1d1	5730455A04Rik	glycosyltransferase 1 domain containing 1	protein-coding
chr5	101524057	101524439	Intergenic	Intergenic	140463	NM_144955	18096	Mm.193072	NM_144955	ENSMUSG00000035187	Nkx6-1	NKX6A|Nkx6.1	NK6 homeobox 1	protein-coding
chr5	65071799	65072095	intron (NM_001370814, intron 5 of 5)	intron (NM_001370814, intron 5 of 5)	19662	NM_001370814	243025	Mm.297688	NM_001370814	ENSMUSG00000037913	Tmem156	Col28a1|Gm446	transmembrane protein 156	protein-coding
chr5	111006433	111006740	intron (NM_001267622, intron 2 of 22)	intron (NM_001267622, intron 2 of 22)	2442	NR_030482	735278		NR_030482	ENSMUSG00000076163	Mir701	Mirn701|mir-701|mmu-mir-701	microRNA 701	ncRNA
chr5	110416921	110417093	intron (NM_001142642, intron 3 of 18)	intron (NM_001142642, intron 3 of 18)	-29880	NM_028596	381668	Mm.348782	NM_028596	ENSMUSG00000043323	Fbrsl1	2410025L10Rik|AI467568|Gm1049|Gm29766|mKIAA1545	fibrosin-like 1	protein-coding
chr5	82356540	82356810	Intergenic	Intergenic	-231962	NR_138557	67327	Mm.87058	NR_138557		1700031L13Rik	-	RIKEN cDNA 1700031L13 gene	ncRNA
chr5	106468721	106469112	Intergenic	G-rich|Low_complexity|Low_complexity	-10750	NM_001005477	104382	Mm.271593	NM_001005477	ENSMUSG00000034384	Barhl2	E130309B19Rik|MBH1	BarH like homeobox 2	protein-coding
chr5	123302107	123302332	intron (NM_001370840, intron 16 of 20)	intron (NM_001370840, intron 16 of 20)	-42229	NM_029850	77045	Mm.151960	NM_029850	ENSMUSG00000029438	Bcl7a	4432415N06Rik|AI448316	B cell CLL/lymphoma 7A	protein-coding
chr5	118981246	118981352	Intergenic	Intergenic	28960	NR_040694	74627	Mm.410828	NR_040694	ENSMUSG00000107144	4930413E15Rik	-	RIKEN cDNA 4930413E15 gene	ncRNA
chr5	28149476	28149749	Intergenic	Intergenic	-16084	NM_010134	13799	Mm.4298	NM_010134	ENSMUSG00000039095	En2	BB131122|En-2|mo-En-2	engrailed 2	protein-coding
chr5	75952177	75952976	intron (NM_010612, intron 16 of 29)	intron (NM_010612, intron 16 of 29)	25879	NM_001363216	16542	Mm.285	NM_010612	ENSMUSG00000062960	Kdr	6130401C07|Flk-1|Flk1|Krd-1|Ly73|VEGFR-2|VEGFR2|orv|sVEGFR-2	kinase insert domain protein receptor	protein-coding
chr5	35454389	35454662	Intergenic	Intergenic	65664	NM_010445	15371	Mm.358606	NM_010445	ENSMUSG00000067438	Hmx1	Nkx5-3	H6 homeobox 1	protein-coding
chr5	45627883	45628083	intron (NM_021416, intron 1 of 15)	UCON2|Unknown|Unknown	-11292	NR_102378	319251	Mm.402857	NR_102378	ENSMUSG00000097825	9630001P10Rik	-	RIKEN cDNA 9630001P10 gene	ncRNA
chr5	135254023	135254299	Intergenic	Intergenic	-3114	NM_010246	14371	Mm.6256	NM_010246	ENSMUSG00000049551	Fzd9	Fz9|mfz9	frizzled class receptor 9	protein-coding
chr5	114467754	114467847	Intergenic	Intergenic	23531	NM_001306205	17855	Mm.28088	NM_023556	ENSMUSG00000041939	Mvk	2310010A05Rik|AI256848|AI414037|MK	mevalonate kinase	protein-coding
chr5	99613500	99613805	intron (NR_030692, intron 1 of 3)	intron (NR_030692, intron 1 of 3)	115408	NR_030692	319818	Mm.295233	NR_030692	ENSMUSG00000089809	A930011G23Rik	-	RIKEN cDNA A930011G23 gene	ncRNA
chr5	89592527	89592864	Intergenic	L1MB1|LINE|L1	-23741	NR_037571	631105	Mm.7732	NR_037571		Gm7056	Gm149	predicted gene 7056	ncRNA
chr5	133746395	133746912	Intergenic	Intergenic	-353095	NM_030719	80909	Mm.45218	NM_030719	ENSMUSG00000015944	Castor2	7530428J21Rik|AW742413|Gats|Gatsl1|Gatsl2	cytosolic arginine sensor for mTORC1 subunit 2	protein-coding
chr5	115397978	115398110	Intergenic	Intergenic	-31641	NM_008629	17690	Mm.5077	NM_008629	ENSMUSG00000054256	Msi1	Msi1h|Musahi1|m-Msi-1	musashi RNA-binding protein 1	protein-coding
chr5	132429353	132429652	intron (NM_001363480, intron 1 of 19)	intron (NM_001363480, intron 1 of 19)	113718	NM_001363480	319974	Mm.409595	NM_177047	ENSMUSG00000029673	Auts2	2700063G02Rik|A730011F23Rik|D830032G16Rik	autism susceptibility candidate 2	protein-coding
chr5	99479419	99479664	intron (NR_030692, intron 2 of 3)	intron (NR_030692, intron 2 of 3)	-226614	NM_145839	320292	Mm.259074	NM_145839	ENSMUSG00000089809	Rasgef1b	4732452O09Rik|GPIgamma4|Gpig4	RasGEF domain family, member 1B	protein-coding
chr5	75347306	75347796	Intergenic	Intergenic	170720	NR_105992	102465620		NR_105992	ENSMUSG00000099060	Mir7025	Gm27860|mmu-mir-7025	microRNA 7025	ncRNA
chr5	114284891	114285470	Intergenic	Intergenic	-4073	NM_001164573	231646	Mm.238285	NM_146163	ENSMUSG00000066952	Myo1h	4631401O15Rik	myosin 1H	protein-coding
chr5	116208793	116208988	intron (NM_177759, intron 2 of 13)	intron (NM_177759, intron 2 of 13)	80095	NM_001360004	269693	Mm.10946	NM_177759	ENSMUSG00000043913	Ccdc60	AU018954|C130098D09	coiled-coil domain containing 60	protein-coding
chr5	76665478	76665743	Intergenic	MamSINE1|SINE|tRNA	76911	NM_199032	381644	Mm.332452	NM_199032	ENSMUSG00000036403	Cep135	BC062951|Cep4|Gm1044	centrosomal protein 135	protein-coding
chr5	119015576	119016110	Intergenic	Intergenic	63504	NR_040694	74627	Mm.410828	NR_040694	ENSMUSG00000107144	4930413E15Rik	-	RIKEN cDNA 4930413E15 gene	ncRNA
chr5	53848508	53848903	intron (NM_144517, intron 10 of 20)	intron (NM_144517, intron 10 of 20)	39078	NM_144517	67249	Mm.28823	NM_144517	ENSMUSG00000039178	Tbc1d19	2810453K03Rik	TBC1 domain family, member 19	protein-coding
chr5	103938914	103939048	Intergenic	Intergenic	-27722	NM_001359987	246293	Mm.179871	NM_178741	ENSMUSG00000029312	Klhl8	2310001P09Rik|D5Ertd431e	kelch-like 8	protein-coding
chr5	106471650	106472345	Intergenic	Intergenic	-13831	NM_001005477	104382	Mm.271593	NM_001005477	ENSMUSG00000034384	Barhl2	E130309B19Rik|MBH1	BarH like homeobox 2	protein-coding
chr5	60229040	60229301	Intergenic	Intergenic	-243168	NR_040683	71057	Mm.50817	NR_040682	ENSMUSG00000106013	4933402J10Rik	-	RIKEN cDNA 4933402J10 gene	ncRNA
chr5	99852338	99852709	Intergenic	Intergenic	-98550	NR_131054	330133	Mm.447264	NR_131054	ENSMUSG00000105218	Gm38413	A830083F22|Gm43248	predicted gene, 38413	ncRNA
chr5	21169376	21169608	Intergenic	Intergenic	-6787	NR_153366	212167	Mm.121705	NM_175437	ENSMUSG00000039934	Gsap	A530088I07Rik|Pion	gamma-secretase activating protein	protein-coding
chr5	139535606	139535889	intron (NR_040701, intron 2 of 3)	intron (NR_040701, intron 2 of 3)	-8151	NM_013702	22255	Mm.42190	NM_013702	ENSMUSG00000029546	Uncx	Chx4|Uncx4.1	UNC homeobox	protein-coding
chr5	64647396	64647654	Intergenic	Intergenic	-36826	NR_045078	100042198	Mm.25191	NR_045078	ENSMUSG00000105402	Gm3716	Gm1683	predicted gene 3716	ncRNA
chr5	22093248	22093500	intron (NM_011261, intron 10 of 63)	intron (NM_011261, intron 10 of 63)	-227770	NM_030727	80979	Mm.160370	NM_030727	ENSMUSG00000029015	Slc26a5	Pres|prestin	solute carrier family 26, member 5	protein-coding
chr5	5064705	5064893	intron (NM_011074, intron 8 of 14)	intron (NM_011074, intron 8 of 14)	201269	NM_001310448	18647	Mm.389061	NM_011074	ENSMUSG00000028926	Cdk14	Pftk1|mKIAA0834	cyclin-dependent kinase 14	protein-coding
chr5	8224401	8224814	intron (NM_001007220, intron 4 of 28)	intron (NM_001007220, intron 4 of 28)	143553	NM_001007220	11496	Mm.275895	NM_001007220	ENSMUSG00000040537	Adam22	2900022I03Rik|AI854032|MDC2	a disintegrin and metallopeptidase domain 22	protein-coding
chr5	123141124	123141338	promoter-TSS (NM_001040398)	promoter-TSS (NM_001040398)	-962	NM_001040398	208043	Mm.250391	NM_177581	ENSMUSG00000038384	Setd1b	AA516740|BC035291|KMT2G|mKIAA1076	SET domain containing 1B	protein-coding
chr5	131645624	131646162	intron (NM_001363480, intron 5 of 19)	intron (NM_001363480, intron 5 of 19)	-231175	NR_152164	545809	Mm.357553	NR_152164	ENSMUSG00000105387	Gm29681	Gm42590	predicted gene, 29681	ncRNA
chr5	81661867	81662131	intron (NM_001359829, intron 10 of 23)	intron (NM_001359829, intron 10 of 23)	462714	NR_138557	67327	Mm.87058	NR_138557		1700031L13Rik	-	RIKEN cDNA 1700031L13 gene	ncRNA
chr5	21973470	21973828	intron (NM_011261, intron 36 of 63)	(TTTTTG)n|Simple_repeat|Simple_repeat	-108045	NM_030727	80979	Mm.160370	NM_030727	ENSMUSG00000029015	Slc26a5	Pres|prestin	solute carrier family 26, member 5	protein-coding
chr5	139149804	139150006	promoter-TSS (NM_001081265)	promoter-TSS (NM_001081265)	96	NM_001359098	19085	Mm.306163	NM_008923	ENSMUSG00000025855	Prkar1b	AI385716|RIbeta	protein kinase, cAMP dependent regulatory, type I beta	protein-coding
chr5	84320317	84320443	intron (NM_007937, intron 3 of 15)	intron (NM_007937, intron 3 of 15)	97002	NM_007937	13839	Mm.137991	NM_007937	ENSMUSG00000029245	Epha5	AI854630|AW125296|Cek7|Ehk1|Els1|Hek7|Rek7|bsk	Eph receptor A5	protein-coding
chr5	126335174	126335920	Intergenic	Intergenic	-485646	NM_001370875	231736		NM_001370875		Gm4868	EG231736	predicted gene 4868	protein-coding
chr5	126127418	126127794	Intergenic	Intergenic	-277705	NM_001370875	231736		NM_001370875		Gm4868	EG231736	predicted gene 4868	protein-coding
chr5	139585225	139585679	Intergenic	Intergenic	41554	NM_013702	22255	Mm.42190	NM_013702	ENSMUSG00000029546	Uncx	Chx4|Uncx4.1	UNC homeobox	protein-coding
chr5	86359377	86359854	intron (NM_145561, intron 1 of 9)	intron (NM_145561, intron 1 of 9)	13772	NM_145561	231382	Mm.240139	NM_145561	ENSMUSG00000061259	Tmprss11d	AST|AsP|BC020151	transmembrane protease, serine 11d	protein-coding
chr5	15993387	15993757	intron (NM_001110843, intron 1 of 38)	intron (NM_001110843, intron 1 of 38)	58881	NM_001110844	12293	Mm.159842	NM_009784	ENSMUSG00000040118	Cacna2d1	Ca(v)alpha2delta1|Cacna2|Cchl2a	calcium channel, voltage-dependent, alpha2/delta subunit 1	protein-coding
chr5	111554866	111555188	Intergenic	Intergenic	-26534	NR_015546	330164	Mm.193276	NM_177875	ENSMUSG00000052848	C130026L21Rik	-	RIKEN cDNA C130026L21 gene	ncRNA
chr5	59945815	59946032	Intergenic	Intergenic	40079	NR_040682	71057	Mm.50817	NR_040682	ENSMUSG00000106013	4933402J10Rik	-	RIKEN cDNA 4933402J10 gene	ncRNA
chr6	36644851	36645204	Intergenic	Intergenic	165152	NM_008973	19242	Mm.279690	NM_008973	ENSMUSG00000029838	Ptn	HARP|HB-GAM|HBBM|HBBN|HBGF-8|HBNF|OSF|Osf-1|Osf1	pleiotrophin	protein-coding
chr6	16727265	16727669	Intergenic	Intergenic	-50057	NR_157239	102640655		NR_157239	ENSMUSG00000107022	Gm36669	-	predicted gene, 36669	ncRNA
chr6	98114300	98114483	Intergenic	Intergenic	122608	NM_008601	17342	Mm.333284	NM_008601	ENSMUSG00000035158	Mitf	BCC2|Bhlhe32|Gsfbcc2|Vitiligo|Wh|bw|mi|vit	melanogenesis associated transcription factor	protein-coding
chr6	99099854	99100018	intron (NM_053202, intron 4 of 18)	intron (NM_053202, intron 4 of 18)	-71638	NM_001197322	108655	Mm.234965	NM_053202	ENSMUSG00000030067	Foxp1	3110052D19Rik|4932443N09Rik|AI461938|AW494214	forkhead box P1	protein-coding
chr6	47781660	47781904	Intergenic	Intergenic	21870	NR_030485	735289		NR_030485	ENSMUSG00000076060	Mir704	Mirn704|mir-704|mmu-mir-704	microRNA 704	ncRNA
chr6	128992604	128992910	promoter-TSS (NR_015455)	promoter-TSS (NR_015455)	-204	NR_015455	408064	Mm.172429	NR_015455		BC064078	-	cDNA sequence BC064078	ncRNA
chr6	97666835	97667209	Intergenic	Intergenic	-49365	NM_145148	232288	Mm.27789	NM_145148	ENSMUSG00000030064	Frmd4b	6030440G05Rik|C87375|GOBLIN|GRSP1|R74720	FERM domain containing 4B	protein-coding
chr6	25438129	25438487	Intergenic	Intergenic	251672	NM_010338	14763	Mm.409670	NM_010338	ENSMUSG00000039904	Gpr37	AI848630|Pael-R	G protein-coupled receptor 37	protein-coding
chr6	16317152	16317480	Intergenic	Intergenic	-460208	NR_157239	102640655		NR_157239	ENSMUSG00000107022	Gm36669	-	predicted gene, 36669	ncRNA
chr6	76522057	76522290	Intergenic	MTEa|LTR|ERVL-MaLR	-720304	NR_155300	74342	Mm.292568	NM_028880	ENSMUSG00000060780	Lrrtm1	4632401D06Rik|AW125451	leucine rich repeat transmembrane neuronal 1	protein-coding
chr6	15369594	15369817	intron (NM_212435, intron 3 of 16)	intron (NM_212435, intron 3 of 16)	184199	NM_001286607	114142	Mm.332919	NM_053242	ENSMUSG00000029563	Foxp2	2810043D05Rik|AI449000|CAG-16|D0Kist7	forkhead box P2	protein-coding
chr6	138071133	138071574	intron (NM_177787, intron 2 of 8)	intron (NM_177787, intron 2 of 8)	8563	NM_177787	277898	Mm.269823	NM_177787	ENSMUSG00000044378	Slc15a5	9830102E05Rik	solute carrier family 15, member 5	protein-coding
chr6	101284343	101284619	intron (NM_018884, intron 3 of 9)	intron (NM_018884, intron 3 of 9)	93416	NM_018884	55983	Mm.321654	NM_018884	ENSMUSG00000035357	Pdzrn3	1110020C07Rik|AI429718|AL023082|LNX3|SEMACAP3|Semcap3	PDZ domain containing RING finger 3	protein-coding
chr6	120858239	120858612	intron (NM_153516, intron 2 of 6)	intron (NM_153516, intron 2 of 6)	22195	NM_153516	94044	Mm.27990	NM_153516	ENSMUSG00000009112	Bcl2l13	BCL-RAMBO|E430016C20Rik|Mil-1|Mil1	BCL2-like 13 (apoptosis facilitator)	protein-coding
chr6	109543317	109543486	Intergenic	Intergenic	714760	NM_138677	192193	Mm.21596	NM_138677	ENSMUSG00000030104	Edem1	A130059K23Rik|EDEM|mKIAA0212	ER degradation enhancer, mannosidase alpha-like 1	protein-coding
chr6	23382527	23382961	intron (NM_153163, intron 16 of 29)	intron (NM_153163, intron 16 of 29)	-134480	NM_028462	73191	Mm.55115	NM_028462	ENSMUSG00000029697	Fezf1	3110069A13Rik|Fez|Zfp312-like|fez-like	Fez family zinc finger 1	protein-coding
chr6	95574425	95575161	intron (NM_011507, intron 7 of 10)	intron (NM_011507, intron 7 of 10)	118089	NM_001326558	20917	Mm.371585	NM_011507	ENSMUSG00000061838	Suclg2	AF171077|AW556404|D6Wsu120e|G-SCS|GTPSCS|SCS-betaG	succinate-Coenzyme A ligase, GDP-forming, beta subunit	protein-coding
chr6	83788591	83788753	Intergenic	Intergenic	5598	NR_136916	665004		NR_136916		Gm7443	EG665004	ribosomal protein L27 pseudogene	pseudo
chr6	17451297	17451596	Intergenic	LTR84b|LTR|ERVL	-12511	NM_008591	17295	Mm.86844	NM_008591	ENSMUSG00000009376	Met	AI838057|HGF|HGFR|Par4|c-Met	met proto-oncogene	protein-coding
chr6	92817863	92817998	intron (NM_175314, intron 29 of 39)	intron (NM_175314, intron 29 of 39)	-111746	NM_001081146	243548	Mm.248820	NM_001081146	ENSMUSG00000030020	Prickle2	6230400G14Rik|6720451F06Rik|mpk2	prickle planar cell polarity protein 2	protein-coding
chr6	111622571	111622873	Intergenic	MER5A|DNA|hAT-Charlie	-587986	NR_027865	67336	Mm.378014	NR_027865	ENSMUSG00000100219	1700054K19Rik	-	RIKEN cDNA 1700054K19 gene	ncRNA
chr6	142780396	142781125	Intergenic	Intergenic	23706	NM_001145390	330440	Mm.484618	NM_001033417	ENSMUSG00000048473	Sult6b2	Gm766	sulfotransferase family 6B, member 2	protein-coding
chr6	144446054	144446277	Intergenic	Intergenic	-226703	NR_040519	66760	Mm.233631	NR_040519	ENSMUSG00000085785	Sox5os3	4933425H06Rik	SRY (sex determining region Y)-box 5, opposite strand 3	ncRNA
chr6	85265168	85265512	intron (NM_178639, intron 9 of 13)	intron (NM_178639, intron 9 of 13)	68082	NM_178639	94282	Mm.121485	NM_178639	ENSMUSG00000033720	Sfxn5	C230001H08Rik	sideroflexin 5	protein-coding
chr6	22922987	22923245	intron (NM_001081306, intron 1 of 29)	intron (NM_001081306, intron 1 of 29)	47614	NM_001361349	19283	Mm.41639	NM_011219	ENSMUSG00000068748	Ptprz1	AI850339|DSD-1-PG|PTPbeta|PTPzeta|Ptprz|Ptpz|R-PTP-zeta|RPTPz|Rptpbeta	protein tyrosine phosphatase, receptor type Z, polypeptide 1	protein-coding
chr6	92821687	92821936	intron (NM_175314, intron 29 of 39)	intron (NM_175314, intron 29 of 39)	-115627	NM_001081146	243548	Mm.248820	NM_001081146	ENSMUSG00000030020	Prickle2	6230400G14Rik|6720451F06Rik|mpk2	prickle planar cell polarity protein 2	protein-coding
chr6	138754700	138754990	Intergenic	Intergenic	-96391	NM_015777	50540	Mm.84043	NM_015777	ENSMUSG00000046717	Igbp1b	alpha4-b	immunoglobulin (CD79A) binding protein 1b	protein-coding
chr6	108065063	108065358	exon (NM_178391, exon 1 of 2)	exon (NM_178391, exon 1 of 2)	165	NM_178391	74729	Mm.56539	NM_178391	ENSMUSG00000034639	Setmar	5830404F24Rik|Etet2	SET domain without mariner transposase fusion	protein-coding
chr6	89024288	89024461	Intergenic	Intergenic	-71736	NR_134978	232217	Mm.281744	NM_175017	ENSMUSG00000055403	4933427D06Rik	-	RIKEN cDNA 4933427D06 gene	ncRNA
chr6	100046250	100046584	Intergenic	Intergenic	240941	NM_019743	56353	Mm.321633	NM_019743	ENSMUSG00000072872	Rybp	2410018J24Rik|DEDAF|YEAF1	RING1 and YY1 binding protein	protein-coding
chr6	97938162	97938397	intron (NM_001178049, intron 1 of 9)	intron (NM_001178049, intron 1 of 9)	8462	NM_001178049	17342	Mm.333284	NM_008601	ENSMUSG00000035158	Mitf	BCC2|Bhlhe32|Gsfbcc2|Vitiligo|Wh|bw|mi|vit	melanogenesis associated transcription factor	protein-coding
chr6	25445441	25445771	Intergenic	Intergenic	244374	NM_010338	14763	Mm.409670	NM_010338	ENSMUSG00000039904	Gpr37	AI848630|Pael-R	G protein-coupled receptor 37	protein-coding
chr6	72222418	72222676	intron (NM_153778, intron 2 of 2)	intron (NM_153778, intron 2 of 2)	13030	NM_153778	71093	Mm.87449	NM_153778	ENSMUSG00000037621	Atoh8	4933425C05Rik|Hath6|Math6|bHLHa21|okadin	atonal bHLH transcription factor 8	protein-coding
chr6	54553024	54553238	intron (NM_027268, intron 1 of 7)	intron (NM_027268, intron 1 of 7)	13251	NM_027268	69938	Mm.41557	NM_027268	ENSMUSG00000019124	Scrn1	2810019K23Rik|6330535A03Rik|AI852905|SES1|mKIAA0193	secernin 1	protein-coding
chr6	70996378	70996781	Intergenic	Intergenic	39973	NM_001101464	232077	Mm.297656	NM_001101464	ENSMUSG00000055874	Foxi3	-	forkhead box I3	protein-coding
chr6	97941905	97942090	intron (NM_001113198, intron 2 of 9)	intron (NM_001113198, intron 2 of 9)	12180	NM_001178049	17342	Mm.333284	NM_008601	ENSMUSG00000035158	Mitf	BCC2|Bhlhe32|Gsfbcc2|Vitiligo|Wh|bw|mi|vit	melanogenesis associated transcription factor	protein-coding
chr6	28729587	28729750	intron (NM_019776, intron 14 of 23)	intron (NM_019776, intron 14 of 23)	102079	NM_138682	192198	Mm.443660	NM_138682	ENSMUSG00000049939	Lrrc4	MBAG1|NGL-2|NGL2|NLG-2|Nag14	leucine rich repeat containing 4	protein-coding
chr6	100432771	100432934	Intergenic	Intergenic	-94548	NR_040525	73395	Mm.69413	NR_040525	ENSMUSG00000101553	1700049E22Rik	-	RIKEN cDNA 1700049E22 gene	ncRNA
chr6	7378714	7378884	Intergenic	Intergenic	-176262	NM_001311060	21333	Mm.1440	NM_009311	ENSMUSG00000061762	Tac1	4930528L02Rik|NK-1|NK1|Nkna|PPT-A|PPTA|SP	tachykinin 1	protein-coding
chr6	138420011	138420232	intron (NM_207222, intron 2 of 4)	intron (NM_207222, intron 2 of 4)	1393	NM_001356307	109593	Mm.490545	NM_207222	ENSMUSG00000030226	Lmo3	AI854781|BB106490|Lmo-3|Rbtn-3|Rbtn3	LIM domain only 3	protein-coding
chr6	99104023	99104213	intron (NM_053202, intron 4 of 18)	intron (NM_053202, intron 4 of 18)	-75820	NM_001197322	108655	Mm.234965	NM_053202	ENSMUSG00000030067	Foxp1	3110052D19Rik|4932443N09Rik|AI461938|AW494214	forkhead box P1	protein-coding
chr6	16942580	16942786	Intergenic	Intergenic	-44242	NM_031198	21426	Mm.36217	NM_031198	ENSMUSG00000029553	Tfec	BB107417|Tcfec|bHLHe34	transcription factor EC	protein-coding
chr6	98948045	98948579	intron (NM_001197321, intron 11 of 17)	intron (NM_001197321, intron 11 of 17)	79986	NM_001197322	108655	Mm.234965	NM_053202	ENSMUSG00000030067	Foxp1	3110052D19Rik|4932443N09Rik|AI461938|AW494214	forkhead box P1	protein-coding
chr6	16607429	16607745	Intergenic	Intergenic	-169937	NR_157239	102640655		NR_157239	ENSMUSG00000107022	Gm36669	-	predicted gene, 36669	ncRNA
chr6	47197716	47197897	intron (NM_001004357, intron 21 of 23)	intron (NM_001004357, intron 21 of 23)	-46590	NM_025771	66797	Mm.440084	NM_025771	ENSMUSG00000039419	Cntnap2	5430425M22Rik|Caspr2|mKIAA0868	contactin associated protein-like 2	protein-coding
chr6	90561214	90561693	intron (NM_027406, intron 4 of 22)	intron (NM_027406, intron 4 of 22)	10660	NM_001356412	107747	Mm.30035	NM_027406	ENSMUSG00000030088	Aldh1l1	1810048F20Rik|FDH|Fthfd|Neut2	aldehyde dehydrogenase 1 family, member L1	protein-coding
chr6	87615141	87615876	Intergenic	Intergenic	-24765	NM_021381	58182	Mm.333226	NM_021381	ENSMUSG00000049409	Prokr1	EG-VEGFR1|Gpr73|Pk-r1|Pkr1	prokineticin receptor 1	protein-coding
chr6	77413480	77413951	intron (NM_145732, intron 8 of 18)	intron (NM_145732, intron 8 of 18)	-31240	NR_045141	70753	Mm.490700	NR_045141	ENSMUSG00000108077	6330415B21Rik	-	RIKEN cDNA 6330415B21 gene	ncRNA
chr6	140962674	140962791	Intergenic	Intergenic	-286537	NM_018779	54611	Mm.103728	NM_018779	ENSMUSG00000041741	Pde3a	A930022O17Rik|C87899	phosphodiesterase 3A, cGMP inhibited	protein-coding
chr6	96183492	96183769	intron (NM_182808, intron 2 of 4)	intron (NM_182808, intron 2 of 4)	-17425	NR_003643	78482	Mm.391486	NM_030107	ENSMUSG00000072878	1700123L14Rik	Npap60|Nup50	nucleoporin 50 pseudogene	pseudo
chr6	24105520	24106216	intron (NM_019481, intron 8 of 14)	intron (NM_019481, intron 8 of 14)	62224	NM_019481	55961	Mm.19299	NM_019481	ENSMUSG00000029700	Slc13a1	AI314066|AI987826|NaSi-1|Nas1	solute carrier family 13 (sodium/sulfate symporters), member 1	protein-coding
chr6	144454345	144455083	Intergenic	Intergenic	-218154	NR_040519	66760	Mm.233631	NR_040519	ENSMUSG00000085785	Sox5os3	4933425H06Rik	SRY (sex determining region Y)-box 5, opposite strand 3	ncRNA
chr6	144337674	144337861	Intergenic	Intergenic	-128199	NM_001243163	20678	Mm.1752	NM_011444	ENSMUSG00000041540	Sox5	A730017D01Rik|AI528773	SRY (sex determining region Y)-box 5	protein-coding
chr6	111293563	111293895	intron (NM_177328, intron 7 of 9)	intron (NM_177328, intron 7 of 9)	648131	NM_177328	108073	Mm.240881	NM_177328	ENSMUSG00000056755	Grm7	6330570A01Rik|BB176677|C030018L03|E130018M02Rik|Gpr1g|Gprc1g|SMN2|Tg(SMN2)89Ahmb|mGluR7	glutamate receptor, metabotropic 7	protein-coding
chr6	112516454	112516765	Intergenic	L3|LINE|CR1	-26784	NM_001081147	18430	Mm.333310	NM_001081147	ENSMUSG00000049112	Oxtr	OTR	oxytocin receptor	protein-coding
chr6	144481147	144481490	Intergenic	Intergenic	-191550	NR_040519	66760	Mm.233631	NR_040519	ENSMUSG00000085785	Sox5os3	4933425H06Rik	SRY (sex determining region Y)-box 5, opposite strand 3	ncRNA
chr6	101308093	101308576	intron (NM_018884, intron 3 of 9)	intron (NM_018884, intron 3 of 9)	69563	NM_018884	55983	Mm.321654	NM_018884	ENSMUSG00000035357	Pdzrn3	1110020C07Rik|AI429718|AL023082|LNX3|SEMACAP3|Semcap3	PDZ domain containing RING finger 3	protein-coding
chr6	139718495	139718610	intron (NM_207683, intron 9 of 31)	intron (NM_207683, intron 9 of 31)	102237	NM_207683	18705	Mm.333471	NM_011084	ENSMUSG00000030228	Pik3c2g	C80387|PI3K-C2-gamma	phosphatidylinositol-4-phosphate 3-kinase catalytic subunit type 2 gamma	protein-coding
chr7	112851523	112851765	intron (NM_001166585, intron 4 of 11)	intron (NM_001166585, intron 4 of 11)	-102318	NM_175279	78748	Mm.349943	NM_175279	ENSMUSG00000098132	Rassf10	4632411J06Rik	Ras association (RalGDS/AF-6) domain family (N-terminal) member 10	protein-coding
chr7	71064424	71064692	Intergenic	Intergenic	-697812	NM_183261	11819	Mm.158143	NM_009697	ENSMUSG00000030551	Nr2f2	2700033K02Rik|9430015G03Rik|ARP-1|Aporp1|COUP-TF2|COUP-TFII|COUPTFB|EAR3|SVP40|Tcfcoup2	nuclear receptor subfamily 2, group F, member 2	protein-coding
chr7	115057220	115057512	Intergenic	Intergenic	106092	NR_040319	101786	Mm.395157	NR_040317	ENSMUSG00000108379	A730082K24Rik	AU044236	RIKEN cDNA A730082K24 gene	ncRNA
chr7	36504401	36504717	Intergenic	Intergenic	-193559	NM_172298	243931	Mm.44141	NM_172298	ENSMUSG00000021217	Tshz3	A630038G13Rik|Tsh3|Zfp537|mKIAA1474|teashirt3	teashirt zinc finger family member 3	protein-coding
chr7	145010805	145011189	Intergenic	Intergenic	-71072	NM_007631	12443	Mm.273049	NM_007631	ENSMUSG00000070348	Ccnd1	AI327039|CycD1|Cyl-1|PRAD1|bcl-1|cD1	cyclin D1	protein-coding
chr7	115866097	115866464	intron (NM_001025559, intron 2 of 15)	intron (NM_001025559, intron 2 of 15)	-20140	NM_001277326	20679	Mm.323365	NM_011445	ENSMUSG00000051910	Sox6	AI987981|SOX-LZ	SRY (sex determining region Y)-box 6	protein-coding
chr7	115867975	115868201	intron (NM_001025559, intron 2 of 15)	intron (NM_001025559, intron 2 of 15)	-21948	NM_001277326	20679	Mm.323365	NM_011445	ENSMUSG00000051910	Sox6	AI987981|SOX-LZ	SRY (sex determining region Y)-box 6	protein-coding
chr7	131846196	131846738	Intergenic	Intergenic	-119993	NM_173410	233919	Mm.208740	NM_173410	ENSMUSG00000040125	Gpr26	9630036A11Rik|A730021D22	G protein-coupled receptor 26	protein-coding
chr7	115415321	115415755	Intergenic	Intergenic	386071	NM_001277328	20679	Mm.323365	NM_011445	ENSMUSG00000051910	Sox6	AI987981|SOX-LZ	SRY (sex determining region Y)-box 6	protein-coding
chr7	37689106	37689531	intron (NM_172385, intron 2 of 5)	intron (NM_172385, intron 2 of 5)	80434	NM_172385	243937	Mm.322505	NM_172385	ENSMUSG00000043456	Zfp536	9630010P11Rik|Znf536|mKIAA0390	zinc finger protein 536	protein-coding
chr7	145206176	145206847	5' UTR (NM_001369202, exon 3 of 3)	5' UTR (NM_001369202, exon 3 of 3)	1608	NM_001369202	100040049	Mm.102235	NM_001369202	ENSMUSG00000109305	Smim38	1810010D01Rik|Gm2572	small integral membrane protein 38	protein-coding
chr7	74091631	74092040	Intergenic	Intergenic	-78153	NM_009181	20450	Mm.4954	NM_009181	ENSMUSG00000025789	St8sia2	AI323367|ST8SiaII|STX|Siat8b	ST8 alpha-N-acetyl-neuraminide alpha-2,8-sialyltransferase 2	protein-coding
chr7	62445794	62445998	Intergenic	RLTR28|LTR|ERVL	18614	NM_013788	27412	Mm.422745	NM_013788	ENSMUSG00000070526	Peg12	Frat3	paternally expressed 12	protein-coding
chr7	112170321	112170527	Intergenic	Intergenic	-10942	NM_001360257	50781	Mm.55143	NM_015814	ENSMUSG00000030772	Dkk3	AW061014|C87148|dkk-3|mDkk-3	dickkopf WNT signaling pathway inhibitor 3	protein-coding
chr7	40842773	40842960	Intergenic	Intergenic	55458	NR_040329	320210	Mm.126237	NR_040329	ENSMUSG00000100600	A230077H06Rik	-	RIKEN cDNA A230077H06 gene	ncRNA
chr7	143428562	143428690	Intergenic	Intergenic	32424	NM_001354981	12577	Mm.168789	NM_009876	ENSMUSG00000037664	Cdkn1c	AL024410|CDKI|Kip2|p57(kip2)|p57Kip2	cyclin-dependent kinase inhibitor 1C (P57)	protein-coding
chr7	139140014	139140021	intron (NM_021302, intron 2 of 11)	intron (NM_021302, intron 2 of 11)	48477	NM_021302	57740	Mm.65336	NM_021302	ENSMUSG00000015981	Stk32c	PKE|Pkek|YANK3	serine/threonine kinase 32C	protein-coding
chr7	6784434	6784610	intron (NM_001360502, intron 2 of 7)	intron (NM_001360502, intron 2 of 7)	-19065	NR_037213	100499513		NR_037213	ENSMUSG00000092815	Mir3099	mir-3099|mmu-mir-3099	microRNA 3099	ncRNA
chr7	95688311	95688980	Intergenic	Intergenic	-482599	NM_001310762	23966	Mm.254610	NM_011858	ENSMUSG00000048078	Tenm4	Doc4|ELM2|Odz4|R75022|Ten-m4|l(7)-3Rn|l7Rn3|mKIAA1302	teneurin transmembrane protein 4	protein-coding
chr7	99141203	99141434	promoter-TSS (NM_178635)	promoter-TSS (NM_178635)	-174	NM_178635	78610	Mm.323072	NM_178635	ENSMUSG00000035354	Uvrag	9530039D02Rik|AI648770|BB124205|Uvrag1|Uvragl	UV radiation resistance associated gene	protein-coding
chr7	137253439	137254063	intron (NM_001113415, intron 6 of 15)	intron (NM_001113415, intron 6 of 15)	19068	NR_045885	100038555	Mm.444788	NR_045885	ENSMUSG00000109722	Gm10578	-	predicted gene 10578	ncRNA
chr7	80860938	80861145	Intergenic	Intergenic	-1067	NM_009553	22691	Mm.358645	NM_009553	ENSMUSG00000038797	Zscan2	Zfp-29|Zfp29	zinc finger and SCAN domain containing 2	protein-coding
chr7	122558453	122558856	intron (NM_001316672, intron 9 of 16)	intron (NM_001316672, intron 9 of 16)	-113090	NM_019430	54376	Mm.444212	NM_019430	ENSMUSG00000066189	Cacng3	-	calcium channel, voltage-dependent, gamma subunit 3	protein-coding
chr7	125036548	125036828	Intergenic	Intergenic	313098	NR_045804	71208	Mm.159465	NM_172408	ENSMUSG00000045928	4933440M02Rik	-	RIKEN cDNA 4933440M02 gene	ncRNA
chr7	109616282	109616412	non-coding (NR_037617, exon 1 of 20)	non-coding (NR_037617, exon 1 of 20)	221	NR_037617	76954	Mm.252009	NM_029811	ENSMUSG00000031024	St5	2010004M01Rik|2610305K15Rik	suppression of tumorigenicity 5	protein-coding
chr7	117686756	117686882	Intergenic	Intergenic	305840	NM_175645	233781	Mm.461427	NM_175645	ENSMUSG00000030657	Xylt1	8030490L12	xylosyltransferase 1	protein-coding
chr7	37724083	37724449	intron (NM_172385, intron 1 of 5)	intron (NM_172385, intron 1 of 5)	45486	NM_172385	243937	Mm.322505	NM_172385	ENSMUSG00000043456	Zfp536	9630010P11Rik|Znf536|mKIAA0390	zinc finger protein 536	protein-coding
chr7	49634357	49634576	intron (NM_001005232, intron 2 of 3)	intron (NM_001005232, intron 2 of 3)	2369	NM_001005232	13172	Mm.307176	NM_001005232	ENSMUSG00000030507	Dbx1	AI426026|Dbx	developing brain homeobox 1	protein-coding
chr7	19508602	19508657	promoter-TSS (NM_025960)	promoter-TSS (NM_025960)	-41	NR_138582	67091	Mm.44213	NM_025960	ENSMUSG00000002043	Trappc6a	1810073E21Rik|4930519D19Rik|AI480686|TRS33|mhyp	trafficking protein particle complex 6A	protein-coding
chr7	128849416	128849565	Intergenic	RMER12|LTR|ERVK	104620	NM_001029982	207352	Mm.297105	NM_001029982	ENSMUSG00000055319	Sec23ip	D7Ertd373e|p125	Sec23 interacting protein	protein-coding
chr7	112129878	112130321	intron (NM_001360261, intron 3 of 6)	intron (NM_001360261, intron 3 of 6)	28597	NM_001360260	50781	Mm.55143	NM_015814	ENSMUSG00000030772	Dkk3	AW061014|C87148|dkk-3|mDkk-3	dickkopf WNT signaling pathway inhibitor 3	protein-coding
chr7	117472409	117472981	intron (NM_175645, intron 1 of 11)	intron (NM_175645, intron 1 of 11)	91716	NM_175645	233781	Mm.461427	NM_175645	ENSMUSG00000030657	Xylt1	8030490L12	xylosyltransferase 1	protein-coding
chr7	125335677	125335880	intron (NR_045804, intron 1 of 2)	intron (NR_045804, intron 1 of 2)	14008	NR_045804	71208	Mm.159465	NM_172408	ENSMUSG00000045928	4933440M02Rik	-	RIKEN cDNA 4933440M02 gene	ncRNA
chr7	115132197	115132263	Intergenic	Intergenic	180956	NR_040319	101786	Mm.395157	NR_040317	ENSMUSG00000108379	A730082K24Rik	AU044236	RIKEN cDNA A730082K24 gene	ncRNA
chr7	130838115	130838329	Intergenic	Intergenic	-27502	NM_001346515	101476	Mm.323554	NM_133942	ENSMUSG00000040268	Plekha1	AA960558|C920009D07Rik|TAPP1	pleckstrin homology domain containing, family A (phosphoinositide binding specific) member 1	protein-coding
chr7	114736407	114736614	Intergenic	Intergenic	-9256	NM_173767	233752	Mm.83037	NM_173767	ENSMUSG00000048782	Insc	3830422K02Rik|C730020D23	INSC spindle orientation adaptor protein	protein-coding
chr7	78887520	78887804	promoter-TSS (NR_029826)	promoter-TSS (NR_029826)	-615	NR_029826	723884		NR_029826	ENSMUSG00000065609	Mir7-2	Mir7a2|Mirn7-2|mir-7a-2|mir-7a2|mmu-mir-7-2|mmu-mir-7a2	microRNA 7-2	ncRNA
chr7	101896315	101896720	intron (NM_001291349, intron 1 of 4)	intron (NM_001291349, intron 1 of 4)	186	NM_001291349	75430	Mm.284491	NM_027532	ENSMUSG00000030649	Anapc15	3200002M19Rik|6330414C15Rik|APC15	anaphase prompoting complex C subunit 15	protein-coding
chr7	123068902	123069542	Intergenic	Intergenic	-54663	NM_144925	233833	Mm.102305	NM_144925	ENSMUSG00000052707	Tnrc6a	2010321I05Rik|3110054G10Rik|AW557223|CAGH26|D130023A07Rik|GW182|Tnrc6	trinucleotide repeat containing 6a	protein-coding
chr7	95613823	95614388	Intergenic	Intergenic	-557139	NM_001310762	23966	Mm.254610	NM_011858	ENSMUSG00000048078	Tenm4	Doc4|ELM2|Odz4|R75022|Ten-m4|l(7)-3Rn|l7Rn3|mKIAA1302	teneurin transmembrane protein 4	protein-coding
chr7	5014845	5015298	promoter-TSS (NM_001110329)	promoter-TSS (NM_001110329)	-343	NM_001110328	23877	Mm.38911	NM_011813	ENSMUSG00000061374	Fiz1	AI790204|mFLJ00416	Flt3 interacting zinc finger protein 1	protein-coding
chr7	121171859	121172287	Intergenic	Intergenic	88649	NM_139310	246190	Mm.221073	NM_139310	ENSMUSG00000034990	Otoa	-	otoancorin	protein-coding
chr7	96679838	96680095	intron (NM_001310760, intron 6 of 32)	intron (NM_001310760, intron 6 of 32)	121583	NR_045874	791381	Mm.402112	NR_045874	ENSMUSG00000053049	Gm15413	-	predicted gene 15413	ncRNA
chr7	120157663	120158124	intron (NR_130979, intron 2 of 2)	intron (NR_130979, intron 2 of 2)	1778	NR_130979	75073	Mm.399233	NR_130979	ENSMUSG00000109414	4930505K13Rik	Gm44569	RIKEN cDNA 4930505K13 gene	ncRNA
chr7	134132352	134132578	intron (NM_007400, intron 3 of 22)	intron (NM_007400, intron 3 of 22)	92632	NM_007400	11489	Mm.439714	NM_007400	ENSMUSG00000054555	Adam12	Mltna	a disintegrin and metallopeptidase domain 12 (meltrin alpha)	protein-coding
chr7	89766698	89766966	intron (NM_181407, intron 3 of 13)	SSU-rRNA_Hsa|rRNA|rRNA	134014	NM_181407	109264	Mm.334011	NM_181407	ENSMUSG00000030621	Me3	1700020C08Rik|B230207H15Rik	malic enzyme 3, NADP(+)-dependent, mitochondrial	protein-coding
chr7	101523250	101523530	Intergenic	(TGAA)n|Simple_repeat|Simple_repeat	32412	NM_007490	11871	Mm.439746	NM_007490	ENSMUSG00000092517	Art2a	ARTC2|Art2a-ps|Ly92a|Rt-6|Rt6|Rt6-1	ADP-ribosyltransferase 2a	protein-coding
chr7	144653943	144654372	intron (NM_178642, intron 6 of 25)	intron (NM_178642, intron 6 of 25)	-71716	NM_010175	14082	Mm.5126	NM_010175	ENSMUSG00000031077	Fadd	Mort1/FADD	Fas (TNFRSF6)-associated via death domain	protein-coding
chr7	143389100	143389264	intron (NM_008434, intron 15 of 15)	intron (NM_008434, intron 15 of 15)	-58532	NR_045842	71153	Mm.398340	NR_045842	ENSMUSG00000101360	4933417O13Rik	-	RIKEN cDNA 4933417O13 gene	ncRNA
chr7	109175386	109175767	promoter-TSS (NM_001302205)	promoter-TSS (NM_001302205)	-369	NM_001302205	109594	Mm.360145	NM_057173	ENSMUSG00000036111	Lmo1	Rbtn-1|Rbtn1|Ttg1	LIM domain only 1	protein-coding
chr8	118004338	118004794	Intergenic	Intergenic	-202592	NM_001357232	68533	Mm.181836	NM_026758	ENSMUSG00000031843	Mphosph6	1110001M01Rik|AA536809|C86426	M phase phosphoprotein 6	protein-coding
chr8	57919278	57919481	intron (NM_175032, intron 6 of 11)	intron (NM_175032, intron 6 of 11)	-266324	NM_144731	108150	Mm.62886	NM_144731	ENSMUSG00000031608	Galnt7	AI225872	polypeptide N-acetylgalactosaminyltransferase 7	protein-coding
chr8	5965477	5965981	Intergenic	Intergenic	-860442	NM_011388	20494	Mm.3500	NM_011388	ENSMUSG00000023073	Slc10a2	9130221J18Rik|AI605518|ASBT|IBAT|ISBT	solute carrier family 10, member 2	protein-coding
chr8	41787142	41787500	Intergenic	Intergenic	-39946	NR_045497	69966	Mm.416903	NR_045497	ENSMUSG00000102046	2810404M03Rik	-	RIKEN cDNA 2810404M03 gene	ncRNA
chr8	27001250	27001554	Intergenic	Intergenic	-22397	NM_153592	244373	Mm.277699	NM_153592	ENSMUSG00000031483	Erlin2	BC036333|C87251|Spfh2	ER lipid raft associated 2	protein-coding
chr8	35625530	35625574	intron (NR_157105, intron 1 of 3)	intron (NR_157105, intron 1 of 3)	-36532	NR_040376	100504714	Mm.381744	NR_040376	ENSMUSG00000097357	Gm16793	-	predicted gene, 16793	ncRNA
chr8	58372281	58372581	intron (NM_175032, intron 4 of 11)	intron (NM_175032, intron 4 of 11)	328365	NM_001177534	100271928	Mm.484123	NM_001177534		Gm15881	-	predicted gene 15881	protein-coding
chr8	85996045	85996210	intron (NM_199446, intron 15 of 31)	intron (NM_199446, intron 15 of 31)	155139	NM_199446	102093	Mm.237296	NM_199446	ENSMUSG00000036879	Phkb	AI463271	phosphorylase kinase beta	protein-coding
chr8	91525450	91525698	intron (NM_011936, intron 8 of 8)	intron (NM_011936, intron 8 of 8)	212049	NM_011936	26383	Mm.4375	NM_011936	ENSMUSG00000055932	Fto	AW743446|mKIAA1752	fat mass and obesity associated	protein-coding
chr8	30482877	30483214	Intergenic	Intergenic	-85350	NR_045856	71314	Mm.158666	NR_045856	ENSMUSG00000097044	4933433F19Rik	-	RIKEN cDNA 4933433F19 gene	ncRNA
chr8	114452968	114453024	intron (NM_019573, intron 4 of 8)	intron (NM_019573, intron 4 of 8)	13344	NM_019573	80707	Mm.440420	NM_019573	ENSMUSG00000004637	Wwox	5330426P09Rik|9030416C10Rik|WOX1	WW domain-containing oxidoreductase	protein-coding
chr8	78346173	78346370	intron (NM_183096, intron 12 of 13)	intron (NM_183096, intron 12 of 13)	90376	NM_138944	18997	Mm.234261	NM_138944	ENSMUSG00000031688	Pou4f2	Brn-3.2|Brn-3b|Brn3b|Pou4f-rs1|mBrn3-3R	POU domain, class 4, transcription factor 2	protein-coding
chr8	41054562	41055237	promoter-TSS (NM_001005864)	promoter-TSS (NM_001005864)	-103	NM_001005864	102103	Mm.149438	NM_001005863	ENSMUSG00000045636	Mtus1	AI481402|ATBP135|Atip1|B430010I23Rik|B430305I03Rik|C85752|Cctsg1-440|MD44|MTSG1|mKIAA1288	mitochondrial tumor suppressor 1	protein-coding
chr8	57656583	57656823	intron (NR_040698, intron 1 of 3)	intron (NR_040698, intron 1 of 3)	-3648	NM_144731	108150	Mm.62886	NM_144731	ENSMUSG00000031608	Galnt7	AI225872	polypeptide N-acetylgalactosaminyltransferase 7	protein-coding
chr8	33550556	33550678	Intergenic	Intergenic	-19927	NM_031374	104271	Mm.280624	NM_031374	ENSMUSG00000009628	Tex15	2210014E14Rik|AL022622|AU022940	testis expressed gene 15	protein-coding
chr8	94601766	94601937	promoter-TSS (NM_001359093)	promoter-TSS (NM_001359093)	-90	NM_001359093	67610	Mm.109074	NM_026274	ENSMUSG00000050079	Rspry1	4930470D19Rik|AI608258	ring finger and SPRY domain containing 1	protein-coding
chr8	8639720	8640139	intron (NM_001368299, intron 1 of 3)	intron (NM_001368299, intron 1 of 3)	21313	NM_001368299	13642	Mm.209813	NM_010111	ENSMUSG00000001300	Efnb2	ELF-2|Epl5|Eplg5|Htk-L|LERK-5|Lerk5|NLERK-1	ephrin B2	protein-coding
chr8	49254471	49254834	Intergenic	Intergenic	-579962	NM_001145937	23965	Mm.42191	NM_011857	ENSMUSG00000031561	Tenm3	2610100B16Rik|Odz1|Odz3|Ten-m3|mKIAA1455	teneurin transmembrane protein 3	protein-coding
chr8	49794316	49794331	Intergenic	Intergenic	-573789	NR_046067	100039954	Mm.400419	NR_046067	ENSMUSG00000110281	Gm2516	-	predicted gene 2516	ncRNA
chr8	10760950	10761123	Intergenic	Intergenic	121418	NR_040705	320014	Mm.403203	NR_040705	ENSMUSG00000109473	B930025P03Rik	-	RIKEN cDNA B930025P03 gene	ncRNA
chr8	47242698	47243073	intron (NM_175162, intron 1 of 4)	intron (NM_175162, intron 1 of 4)	46517	NM_001363119	71069	Mm.23973	NM_175162	ENSMUSG00000038143	Stox2	4933409N07Rik|AI449080|AI835114|mKIAA1392	storkhead box 2	protein-coding
chr8	69716913	69717223	promoter-TSS (NM_001359086)	promoter-TSS (NM_001359086)	-166	NM_001359086	66869	Mm.334581	NM_181274	ENSMUSG00000054648	Zfp869	1200003I07Rik	zinc finger protein 869	protein-coding
chr8	6132202	6132703	Intergenic	Intergenic	-1027165	NM_011388	20494	Mm.3500	NM_011388	ENSMUSG00000023073	Slc10a2	9130221J18Rik|AI605518|ASBT|IBAT|ISBT	solute carrier family 10, member 2	protein-coding
chr8	15272114	15272296	Intergenic	Intergenic	214552	NM_008664	17930	Mm.272115	NM_008664	ENSMUSG00000031461	Myom2	AW146149	myomesin 2	protein-coding
chr8	120323114	120323367	Intergenic	Intergenic	-95010	NR_110496	434353	Mm.411793	NR_110496	ENSMUSG00000097960	A330074K22Rik	-	RIKEN cDNA A330074K22 gene	ncRNA
chr8	106569082	106569399	Intergenic	L1ME4b|LINE|L1	-17903	NR_045470	68692	Mm.416843	NR_045470	ENSMUSG00000099139	1110028F18Rik	-	RIKEN cDNA 1110028F18 gene	ncRNA
chr8	94754383	94754570	Intergenic	RLTR28|LTR|ERVL	8792	NM_009137	20299	Mm.12895	NM_009137	ENSMUSG00000031779	Ccl22	ABCD-1|DCBCK|MDC|Scya22	chemokine (C-C motif) ligand 22	protein-coding
chr8	76252287	76252471	Intergenic	Intergenic	648242	NR_028579	102640923	Mm.367571	NR_028579	ENSMUSG00000074235	Gm10649	-	predicted gene 10649	ncRNA
chr8	54975598	54975761	intron (NM_001253756, intron 1 of 5)	intron (NM_001253756, intron 1 of 5)	20951	NM_001253756	234267	Mm.241700	NM_153581	ENSMUSG00000031517	Gpm6a	Gpm6|M6A	glycoprotein m6a	protein-coding
chr8	64422863	64423040	Intergenic	Intergenic	91490	NR_030491	735270		NR_030491	ENSMUSG00000076042	Mir710	Mirn710|mmu-mir-710	microRNA 710	ncRNA
chr8	35243642	35243852	Intergenic	Intergenic	-132012	NM_001364450	244416	Mm.247126	NM_177741	ENSMUSG00000046794	Ppp1r3b	6430576E21|AW821953|GL|PTG	protein phosphatase 1, regulatory subunit 3B	protein-coding
chr8	30642810	30643162	Intergenic	ERV3-16A3_I-int|LTR|ERVL	74591	NR_045856	71314	Mm.158666	NR_045856	ENSMUSG00000097044	4933433F19Rik	-	RIKEN cDNA 4933433F19 gene	ncRNA
chr8	26255406	26255708	Intergenic	Intergenic	97388	NM_199042	73754	Mm.383241	NM_199042	ENSMUSG00000037214	Thap1	4833431A01Rik|AW490810	THAP domain containing, apoptosis associated protein 1	protein-coding
chr8	84655632	84655646	Intergenic	Intergenic	7213	NM_010499	15936	Mm.399	NM_010499	ENSMUSG00000053560	Ier2	AI317238|Ch1|Pip92	immediate early response 2	protein-coding
chr8	45557727	45558323	intron (NM_172752, intron 1 of 22)	intron (NM_172752, intron 1 of 22)	50237	NM_172752	234214	Mm.211096	NM_172752	ENSMUSG00000031626	Sorbs2	2010203O03Rik|9430041O17Rik|A530071H08|Argbp2|mKIAA0777|nArgBP2	sorbin and SH3 domain containing 2	protein-coding
chr8	6119600	6119894	Intergenic	Intergenic	-1014460	NM_011388	20494	Mm.3500	NM_011388	ENSMUSG00000023073	Slc10a2	9130221J18Rik|AI605518|ASBT|IBAT|ISBT	solute carrier family 10, member 2	protein-coding
chr8	120425638	120425952	Intergenic	Intergenic	-63071	NM_198671	382034	Mm.334856	NM_198671	ENSMUSG00000031822	Gse1	2210013I18Rik|mKIAA0182	genetic suppressor element 1, coiled-coil protein	protein-coding
chr8	116053460	116053885	Intergenic	Intergenic	-346778	NM_001025577	17132	Mm.275549	NM_001025577	ENSMUSG00000055435	Maf	2810401A20Rik|A230108G15Rik|AW047063|c-maf	avian musculoaponeurotic fibrosarcoma oncogene homolog	protein-coding
chr8	90245818	90246123	Intergenic	Intergenic	102282	NM_172913	244579	Mm.302755	NM_172913	ENSMUSG00000043668	Tox3	500-9|BC052044|C230068E13|CAGF9|Tnrc9	TOX high mobility group box family member 3	protein-coding
chr8	57958229	57958700	intron (NM_175032, intron 5 of 11)	intron (NM_175032, intron 5 of 11)	-305409	NM_144731	108150	Mm.62886	NM_144731	ENSMUSG00000031608	Galnt7	AI225872	polypeptide N-acetylgalactosaminyltransferase 7	protein-coding
chr8	61515215	61515434	exon (NM_001293774, exon 11 of 12)	exon (NM_001293774, exon 11 of 12)	27590	NM_145595	234309	Mm.29059	NM_145595	ENSMUSG00000031641	Cbr4	A730083J17Rik|BC009118	carbonyl reductase 4	protein-coding
chr8	97950505	97950740	Intergenic	Intergenic	-1061265	NR_110579	100873092	Mm.414599	NR_110579	ENSMUSG00000089819	Gm15679	-	predicted gene 15679	ncRNA
chr8	113917208	113917648	Intergenic	Intergenic	-68589	NM_172466	208936	Mm.167471	NM_172466	ENSMUSG00000053399	Adamts18	9630038L21|ADAMTS21|E130314N14Rik	a disintegrin-like and metallopeptidase (reprolysin type) with thrombospondin type 1 motif, 18	protein-coding
chr8	57293486	57293770	Intergenic	MamSINE1|SINE|tRNA	27231	NR_154048	102636514	Mm.229304	NR_110474	ENSMUSG00000100510	Hand2os1	Gm28063|Hand2-as1|Uph	Hand2, opposite strand 1	ncRNA
chr8	79828890	79829236	Intergenic	L4_C_Mam|LINE|RTE-X	117214	NM_001357235	68999	Mm.257445	NM_026904	ENSMUSG00000036977	Anapc10	1500026N15Rik|A830003M23Rik|APC10	anaphase promoting complex subunit 10	protein-coding
chr8	108361375	108361706	Intergenic	Intergenic	223137	NR_077224	109215	Mm.65282	NR_077224	ENSMUSG00000110613	Lncbate1	3010033K07Rik|Lnc-BATE1	brown adipose tissue enriched long non-coding RNA 1	ncRNA
chr8	49926481	49926823	Intergenic	Intergenic	-441460	NR_046067	100039954	Mm.400419	NR_046067	ENSMUSG00000110281	Gm2516	-	predicted gene 2516	ncRNA
chr8	47345409	47345874	intron (NM_175162, intron 1 of 4)	MIR3|SINE|MIR	6707	NM_175162	71069	Mm.23973	NM_175162	ENSMUSG00000038143	Stox2	4933409N07Rik|AI449080|AI835114|mKIAA1392	storkhead box 2	protein-coding
chr8	103314197	103314983	Intergenic	Intergenic	32944	NR_036588	69794	Mm.396139	NR_036588	ENSMUSG00000110340	1600027J07Rik	-	RIKEN cDNA 1600027J07 gene	ncRNA
chr8	6204292	6204603	Intergenic	Intergenic	-1099160	NM_011388	20494	Mm.3500	NM_011388	ENSMUSG00000023073	Slc10a2	9130221J18Rik|AI605518|ASBT|IBAT|ISBT	solute carrier family 10, member 2	protein-coding
chr8	101875853	101876032	Intergenic	Intergenic	909169	NM_009866	12552	Mm.1571	NM_009866	ENSMUSG00000031673	Cdh11	Cad11|OSF-4	cadherin 11	protein-coding
chr8	12327826	12328028	Intergenic	Intergenic	-57844	NR_027975	434280	Mm.447484	NM_001013812	ENSMUSG00000047935	Sox1ot	EG434280|Gm5607	Sox1 overlapping transcript	ncRNA
chr8	11896303	11896847	Intergenic	Intergenic	56054	NM_029326	75528	Mm.440342	NM_029326	ENSMUSG00000031512	Tex29	1700018L24Rik	testis expressed 29	protein-coding
chr8	120513895	120514064	intron (NM_198671, intron 1 of 15)	intron (NM_198671, intron 1 of 15)	-21878	NM_001145897	382034	Mm.334856	NM_198671	ENSMUSG00000031822	Gse1	2210013I18Rik|mKIAA0182	genetic suppressor element 1, coiled-coil protein	protein-coding
chr8	12268203	12268638	Intergenic	Intergenic	-117351	NR_027975	434280	Mm.447484	NM_001013812	ENSMUSG00000047935	Sox1ot	EG434280|Gm5607	Sox1 overlapping transcript	ncRNA
chr8	48850361	48850910	Intergenic	Intergenic	-175945	NM_001145937	23965	Mm.42191	NM_011857	ENSMUSG00000031561	Tenm3	2610100B16Rik|Odz1|Odz3|Ten-m3|mKIAA1455	teneurin transmembrane protein 3	protein-coding
chr8	6958213	6958422	Intergenic	Intergenic	1702925	NM_001368299	13642	Mm.209813	NM_010111	ENSMUSG00000001300	Efnb2	ELF-2|Epl5|Eplg5|Htk-L|LERK-5|Lerk5|NLERK-1	ephrin B2	protein-coding
chr8	51428589	51429243	Intergenic	Intergenic	-927695	NR_151738	330767	Mm.246790	NR_151738	ENSMUSG00000110013	1190028D05Rik	-	RIKEN cDNA 1190028D05 gene	ncRNA
chr8	78129083	78129390	Intergenic	Intergenic	-84106	NM_183096	73301	Mm.61243	NM_183096	ENSMUSG00000037101	Ttc29	1700031F13Rik	tetratricopeptide repeat domain 29	protein-coding
chr8	49794540	49794998	Intergenic	Intergenic	-573343	NR_046067	100039954	Mm.400419	NR_046067	ENSMUSG00000110281	Gm2516	-	predicted gene 2516	ncRNA
chr8	49462199	49462563	Intergenic	Intergenic	-787691	NM_001145937	23965	Mm.42191	NM_011857	ENSMUSG00000031561	Tenm3	2610100B16Rik|Odz1|Odz3|Ten-m3|mKIAA1455	teneurin transmembrane protein 3	protein-coding
chr8	8870527	8870843	Intergenic	Intergenic	-180148	NM_176849	234023	Mm.251655	NM_176849	ENSMUSG00000040459	Arglu1	9430010O03Rik|C130008N12	arginine and glutamate rich 1	protein-coding
chr9	60076576	60076752	intron (NM_001040426, intron 7 of 17)	intron (NM_001040426, intron 7 of 17)	64556	NM_172444	207596	Mm.28791	NM_172444	ENSMUSG00000032289	Thsd4	ADAMTSL-6|ADAMTSL6|AI585901|Adamtsl4|B230114P05Rik	thrombospondin, type I, domain containing 4	protein-coding
chr9	85443135	85443387	Intergenic	Intergenic	-116111	NM_001160379	212943	Mm.74610	NM_001160378	ENSMUSG00000032265	Tent5a	BAP014|D930050G01Rik|Fam46a	terminal nucleotidyltransferase 5A	protein-coding
chr9	16257332	16257934	intron (NM_001080814, intron 2 of 25)	intron (NM_001080814, intron 2 of 25)	244421	NM_001080814	270120	Mm.195010	NM_001080814	ENSMUSG00000074505	Fat3	9430076A06Rik|D430038H04Rik|Gm1132|Gm510|MFAT3F	FAT atypical cadherin 3	protein-coding
chr9	83686275	83686811	Intergenic	Intergenic	-4932	NR_046066	100039222	Mm.405596	NR_046066	ENSMUSG00000100155	Gm2109	-	predicted gene 2109	ncRNA
chr9	103629085	103629541	intron (NM_178638, intron 2 of 5)	intron (NM_178638, intron 2 of 5)	63494	NM_001359465	81907	Mm.384704	NM_178638	ENSMUSG00000042757	Tmem108	AI462967|B130017P16Rik|R74726	transmembrane protein 108	protein-coding
chr9	35318964	35319150	Intergenic	Intergenic	37952	NR_040715	71133	Mm.158577	NR_040715	ENSMUSG00000111746	4933422A05Rik	-	RIKEN cDNA 4933422A05 gene	ncRNA
chr9	55695392	55695616	intron (NM_001357652, intron 24 of 32)	intron (NM_001357652, intron 24 of 32)	-138724	NM_001357653	244891	Mm.86588	NM_175536	ENSMUSG00000034007	Scaper	C430017I08|D530014O03Rik|Zfp291	S phase cyclin A-associated protein in the ER	protein-coding
chr9	48675354	48675651	intron (NM_001033324, intron 4 of 6)	intron (NM_001033324, intron 4 of 6)	-70379	NM_010924	18113	Mm.8362	NM_010924	ENSMUSG00000032271	Nnmt	-	nicotinamide N-methyltransferase	protein-coding
chr9	104940565	104940909	intron (NM_028719, intron 7 of 15)	intron (NM_028719, intron 7 of 15)	-112531	NM_001364512	94062	Mm.29746	NM_053159	ENSMUSG00000032563	Mrpl3	2010320L16Rik|5930422H18Rik|AA407889|L3mt	mitochondrial ribosomal protein L3	protein-coding
chr9	55067544	55067881	Intergenic	Intergenic	-19168	NM_148944	108015	Mm.32694	NM_148944	ENSMUSG00000035200	Chrnb4	Acrb-4|Acrb4	cholinergic receptor, nicotinic, beta polypeptide 4	protein-coding
chr9	17611244	17611537	Intergenic	Intergenic	-680877	NM_025844	66917	Mm.103534	NM_025844	ENSMUSG00000001774	Chordc1	1110001O09Rik|AA409036|Chp-1|morgana	cysteine and histidine-rich domain (CHORD)-containing, zinc-binding protein 1	protein-coding
chr9	69013266	69013480	intron (NM_013646, intron 1 of 10)	intron (NM_013646, intron 1 of 10)	248027	NR_033299	320440	Mm.483129	NM_177159		9530091C08Rik	-	RIKEN cDNA 9530091C08 gene	ncRNA
chr9	61368800	61368992	Intergenic	Intergenic	-3470	NM_009389	21887	Mm.24255	NM_009389	ENSMUSG00000032280	Tle3	2610103N05Rik|ESG|Grg3a|Grg3b|mKIAA1547	transducin-like enhancer of split 3	protein-coding
chr9	107568580	107568747	promoter-TSS (NM_010489)	promoter-TSS (NM_010489)	-500	NM_010489	15587	Mm.4834	NM_010489	ENSMUSG00000010047	Hyal2	AI256841|AU020858|AW555733	hyaluronoglucosaminidase 2	protein-coding
chr9	99799445	99799794	Intergenic	Intergenic	76551	NM_011440	20669	Mm.261595	NM_011440	ENSMUSG00000053747	Sox14	-	SRY (sex determining region Y)-box 14	protein-coding
chr9	49087439	49087598	Intergenic	Intergenic	-15210	NM_001359460	80893	Mm.72799	NM_030709	ENSMUSG00000032268	Tmprss5	spinesin	transmembrane protease, serine 5 (spinesin)	protein-coding
chr9	13963262	13963549	Intergenic	Intergenic	135689	NM_176836	72826	Mm.246174	NM_176836	ENSMUSG00000037808	Fam76b	2810485I05Rik|C78303	family with sequence similarity 76, member B	protein-coding
chr9	108296360	108296731	promoter-TSS (NM_001013814)	promoter-TSS (NM_001013814)	-360	NM_001013814	434437	Mm.390225	NM_001013814	ENSMUSG00000032607	Amt	EG434437|GCVT	aminomethyltransferase	protein-coding
chr9	103574377	103574563	intron (NM_001359465, intron 2 of 4)	intron (NM_001359465, intron 2 of 4)	17380	NR_040764	319215	Mm.425597	NR_040764	ENSMUSG00000099616	4932413F04Rik	-	RIKEN cDNA 4932413F04 gene	ncRNA
chr9	49781150	49781603	intron (NM_001081445, intron 1 of 17)	intron (NM_001081445, intron 1 of 17)	17693	NM_001113204	17967	Mm.4974	NM_010875	ENSMUSG00000039542	Ncam1	CD56|E-NCAM|NCAM-1|Ncam	neural cell adhesion molecule 1	protein-coding
chr9	31972067	31972498	Intergenic	Intergenic	-44343	NM_001370957	330914	Mm.46683	NM_177379	ENSMUSG00000041444	Arhgap32	3426406O18Rik|Gc-gap|Grit|Px-rics|Rics|mKIAA0712|p200Rhogap|p250Gap	Rho GTPase activating protein 32	protein-coding
chr9	20651800	20651838	promoter-TSS (NM_023371)	promoter-TSS (NM_023371)	-299	NM_023371	23988	Mm.7906	NM_023371	ENSMUSG00000032171	Pin1	0610025L01Rik|D9Bwg1161e	protein (peptidyl-prolyl cis/trans isomerase) NIMA-interacting 1	protein-coding
chr9	80774583	80774742	Intergenic	Intergenic	-309224	NM_022016	63859	Mm.422780	NM_022016	ENSMUSG00000032343	Impg1	A930015H12Rik|IMP150|SPACR	interphotoreceptor matrix proteoglycan 1	protein-coding
chr9	96684890	96685117	TTS (NM_175537)	TTS (NM_175537)	34442	NM_001359960	245007	Mm.485954	NM_175537	ENSMUSG00000040433	Zbtb38	A930014K01Rik|CIBZ	zinc finger and BTB domain containing 38	protein-coding
chr9	120703511	120703778	Intergenic	Intergenic	126313	NR_073359	76100	Mm.48212	NR_073359	ENSMUSG00000052658	5830454E08Rik	-	RIKEN cDNA 5830454E08 gene	ncRNA
chr9	61293469	61293787	intron (NR_045334, intron 1 of 4)	intron (NR_045334, intron 1 of 4)	181	NR_045334	622037	Mm.126243	NR_045334	ENSMUSG00000111658	B930092H01Rik	-	RIKEN cDNA B930092H01 gene	ncRNA
chr9	90693021	90693326	Intergenic	Intergenic	-422404	NM_194334	67016	Mm.335347	NM_194334	ENSMUSG00000037410	Tbc1d2b	1810061M12Rik|AI480956|AV021536|AV023399|AW491493|mKIAA1055	TBC1 domain family, member 2B	protein-coding
chr9	77502487	77502805	intron (NM_001146048, intron 1 of 13)	intron (NM_001146048, intron 1 of 13)	41413	NM_172528	214345	Mm.28534	NM_172528	ENSMUSG00000032352	Lrrc1	A430093J20Rik|AU016091|D030059I21|mKIAA4018	leucine rich repeat containing 1	protein-coding
chr9	68695127	68695881	intron (NM_013646, intron 1 of 10)	intron (NM_013646, intron 1 of 10)	41718	NM_001289917	19883	Mm.378450	NM_013646	ENSMUSG00000032238	Rora	9530021D13Rik|Nr1f1|ROR1|ROR2|ROR3|nmf267|sg|staggerer|tmgc26	RAR-related orphan receptor alpha	protein-coding
chr9	68966748	68966977	intron (NM_013646, intron 1 of 10)	intron (NM_013646, intron 1 of 10)	201516	NR_033299	320440	Mm.483129	NM_177159		9530091C08Rik	-	RIKEN cDNA 9530091C08 gene	ncRNA
chr9	15774826	15775198	Intergenic	Intergenic	65274	NM_001357567	234967	Mm.138815	NM_172289	ENSMUSG00000043885	Slc36a4	6330573I15Rik|PAT4	solute carrier family 36 (proton/amino acid symporter), member 4	protein-coding
chr9	35331250	35331300	Intergenic	Intergenic	50170	NR_040715	71133	Mm.158577	NR_040715	ENSMUSG00000111746	4933422A05Rik	-	RIKEN cDNA 4933422A05 gene	ncRNA
chr9	15781975	15782239	Intergenic	Intergenic	72369	NM_001357567	234967	Mm.138815	NM_172289	ENSMUSG00000043885	Slc36a4	6330573I15Rik|PAT4	solute carrier family 36 (proton/amino acid symporter), member 4	protein-coding
chr9	106456648	106456680	intron (NM_021567, intron 1 of 12)	intron (NM_021567, intron 1 of 12)	2826	NM_021567	59092	Mm.286394	NM_021567	ENSMUSG00000023495	Pcbp4	1200003L19Rik|AlphaCP-4	poly(rC) binding protein 4	protein-coding
chr9	103550867	103551181	intron (NM_001359465, intron 2 of 4)	intron (NM_001359465, intron 2 of 4)	-6066	NR_040764	319215	Mm.425597	NR_040764	ENSMUSG00000099616	4932413F04Rik	-	RIKEN cDNA 4932413F04 gene	ncRNA
chr9	27203222	27203435	Intergenic	Intergenic	-47907	NM_023277	83964	Mm.28770	NM_023277	ENSMUSG00000031990	Jam3	1110002N23Rik|JAM-3|JAM-C|Jcam3	junction adhesion molecule 3	protein-coding
chr9	35317542	35317699	Intergenic	Intergenic	36515	NR_040715	71133	Mm.158577	NR_040715	ENSMUSG00000111746	4933422A05Rik	-	RIKEN cDNA 4933422A05 gene	ncRNA
chr9	58040984	58041166	intron (NM_001243265, intron 4 of 4)	intron (NM_001243265, intron 4 of 4)	8801	NM_001243265	330951	Mm.406992	NM_001243265		Gm16130	E330033L03	predicted gene 16130	protein-coding
chr9	79823597	79823765	intron (NM_001357353, intron 4 of 5)	L3|LINE|CR1	7301	NM_001357354	70598	Mm.23049	NM_001081243	ENSMUSG00000034898	Filip1	5730485H21Rik|AI843021	filamin A interacting protein 1	protein-coding
chr9	88483040	88483695	promoter-TSS (NM_001311113)	promoter-TSS (NM_001311113)	-970	NM_001284328	56403	Mm.260545	NM_019666	ENSMUSG00000032423	Syncrip	2610109K23Rik|4632417O19Rik|GRY-RBP|Nsap1|Nsap1l|hnRNP Q|pp68	synaptotagmin binding, cytoplasmic RNA interacting protein	protein-coding
chr9	16353035	16353538	intron (NM_001080814, intron 2 of 25)	intron (NM_001080814, intron 2 of 25)	148768	NM_001080814	270120	Mm.195010	NM_001080814	ENSMUSG00000074505	Fat3	9430076A06Rik|D430038H04Rik|Gm1132|Gm510|MFAT3F	FAT atypical cadherin 3	protein-coding
chr9	36972083	36972460	intron (NM_148950, intron 2 of 11)	intron (NM_148950, intron 2 of 11)	138697	NM_001357611	235180	Mm.5264	NM_183171	ENSMUSG00000032118	Fez1	UNC-76|UNC76	fasciculation and elongation protein zeta 1 (zygin I)	protein-coding
chr9	32685906	32686058	Intergenic	Intergenic	-10060	NM_001038642	23871	Mm.292415	NM_011808	ENSMUSG00000032035	Ets1	AI196000|AI448617|D230050P06|Ets-1|Tpl1|vs	E26 avian leukemia oncogene 1, 5' domain	protein-coding
chr9	102193379	102193602	intron (NM_173447, intron 3 of 15)	intron (NM_173447, intron 3 of 15)	111485	NR_106163	102466241		NR_106163	ENSMUSG00000098521	Mir7243	Gm27363|mmu-mir-7243	microRNA 7243	ncRNA
chr9	77502859	77503262	intron (NM_001146048, intron 1 of 13)	intron (NM_001146048, intron 1 of 13)	40999	NM_172528	214345	Mm.28534	NM_172528	ENSMUSG00000032352	Lrrc1	A430093J20Rik|AU016091|D030059I21|mKIAA4018	leucine rich repeat containing 1	protein-coding
chr9	29514697	29515028	intron (NM_001357597, intron 1 of 8)	intron (NM_001357597, intron 1 of 8)	-101410	NM_001357603	235106	Mm.283138	NM_172290	ENSMUSG00000059974	Ntm	6230410L23Rik|B230210G24Rik|Hnt|Igdcc2|R75390	neurotrimin	protein-coding
chr9	113411544	113412064	Intergenic	Intergenic	175348	NR_040760	102688	Mm.394901	NR_040760	ENSMUSG00000109890	AU023762	-	expressed sequence AU023762	ncRNA
chr9	28317961	28318109	Intergenic	Intergenic	-86293	NM_177906	330908	Mm.379474	NM_177906	ENSMUSG00000062257	Opcml	2900075O15Rik|3732419F12|AI844366|B930023M13Rik|C230027C17|Gm181|Obcam	opioid binding protein/cell adhesion molecule-like	protein-coding
chr9	50310912	50311456	Intergenic	Intergenic	-78002	NR_131161	71873		NR_131161	ENSMUSG00000110916	2310003N18Rik	-	RIKEN cDNA 2310003N18 gene	ncRNA
chr9	40616912	40617171	Intergenic	Intergenic	-68978	NM_133733	71566	Mm.280560	NM_133733	ENSMUSG00000032024	Clmp	9030425E11Rik|ACAM|ASP5|AW557819	CXADR-like membrane protein	protein-coding
chr9	99783083	99783564	Intergenic	Intergenic	-66056	NM_001194921	56492	Mm.386784	NM_019815	ENSMUSG00000032473	Cldn18	-	claudin 18	protein-coding
chr9	9960861	9961228	intron (NM_001033359, intron 9 of 20)	intron (NM_001033359, intron 9 of 20)	66613	NR_105745	102466147		NR_105745	ENSMUSG00000098408	Mir6237	Gm27411|mmu-mir-6237	microRNA 6237	ncRNA
chr9	69568814	69569069	Intergenic	Intergenic	111997	NR_037296	100526560		NR_037296	ENSMUSG00000093042	Mir3109	mir-3109|mmu-mir-3109	microRNA 3109	ncRNA
chr9	77806971	77807025	Intergenic	Intergenic	52463	NM_010295	14629	Mm.89888	NM_010295	ENSMUSG00000032350	Gclc	D9Wsu168e|GLCL-H|Ggcs-hs|Glclc	glutamate-cysteine ligase, catalytic subunit	protein-coding
chr9	61405185	61405565	intron (NM_009389, intron 8 of 19)	intron (NM_009389, intron 8 of 19)	33009	NM_001083928	21887	Mm.24255	NM_009389	ENSMUSG00000032280	Tle3	2610103N05Rik|ESG|Grg3a|Grg3b|mKIAA1547	transducin-like enhancer of split 3	protein-coding
chr9	71976161	71976407	intron (NM_001253862, intron 5 of 19)	intron (NM_001253862, intron 5 of 19)	-80188	NM_001253864	21406	Mm.171615	NM_011544	ENSMUSG00000032228	Tcf12	A130037E08Rik|ALF1|HEB|HEBAlt|HTF-4|HTF4|ME1|REB|bHLHb20	transcription factor 12	protein-coding
chrX	50798745	50799019	Intergenic	Intergenic	-42489	NM_133729	70415	Mm.46254	NM_133729	ENSMUSG00000031112	Stk26	2610018G03Rik|Mst4	serine/threonine kinase 26	protein-coding
chrX	143607037	143607389	intron (NM_008778, intron 1 of 14)	intron (NM_008778, intron 1 of 14)	43949	NM_008778	18481	Mm.40035	NM_008778	ENSMUSG00000031284	Pak3	PAK-3|Pak65alpha|Pak65beta|Stk4	p21 (RAC1) activated kinase 3	protein-coding
chrX	7289074	7289264	intron (NM_001243762, intron 2 of 13)	LTR65|LTR|ERV1	30189	NM_001243762	12728	Mm.486257	NM_016691	ENSMUSG00000004317	Clcn5	5430408K11Rik|ClC-5|Clc4-1|Clc5|Clcn4-1|D930009B12Rik|DXImx42e|Sfc13|T25545	chloride channel, voltage-sensitive 5	protein-coding
chrX	157447070	157447413	intron (NM_001359185, intron 10 of 10)	intron (NM_001359185, intron 10 of 10)	-31955	NM_011077	18675	Mm.2529	NM_011077	ENSMUSG00000057457	Phex	Gy|HPDR|HPDR1|Hyp|PEX	phosphate regulating endopeptidase homolog, X-linked	protein-coding
chrX	103493883	103494036	intron (NR_015508, intron 1 of 2)	intron (NR_015508, intron 1 of 2)	401	NR_015508	70252	Mm.380486	NR_015508	ENSMUSG00000097571	Jpx	2010000I03Rik|2510040I06Rik|Enox	Jpx transcript, Xist activator (non-protein coding)	ncRNA
chrX	99220911	99221386	Intergenic	MIR3|SINE|MIR	85087	NM_010110	13641	Mm.3374	NM_010110	ENSMUSG00000031217	Efnb1	Cek5-L|EFL-3|Elk-L|Epl2|Eplg2|LERK-2|Lerk2|Stra1	ephrin B1	protein-coding
chrX	163885579	163885913	Intergenic	Intergenic	-23271	NM_001290378	108012	Mm.426783	NM_026887	ENSMUSG00000031367	Ap1s2	1500012A13Rik|AI853648|EST1	adaptor-related protein complex 1, sigma 2 subunit	protein-coding
chrX	169925671	169925888	intron (NM_001290505, intron 1 of 9)	intron (NM_001290505, intron 1 of 9)	46160	NM_001290505	17318	Mm.34441	NM_010797	ENSMUSG00000035299	Mid1	61B3-R|DXHXS1141|Fxy|Trim18	midline 1	protein-coding
chrX	152342590	152342801	promoter-TSS (NM_029836)	promoter-TSS (NM_029836)	-211	NM_001358369	52808	Mm.9997	NM_029836	ENSMUSG00000041096	Tspyl2	CDA1|CINAP|DENTT|DXBwg1396e|DXHXS1008E|E130307F10Rik	TSPY-like 2	protein-coding
chrX	156669554	156669920	Intergenic	Intergenic	130254	NR_033598	74941	Mm.484588	NR_033598		4930503H13Rik	-	gem (nuclear organelle) associated protein 8 pseudogene	pseudo
chrX	99199234	99199440	Intergenic	C-rich|Low_complexity|Low_complexity	63276	NM_010110	13641	Mm.3374	NM_010110	ENSMUSG00000031217	Efnb1	Cek5-L|EFL-3|Elk-L|Epl2|Eplg2|LERK-2|Lerk2|Stra1	ephrin B1	protein-coding
